# Supplementary material for: Laboratory mouse housing conditions can be improved using common environmental enrichment without compromising data
Source: PLoS Biol. 2018 Apr 16;16(4):e2005019. doi: 10.1371/journal.pbio.2005019 (PMC5922977; doi:10.1371/journal.pbio.2005019)
Supplement: S1 Data — (ZIP) [file pbio.2005019.s001.zip]

Archive with 23 entries (23 files):
- S1_Data/P00343_ACOUSTIC_STARTLE_AND_PPI.xlsx
- S1_Data/P00343_AUDITORY_BRAINSTEM_RESPONSE.xlsx
- S1_Data/P00343_BLOOD_SAMPLING.xlsx
- S1_Data/P00343_CALORIMETRY-1.xlsx
- S1_Data/P00343_CALORIMETRY-2.xlsx
- S1_Data/P00343_CALORIMETRY-3.xlsx
- S1_Data/P00343_CLINICAL_CHEMISTRY.xlsx
- S1_Data/P00343_DEXA.xlsx
- S1_Data/P00343_DYSMORPHOLOGY.xlsx
- S1_Data/P00343_ECG_MS.xlsx
- S1_Data/P00343_ECHO_VEVO.xlsx
- S1_Data/P00343_FULL_PATHO.xlsx
- S1_Data/P00343_GRIP_STRENGTH.xlsx
- S1_Data/P00343_HAEMATOLOGY.xlsx
- S1_Data/P00343_HOTPLATE.xlsx
- S1_Data/P00343_IgE.xlsx
- S1_Data/P00343_IPGTT.xlsx
- S1_Data/P00343_MINISPEC.xlsx
- S1_Data/P00343_OPEN_FIELD.xlsx
- S1_Data/P00343_ROTAROD.xlsx
- S1_Data/P00343_SCHEIMPFLUG.xlsx
- S1_Data/P00343_SHIRPA.xlsx
- S1_Data/P00343_VIRTUAL_DRUM.xlsx
