# Supplementary material for: Laboratory mouse housing conditions can be improved using common environmental enrichment without compromising data
Source: PLoS Biol. 2018 Apr 16;16(4):e2005019. doi: 10.1371/journal.pbio.2005019 (PMC5922977; doi:10.1371/journal.pbio.2005019)
Supplement: S1 Data — (ZIP) [file pbio.2005019.s001.zip › S1_Data/P00343_AUDITORY_BRAINSTEM_RESPONSE.xlsx]

## Sheet: data
mouse_id	mouse_line	strain	sex	type	date_of_birth	BodyWeightABR	ClickABR	ThresholdAt12kHz	ThresholdAt18kHz	ThresholdAt24kHz	ThresholdAt30kHz	ThresholdAt6kHz
						g	dB	dB	dB	dB	dB	dB
						Body weight ABR	Click ABR	Threshold at 12 kHz	Threshold at 18 kHz	Threshold at 24 kHz	Threshold at 30 kHz	Threshold at 6 kHz
						Body weight of the mouse measured when the auditory brainstem response assay was performed	Determines the threshold of a broadband click sound (in dB) that triggers the typical auditory brainstem response waves	Minimum volume (in dB) of a 12 kHz sound that triggers a typical auditory brainstem response wave	Minimum volume (in dB) of a 18 kHz sound that triggers a typical auditory brainstem response wave	Minimum volume (in dB) of a 24 kHz sound that triggers a typical auditory brainstem response wave	Minimum volume (in dB) of a 30 kHz sound that triggers a typical auditory brainstem response wave	Minimum volume (in dB) of a 6 kHz sound that triggers a typical auditory brainstem response wave
30304073	Enrichment	C57BL/6NTac	m	con (Enrichment)	2014-04-29 06:00:00	29.2	30	20	25	40	70	40
30304074	Enrichment	C57BL/6NTac	m	con (Enrichment)	2014-04-29 06:00:00	25.5	30	40	35	45	65	55
30304075	Enrichment	C57BL/6NTac	m	con (Enrichment)	2014-04-29 06:00:00	27.7	30	30	35	50	50	50
30304076	Enrichment	C57BL/6NTac	m	con (Enrichment)	2014-04-29 06:00:00	27.8	_AUL_	_AUL_	_AUL_	_AUL_	_AUL_	_AUL_
30304077	Enrichment	C57BL/6NTac	m	con (Enrichment)	2014-04-29 06:00:00	27.7	30	25	35	40	50	45
30304078	Enrichment	C57BL/6NTac	m	con (Enrichment)	2014-04-29 06:00:00	29.7	30	25	30	40	65	40
30304079	Enrichment	C57BL/6NTac	m	con (Enrichment)	2014-04-29 06:00:00	32	30	25	30	55	60	40
30304080	Enrichment	C57BL/6NTac	m	con (Enrichment)	2014-04-29 06:00:00	32.1	25	30	25	35	70	45
30304081	Enrichment	C57BL/6NTac	m	con (Enrichment)	2014-04-29 06:00:00	30.8	30	25	30	40	60	40
30304082	Enrichment	C57BL/6NTac	m	con (Enrichment)	2014-04-29 06:00:00	34.8	30	35	35	40	75	55
30304083	Enrichment	C57BL/6NTac	m	nest (Enrichment)	2014-04-29 06:00:00	28.1	30	20	20	35	60	40
30304084	Enrichment	C57BL/6NTac	m	nest (Enrichment)	2014-04-29 06:00:00	26.4	30	25	25	30	55	45
30304085	Enrichment	C57BL/6NTac	m	nest (Enrichment)	2014-04-29 06:00:00	31	25	25	25	25	45	50
30304086	Enrichment	C57BL/6NTac	m	nest (Enrichment)	2014-04-29 06:00:00	31.9	25	25	20	35	50	40
30304087	Enrichment	C57BL/6NTac	m	nest (Enrichment)	2014-04-29 06:00:00	28.8	30	25	25	25	50	50
30304088	Enrichment	C57BL/6NTac	m	nest (Enrichment)	2014-04-29 06:00:00	30.4	30	45	35	45	65	60
30304089	Enrichment	C57BL/6NTac	m	nest (Enrichment)	2014-04-29 06:00:00	29.3	25	40	40	50	65	60
30304090	Enrichment	C57BL/6NTac	m	nest (Enrichment)	2014-04-29 06:00:00	34.8	30	30	35	40	70	35
30304091	Enrichment	C57BL/6NTac	m	nest (Enrichment)	2014-04-29 06:00:00	34.5	30	25	35	40	45	45
30304092	Enrichment	C57BL/6NTac	m	nest (Enrichment)	2014-04-29 06:00:00	32.9	30	30	35	45	70	40
30304093	Enrichment	C57BL/6NTac	m	double (Enrichment)	2014-04-29 06:00:00	29.9	25	25	25	40	65	50
30304094	Enrichment	C57BL/6NTac	m	double (Enrichment)	2014-04-29 06:00:00	26.5	30	25	30	40	55	50
30304095	Enrichment	C57BL/6NTac	m	double (Enrichment)	2014-04-29 06:00:00	30.7	25	50	40	45	55	60
30304096	Enrichment	C57BL/6NTac	m	double (Enrichment)	2014-04-29 06:00:00	27.1	35	35	35	40	60	60
30304097	Enrichment	C57BL/6NTac	m	double (Enrichment)	2014-04-29 06:00:00	28.9	30	40	40	35	55	45
30304098	Enrichment	C57BL/6NTac	m	double (Enrichment)	2014-04-29 06:00:00	29.3	30	35	30	40	70	45
30304099	Enrichment	C57BL/6NTac	m	double (Enrichment)	2014-04-29 06:00:00	33.8	30	30	30	40	55	50
30304100	Enrichment	C57BL/6NTac	m	double (Enrichment)	2014-04-29 06:00:00	32.7	30	30	35	35	55	40
30304101	Enrichment	C57BL/6NTac	m	double (Enrichment)	2014-04-29 06:00:00	29.7	30	25	30	35	50	45
30304102	Enrichment	C57BL/6NTac	m	double (Enrichment)	2014-04-29 06:00:00	29.1	25	25	30	40	70	30
30304103	Enrichment	C57BL/6NTac	f	con (Enrichment)	2014-04-29 06:00:00	24.9	30	25	30	40	60	30
30304104	Enrichment	C57BL/6NTac	f	con (Enrichment)	2014-04-29 06:00:00	25	30	30	25	40	70	35
30304105	Enrichment	C57BL/6NTac	f	con (Enrichment)	2014-04-29 06:00:00	22.8	35	30	35	40	70	35
30304106	Enrichment	C57BL/6NTac	f	con (Enrichment)	2014-04-29 06:00:00	26.1	30	35	40	50	_AUL_	45
30304107	Enrichment	C57BL/6NTac	f	con (Enrichment)	2014-04-29 06:00:00	24.7	25	25	25	35	_AUL_	45
30304108	Enrichment	C57BL/6NTac	f	con (Enrichment)	2014-04-29 06:00:00	28	35	30	40	55	70	50
30304109	Enrichment	C57BL/6NTac	f	con (Enrichment)	2014-04-29 06:00:00	25.1	30	35	30	45	_AUL_	40
30304110	Enrichment	C57BL/6NTac	f	con (Enrichment)	2014-04-29 06:00:00	24.8	25	25	30	40	55	35
30304111	Enrichment	C57BL/6NTac	f	con (Enrichment)	2014-04-29 06:00:00	25.5	35	35	45	35	65	40
30304112	Enrichment	C57BL/6NTac	f	con (Enrichment)	2014-04-29 06:00:00	31.1	30	25	30	40	50	40
30304113	Enrichment	C57BL/6NTac	f	nest (Enrichment)	2014-04-29 06:00:00	24.6	25	30	25	70	_AUL_	35
30304114	Enrichment	C57BL/6NTac	f	nest (Enrichment)	2014-04-29 06:00:00	26	25	35	30	45	60	45
30304115	Enrichment	C57BL/6NTac	f	nest (Enrichment)	2014-04-29 06:00:00	23.5	35	35	40	45	_AUL_	45
30304116	Enrichment	C57BL/6NTac	f	nest (Enrichment)	2014-04-29 06:00:00	22.9	25	30	30	40	80	40
30304117	Enrichment	C57BL/6NTac	f	nest (Enrichment)	2014-04-29 06:00:00	25.6	30	20	30	40	_AUL_	35
30304118	Enrichment	C57BL/6NTac	f	nest (Enrichment)	2014-04-29 06:00:00	26.8	30	20	25	40	85	35
30304119	Enrichment	C57BL/6NTac	f	nest (Enrichment)	2014-04-29 06:00:00	24.8	30	25	30	50	_AUL_	30
30304120	Enrichment	C57BL/6NTac	f	nest (Enrichment)	2014-04-29 06:00:00	25.5	30	30	40	40	80	45
30304121	Enrichment	C57BL/6NTac	f	nest (Enrichment)	2014-04-29 06:00:00	24.4	40	40	50	45	_AUL_	35
30304122	Enrichment	C57BL/6NTac	f	nest (Enrichment)	2014-04-29 06:00:00	26.1	40	45	55	60	85	40
30304123	Enrichment	C57BL/6NTac	f	double (Enrichment)	2014-04-29 06:00:00	24	40	40	35	55	_AUL_	55
30304124	Enrichment	C57BL/6NTac	f	double (Enrichment)	2014-04-29 06:00:00	22.9	30	20	30	50	75	45
30304125	Enrichment	C57BL/6NTac	f	double (Enrichment)	2014-04-29 06:00:00	24	30	25	40	40	80	50
30304126	Enrichment	C57BL/6NTac	f	double (Enrichment)	2014-04-29 06:00:00	22.6	30	25	35	45	70	40
30304127	Enrichment	C57BL/6NTac	f	double (Enrichment)	2014-04-29 06:00:00	25.5	35	35	40	45	80	50
30304128	Enrichment	C57BL/6NTac	f	double (Enrichment)	2014-04-29 06:00:00	24.1	35	40	40	60	80	45
30304129	Enrichment	C57BL/6NTac	f	double (Enrichment)	2014-04-29 06:00:00	23.7	35	20	25	35	80	40
30304130	Enrichment	C57BL/6NTac	f	double (Enrichment)	2014-04-29 06:00:00	24.6	35	35	40	45	80	55
30304131	Enrichment	C57BL/6NTac	f	double (Enrichment)	2014-04-29 06:00:00	26.3	30	30	35	35	50	50
30304132	Enrichment	C57BL/6NTac	f	double (Enrichment)	2014-04-29 06:00:00	26.2	30	30	30	35	55	45
30307512	Enrichment	DBA/2NCrl	m	con (Enrichment)	2014-06-03 06:00:00	26	45	55	50	_AUL_	_AUL_	80
30307513	Enrichment	DBA/2NCrl	m	con (Enrichment)	2014-06-03 06:00:00	27.8	50	60	_AUL_	_AUL_	_AUL_	85
30307514	Enrichment	DBA/2NCrl	m	con (Enrichment)	2014-06-03 06:00:00	28.8	60	60	_AUL_	_AUL_	_AUL_	80
30307515	Enrichment	DBA/2NCrl	m	con (Enrichment)	2014-06-03 06:00:00	27.1	55	60	_AUL_	_AUL_	_AUL_	80
30307516	Enrichment	DBA/2NCrl	m	con (Enrichment)	2014-06-03 06:00:00	26	45	55	70	_AUL_	_AUL_	85
30307517	Enrichment	DBA/2NCrl	m	con (Enrichment)	2014-06-03 06:00:00	26.4	55	50	_AUL_	_AUL_	_AUL_	70
30307518	Enrichment	DBA/2NCrl	m	con (Enrichment)	2014-06-03 06:00:00	25.7	50	65	_AUL_	_AUL_	_AUL_	80
30307519	Enrichment	DBA/2NCrl	m	con (Enrichment)	2014-06-03 06:00:00	28.4	55	55	_AUL_	_AUL_	_AUL_	80
30307520	Enrichment	DBA/2NCrl	m	con (Enrichment)	2014-06-03 06:00:00	26	45	40	_AUL_	_AUL_	_AUL_	65
30307521	Enrichment	DBA/2NCrl	m	con (Enrichment)	2014-06-03 06:00:00	27.5	55	40	_AUL_	_AUL_	_AUL_	55
30307522	Enrichment	DBA/2NCrl	m	nest (Enrichment)	2014-06-03 06:00:00	25.1	50	50	_AUL_	_AUL_	_AUL_	75
30307523	Enrichment	DBA/2NCrl	m	nest (Enrichment)	2014-06-03 06:00:00	26.5	55	65	_AUL_	_AUL_	_AUL_	70
30307524	Enrichment	DBA/2NCrl	m	nest (Enrichment)	2014-06-03 06:00:00	26.3	60	70	_AUL_	_AUL_	_AUL_	85
30307525	Enrichment	DBA/2NCrl	m	nest (Enrichment)	2014-06-03 06:00:00	28	40	55	45	_AUL_	_AUL_	70
30307526	Enrichment	DBA/2NCrl	m	nest (Enrichment)	2014-06-03 06:00:00	29.6	55	55	_AUL_	_AUL_	_AUL_	70
30307527	Enrichment	DBA/2NCrl	m	nest (Enrichment)	2014-06-03 06:00:00	28.4	45	30	35	_AUL_	_AUL_	45
30307528	Enrichment	DBA/2NCrl	m	nest (Enrichment)	2014-06-03 06:00:00	29.6	45	30	50	_AUL_	_AUL_	65
30307529	Enrichment	DBA/2NCrl	m	nest (Enrichment)	2014-06-03 06:00:00	28.1	45	35	50	_AUL_	_AUL_	55
30307531	Enrichment	DBA/2NCrl	m	nest (Enrichment)	2014-06-03 06:00:00	26.8	40	30	45	_AUL_	_AUL_	65
30307532	Enrichment	DBA/2NCrl	m	double (Enrichment)	2014-06-03 06:00:00	27.1	65	65	65	_AUL_	_AUL_	70
30307533	Enrichment	DBA/2NCrl	m	double (Enrichment)	2014-06-03 06:00:00	29.6	45	50	40	_AUL_	_AUL_	70
30307534	Enrichment	DBA/2NCrl	m	double (Enrichment)	2014-06-03 06:00:00	25.3	55	60	_AUL_	_AUL_	_AUL_	75
30307535	Enrichment	DBA/2NCrl	m	double (Enrichment)	2014-06-03 06:00:00	25.7	55	50	_AUL_	_AUL_	_AUL_	70
30307536	Enrichment	DBA/2NCrl	m	double (Enrichment)	2014-06-03 06:00:00	28	50	60	_AUL_	_AUL_	_AUL_	80
30307537	Enrichment	DBA/2NCrl	m	double (Enrichment)	2014-06-03 06:00:00	31.5	45	40	_AUL_	_AUL_	_AUL_	65
30307538	Enrichment	DBA/2NCrl	m	double (Enrichment)	2014-06-03 06:00:00	28.5	40	30	40	_AUL_	_AUL_	60
30307539	Enrichment	DBA/2NCrl	m	double (Enrichment)	2014-06-03 06:00:00	29.9	45	35	60	_AUL_	_AUL_	55
30307540	Enrichment	DBA/2NCrl	m	double (Enrichment)	2014-06-03 06:00:00	26	40	30	55	_AUL_	_AUL_	50
30307541	Enrichment	DBA/2NCrl	m	double (Enrichment)	2014-06-03 06:00:00	33	50	40	60	_AUL_	_AUL_	60
30307542	Enrichment	DBA/2NCrl	f	con (Enrichment)	2014-06-03 06:00:00	21	45	35	45	_AUL_	_AUL_	50
30307543	Enrichment	DBA/2NCrl	f	con (Enrichment)	2014-06-03 06:00:00	21.1	40	40	45	_AUL_	_AUL_	45
30307544	Enrichment	DBA/2NCrl	f	con (Enrichment)	2014-06-03 06:00:00	24.9	45	30	50	_AUL_	_AUL_	45
30307546	Enrichment	DBA/2NCrl	f	con (Enrichment)	2014-06-03 06:00:00	23.4	45	35	45	_AUL_	_AUL_	50
30307547	Enrichment	DBA/2NCrl	f	con (Enrichment)	2014-06-03 06:00:00	24.9	40	30	65	_AUL_	_AUL_	50
30307548	Enrichment	DBA/2NCrl	f	con (Enrichment)	2014-06-03 06:00:00	23.4	40	30	60	_AUL_	_AUL_	50
30307549	Enrichment	DBA/2NCrl	f	con (Enrichment)	2014-06-03 06:00:00	25.2	40	30	50	_AUL_	_AUL_	50
30307550	Enrichment	DBA/2NCrl	f	con (Enrichment)	2014-06-03 06:00:00	24.8	45	35	_AUL_	_AUL_	_AUL_	45
30307551	Enrichment	DBA/2NCrl	f	con (Enrichment)	2014-06-03 06:00:00	25.7	45	30	65	_AUL_	_AUL_	55
30307552	Enrichment	DBA/2NCrl	f	nest (Enrichment)	2014-06-03 06:00:00	21.2	45	30	60	_AUL_	_AUL_	45
30307553	Enrichment	DBA/2NCrl	f	nest (Enrichment)	2014-06-03 06:00:00	21	45	30	55	_AUL_	_AUL_	55
30307554	Enrichment	DBA/2NCrl	f	nest (Enrichment)	2014-06-03 06:00:00	24.2	45	30	45	_AUL_	_AUL_	45
30307555	Enrichment	DBA/2NCrl	f	nest (Enrichment)	2014-06-03 06:00:00	23.1	50	40	70	_AUL_	_AUL_	55
30307556	Enrichment	DBA/2NCrl	f	nest (Enrichment)	2014-06-03 06:00:00	23.3	45	30	45	_AUL_	_AUL_	60
30307557	Enrichment	DBA/2NCrl	f	nest (Enrichment)	2014-06-03 06:00:00	22.3	40	30	35	_AUL_	_AUL_	50
30307558	Enrichment	DBA/2NCrl	f	nest (Enrichment)	2014-06-03 06:00:00	23.8	45	30	60	_AUL_	_AUL_	55
30307559	Enrichment	DBA/2NCrl	f	nest (Enrichment)	2014-06-03 06:00:00	22.5	45	30	50	_AUL_	_AUL_	50
30307560	Enrichment	DBA/2NCrl	f	nest (Enrichment)	2014-06-03 06:00:00	25.1	40	35	45	_AUL_	_AUL_	60
30307561	Enrichment	DBA/2NCrl	f	nest (Enrichment)	2014-06-03 06:00:00	24	40	30	40	_AUL_	_AUL_	55
30307562	Enrichment	DBA/2NCrl	f	double (Enrichment)	2014-06-03 06:00:00	20.3	45	30	40	_AUL_	_AUL_	55
30307563	Enrichment	DBA/2NCrl	f	double (Enrichment)	2014-06-03 06:00:00	22.4	40	30	55	_AUL_	_AUL_	40
30307564	Enrichment	DBA/2NCrl	f	double (Enrichment)	2014-06-03 06:00:00	23.2	40	30	35	_AUL_	_AUL_	55
30307565	Enrichment	DBA/2NCrl	f	double (Enrichment)	2014-06-03 06:00:00	23.6	45	35	50	_AUL_	_AUL_	55
30307566	Enrichment	DBA/2NCrl	f	double (Enrichment)	2014-06-03 06:00:00	23.1	40	30	35	_AUL_	_AUL_	55
30307567	Enrichment	DBA/2NCrl	f	double (Enrichment)	2014-06-03 06:00:00	23.5	50	35	55	_AUL_	_AUL_	55
30307568	Enrichment	DBA/2NCrl	f	double (Enrichment)	2014-06-03 06:00:00	22.5	40	35	45	_AUL_	_AUL_	55
30307569	Enrichment	DBA/2NCrl	f	double (Enrichment)	2014-06-03 06:00:00	23.4	45	35	50	_AUL_	_AUL_	50
30307570	Enrichment	DBA/2NCrl	f	double (Enrichment)	2014-06-03 06:00:00	26.9	45	35	50	_AUL_	_AUL_	55
30307571	Enrichment	DBA/2NCrl	f	double (Enrichment)	2014-06-03 06:00:00	21.7	40	35	45	_AUL_	_AUL_	50
30308886	Enrichment	C57BL/6NTac	m	con (Enrichment)	2014-06-17 06:00:00	27.4	30	35	45	45	_AUL_	55
30308887	Enrichment	C57BL/6NTac	m	con (Enrichment)	2014-06-17 06:00:00	31.2	30	30	40	50	65	50
30308888	Enrichment	C57BL/6NTac	m	con (Enrichment)	2014-06-17 06:00:00	28.6	30	40	35	40	70	65
30308889	Enrichment	C57BL/6NTac	m	con (Enrichment)	2014-06-17 06:00:00	32.5	30	40	40	40	65	55
30308890	Enrichment	C57BL/6NTac	m	con (Enrichment)	2014-06-17 06:00:00	31.4	30	35	40	35	70	50
30308891	Enrichment	C57BL/6NTac	m	con (Enrichment)	2014-06-17 06:00:00	31.1	25	25	25	35	65	45
30308892	Enrichment	C57BL/6NTac	m	con (Enrichment)	2014-06-17 06:00:00	31	30	30	40	55	_AUL_	60
30308893	Enrichment	C57BL/6NTac	m	con (Enrichment)	2014-06-17 06:00:00	34	25	25	25	35	45	55
30308894	Enrichment	C57BL/6NTac	m	con (Enrichment)	2014-06-17 06:00:00	29.9	35	25	40	40	70	50
30308895	Enrichment	C57BL/6NTac	m	con (Enrichment)	2014-06-17 06:00:00	28.6	30	35	35	35	60	55
30308896	Enrichment	C57BL/6NTac	m	nest (Enrichment)	2014-06-17 06:00:00	26.5	30	40	35	35	50	75
30308897	Enrichment	C57BL/6NTac	m	nest (Enrichment)	2014-06-17 06:00:00	32.1	30	35	35	40	45	50
30308898	Enrichment	C57BL/6NTac	m	nest (Enrichment)	2014-06-17 06:00:00	32.9	30	40	30	40	70	50
30308899	Enrichment	C57BL/6NTac	m	nest (Enrichment)	2014-06-17 06:00:00	29.8	30	55	55	55	70	80
30308900	Enrichment	C57BL/6NTac	m	nest (Enrichment)	2014-06-17 06:00:00	31.7	30	30	30	40	50	55
30308901	Enrichment	C57BL/6NTac	m	nest (Enrichment)	2014-06-17 06:00:00	32.4	30	30	30	35	50	40
30308902	Enrichment	C57BL/6NTac	m	nest (Enrichment)	2014-06-17 06:00:00	29.4	30	25	25	30	50	45
30308903	Enrichment	C57BL/6NTac	m	nest (Enrichment)	2014-06-17 06:00:00	30.1	30	30	35	40	55	50
30308904	Enrichment	C57BL/6NTac	m	nest (Enrichment)	2014-06-17 06:00:00	36	35	35	35	45	60	45
30308905	Enrichment	C57BL/6NTac	m	nest (Enrichment)	2014-06-17 06:00:00	31	30	35	35	50	65	55
30308906	Enrichment	C57BL/6NTac	m	double (Enrichment)	2014-06-17 06:00:00	28.6	30	30	25	50	65	45
30308907	Enrichment	C57BL/6NTac	m	double (Enrichment)	2014-06-17 06:00:00	30.3	45	35	_AUL_	_AUL_	_AUL_	80
30308908	Enrichment	C57BL/6NTac	m	double (Enrichment)	2014-06-17 06:00:00	32.5	30	30	30	50	70	45
30308909	Enrichment	C57BL/6NTac	m	double (Enrichment)	2014-06-17 06:00:00	30.1	35	20	30	45	55	40
30308910	Enrichment	C57BL/6NTac	m	double (Enrichment)	2014-06-17 06:00:00	32.6	30	30	30	40	45	50
30308911	Enrichment	C57BL/6NTac	m	double (Enrichment)	2014-06-17 06:00:00	30	30	40	40	45	65	50
30308912	Enrichment	C57BL/6NTac	m	double (Enrichment)	2014-06-17 06:00:00	32.6	35	35	40	45	70	55
30308913	Enrichment	C57BL/6NTac	m	double (Enrichment)	2014-06-17 06:00:00	31.2	35	35	30	35	60	50
30308914	Enrichment	C57BL/6NTac	m	double (Enrichment)	2014-06-17 06:00:00	32.1	30	25	30	40	45	45
30308915	Enrichment	C57BL/6NTac	f	con (Enrichment)	2014-06-17 06:00:00	25.2	35	30	35	45	85	45
30308916	Enrichment	C57BL/6NTac	f	con (Enrichment)	2014-06-17 06:00:00	26.2	35	35	40	45	55	45
30308917	Enrichment	C57BL/6NTac	f	con (Enrichment)	2014-06-17 06:00:00	24.9	30	25	25	35	60	50
30308918	Enrichment	C57BL/6NTac	f	con (Enrichment)	2014-06-17 06:00:00	22.8	30	30	35	35	85	45
30308919	Enrichment	C57BL/6NTac	f	con (Enrichment)	2014-06-17 06:00:00	24.9	30	25	35	40	55	40
30308920	Enrichment	C57BL/6NTac	f	con (Enrichment)	2014-06-17 06:00:00	23.6	30	25	30	55	80	55
30308921	Enrichment	C57BL/6NTac	f	con (Enrichment)	2014-06-17 06:00:00	25.3	35	30	45	50	85	45
30308922	Enrichment	C57BL/6NTac	f	con (Enrichment)	2014-06-17 06:00:00	23.9	30	30	40	45	70	55
30308923	Enrichment	C57BL/6NTac	f	con (Enrichment)	2014-06-17 06:00:00	23.6	35	35	50	50	85	60
30308924	Enrichment	C57BL/6NTac	f	con (Enrichment)	2014-06-17 06:00:00	25.5	35	40	50	55	_AUL_	55
30308925	Enrichment	C57BL/6NTac	f	nest (Enrichment)	2014-06-17 06:00:00	24.4	30	35	30	40	55	45
30308926	Enrichment	C57BL/6NTac	f	nest (Enrichment)	2014-06-17 06:00:00	22.5	30	30	30	40	70	50
30308927	Enrichment	C57BL/6NTac	f	nest (Enrichment)	2014-06-17 06:00:00	25	30	25	30	40	80	35
30308928	Enrichment	C57BL/6NTac	f	nest (Enrichment)	2014-06-17 06:00:00	22.7	30	25	25	35	55	40
30308929	Enrichment	C57BL/6NTac	f	nest (Enrichment)	2014-06-17 06:00:00	27.1	30	30	35	40	_AUL_	40
30308930	Enrichment	C57BL/6NTac	f	nest (Enrichment)	2014-06-17 06:00:00	21	35	30	30	40	_AUL_	45
30308931	Enrichment	C57BL/6NTac	f	nest (Enrichment)	2014-06-17 06:00:00	23.4	25	30	30	45	50	45
30308932	Enrichment	C57BL/6NTac	f	nest (Enrichment)	2014-06-17 06:00:00	25.3	30	30	25	35	_AUL_	45
30308934	Enrichment	C57BL/6NTac	f	nest (Enrichment)	2014-06-17 06:00:00	26.9	35	35	40	45	80	45
30308935	Enrichment	C57BL/6NTac	f	double (Enrichment)	2014-06-17 06:00:00	24.2	30	25	35	35	60	40
30308936	Enrichment	C57BL/6NTac	f	double (Enrichment)	2014-06-17 06:00:00	23.5	40	30	40	70	_AUL_	50
30308937	Enrichment	C57BL/6NTac	f	double (Enrichment)	2014-06-17 06:00:00	26.1	35	30	45	45	65	50
30308938	Enrichment	C57BL/6NTac	f	double (Enrichment)	2014-06-17 06:00:00	29	30	30	30	40	60	60
30308939	Enrichment	C57BL/6NTac	f	double (Enrichment)	2014-06-17 06:00:00	22.7	35	35	40	55	_AUL_	40
30308940	Enrichment	C57BL/6NTac	f	double (Enrichment)	2014-06-17 06:00:00	24.7	30	30	30	45	_AUL_	45
30308941	Enrichment	C57BL/6NTac	f	double (Enrichment)	2014-06-17 06:00:00	26.8	30	20	25	45	50	35
30308942	Enrichment	C57BL/6NTac	f	double (Enrichment)	2014-06-17 06:00:00	26.8	35	30	55	50	75	45
30308943	Enrichment	C57BL/6NTac	f	double (Enrichment)	2014-06-17 06:00:00	24.2	35	30	40	50	_AUL_	45
30308944	Enrichment	C57BL/6NTac	f	double (Enrichment)	2014-06-17 06:00:00	26	30	20	25	40	45	35
30309725	Enrichment	C57BL/6NTac	m	double (Enrichment)	2014-06-17 06:00:00	32.2	25	25	25	30	45	35
30310359	Enrichment	DBA/2NCrl	m	con (Enrichment)	2014-07-01 06:00:00	27.3	55	70	_AUL_	_AUL_	_AUL_	45
30310360	Enrichment	DBA/2NCrl	m	con (Enrichment)	2014-07-01 06:00:00	26.6	40	30	55	_AUL_	_AUL_	45
30310361	Enrichment	DBA/2NCrl	m	con (Enrichment)	2014-07-01 06:00:00	24.6	40	25	_AUL_	_AUL_	_AUL_	45
30310362	Enrichment	DBA/2NCrl	m	con (Enrichment)	2014-07-01 06:00:00	26.3	40	30	_AUL_	_AUL_	_AUL_	45
30310363	Enrichment	DBA/2NCrl	m	con (Enrichment)	2014-07-01 06:00:00	27.3	45	35	50	_AUL_	_AUL_	60
30310364	Enrichment	DBA/2NCrl	m	con (Enrichment)	2014-07-01 06:00:00	25.9	35	35	35	_AUL_	_AUL_	60
30310365	Enrichment	DBA/2NCrl	m	con (Enrichment)	2014-07-01 06:00:00	24	40	35	_AUL_	_AUL_	_AUL_	50
30310366	Enrichment	DBA/2NCrl	m	con (Enrichment)	2014-07-01 06:00:00	30.4	45	40	_AUL_	_AUL_	_AUL_	45
30310367	Enrichment	DBA/2NCrl	m	con (Enrichment)	2014-07-01 06:00:00	27.8	45	40	55	_AUL_	_AUL_	60
30310368	Enrichment	DBA/2NCrl	m	con (Enrichment)	2014-07-01 06:00:00	26.1	55	45	_AUL_	_AUL_	_AUL_	50
30310369	Enrichment	DBA/2NCrl	m	nest (Enrichment)	2014-07-01 06:00:00	24.5	45	25	50	_AUL_	_AUL_	50
30310370	Enrichment	DBA/2NCrl	m	nest (Enrichment)	2014-07-01 06:00:00	25.4	45	35	_AUL_	_AUL_	_AUL_	40
30310371	Enrichment	DBA/2NCrl	m	nest (Enrichment)	2014-07-01 06:00:00	24.9	40	35	50	_AUL_	_AUL_	45
30310372	Enrichment	DBA/2NCrl	m	nest (Enrichment)	2014-07-01 06:00:00	26.2	45	30	_AUL_	_AUL_	_AUL_	50
30310373	Enrichment	DBA/2NCrl	m	nest (Enrichment)	2014-07-01 06:00:00	27.1	40	30	55	_AUL_	_AUL_	50
30310374	Enrichment	DBA/2NCrl	m	nest (Enrichment)	2014-07-01 06:00:00	28.3	45	35	_AUL_	_AUL_	_AUL_	55
30310375	Enrichment	DBA/2NCrl	m	nest (Enrichment)	2014-07-01 06:00:00	26.5	45	45	_AUL_	_AUL_	_AUL_	40
30310376	Enrichment	DBA/2NCrl	m	nest (Enrichment)	2014-07-01 06:00:00	26.7	45	30	65	_AUL_	_AUL_	55
30310377	Enrichment	DBA/2NCrl	m	nest (Enrichment)	2014-07-01 06:00:00	27.9	40	35	40	_AUL_	_AUL_	65
30310378	Enrichment	DBA/2NCrl	m	nest (Enrichment)	2014-07-01 06:00:00	30.5	45	40	45	_AUL_	_AUL_	50
30310379	Enrichment	DBA/2NCrl	m	double (Enrichment)	2014-07-01 06:00:00	26	40	35	_AUL_	_AUL_	_AUL_	50
30310380	Enrichment	DBA/2NCrl	m	double (Enrichment)	2014-07-01 06:00:00	26.6	45	35	_AUL_	_AUL_	_AUL_	55
30310381	Enrichment	DBA/2NCrl	m	double (Enrichment)	2014-07-01 06:00:00	25.3	45	40	65	_AUL_	_AUL_	70
30310382	Enrichment	DBA/2NCrl	m	double (Enrichment)	2014-07-01 06:00:00	26.9	40	45	_AUL_	_AUL_	_AUL_	75
30310383	Enrichment	DBA/2NCrl	m	double (Enrichment)	2014-07-01 06:00:00	26.6	45	40	30	_AUL_	_AUL_	80
30310384	Enrichment	DBA/2NCrl	m	double (Enrichment)	2014-07-01 06:00:00	30.6	45	35	_AUL_	_AUL_	_AUL_	45
30310385	Enrichment	DBA/2NCrl	m	double (Enrichment)	2014-07-01 06:00:00	27.5	45	30	50	_AUL_	_AUL_	45
30310386	Enrichment	DBA/2NCrl	m	double (Enrichment)	2014-07-01 06:00:00	24.8	45	30	_AUL_	_AUL_	_AUL_	60
30310387	Enrichment	DBA/2NCrl	m	double (Enrichment)	2014-07-01 06:00:00	25.9	40	30	60	_AUL_	_AUL_	45
30310388	Enrichment	DBA/2NCrl	m	double (Enrichment)	2014-07-01 06:00:00	32.7	45	40	_AUL_	_AUL_	_AUL_	40
30310389	Enrichment	DBA/2NCrl	f	con (Enrichment)	2014-07-01 06:00:00	21.2	45	35	55	_AUL_	_AUL_	50
30310390	Enrichment	DBA/2NCrl	f	con (Enrichment)	2014-07-01 06:00:00	23.1	45	30	50	_AUL_	_AUL_	60
30310391	Enrichment	DBA/2NCrl	f	con (Enrichment)	2014-07-01 06:00:00	21.7	50	35	65	_AUL_	_AUL_	65
30310392	Enrichment	DBA/2NCrl	f	con (Enrichment)	2014-07-01 06:00:00	23.6	45	35	_AUL_	_AUL_	_AUL_	60
30310393	Enrichment	DBA/2NCrl	f	con (Enrichment)	2014-07-01 06:00:00	24.2	40	45	60	_AUL_	_AUL_	55
30310394	Enrichment	DBA/2NCrl	f	con (Enrichment)	2014-07-01 06:00:00	24.8	45	40	65	_AUL_	_AUL_	65
30310395	Enrichment	DBA/2NCrl	f	con (Enrichment)	2014-07-01 06:00:00	22.1	45	30	55	_AUL_	_AUL_	55
30310396	Enrichment	DBA/2NCrl	f	con (Enrichment)	2014-07-01 06:00:00	22.4	55	50	_AUL_	_AUL_	_AUL_	65
30310397	Enrichment	DBA/2NCrl	f	con (Enrichment)	2014-07-01 06:00:00	20.5	50	40	65	_AUL_	_AUL_	50
30310398	Enrichment	DBA/2NCrl	f	con (Enrichment)	2014-07-01 06:00:00	22.5	50	35	_AUL_	_AUL_	_AUL_	55
30310400	Enrichment	DBA/2NCrl	f	nest (Enrichment)	2014-07-01 06:00:00	21.4	45	40	55	_AUL_	_AUL_	65
30310401	Enrichment	DBA/2NCrl	f	nest (Enrichment)	2014-07-01 06:00:00	21.7	50	45	_AUL_	_AUL_	_AUL_	70
30310402	Enrichment	DBA/2NCrl	f	nest (Enrichment)	2014-07-01 06:00:00	22.6	45	30	45	_AUL_	_AUL_	50
30310403	Enrichment	DBA/2NCrl	f	nest (Enrichment)	2014-07-01 06:00:00	24.7	45	40	60	_AUL_	_AUL_	40
30310404	Enrichment	DBA/2NCrl	f	nest (Enrichment)	2014-07-01 06:00:00	21.8	50	45	60	_AUL_	_AUL_	80
30310405	Enrichment	DBA/2NCrl	f	nest (Enrichment)	2014-07-01 06:00:00	24.9	45	35	40	_AUL_	_AUL_	70
30310406	Enrichment	DBA/2NCrl	f	nest (Enrichment)	2014-07-01 06:00:00	23.6	50	50	50	_AUL_	_AUL_	80
30310407	Enrichment	DBA/2NCrl	f	nest (Enrichment)	2014-07-01 06:00:00	22.5	40	35	45	_AUL_	_AUL_	50
30310408	Enrichment	DBA/2NCrl	f	nest (Enrichment)	2014-07-01 06:00:00	21.9	45	50	50	_AUL_	_AUL_	60
30310409	Enrichment	DBA/2NCrl	f	double (Enrichment)	2014-07-01 06:00:00	21.9	40	30	45	_AUL_	_AUL_	50
30310410	Enrichment	DBA/2NCrl	f	double (Enrichment)	2014-07-01 06:00:00	21.6	35	35	45	_AUL_	_AUL_	45
30310411	Enrichment	DBA/2NCrl	f	double (Enrichment)	2014-07-01 06:00:00	22.5	45	40	50	_AUL_	_AUL_	55
30310412	Enrichment	DBA/2NCrl	f	double (Enrichment)	2014-07-01 06:00:00	23.5	40	30	40	_AUL_	_AUL_	45
30310413	Enrichment	DBA/2NCrl	f	double (Enrichment)	2014-07-01 06:00:00	22.3	45	40	_AUL_	_AUL_	_AUL_	55
30310414	Enrichment	DBA/2NCrl	f	double (Enrichment)	2014-07-01 06:00:00	20.4	65	55	65	_AUL_	_AUL_	70
30310415	Enrichment	DBA/2NCrl	f	double (Enrichment)	2014-07-01 06:00:00	22.3	45	35	60	_AUL_	_AUL_	50
30310416	Enrichment	DBA/2NCrl	f	double (Enrichment)	2014-07-01 06:00:00	19.2	40	35	40	_AUL_	_AUL_	65
30310417	Enrichment	DBA/2NCrl	f	double (Enrichment)	2014-07-01 06:00:00	21	45	40	55	_AUL_	_AUL_	65
30310418	Enrichment	DBA/2NCrl	f	double (Enrichment)	2014-07-01 06:00:00	23.9	40	30	55	_AUL_	_AUL_	65
30327051	Enrichment	C57BL/6NTac	m	con (Enrichment)	2014-12-30 06:00:00	24.8	30	30	30	30	55	50
30327052	Enrichment	C57BL/6NTac	m	con (Enrichment)	2014-12-30 06:00:00	27	35	40	45	35	65	55
30327053	Enrichment	C57BL/6NTac	m	con (Enrichment)	2014-12-30 06:00:00	35.7	35	40	35	40	_AUL_	55
30327054	Enrichment	C57BL/6NTac	m	con (Enrichment)	2014-12-30 06:00:00	29	35	35	30	35	60	55
30327055	Enrichment	C57BL/6NTac	m	con (Enrichment)	2014-12-30 06:00:00	31.5	40	30	30	_AUL_	_AUL_	45
30327056	Enrichment	C57BL/6NTac	m	con (Enrichment)	2014-12-30 06:00:00	28.6	40	30	40	40	80	55
30327057	Enrichment	C57BL/6NTac	m	con (Enrichment)	2014-12-30 06:00:00	27	35	40	40	40	55	65
30327058	Enrichment	C57BL/6NTac	m	con (Enrichment)	2014-12-30 06:00:00	36.6	45	40	35	_AUL_	_AUL_	65
30327059	Enrichment	C57BL/6NTac	m	con (Enrichment)	2014-12-30 06:00:00	31.4	40	35	35	50	85	50
30327060	Enrichment	C57BL/6NTac	m	con (Enrichment)	2014-12-30 06:00:00	30.1	45	35	35	55	60	50
30327061	Enrichment	C57BL/6NTac	m	nest (Enrichment)	2014-12-30 06:00:00	29.4	40	30	30	55	_AUL_	55
30327062	Enrichment	C57BL/6NTac	m	nest (Enrichment)	2014-12-30 06:00:00	25.6	35	35	35	40	_AUL_	60
30327063	Enrichment	C57BL/6NTac	m	nest (Enrichment)	2014-12-30 06:00:00	27	40	35	35	45	55	55
30327064	Enrichment	C57BL/6NTac	m	nest (Enrichment)	2014-12-30 06:00:00	26.5	45	35	35	60	_AUL_	65
30327065	Enrichment	C57BL/6NTac	m	nest (Enrichment)	2014-12-30 06:00:00	26.7	35	25	30	40	55	45
30327066	Enrichment	C57BL/6NTac	m	nest (Enrichment)	2014-12-30 06:00:00	27.6	40	35	35	65	_AUL_	55
30327067	Enrichment	C57BL/6NTac	m	nest (Enrichment)	2014-12-30 06:00:00	31.5	35	30	25	40	_AUL_	50
30327068	Enrichment	C57BL/6NTac	m	nest (Enrichment)	2014-12-30 06:00:00	30.1	40	30	25	40	75	50
30327069	Enrichment	C57BL/6NTac	m	nest (Enrichment)	2014-12-30 06:00:00	34.2	40	35	40	70	_AUL_	45
30327070	Enrichment	C57BL/6NTac	m	nest (Enrichment)	2014-12-30 06:00:00	31.1	35	40	45	40	50	50
30327071	Enrichment	C57BL/6NTac	m	double (Enrichment)	2014-12-30 06:00:00	25.2	35	25	30	35	75	45
30327072	Enrichment	C57BL/6NTac	m	double (Enrichment)	2014-12-30 06:00:00	26.2	40	35	35	45	65	60
30327073	Enrichment	C57BL/6NTac	m	double (Enrichment)	2014-12-30 06:00:00	32.2	45	30	_AUL_	_AUL_	_AUL_	45
30327074	Enrichment	C57BL/6NTac	m	double (Enrichment)	2014-12-30 06:00:00	28.4	40	30	35	40	55	35
30327075	Enrichment	C57BL/6NTac	m	double (Enrichment)	2014-12-30 06:00:00	31.2	40	30	35	45	_AUL_	45
30327076	Enrichment	C57BL/6NTac	m	double (Enrichment)	2014-12-30 06:00:00	32.7	40	35	35	45	75	50
30327077	Enrichment	C57BL/6NTac	m	double (Enrichment)	2014-12-30 06:00:00	29.3	35	35	35	35	55	50
30327078	Enrichment	C57BL/6NTac	m	double (Enrichment)	2014-12-30 06:00:00	33.4	35	35	30	35	45	40
30327079	Enrichment	C57BL/6NTac	m	double (Enrichment)	2014-12-30 06:00:00	31	30	35	35	40	50	50
30327080	Enrichment	C57BL/6NTac	m	double (Enrichment)	2014-12-30 06:00:00	32.9	40	45	45	45	60	75
30327081	Enrichment	C57BL/6NTac	f	con (Enrichment)	2014-12-30 06:00:00	20.9	45	45	45	65	_AUL_	70
30327082	Enrichment	C57BL/6NTac	f	con (Enrichment)	2014-12-30 06:00:00	25.6	35	35	35	50	_AUL_	55
30327083	Enrichment	C57BL/6NTac	f	con (Enrichment)	2014-12-30 06:00:00	21	40	30	30	45	_AUL_	55
30327084	Enrichment	C57BL/6NTac	f	con (Enrichment)	2014-12-30 06:00:00	22.3	40	35	35	50	60	60
30327085	Enrichment	C57BL/6NTac	f	con (Enrichment)	2014-12-30 06:00:00	25.3	40	35	35	45	_AUL_	50
30327086	Enrichment	C57BL/6NTac	f	con (Enrichment)	2014-12-30 06:00:00	26.3	45	50	50	_AUL_	_AUL_	60
30327087	Enrichment	C57BL/6NTac	f	con (Enrichment)	2014-12-30 06:00:00	23.1	45	45	45	50	_AUL_	65
30327088	Enrichment	C57BL/6NTac	f	con (Enrichment)	2014-12-30 06:00:00	23.6	35	40	40	40	55	60
30327089	Enrichment	C57BL/6NTac	f	con (Enrichment)	2014-12-30 06:00:00	23.1	40	35	35	35	65	55
30327090	Enrichment	C57BL/6NTac	f	con (Enrichment)	2014-12-30 06:00:00	23.6	40	45	50	55	55	60
30327091	Enrichment	C57BL/6NTac	f	nest (Enrichment)	2014-12-30 06:00:00	24.8	35	30	30	45	50	50
30327092	Enrichment	C57BL/6NTac	f	nest (Enrichment)	2014-12-30 06:00:00	22.5	35	35	40	35	65	50
30327093	Enrichment	C57BL/6NTac	f	nest (Enrichment)	2014-12-30 06:00:00	25.4	40	25	25	45	70	40
30327094	Enrichment	C57BL/6NTac	f	nest (Enrichment)	2014-12-30 06:00:00	22.4	40	30	30	35	70	60
30327095	Enrichment	C57BL/6NTac	f	nest (Enrichment)	2014-12-30 06:00:00	24.5	35	25	25	30	50	45
30327096	Enrichment	C57BL/6NTac	f	nest (Enrichment)	2014-12-30 06:00:00	22.2	40	35	40	50	70	50
30327097	Enrichment	C57BL/6NTac	f	nest (Enrichment)	2014-12-30 06:00:00	22.5	40	35	40	65	_AUL_	50
30327098	Enrichment	C57BL/6NTac	f	nest (Enrichment)	2014-12-30 06:00:00	26	45	40	40	60	_AUL_	65
30327099	Enrichment	C57BL/6NTac	f	nest (Enrichment)	2014-12-30 06:00:00	23.5	40	35	40	50	_AUL_	55
30327100	Enrichment	C57BL/6NTac	f	nest (Enrichment)	2014-12-30 06:00:00	22.9	40	35	45	45	70	55
30327101	Enrichment	C57BL/6NTac	f	double (Enrichment)	2014-12-30 06:00:00	19.9	40	35	35	40	75	50
30327102	Enrichment	C57BL/6NTac	f	double (Enrichment)	2014-12-30 06:00:00	22.3	45	30	35	60	_AUL_	50
30327103	Enrichment	C57BL/6NTac	f	double (Enrichment)	2014-12-30 06:00:00	32.3	40	35	35	65	_AUL_	50
30327104	Enrichment	C57BL/6NTac	f	double (Enrichment)	2014-12-30 06:00:00	21.9	45	40	45	55	_AUL_	50
30327105	Enrichment	C57BL/6NTac	f	double (Enrichment)	2014-12-30 06:00:00	24.8	35	30	30	40	75	50
30327106	Enrichment	C57BL/6NTac	f	double (Enrichment)	2014-12-30 06:00:00	23.9	40	40	40	40	_AUL_	50
30327107	Enrichment	C57BL/6NTac	f	double (Enrichment)	2014-12-30 06:00:00	23.2	35	30	35	50	_AUL_	45
30327108	Enrichment	C57BL/6NTac	f	double (Enrichment)	2014-12-30 06:00:00	20.6	35	30	35	35	45	45
30327109	Enrichment	C57BL/6NTac	f	double (Enrichment)	2014-12-30 06:00:00	23.9	40	35	35	50	_AUL_	45
30327110	Enrichment	C57BL/6NTac	f	double (Enrichment)	2014-12-30 06:00:00	22.9	35	45	45	45	80	75
30328485	Enrichment	DBA/2NCrl	m	con (Enrichment)	2015-01-13 06:00:00	26.8	55	30	50	_AUL_	_AUL_	75
30328486	Enrichment	DBA/2NCrl	m	con (Enrichment)	2015-01-13 06:00:00	28.4	60	35	_AUL_	_AUL_	_AUL_	70
30328487	Enrichment	DBA/2NCrl	m	con (Enrichment)	2015-01-13 06:00:00	30	50	35	_AUL_	_AUL_	_AUL_	45
30328488	Enrichment	DBA/2NCrl	m	con (Enrichment)	2015-01-13 06:00:00	25.9	50	50	65	_AUL_	_AUL_	75
30328489	Enrichment	DBA/2NCrl	m	con (Enrichment)	2015-01-13 06:00:00	27	50	35	40	_AUL_	_AUL_	50
30328490	Enrichment	DBA/2NCrl	m	con (Enrichment)	2015-01-13 06:00:00	29.5	55	40	_AUL_	_AUL_	_AUL_	65
30328491	Enrichment	DBA/2NCrl	m	con (Enrichment)	2015-01-13 06:00:00	25.7	55	35	45	_AUL_	_AUL_	55
30328492	Enrichment	DBA/2NCrl	m	con (Enrichment)	2015-01-13 06:00:00	24.8	60	35	_AUL_	_AUL_	_AUL_	65
30328493	Enrichment	DBA/2NCrl	m	con (Enrichment)	2015-01-13 06:00:00	28.3	50	40	_AUL_	_AUL_	_AUL_	70
30328494	Enrichment	DBA/2NCrl	m	con (Enrichment)	2015-01-13 06:00:00	29.6	55	35	_AUL_	_AUL_	_AUL_	50
30328495	Enrichment	DBA/2NCrl	m	nest (Enrichment)	2015-01-13 06:00:00	24.9	50	30	40	_AUL_	_AUL_	55
30328496	Enrichment	DBA/2NCrl	m	nest (Enrichment)	2015-01-13 06:00:00	26.2	60	40	_AUL_	_AUL_	_AUL_	55
30328497	Enrichment	DBA/2NCrl	m	nest (Enrichment)	2015-01-13 06:00:00	31.6	55	40	_AUL_	_AUL_	_AUL_	65
30328498	Enrichment	DBA/2NCrl	m	nest (Enrichment)	2015-01-13 06:00:00	29.1	50	35	45	_AUL_	_AUL_	60
30328499	Enrichment	DBA/2NCrl	m	nest (Enrichment)	2015-01-13 06:00:00	28.1	55	40	45	_AUL_	_AUL_	65
30328500	Enrichment	DBA/2NCrl	m	nest (Enrichment)	2015-01-13 06:00:00	27.8	50	40	40	_AUL_	_AUL_	65
30328501	Enrichment	DBA/2NCrl	m	nest (Enrichment)	2015-01-13 06:00:00	31	50	45	_AUL_	_AUL_	_AUL_	60
30328502	Enrichment	DBA/2NCrl	m	nest (Enrichment)	2015-01-13 06:00:00	34.6	50	35	_AUL_	_AUL_	_AUL_	60
30328503	Enrichment	DBA/2NCrl	m	nest (Enrichment)	2015-01-13 06:00:00	28.4	55	40	_AUL_	_AUL_	_AUL_	75
30328504	Enrichment	DBA/2NCrl	m	nest (Enrichment)	2015-01-13 06:00:00	29.4	45	35	50	_AUL_	_AUL_	50
30328505	Enrichment	DBA/2NCrl	m	double (Enrichment)	2015-01-13 06:00:00	32	55	40	_AUL_	_AUL_	_AUL_	60
30328506	Enrichment	DBA/2NCrl	m	double (Enrichment)	2015-01-13 06:00:00	24.8	50	45	50	_AUL_	_AUL_	70
30328508	Enrichment	DBA/2NCrl	m	double (Enrichment)	2015-01-13 06:00:00	29.4	50	45	60	_AUL_	_AUL_	75
30328509	Enrichment	DBA/2NCrl	m	double (Enrichment)	2015-01-13 06:00:00	26.7	45	30	40	_AUL_	_AUL_	50
30328510	Enrichment	DBA/2NCrl	m	double (Enrichment)	2015-01-13 06:00:00	30.2	60	45	_AUL_	_AUL_	_AUL_	60
30328511	Enrichment	DBA/2NCrl	m	double (Enrichment)	2015-01-13 06:00:00	32.2	55	40	_AUL_	_AUL_	_AUL_	60
30328513	Enrichment	DBA/2NCrl	m	double (Enrichment)	2015-01-13 06:00:00	26.1	55	45	_AUL_	_AUL_	_AUL_	60
30328514	Enrichment	DBA/2NCrl	m	double (Enrichment)	2015-01-13 06:00:00	25.5	60	45	_AUL_	_AUL_	_AUL_	60
30328515	Enrichment	DBA/2NCrl	f	con (Enrichment)	2015-01-13 06:00:00	23	50	35	40	_AUL_	_AUL_	55
30328516	Enrichment	DBA/2NCrl	f	con (Enrichment)	2015-01-13 06:00:00	21.2	50	35	60	_AUL_	_AUL_	70
30328517	Enrichment	DBA/2NCrl	f	con (Enrichment)	2015-01-13 06:00:00	23.6	60	40	50	_AUL_	_AUL_	75
30328518	Enrichment	DBA/2NCrl	f	con (Enrichment)	2015-01-13 06:00:00	21.5	55	50	60	_AUL_	_AUL_	60
30328519	Enrichment	DBA/2NCrl	f	con (Enrichment)	2015-01-13 06:00:00	23.4	50	35	_AUL_	_AUL_	_AUL_	50
30328520	Enrichment	DBA/2NCrl	f	con (Enrichment)	2015-01-13 06:00:00	19.6	55	45	65	_AUL_	_AUL_	75
30328521	Enrichment	DBA/2NCrl	f	con (Enrichment)	2015-01-13 06:00:00	25.4	55	40	_AUL_	_AUL_	_AUL_	80
30328522	Enrichment	DBA/2NCrl	f	con (Enrichment)	2015-01-13 06:00:00	23.2	50	35	50	_AUL_	_AUL_	60
30328523	Enrichment	DBA/2NCrl	f	con (Enrichment)	2015-01-13 06:00:00	30.2	65	50	_AUL_	_AUL_	_AUL_	75
30328524	Enrichment	DBA/2NCrl	f	con (Enrichment)	2015-01-13 06:00:00	23.2	50	40	40	_AUL_	_AUL_	55
30328525	Enrichment	DBA/2NCrl	f	nest (Enrichment)	2015-01-13 06:00:00	23.3	45	35	35	_AUL_	_AUL_	60
30328526	Enrichment	DBA/2NCrl	f	nest (Enrichment)	2015-01-13 06:00:00	22.5	45	30	40	_AUL_	_AUL_	60
30328528	Enrichment	DBA/2NCrl	f	nest (Enrichment)	2015-01-13 06:00:00	22.6	50	40	45	_AUL_	_AUL_	70
30328529	Enrichment	DBA/2NCrl	f	nest (Enrichment)	2015-01-13 06:00:00	24.5	75	60	70	_AUL_	_AUL_	_AUL_
30328530	Enrichment	DBA/2NCrl	f	nest (Enrichment)	2015-01-13 06:00:00	19.7	_PNR-WI_	_PNR-WI_	_PNR-WI_	_PNR-WI_	_PNR-WI_	_PNR-WI_
30328531	Enrichment	DBA/2NCrl	f	nest (Enrichment)	2015-01-13 06:00:00	24.3	50	30	55	_AUL_	_AUL_	60
30328532	Enrichment	DBA/2NCrl	f	nest (Enrichment)	2015-01-13 06:00:00	24.8	50	40	65	_AUL_	_AUL_	50
30328533	Enrichment	DBA/2NCrl	f	nest (Enrichment)	2015-01-13 06:00:00	21	50	35	70	_AUL_	_AUL_	55
30328534	Enrichment	DBA/2NCrl	f	nest (Enrichment)	2015-01-13 06:00:00	25.7	55	40	60	_AUL_	_AUL_	75
30328535	Enrichment	DBA/2NCrl	f	double (Enrichment)	2015-01-13 06:00:00	20.1	55	35	55	_AUL_	_AUL_	60
30328536	Enrichment	DBA/2NCrl	f	double (Enrichment)	2015-01-13 06:00:00	21.5	45	50	70	_AUL_	_AUL_	60
30328537	Enrichment	DBA/2NCrl	f	double (Enrichment)	2015-01-13 06:00:00	22.2	45	35	35	_AUL_	_AUL_	65
30328538	Enrichment	DBA/2NCrl	f	double (Enrichment)	2015-01-13 06:00:00	21.5	45	40	40	_AUL_	_AUL_	70
30328539	Enrichment	DBA/2NCrl	f	double (Enrichment)	2015-01-13 06:00:00	20.1	60	40	_AUL_	_AUL_	_AUL_	55
30328540	Enrichment	DBA/2NCrl	f	double (Enrichment)	2015-01-13 06:00:00	22.7	50	35	40	_AUL_	_AUL_	60
30328541	Enrichment	DBA/2NCrl	f	double (Enrichment)	2015-01-13 06:00:00	21.2	50	40	40	_AUL_	_AUL_	60
30328542	Enrichment	DBA/2NCrl	f	double (Enrichment)	2015-01-13 06:00:00	20.3	60	40	_AUL_	_AUL_	_AUL_	55
30328543	Enrichment	DBA/2NCrl	f	double (Enrichment)	2015-01-13 06:00:00	24	50	40	50	_AUL_	_AUL_	60
30328544	Enrichment	DBA/2NCrl	f	double (Enrichment)	2015-01-13 06:00:00	22.4	50	30	60	_AUL_	_AUL_	55
30328882	Enrichment	DBA/2NCrl	f	nest (Enrichment)	2015-01-13 06:00:00	22.5	55	55	55	_AUL_	_AUL_	80

## Sheet: status_codes
setting_value_text	setting_description
_bLOQ_	(ESLIM_PARAMSC_009 & IMPC_PARAMSC_009): Measured value is below the lower limit of quantitation of the assay
_AUL_	(ESLIM_PARAMSC_008 & IMPC_PARAMSC_008): Measured value is above the upper limit of quantitation of the assay
_PNM-EQ_	(ESLIM_PARAMSC_001 & IMPC_PARAMSC_001): Parameter not measured - Equipment Failed
_PNM-EI_	IMPC_PARAMSC_014: Parameter not measured - Equipment Incompatible
_PNM-SL_	(ESLIM_PARAMSC_002 & IMPC_PARAMSC_002): Parameter not measured - Sample lost
_PNM-IS_	(ESLIM_PARAMSC_003 & IMPC_PARAMSC_003): Parameter not measured - Insufficient Sample
_PNR-WI_	(ESLIM_PARAMSC_004 & IMPC_PARAMSC_004): Parameter not recorded - Welfare Issue
_PNM-NIS_	(ESLIM_PARAMSC_007 & IMPC_PARAMSC_007): Parameter not measured - not in SOP
_PNM-PQF_	(IMPC_PARAMSC_010): Parameter not measured - parameter QC failed
_PNM-LNRY_	(IMPC_PARAMSC_011): Parameter not measured - LIMS not ready yet (LIMS is undergoing updates and is unable to collect the data, for the moment; e.g. manage mandatory parameters added to procedure after experiment performed but before data exported)
_PNM-UM_	(IMPC_PARAMSC_013): Parameter not measured - uncooperative mouse (e.g. mouse woke up from narcosis too early so ABR could not be fully examined)
_PNM-SF_	(IMPC_PARAMSC_012): Parameter not measured - Software failure
_PNM-S_	IMPC_PARAMSC_005: Parameter not measured - schedule
_SPNM-BV_	(IMPC_PARAMSC_003): single parameter not measured because of a too low blood volume
_PNM-NPEP_	(MausDBinternal_PARAMSC): Parameter not measured - not part of EUMODIC procedure
_REJECTED_	(MausDBinternal_PARAMSC): Rejected value from blood pressure assay
_MNR_	IMPC_PARAMSC_005:Metadata not recorded inadvertently
_PNM-PDRM_	IMPC_PARAMSC_005: Parameter not measured - phenotype or disease rules out measurement of parameter
_PNM-NMSP_	IMPC_PARAMSC_005:no fertility male screen performed
_PNM-NFSP_	IMPC_PARAMSC_005:no fertility female screen performed
