# Supplementary material for: Laboratory mouse housing conditions can be improved using common environmental enrichment without compromising data
Source: PLoS Biol. 2018 Apr 16;16(4):e2005019. doi: 10.1371/journal.pbio.2005019 (PMC5922977; doi:10.1371/journal.pbio.2005019)
Supplement: S1 Data — (ZIP) [file pbio.2005019.s001.zip › S1_Data/P00343_BLOOD_SAMPLING.xlsx]

## Sheet: data
mouse_id	mouse_line	strain	sex	type	date_of_birth	bw_CliChe
						g
						Body weight Clinical Chemistry
30304073	Enrichment	C57BL/6NTac	m	con (Enrichment)	2014-04-29 06:00:00	30.6
30304074	Enrichment	C57BL/6NTac	m	con (Enrichment)	2014-04-29 06:00:00	26.2
30304075	Enrichment	C57BL/6NTac	m	con (Enrichment)	2014-04-29 06:00:00	28.6
30304076	Enrichment	C57BL/6NTac	m	con (Enrichment)	2014-04-29 06:00:00	30.4
30304077	Enrichment	C57BL/6NTac	m	con (Enrichment)	2014-04-29 06:00:00	29.2
30304078	Enrichment	C57BL/6NTac	m	con (Enrichment)	2014-04-29 06:00:00	30.7
30304079	Enrichment	C57BL/6NTac	m	con (Enrichment)	2014-04-29 06:00:00	34.3
30304080	Enrichment	C57BL/6NTac	m	con (Enrichment)	2014-04-29 06:00:00	32.7
30304081	Enrichment	C57BL/6NTac	m	con (Enrichment)	2014-04-29 06:00:00	31.6
30304082	Enrichment	C57BL/6NTac	m	con (Enrichment)	2014-04-29 06:00:00	35.8
30304083	Enrichment	C57BL/6NTac	m	nest (Enrichment)	2014-04-29 06:00:00	29.6
30304084	Enrichment	C57BL/6NTac	m	nest (Enrichment)	2014-04-29 06:00:00	28.3
30304085	Enrichment	C57BL/6NTac	m	nest (Enrichment)	2014-04-29 06:00:00	33.8
30304086	Enrichment	C57BL/6NTac	m	nest (Enrichment)	2014-04-29 06:00:00	32.4
30304087	Enrichment	C57BL/6NTac	m	nest (Enrichment)	2014-04-29 06:00:00	31.1
30304088	Enrichment	C57BL/6NTac	m	nest (Enrichment)	2014-04-29 06:00:00	31.3
30304089	Enrichment	C57BL/6NTac	m	nest (Enrichment)	2014-04-29 06:00:00	30.1
30304090	Enrichment	C57BL/6NTac	m	nest (Enrichment)	2014-04-29 06:00:00	35.5
30304091	Enrichment	C57BL/6NTac	m	nest (Enrichment)	2014-04-29 06:00:00	36.1
30304092	Enrichment	C57BL/6NTac	m	nest (Enrichment)	2014-04-29 06:00:00	33.4
30304093	Enrichment	C57BL/6NTac	m	double (Enrichment)	2014-04-29 06:00:00	31.1
30304094	Enrichment	C57BL/6NTac	m	double (Enrichment)	2014-04-29 06:00:00	28
30304095	Enrichment	C57BL/6NTac	m	double (Enrichment)	2014-04-29 06:00:00	31.7
30304096	Enrichment	C57BL/6NTac	m	double (Enrichment)	2014-04-29 06:00:00	27.7
30304097	Enrichment	C57BL/6NTac	m	double (Enrichment)	2014-04-29 06:00:00	30.1
30304098	Enrichment	C57BL/6NTac	m	double (Enrichment)	2014-04-29 06:00:00	30.9
30304099	Enrichment	C57BL/6NTac	m	double (Enrichment)	2014-04-29 06:00:00	36.5
30304100	Enrichment	C57BL/6NTac	m	double (Enrichment)	2014-04-29 06:00:00	33.4
30304101	Enrichment	C57BL/6NTac	m	double (Enrichment)	2014-04-29 06:00:00	30.1
30304102	Enrichment	C57BL/6NTac	m	double (Enrichment)	2014-04-29 06:00:00	29.7
30304103	Enrichment	C57BL/6NTac	f	con (Enrichment)	2014-04-29 06:00:00	26.9
30304104	Enrichment	C57BL/6NTac	f	con (Enrichment)	2014-04-29 06:00:00	26.7
30304105	Enrichment	C57BL/6NTac	f	con (Enrichment)	2014-04-29 06:00:00	22.9
30304106	Enrichment	C57BL/6NTac	f	con (Enrichment)	2014-04-29 06:00:00	30.2
30304107	Enrichment	C57BL/6NTac	f	con (Enrichment)	2014-04-29 06:00:00	25.1
30304108	Enrichment	C57BL/6NTac	f	con (Enrichment)	2014-04-29 06:00:00	28.9
30304109	Enrichment	C57BL/6NTac	f	con (Enrichment)	2014-04-29 06:00:00	25
30304110	Enrichment	C57BL/6NTac	f	con (Enrichment)	2014-04-29 06:00:00	25.1
30304111	Enrichment	C57BL/6NTac	f	con (Enrichment)	2014-04-29 06:00:00	27.5
30304112	Enrichment	C57BL/6NTac	f	con (Enrichment)	2014-04-29 06:00:00	33.4
30304113	Enrichment	C57BL/6NTac	f	nest (Enrichment)	2014-04-29 06:00:00	26.6
30304114	Enrichment	C57BL/6NTac	f	nest (Enrichment)	2014-04-29 06:00:00	31.4
30304115	Enrichment	C57BL/6NTac	f	nest (Enrichment)	2014-04-29 06:00:00	24
30304116	Enrichment	C57BL/6NTac	f	nest (Enrichment)	2014-04-29 06:00:00	24.4
30304117	Enrichment	C57BL/6NTac	f	nest (Enrichment)	2014-04-29 06:00:00	25
30304118	Enrichment	C57BL/6NTac	f	nest (Enrichment)	2014-04-29 06:00:00	28.8
30304119	Enrichment	C57BL/6NTac	f	nest (Enrichment)	2014-04-29 06:00:00	28.2
30304120	Enrichment	C57BL/6NTac	f	nest (Enrichment)	2014-04-29 06:00:00	27.6
30304121	Enrichment	C57BL/6NTac	f	nest (Enrichment)	2014-04-29 06:00:00	26.6
30304122	Enrichment	C57BL/6NTac	f	nest (Enrichment)	2014-04-29 06:00:00	28.8
30304123	Enrichment	C57BL/6NTac	f	double (Enrichment)	2014-04-29 06:00:00	24.5
30304124	Enrichment	C57BL/6NTac	f	double (Enrichment)	2014-04-29 06:00:00	23
30304125	Enrichment	C57BL/6NTac	f	double (Enrichment)	2014-04-29 06:00:00	24
30304126	Enrichment	C57BL/6NTac	f	double (Enrichment)	2014-04-29 06:00:00	24.1
30304127	Enrichment	C57BL/6NTac	f	double (Enrichment)	2014-04-29 06:00:00	28
30304128	Enrichment	C57BL/6NTac	f	double (Enrichment)	2014-04-29 06:00:00	24.7
30304129	Enrichment	C57BL/6NTac	f	double (Enrichment)	2014-04-29 06:00:00	24.2
30304130	Enrichment	C57BL/6NTac	f	double (Enrichment)	2014-04-29 06:00:00	24.9
30304131	Enrichment	C57BL/6NTac	f	double (Enrichment)	2014-04-29 06:00:00	27
30304132	Enrichment	C57BL/6NTac	f	double (Enrichment)	2014-04-29 06:00:00	28.5
30307512	Enrichment	DBA/2NCrl	m	con (Enrichment)	2014-06-03 06:00:00	26.7
30307513	Enrichment	DBA/2NCrl	m	con (Enrichment)	2014-06-03 06:00:00	27.9
30307514	Enrichment	DBA/2NCrl	m	con (Enrichment)	2014-06-03 06:00:00	30.2
30307515	Enrichment	DBA/2NCrl	m	con (Enrichment)	2014-06-03 06:00:00	28.1
30307516	Enrichment	DBA/2NCrl	m	con (Enrichment)	2014-06-03 06:00:00	27.1
30307517	Enrichment	DBA/2NCrl	m	con (Enrichment)	2014-06-03 06:00:00	26.2
30307518	Enrichment	DBA/2NCrl	m	con (Enrichment)	2014-06-03 06:00:00	27.1
30307519	Enrichment	DBA/2NCrl	m	con (Enrichment)	2014-06-03 06:00:00	27.5
30307520	Enrichment	DBA/2NCrl	m	con (Enrichment)	2014-06-03 06:00:00	27.8
30307521	Enrichment	DBA/2NCrl	m	con (Enrichment)	2014-06-03 06:00:00	29.8
30307522	Enrichment	DBA/2NCrl	m	nest (Enrichment)	2014-06-03 06:00:00	25.9
30307523	Enrichment	DBA/2NCrl	m	nest (Enrichment)	2014-06-03 06:00:00	27
30307524	Enrichment	DBA/2NCrl	m	nest (Enrichment)	2014-06-03 06:00:00	27.3
30307525	Enrichment	DBA/2NCrl	m	nest (Enrichment)	2014-06-03 06:00:00	28.7
30307526	Enrichment	DBA/2NCrl	m	nest (Enrichment)	2014-06-03 06:00:00	31.2
30307527	Enrichment	DBA/2NCrl	m	nest (Enrichment)	2014-06-03 06:00:00	28
30307528	Enrichment	DBA/2NCrl	m	nest (Enrichment)	2014-06-03 06:00:00	29.2
30307529	Enrichment	DBA/2NCrl	m	nest (Enrichment)	2014-06-03 06:00:00	28.4
30307531	Enrichment	DBA/2NCrl	m	nest (Enrichment)	2014-06-03 06:00:00	27.9
30307532	Enrichment	DBA/2NCrl	m	double (Enrichment)	2014-06-03 06:00:00	28.2
30307533	Enrichment	DBA/2NCrl	m	double (Enrichment)	2014-06-03 06:00:00	30.6
30307534	Enrichment	DBA/2NCrl	m	double (Enrichment)	2014-06-03 06:00:00	25.1
30307535	Enrichment	DBA/2NCrl	m	double (Enrichment)	2014-06-03 06:00:00	27.6
30307536	Enrichment	DBA/2NCrl	m	double (Enrichment)	2014-06-03 06:00:00	28.9
30307537	Enrichment	DBA/2NCrl	m	double (Enrichment)	2014-06-03 06:00:00	32.7
30307538	Enrichment	DBA/2NCrl	m	double (Enrichment)	2014-06-03 06:00:00	29.6
30307539	Enrichment	DBA/2NCrl	m	double (Enrichment)	2014-06-03 06:00:00	30.7
30307540	Enrichment	DBA/2NCrl	m	double (Enrichment)	2014-06-03 06:00:00	27.1
30307541	Enrichment	DBA/2NCrl	m	double (Enrichment)	2014-06-03 06:00:00	34
30307542	Enrichment	DBA/2NCrl	f	con (Enrichment)	2014-06-03 06:00:00	21.8
30307543	Enrichment	DBA/2NCrl	f	con (Enrichment)	2014-06-03 06:00:00	22.3
30307544	Enrichment	DBA/2NCrl	f	con (Enrichment)	2014-06-03 06:00:00	26.9
30307546	Enrichment	DBA/2NCrl	f	con (Enrichment)	2014-06-03 06:00:00	25.8
30307547	Enrichment	DBA/2NCrl	f	con (Enrichment)	2014-06-03 06:00:00	22.4
30307548	Enrichment	DBA/2NCrl	f	con (Enrichment)	2014-06-03 06:00:00	23.7
30307549	Enrichment	DBA/2NCrl	f	con (Enrichment)	2014-06-03 06:00:00	24.4
30307550	Enrichment	DBA/2NCrl	f	con (Enrichment)	2014-06-03 06:00:00	25.2
30307551	Enrichment	DBA/2NCrl	f	con (Enrichment)	2014-06-03 06:00:00	26.8
30307552	Enrichment	DBA/2NCrl	f	nest (Enrichment)	2014-06-03 06:00:00	22.9
30307553	Enrichment	DBA/2NCrl	f	nest (Enrichment)	2014-06-03 06:00:00	21.3
30307554	Enrichment	DBA/2NCrl	f	nest (Enrichment)	2014-06-03 06:00:00	25.7
30307555	Enrichment	DBA/2NCrl	f	nest (Enrichment)	2014-06-03 06:00:00	23.9
30307556	Enrichment	DBA/2NCrl	f	nest (Enrichment)	2014-06-03 06:00:00	25.4
30307557	Enrichment	DBA/2NCrl	f	nest (Enrichment)	2014-06-03 06:00:00	24.1
30307558	Enrichment	DBA/2NCrl	f	nest (Enrichment)	2014-06-03 06:00:00	26
30307559	Enrichment	DBA/2NCrl	f	nest (Enrichment)	2014-06-03 06:00:00	22.9
30307560	Enrichment	DBA/2NCrl	f	nest (Enrichment)	2014-06-03 06:00:00	24.8
30307561	Enrichment	DBA/2NCrl	f	nest (Enrichment)	2014-06-03 06:00:00	25.5
30307562	Enrichment	DBA/2NCrl	f	double (Enrichment)	2014-06-03 06:00:00	20.4
30307563	Enrichment	DBA/2NCrl	f	double (Enrichment)	2014-06-03 06:00:00	23.2
30307564	Enrichment	DBA/2NCrl	f	double (Enrichment)	2014-06-03 06:00:00	25.3
30307565	Enrichment	DBA/2NCrl	f	double (Enrichment)	2014-06-03 06:00:00	26
30307566	Enrichment	DBA/2NCrl	f	double (Enrichment)	2014-06-03 06:00:00	24.4
30307567	Enrichment	DBA/2NCrl	f	double (Enrichment)	2014-06-03 06:00:00	25.6
30307568	Enrichment	DBA/2NCrl	f	double (Enrichment)	2014-06-03 06:00:00	24
30307569	Enrichment	DBA/2NCrl	f	double (Enrichment)	2014-06-03 06:00:00	26
30307570	Enrichment	DBA/2NCrl	f	double (Enrichment)	2014-06-03 06:00:00	28.9
30307571	Enrichment	DBA/2NCrl	f	double (Enrichment)	2014-06-03 06:00:00	23.5
30308886	Enrichment	C57BL/6NTac	m	con (Enrichment)	2014-06-17 06:00:00	28.6
30308887	Enrichment	C57BL/6NTac	m	con (Enrichment)	2014-06-17 06:00:00	31.6
30308888	Enrichment	C57BL/6NTac	m	con (Enrichment)	2014-06-17 06:00:00	29.3
30308889	Enrichment	C57BL/6NTac	m	con (Enrichment)	2014-06-17 06:00:00	32.7
30308890	Enrichment	C57BL/6NTac	m	con (Enrichment)	2014-06-17 06:00:00	32.6
30308891	Enrichment	C57BL/6NTac	m	con (Enrichment)	2014-06-17 06:00:00	31.5
30308892	Enrichment	C57BL/6NTac	m	con (Enrichment)	2014-06-17 06:00:00	31.8
30308893	Enrichment	C57BL/6NTac	m	con (Enrichment)	2014-06-17 06:00:00	35.2
30308894	Enrichment	C57BL/6NTac	m	con (Enrichment)	2014-06-17 06:00:00	29.2
30308895	Enrichment	C57BL/6NTac	m	con (Enrichment)	2014-06-17 06:00:00	29.8
30308896	Enrichment	C57BL/6NTac	m	nest (Enrichment)	2014-06-17 06:00:00	27
30308897	Enrichment	C57BL/6NTac	m	nest (Enrichment)	2014-06-17 06:00:00	32.9
30308898	Enrichment	C57BL/6NTac	m	nest (Enrichment)	2014-06-17 06:00:00	32.5
30308899	Enrichment	C57BL/6NTac	m	nest (Enrichment)	2014-06-17 06:00:00	31.8
30308900	Enrichment	C57BL/6NTac	m	nest (Enrichment)	2014-06-17 06:00:00	34.5
30308901	Enrichment	C57BL/6NTac	m	nest (Enrichment)	2014-06-17 06:00:00	32.5
30308902	Enrichment	C57BL/6NTac	m	nest (Enrichment)	2014-06-17 06:00:00	29.3
30308903	Enrichment	C57BL/6NTac	m	nest (Enrichment)	2014-06-17 06:00:00	31.4
30308904	Enrichment	C57BL/6NTac	m	nest (Enrichment)	2014-06-17 06:00:00	36.4
30308905	Enrichment	C57BL/6NTac	m	nest (Enrichment)	2014-06-17 06:00:00	32.4
30308906	Enrichment	C57BL/6NTac	m	double (Enrichment)	2014-06-17 06:00:00	28.5
30308907	Enrichment	C57BL/6NTac	m	double (Enrichment)	2014-06-17 06:00:00	31
30308908	Enrichment	C57BL/6NTac	m	double (Enrichment)	2014-06-17 06:00:00	33.9
30308909	Enrichment	C57BL/6NTac	m	double (Enrichment)	2014-06-17 06:00:00	30.1
30308910	Enrichment	C57BL/6NTac	m	double (Enrichment)	2014-06-17 06:00:00	34
30308911	Enrichment	C57BL/6NTac	m	double (Enrichment)	2014-06-17 06:00:00	31.4
30308912	Enrichment	C57BL/6NTac	m	double (Enrichment)	2014-06-17 06:00:00	33.1
30308913	Enrichment	C57BL/6NTac	m	double (Enrichment)	2014-06-17 06:00:00	31.5
30308914	Enrichment	C57BL/6NTac	m	double (Enrichment)	2014-06-17 06:00:00	34.1
30308915	Enrichment	C57BL/6NTac	f	con (Enrichment)	2014-06-17 06:00:00	26.1
30308916	Enrichment	C57BL/6NTac	f	con (Enrichment)	2014-06-17 06:00:00	27.2
30308917	Enrichment	C57BL/6NTac	f	con (Enrichment)	2014-06-17 06:00:00	26.5
30308918	Enrichment	C57BL/6NTac	f	con (Enrichment)	2014-06-17 06:00:00	23.7
30308919	Enrichment	C57BL/6NTac	f	con (Enrichment)	2014-06-17 06:00:00	24.4
30308920	Enrichment	C57BL/6NTac	f	con (Enrichment)	2014-06-17 06:00:00	25.1
30308921	Enrichment	C57BL/6NTac	f	con (Enrichment)	2014-06-17 06:00:00	27.2
30308922	Enrichment	C57BL/6NTac	f	con (Enrichment)	2014-06-17 06:00:00	24.5
30308923	Enrichment	C57BL/6NTac	f	con (Enrichment)	2014-06-17 06:00:00	24
30308924	Enrichment	C57BL/6NTac	f	con (Enrichment)	2014-06-17 06:00:00	24.4
30308925	Enrichment	C57BL/6NTac	f	nest (Enrichment)	2014-06-17 06:00:00	25.4
30308926	Enrichment	C57BL/6NTac	f	nest (Enrichment)	2014-06-17 06:00:00	23.4
30308927	Enrichment	C57BL/6NTac	f	nest (Enrichment)	2014-06-17 06:00:00	27
30308928	Enrichment	C57BL/6NTac	f	nest (Enrichment)	2014-06-17 06:00:00	23.3
30308929	Enrichment	C57BL/6NTac	f	nest (Enrichment)	2014-06-17 06:00:00	28.2
30308930	Enrichment	C57BL/6NTac	f	nest (Enrichment)	2014-06-17 06:00:00	22.3
30308931	Enrichment	C57BL/6NTac	f	nest (Enrichment)	2014-06-17 06:00:00	25.7
30308932	Enrichment	C57BL/6NTac	f	nest (Enrichment)	2014-06-17 06:00:00	25.6
30308934	Enrichment	C57BL/6NTac	f	nest (Enrichment)	2014-06-17 06:00:00	27.2
30308935	Enrichment	C57BL/6NTac	f	double (Enrichment)	2014-06-17 06:00:00	25.5
30308936	Enrichment	C57BL/6NTac	f	double (Enrichment)	2014-06-17 06:00:00	23.6
30308937	Enrichment	C57BL/6NTac	f	double (Enrichment)	2014-06-17 06:00:00	26
30308938	Enrichment	C57BL/6NTac	f	double (Enrichment)	2014-06-17 06:00:00	31.9
30308939	Enrichment	C57BL/6NTac	f	double (Enrichment)	2014-06-17 06:00:00	22.8
30308940	Enrichment	C57BL/6NTac	f	double (Enrichment)	2014-06-17 06:00:00	26.3
30308941	Enrichment	C57BL/6NTac	f	double (Enrichment)	2014-06-17 06:00:00	29.5
30308942	Enrichment	C57BL/6NTac	f	double (Enrichment)	2014-06-17 06:00:00	29.3
30308943	Enrichment	C57BL/6NTac	f	double (Enrichment)	2014-06-17 06:00:00	25.7
30308944	Enrichment	C57BL/6NTac	f	double (Enrichment)	2014-06-17 06:00:00	26.7
30309725	Enrichment	C57BL/6NTac	m	double (Enrichment)	2014-06-17 06:00:00	34.5
30310359	Enrichment	DBA/2NCrl	m	con (Enrichment)	2014-07-01 06:00:00	27.1
30310360	Enrichment	DBA/2NCrl	m	con (Enrichment)	2014-07-01 06:00:00	27
30310361	Enrichment	DBA/2NCrl	m	con (Enrichment)	2014-07-01 06:00:00	24.7
30310362	Enrichment	DBA/2NCrl	m	con (Enrichment)	2014-07-01 06:00:00	26.9
30310363	Enrichment	DBA/2NCrl	m	con (Enrichment)	2014-07-01 06:00:00	28.3
30310364	Enrichment	DBA/2NCrl	m	con (Enrichment)	2014-07-01 06:00:00	26.4
30310365	Enrichment	DBA/2NCrl	m	con (Enrichment)	2014-07-01 06:00:00	25.1
30310366	Enrichment	DBA/2NCrl	m	con (Enrichment)	2014-07-01 06:00:00	31.1
30310367	Enrichment	DBA/2NCrl	m	con (Enrichment)	2014-07-01 06:00:00	27.2
30310368	Enrichment	DBA/2NCrl	m	con (Enrichment)	2014-07-01 06:00:00	28.3
30310369	Enrichment	DBA/2NCrl	m	nest (Enrichment)	2014-07-01 06:00:00	24.2
30310370	Enrichment	DBA/2NCrl	m	nest (Enrichment)	2014-07-01 06:00:00	26
30310371	Enrichment	DBA/2NCrl	m	nest (Enrichment)	2014-07-01 06:00:00	25.5
30310372	Enrichment	DBA/2NCrl	m	nest (Enrichment)	2014-07-01 06:00:00	28.2
30310373	Enrichment	DBA/2NCrl	m	nest (Enrichment)	2014-07-01 06:00:00	27.7
30310374	Enrichment	DBA/2NCrl	m	nest (Enrichment)	2014-07-01 06:00:00	29.5
30310375	Enrichment	DBA/2NCrl	m	nest (Enrichment)	2014-07-01 06:00:00	28.6
30310376	Enrichment	DBA/2NCrl	m	nest (Enrichment)	2014-07-01 06:00:00	27.3
30310377	Enrichment	DBA/2NCrl	m	nest (Enrichment)	2014-07-01 06:00:00	29.4
30310378	Enrichment	DBA/2NCrl	m	nest (Enrichment)	2014-07-01 06:00:00	31.2
30310379	Enrichment	DBA/2NCrl	m	double (Enrichment)	2014-07-01 06:00:00	27.7
30310380	Enrichment	DBA/2NCrl	m	double (Enrichment)	2014-07-01 06:00:00	27.6
30310381	Enrichment	DBA/2NCrl	m	double (Enrichment)	2014-07-01 06:00:00	26.8
30310382	Enrichment	DBA/2NCrl	m	double (Enrichment)	2014-07-01 06:00:00	28
30310383	Enrichment	DBA/2NCrl	m	double (Enrichment)	2014-07-01 06:00:00	26.5
30310384	Enrichment	DBA/2NCrl	m	double (Enrichment)	2014-07-01 06:00:00	31.7
30310385	Enrichment	DBA/2NCrl	m	double (Enrichment)	2014-07-01 06:00:00	29.4
30310386	Enrichment	DBA/2NCrl	m	double (Enrichment)	2014-07-01 06:00:00	26.1
30310387	Enrichment	DBA/2NCrl	m	double (Enrichment)	2014-07-01 06:00:00	27.8
30310388	Enrichment	DBA/2NCrl	m	double (Enrichment)	2014-07-01 06:00:00	35.3
30310389	Enrichment	DBA/2NCrl	f	con (Enrichment)	2014-07-01 06:00:00	23.7
30310390	Enrichment	DBA/2NCrl	f	con (Enrichment)	2014-07-01 06:00:00	25.5
30310391	Enrichment	DBA/2NCrl	f	con (Enrichment)	2014-07-01 06:00:00	25.1
30310392	Enrichment	DBA/2NCrl	f	con (Enrichment)	2014-07-01 06:00:00	26.1
30310393	Enrichment	DBA/2NCrl	f	con (Enrichment)	2014-07-01 06:00:00	26.2
30310394	Enrichment	DBA/2NCrl	f	con (Enrichment)	2014-07-01 06:00:00	24.7
30310395	Enrichment	DBA/2NCrl	f	con (Enrichment)	2014-07-01 06:00:00	25.2
30310396	Enrichment	DBA/2NCrl	f	con (Enrichment)	2014-07-01 06:00:00	24.1
30310397	Enrichment	DBA/2NCrl	f	con (Enrichment)	2014-07-01 06:00:00	21.7
30310398	Enrichment	DBA/2NCrl	f	con (Enrichment)	2014-07-01 06:00:00	21.7
30310400	Enrichment	DBA/2NCrl	f	nest (Enrichment)	2014-07-01 06:00:00	24.5
30310401	Enrichment	DBA/2NCrl	f	nest (Enrichment)	2014-07-01 06:00:00	24.4
30310402	Enrichment	DBA/2NCrl	f	nest (Enrichment)	2014-07-01 06:00:00	22.6
30310403	Enrichment	DBA/2NCrl	f	nest (Enrichment)	2014-07-01 06:00:00	26.3
30310404	Enrichment	DBA/2NCrl	f	nest (Enrichment)	2014-07-01 06:00:00	23.5
30310405	Enrichment	DBA/2NCrl	f	nest (Enrichment)	2014-07-01 06:00:00	27.2
30310406	Enrichment	DBA/2NCrl	f	nest (Enrichment)	2014-07-01 06:00:00	23.8
30310407	Enrichment	DBA/2NCrl	f	nest (Enrichment)	2014-07-01 06:00:00	24.2
30310408	Enrichment	DBA/2NCrl	f	nest (Enrichment)	2014-07-01 06:00:00	22.2
30310409	Enrichment	DBA/2NCrl	f	double (Enrichment)	2014-07-01 06:00:00	23.1
30310410	Enrichment	DBA/2NCrl	f	double (Enrichment)	2014-07-01 06:00:00	23.5
30310411	Enrichment	DBA/2NCrl	f	double (Enrichment)	2014-07-01 06:00:00	23.1
30310412	Enrichment	DBA/2NCrl	f	double (Enrichment)	2014-07-01 06:00:00	25.4
30310413	Enrichment	DBA/2NCrl	f	double (Enrichment)	2014-07-01 06:00:00	22.4
30310414	Enrichment	DBA/2NCrl	f	double (Enrichment)	2014-07-01 06:00:00	21.2
30310415	Enrichment	DBA/2NCrl	f	double (Enrichment)	2014-07-01 06:00:00	25.6
30310416	Enrichment	DBA/2NCrl	f	double (Enrichment)	2014-07-01 06:00:00	20.2
30310417	Enrichment	DBA/2NCrl	f	double (Enrichment)	2014-07-01 06:00:00	23.2
30310418	Enrichment	DBA/2NCrl	f	double (Enrichment)	2014-07-01 06:00:00	25.1
30327051	Enrichment	C57BL/6NTac	m	con (Enrichment)	2014-12-30 06:00:00	25.6
30327052	Enrichment	C57BL/6NTac	m	con (Enrichment)	2014-12-30 06:00:00	27.5
30327053	Enrichment	C57BL/6NTac	m	con (Enrichment)	2014-12-30 06:00:00	37.4
30327054	Enrichment	C57BL/6NTac	m	con (Enrichment)	2014-12-30 06:00:00	29.1
30327055	Enrichment	C57BL/6NTac	m	con (Enrichment)	2014-12-30 06:00:00	32.7
30327056	Enrichment	C57BL/6NTac	m	con (Enrichment)	2014-12-30 06:00:00	29.9
30327057	Enrichment	C57BL/6NTac	m	con (Enrichment)	2014-12-30 06:00:00	27.9
30327058	Enrichment	C57BL/6NTac	m	con (Enrichment)	2014-12-30 06:00:00	37.2
30327059	Enrichment	C57BL/6NTac	m	con (Enrichment)	2014-12-30 06:00:00	32.4
30327060	Enrichment	C57BL/6NTac	m	con (Enrichment)	2014-12-30 06:00:00	32.3
30327061	Enrichment	C57BL/6NTac	m	nest (Enrichment)	2014-12-30 06:00:00	30.4
30327062	Enrichment	C57BL/6NTac	m	nest (Enrichment)	2014-12-30 06:00:00	26.1
30327063	Enrichment	C57BL/6NTac	m	nest (Enrichment)	2014-12-30 06:00:00	28.2
30327064	Enrichment	C57BL/6NTac	m	nest (Enrichment)	2014-12-30 06:00:00	27.6
30327065	Enrichment	C57BL/6NTac	m	nest (Enrichment)	2014-12-30 06:00:00	27.9
30327066	Enrichment	C57BL/6NTac	m	nest (Enrichment)	2014-12-30 06:00:00	28.3
30327067	Enrichment	C57BL/6NTac	m	nest (Enrichment)	2014-12-30 06:00:00	33.3
30327068	Enrichment	C57BL/6NTac	m	nest (Enrichment)	2014-12-30 06:00:00	33.2
30327069	Enrichment	C57BL/6NTac	m	nest (Enrichment)	2014-12-30 06:00:00	36.9
30327070	Enrichment	C57BL/6NTac	m	nest (Enrichment)	2014-12-30 06:00:00	33.5
30327071	Enrichment	C57BL/6NTac	m	double (Enrichment)	2014-12-30 06:00:00	25.3
30327072	Enrichment	C57BL/6NTac	m	double (Enrichment)	2014-12-30 06:00:00	26.4
30327073	Enrichment	C57BL/6NTac	m	double (Enrichment)	2014-12-30 06:00:00	33.4
30327074	Enrichment	C57BL/6NTac	m	double (Enrichment)	2014-12-30 06:00:00	29.4
30327075	Enrichment	C57BL/6NTac	m	double (Enrichment)	2014-12-30 06:00:00	32.9
30327076	Enrichment	C57BL/6NTac	m	double (Enrichment)	2014-12-30 06:00:00	34
30327077	Enrichment	C57BL/6NTac	m	double (Enrichment)	2014-12-30 06:00:00	29.4
30327078	Enrichment	C57BL/6NTac	m	double (Enrichment)	2014-12-30 06:00:00	33.8
30327079	Enrichment	C57BL/6NTac	m	double (Enrichment)	2014-12-30 06:00:00	31.2
30327080	Enrichment	C57BL/6NTac	m	double (Enrichment)	2014-12-30 06:00:00	34.2
30327081	Enrichment	C57BL/6NTac	f	con (Enrichment)	2014-12-30 06:00:00	21.9
30327082	Enrichment	C57BL/6NTac	f	con (Enrichment)	2014-12-30 06:00:00	25.5
30327083	Enrichment	C57BL/6NTac	f	con (Enrichment)	2014-12-30 06:00:00	22
30327084	Enrichment	C57BL/6NTac	f	con (Enrichment)	2014-12-30 06:00:00	22.6
30327085	Enrichment	C57BL/6NTac	f	con (Enrichment)	2014-12-30 06:00:00	26.8
30327086	Enrichment	C57BL/6NTac	f	con (Enrichment)	2014-12-30 06:00:00	28.4
30327087	Enrichment	C57BL/6NTac	f	con (Enrichment)	2014-12-30 06:00:00	23.3
30327088	Enrichment	C57BL/6NTac	f	con (Enrichment)	2014-12-30 06:00:00	23.8
30327089	Enrichment	C57BL/6NTac	f	con (Enrichment)	2014-12-30 06:00:00	23.6
30327090	Enrichment	C57BL/6NTac	f	con (Enrichment)	2014-12-30 06:00:00	24.5
30327091	Enrichment	C57BL/6NTac	f	nest (Enrichment)	2014-12-30 06:00:00	26.2
30327092	Enrichment	C57BL/6NTac	f	nest (Enrichment)	2014-12-30 06:00:00	23.5
30327093	Enrichment	C57BL/6NTac	f	nest (Enrichment)	2014-12-30 06:00:00	25.1
30327094	Enrichment	C57BL/6NTac	f	nest (Enrichment)	2014-12-30 06:00:00	24
30327095	Enrichment	C57BL/6NTac	f	nest (Enrichment)	2014-12-30 06:00:00	27.2
30327096	Enrichment	C57BL/6NTac	f	nest (Enrichment)	2014-12-30 06:00:00	22.4
30327097	Enrichment	C57BL/6NTac	f	nest (Enrichment)	2014-12-30 06:00:00	23.1
30327098	Enrichment	C57BL/6NTac	f	nest (Enrichment)	2014-12-30 06:00:00	25.7
30327099	Enrichment	C57BL/6NTac	f	nest (Enrichment)	2014-12-30 06:00:00	24.6
30327100	Enrichment	C57BL/6NTac	f	nest (Enrichment)	2014-12-30 06:00:00	23.5
30327101	Enrichment	C57BL/6NTac	f	double (Enrichment)	2014-12-30 06:00:00	21.3
30327102	Enrichment	C57BL/6NTac	f	double (Enrichment)	2014-12-30 06:00:00	24.6
30327103	Enrichment	C57BL/6NTac	f	double (Enrichment)	2014-12-30 06:00:00	34.8
30327104	Enrichment	C57BL/6NTac	f	double (Enrichment)	2014-12-30 06:00:00	22.4
30327105	Enrichment	C57BL/6NTac	f	double (Enrichment)	2014-12-30 06:00:00	26.1
30327106	Enrichment	C57BL/6NTac	f	double (Enrichment)	2014-12-30 06:00:00	24.3
30327107	Enrichment	C57BL/6NTac	f	double (Enrichment)	2014-12-30 06:00:00	24.3
30327108	Enrichment	C57BL/6NTac	f	double (Enrichment)	2014-12-30 06:00:00	20.5
30327109	Enrichment	C57BL/6NTac	f	double (Enrichment)	2014-12-30 06:00:00	24.9
30327110	Enrichment	C57BL/6NTac	f	double (Enrichment)	2014-12-30 06:00:00	23.6
30328485	Enrichment	DBA/2NCrl	m	con (Enrichment)	2015-01-13 06:00:00	28.6
30328486	Enrichment	DBA/2NCrl	m	con (Enrichment)	2015-01-13 06:00:00	30.5
30328487	Enrichment	DBA/2NCrl	m	con (Enrichment)	2015-01-13 06:00:00	31.9
30328488	Enrichment	DBA/2NCrl	m	con (Enrichment)	2015-01-13 06:00:00	27
30328489	Enrichment	DBA/2NCrl	m	con (Enrichment)	2015-01-13 06:00:00	28.3
30328490	Enrichment	DBA/2NCrl	m	con (Enrichment)	2015-01-13 06:00:00	31.1
30328491	Enrichment	DBA/2NCrl	m	con (Enrichment)	2015-01-13 06:00:00	26.9
30328492	Enrichment	DBA/2NCrl	m	con (Enrichment)	2015-01-13 06:00:00	25.7
30328493	Enrichment	DBA/2NCrl	m	con (Enrichment)	2015-01-13 06:00:00	29.5
30328494	Enrichment	DBA/2NCrl	m	con (Enrichment)	2015-01-13 06:00:00	32.6
30328495	Enrichment	DBA/2NCrl	m	nest (Enrichment)	2015-01-13 06:00:00	26.1
30328497	Enrichment	DBA/2NCrl	m	nest (Enrichment)	2015-01-13 06:00:00	30.7
30328498	Enrichment	DBA/2NCrl	m	nest (Enrichment)	2015-01-13 06:00:00	29
30328499	Enrichment	DBA/2NCrl	m	nest (Enrichment)	2015-01-13 06:00:00	28.4
30328500	Enrichment	DBA/2NCrl	m	nest (Enrichment)	2015-01-13 06:00:00	29.7
30328501	Enrichment	DBA/2NCrl	m	nest (Enrichment)	2015-01-13 06:00:00	32.5
30328502	Enrichment	DBA/2NCrl	m	nest (Enrichment)	2015-01-13 06:00:00	38.8
30328503	Enrichment	DBA/2NCrl	m	nest (Enrichment)	2015-01-13 06:00:00	32.1
30328504	Enrichment	DBA/2NCrl	m	nest (Enrichment)	2015-01-13 06:00:00	32.6
30328505	Enrichment	DBA/2NCrl	m	double (Enrichment)	2015-01-13 06:00:00	34
30328506	Enrichment	DBA/2NCrl	m	double (Enrichment)	2015-01-13 06:00:00	27.1
30328508	Enrichment	DBA/2NCrl	m	double (Enrichment)	2015-01-13 06:00:00	31.6
30328509	Enrichment	DBA/2NCrl	m	double (Enrichment)	2015-01-13 06:00:00	27.5
30328510	Enrichment	DBA/2NCrl	m	double (Enrichment)	2015-01-13 06:00:00	31.7
30328511	Enrichment	DBA/2NCrl	m	double (Enrichment)	2015-01-13 06:00:00	34.8
30328513	Enrichment	DBA/2NCrl	m	double (Enrichment)	2015-01-13 06:00:00	26.8
30328514	Enrichment	DBA/2NCrl	m	double (Enrichment)	2015-01-13 06:00:00	26
30328515	Enrichment	DBA/2NCrl	f	con (Enrichment)	2015-01-13 06:00:00	23.1
30328516	Enrichment	DBA/2NCrl	f	con (Enrichment)	2015-01-13 06:00:00	23.1
30328517	Enrichment	DBA/2NCrl	f	con (Enrichment)	2015-01-13 06:00:00	24.2
30328518	Enrichment	DBA/2NCrl	f	con (Enrichment)	2015-01-13 06:00:00	24.9
30328519	Enrichment	DBA/2NCrl	f	con (Enrichment)	2015-01-13 06:00:00	28.6
30328520	Enrichment	DBA/2NCrl	f	con (Enrichment)	2015-01-13 06:00:00	20.6
30328521	Enrichment	DBA/2NCrl	f	con (Enrichment)	2015-01-13 06:00:00	26.4
30328522	Enrichment	DBA/2NCrl	f	con (Enrichment)	2015-01-13 06:00:00	23.9
30328523	Enrichment	DBA/2NCrl	f	con (Enrichment)	2015-01-13 06:00:00	32.3
30328524	Enrichment	DBA/2NCrl	f	con (Enrichment)	2015-01-13 06:00:00	24.7
30328525	Enrichment	DBA/2NCrl	f	nest (Enrichment)	2015-01-13 06:00:00	24.6
30328526	Enrichment	DBA/2NCrl	f	nest (Enrichment)	2015-01-13 06:00:00	22.9
30328528	Enrichment	DBA/2NCrl	f	nest (Enrichment)	2015-01-13 06:00:00	23.6
30328529	Enrichment	DBA/2NCrl	f	nest (Enrichment)	2015-01-13 06:00:00	25.9
30328531	Enrichment	DBA/2NCrl	f	nest (Enrichment)	2015-01-13 06:00:00	27.2
30328532	Enrichment	DBA/2NCrl	f	nest (Enrichment)	2015-01-13 06:00:00	26.1
30328533	Enrichment	DBA/2NCrl	f	nest (Enrichment)	2015-01-13 06:00:00	22
30328534	Enrichment	DBA/2NCrl	f	nest (Enrichment)	2015-01-13 06:00:00	28.6
30328535	Enrichment	DBA/2NCrl	f	double (Enrichment)	2015-01-13 06:00:00	21
30328536	Enrichment	DBA/2NCrl	f	double (Enrichment)	2015-01-13 06:00:00	22.8
30328537	Enrichment	DBA/2NCrl	f	double (Enrichment)	2015-01-13 06:00:00	23.7
30328538	Enrichment	DBA/2NCrl	f	double (Enrichment)	2015-01-13 06:00:00	23.1
30328539	Enrichment	DBA/2NCrl	f	double (Enrichment)	2015-01-13 06:00:00	21.3
30328540	Enrichment	DBA/2NCrl	f	double (Enrichment)	2015-01-13 06:00:00	24.7
30328541	Enrichment	DBA/2NCrl	f	double (Enrichment)	2015-01-13 06:00:00	23.5
30328542	Enrichment	DBA/2NCrl	f	double (Enrichment)	2015-01-13 06:00:00	23
30328543	Enrichment	DBA/2NCrl	f	double (Enrichment)	2015-01-13 06:00:00	26.3
30328544	Enrichment	DBA/2NCrl	f	double (Enrichment)	2015-01-13 06:00:00	23.6
30328882	Enrichment	DBA/2NCrl	f	nest (Enrichment)	2015-01-13 06:00:00	25.2

## Sheet: status_codes
setting_value_text	setting_description
_bLOQ_	(ESLIM_PARAMSC_009 & IMPC_PARAMSC_009): Measured value is below the lower limit of quantitation of the assay
_AUL_	(ESLIM_PARAMSC_008 & IMPC_PARAMSC_008): Measured value is above the upper limit of quantitation of the assay
_PNM-EQ_	(ESLIM_PARAMSC_001 & IMPC_PARAMSC_001): Parameter not measured - Equipment Failed
_PNM-EI_	IMPC_PARAMSC_014: Parameter not measured - Equipment Incompatible
_PNM-SL_	(ESLIM_PARAMSC_002 & IMPC_PARAMSC_002): Parameter not measured - Sample lost
_PNM-IS_	(ESLIM_PARAMSC_003 & IMPC_PARAMSC_003): Parameter not measured - Insufficient Sample
_PNR-WI_	(ESLIM_PARAMSC_004 & IMPC_PARAMSC_004): Parameter not recorded - Welfare Issue
_PNM-NIS_	(ESLIM_PARAMSC_007 & IMPC_PARAMSC_007): Parameter not measured - not in SOP
_PNM-PQF_	(IMPC_PARAMSC_010): Parameter not measured - parameter QC failed
_PNM-LNRY_	(IMPC_PARAMSC_011): Parameter not measured - LIMS not ready yet (LIMS is undergoing updates and is unable to collect the data, for the moment; e.g. manage mandatory parameters added to procedure after experiment performed but before data exported)
_PNM-UM_	(IMPC_PARAMSC_013): Parameter not measured - uncooperative mouse (e.g. mouse woke up from narcosis too early so ABR could not be fully examined)
_PNM-SF_	(IMPC_PARAMSC_012): Parameter not measured - Software failure
_PNM-S_	IMPC_PARAMSC_005: Parameter not measured - schedule
_SPNM-BV_	(IMPC_PARAMSC_003): single parameter not measured because of a too low blood volume
_PNM-NPEP_	(MausDBinternal_PARAMSC): Parameter not measured - not part of EUMODIC procedure
_REJECTED_	(MausDBinternal_PARAMSC): Rejected value from blood pressure assay
_MNR_	IMPC_PARAMSC_005:Metadata not recorded inadvertently
_PNM-PDRM_	IMPC_PARAMSC_005: Parameter not measured - phenotype or disease rules out measurement of parameter
_PNM-NMSP_	IMPC_PARAMSC_005:no fertility male screen performed
_PNM-NFSP_	IMPC_PARAMSC_005:no fertility female screen performed
