# Supplementary material for: Laboratory mouse housing conditions can be improved using common environmental enrichment without compromising data
Source: PLoS Biol. 2018 Apr 16;16(4):e2005019. doi: 10.1371/journal.pbio.2005019 (PMC5922977; doi:10.1371/journal.pbio.2005019)
Supplement: S1 Data — (ZIP) [file pbio.2005019.s001.zip › S1_Data/P00343_CALORIMETRY-1.xlsx]

## Sheet: data
identifier	parameter_unit	parameter_name	parameter_description	measurement	metadata_value	1	2	3	4	5	6	7	8	9	10	11	12	13	14	15	16	17	18	19	20	21	22	23	24	25	26	27	28	29	30	31	32	33	34	35	36	37	38	39	40	41	42	43	44
mouse_id						30304073	30304074	30304075	30304076	30304077	30304078	30304079	30304080	30304081	30304082	30304083	30304084	30304085	30304086	30304087	30304088	30304089	30304090	30304091	30304092	30304093	30304094	30304095	30304096	30304097	30304098	30304099	30304100	30304101	30304102	30304103	30304104	30304105	30304106	30304107	30304108	30304109	30304110	30304111	30304112	30304113	30304114	30304115	30304116
mouse_line						Enrichment	Enrichment	Enrichment	Enrichment	Enrichment	Enrichment	Enrichment	Enrichment	Enrichment	Enrichment	Enrichment	Enrichment	Enrichment	Enrichment	Enrichment	Enrichment	Enrichment	Enrichment	Enrichment	Enrichment	Enrichment	Enrichment	Enrichment	Enrichment	Enrichment	Enrichment	Enrichment	Enrichment	Enrichment	Enrichment	Enrichment	Enrichment	Enrichment	Enrichment	Enrichment	Enrichment	Enrichment	Enrichment	Enrichment	Enrichment	Enrichment	Enrichment	Enrichment	Enrichment
strain						C57BL/6NTac	C57BL/6NTac	C57BL/6NTac	C57BL/6NTac	C57BL/6NTac	C57BL/6NTac	C57BL/6NTac	C57BL/6NTac	C57BL/6NTac	C57BL/6NTac	C57BL/6NTac	C57BL/6NTac	C57BL/6NTac	C57BL/6NTac	C57BL/6NTac	C57BL/6NTac	C57BL/6NTac	C57BL/6NTac	C57BL/6NTac	C57BL/6NTac	C57BL/6NTac	C57BL/6NTac	C57BL/6NTac	C57BL/6NTac	C57BL/6NTac	C57BL/6NTac	C57BL/6NTac	C57BL/6NTac	C57BL/6NTac	C57BL/6NTac	C57BL/6NTac	C57BL/6NTac	C57BL/6NTac	C57BL/6NTac	C57BL/6NTac	C57BL/6NTac	C57BL/6NTac	C57BL/6NTac	C57BL/6NTac	C57BL/6NTac	C57BL/6NTac	C57BL/6NTac	C57BL/6NTac	C57BL/6NTac
sex						m	m	m	m	m	m	m	m	m	m	m	m	m	m	m	m	m	m	m	m	m	m	m	m	m	m	m	m	m	m	f	f	f	f	f	f	f	f	f	f	f	f	f	f
type						con (Enrichment)	con (Enrichment)	con (Enrichment)	con (Enrichment)	con (Enrichment)	con (Enrichment)	con (Enrichment)	con (Enrichment)	con (Enrichment)	con (Enrichment)	nest (Enrichment)	nest (Enrichment)	nest (Enrichment)	nest (Enrichment)	nest (Enrichment)	nest (Enrichment)	nest (Enrichment)	nest (Enrichment)	nest (Enrichment)	nest (Enrichment)	double (Enrichment)	double (Enrichment)	double (Enrichment)	double (Enrichment)	double (Enrichment)	double (Enrichment)	double (Enrichment)	double (Enrichment)	double (Enrichment)	double (Enrichment)	con (Enrichment)	con (Enrichment)	con (Enrichment)	con (Enrichment)	con (Enrichment)	con (Enrichment)	con (Enrichment)	con (Enrichment)	con (Enrichment)	con (Enrichment)	nest (Enrichment)	nest (Enrichment)	nest (Enrichment)	nest (Enrichment)
date_of_birth						2014-04-29 06:00:00	2014-04-29 06:00:00	2014-04-29 06:00:00	2014-04-29 06:00:00	2014-04-29 06:00:00	2014-04-29 06:00:00	2014-04-29 06:00:00	2014-04-29 06:00:00	2014-04-29 06:00:00	2014-04-29 06:00:00	2014-04-29 06:00:00	2014-04-29 06:00:00	2014-04-29 06:00:00	2014-04-29 06:00:00	2014-04-29 06:00:00	2014-04-29 06:00:00	2014-04-29 06:00:00	2014-04-29 06:00:00	2014-04-29 06:00:00	2014-04-29 06:00:00	2014-04-29 06:00:00	2014-04-29 06:00:00	2014-04-29 06:00:00	2014-04-29 06:00:00	2014-04-29 06:00:00	2014-04-29 06:00:00	2014-04-29 06:00:00	2014-04-29 06:00:00	2014-04-29 06:00:00	2014-04-29 06:00:00	2014-04-29 06:00:00	2014-04-29 06:00:00	2014-04-29 06:00:00	2014-04-29 06:00:00	2014-04-29 06:00:00	2014-04-29 06:00:00	2014-04-29 06:00:00	2014-04-29 06:00:00	2014-04-29 06:00:00	2014-04-29 06:00:00	2014-04-29 06:00:00	2014-04-29 06:00:00	2014-04-29 06:00:00	2014-04-29 06:00:00
Food_intake_1	g	Total Food intake	Total food intake per single-housed mouse and day		1	2	3.3	3.5	3.3	2.4	1.9	2.5	2.8	2.5	1.8	1.3	2.5	2.8	3	2.1	3.2	2.8	1.4	2.3	1	1.8	2.6	2.6	3.7	2.4	2.4	2.3	2.5	1.9	3.3	2.6	3	3.8	3.4	3.2	3.1	1.9	2.4	2.2	2.2	3.3	3.3	2.2	2.4
eu_bw_before_1	g	Body mass before	Body mass before experiment in indirect calorimetry procedure		1	27.8	23.4	26.2	26.7	26.9	27.7	30.7	30.2	28.2	30.8	27.3	25.6	29.9	29.8	27.9	26.9	26.1	32	30.7	30.7	27.7	25.6	28.6	25.9	26.8	27.5	30.4	30.1	27.5	27.3	23.8	23.9	21.1	24.2	22.7	26.5	23.1	23.2	25.3	27.9	23.2	24.1	22	21.9
eu_bw_after_1	g	Body mass after	Body mass after experiment in indirect calorimetry procedure		1	26.4	23.4	26.4	26.6	26	26.5	28.6	29.4	27.2	28.9	24.1	25	29	28.7	27.1	26.9	26.3	29.4	29.1	28	26.2	25.3	27.4	25.8	26.1	26.4	29.7	29	24.9	27.7	22.9	24.1	21.9	24.3	23.1	26.3	22.1	22.3	23.9	26.6	23.2	24.3	21.1	21.2
eu_body_temp_1	°C	Body Temperature	Body temperature at indirect calorimetry procedure		1	_PNM-EQ_	_PNM-EQ_	_PNM-EQ_	_PNM-EQ_	_PNM-EQ_	_PNM-EQ_	_PNM-EQ_	_PNM-EQ_	_PNM-EQ_	_PNM-EQ_	_PNM-EQ_	_PNM-EQ_	_PNM-EQ_	_PNM-EQ_	_PNM-EQ_	_PNM-EQ_	_PNM-EQ_	_PNM-EQ_	_PNM-EQ_	_PNM-EQ_	_PNM-EQ_	_PNM-EQ_	_PNM-EQ_	_PNM-EQ_	_PNM-EQ_	_PNM-EQ_	_PNM-EQ_	_PNM-EQ_	_PNM-EQ_	_PNM-EQ_	_PNM-EQ_	_PNM-EQ_	_PNM-EQ_	_PNM-EQ_	_PNM-EQ_	_PNM-EQ_	_PNM-EQ_	_PNM-EQ_	_PNM-EQ_	_PNM-EQ_	_PNM-EQ_	_PNM-EQ_	_PNM-EQ_	_PNM-EQ_
Drink_1	ml	Water consumption	Water consumption in ml		1	2.03	3.23	2.94	2.88	2.18	1.72	1.87	2.35	2.14	1.61	0.07	2.57	2.46	2.25	2.48	3.32	2.51	1.2	1.96	1.24	1.25	2.27	2.14	3.05	2.5	1.68	2.76	2.22	0.19	2.83	2.23	3.18	3.24	3.15	3.52	2.68	1.97	1.96	2.18	3.37	2.84	3.09	2.01	2.05
VO2_1_1	ml/h	Oxygen consumption	Oxygen consumption per time measured in the indirect calorimetry assay	1	1	101	89	94	102	105	109	105	108	105	102	104	100	105	101	101	101	94	108	112	108	111	106	102	103	97	97	79	115	102	106	106	110	87	95	82	93	99	94	101	107	107	102	98	95
VO2_2_1	ml/h	Oxygen consumption	Oxygen consumption per time measured in the indirect calorimetry assay	2	1	90	78	89	85	99	97	97	92	99	92	103	87	95	100	84	86	86	111	99	100	109	90	96	115	86	80	75	118	91	81	100	112	72	86	93	74	89	82	98	107	102	103	90	87
VO2_3_1	ml/h	Oxygen consumption	Oxygen consumption per time measured in the indirect calorimetry assay	3	1	102	62	72	94	98	91	96	105	91	92	99	88	89	91	93	79	68	131	118	102	95	95	98	79	80	79	91	109	94	97	96	118	62	90	80	62	83	103	92	91	97	95	92	81
VO2_4_1	ml/h	Oxygen consumption	Oxygen consumption per time measured in the indirect calorimetry assay	4	1	97	78	63	72	85	100	87	96	93	96	92	86	114	84	80	79	63	102	95	101	102	77	82	102	65	73	80	116	88	92	87	99	58	78	71	70	81	78	88	92	108	96	89	81
VO2_5_1	ml/h	Oxygen consumption	Oxygen consumption per time measured in the indirect calorimetry assay	5	1	85	56	78	75	88	78	86	95	90	94	97	80	100	101	82	80	61	112	103	98	86	94	82	72	83	98	75	97	96	90	87	106	50	62	68	69	82	89	90	97	103	91	88	81
VO2_6_1	ml/h	Oxygen consumption	Oxygen consumption per time measured in the indirect calorimetry assay	6	1	90	58	64	72	85	82	83	90	83	93	78	87	89	78	77	76	79	113	104	94	89	68	76	60	82	94	73	95	86	68	77	91	73	60	68	62	78	83	81	77	100	89	91	73
VO2_7_1	ml/h	Oxygen consumption	Oxygen consumption per time measured in the indirect calorimetry assay	7	1	84	57	54	72	91	87	78	91	70	90	88	86	84	103	71	94	69	98	85	81	101	86	68	100	77	76	78	109	74	82	100	96	70	63	70	68	76	70	70	79	96	88	87	79
VO2_8_1	ml/h	Oxygen consumption	Oxygen consumption per time measured in the indirect calorimetry assay	8	1	70	75	62	86	91	70	94	71	88	74	89	83	92	92	75	94	60	91	103	89	76	63	93	79	57	77	73	93	88	85	88	81	60	65	64	61	60	64	69	94	89	85	65	62
VO2_9_1	ml/h	Oxygen consumption	Oxygen consumption per time measured in the indirect calorimetry assay	9	1	83	74	61	78	73	92	102	67	89	68	78	76	76	71	102	72	71	94	88	107	89	84	90	81	57	75	72	84	76	70	66	89	59	58	60	77	78	63	88	85	97	89	80	59
VO2_10_1	ml/h	Oxygen consumption	Oxygen consumption per time measured in the indirect calorimetry assay	10	1	97	61	64	75	71	85	86	99	75	95	92	56	74	89	85	74	71	137	76	80	63	75	72	71	58	76	94	83	69	103	65	81	54	61	60	67	77	61	89	81	90	86	69	55
VO2_11_1	ml/h	Oxygen consumption	Oxygen consumption per time measured in the indirect calorimetry assay	11	1	68	59	60	68	62	78	71	99	63	81	78	90	69	75	67	75	64	103	79	70	88	60	67	73	60	71	82	107	65	102	64	76	78	54	89	64	67	63	85	77	71	73	61	80
VO2_12_1	ml/h	Oxygen consumption	Oxygen consumption per time measured in the indirect calorimetry assay	12	1	88	59	95	68	59	72	66	69	101	75	64	90	87	81	79	80	67	98	98	88	71	60	62	76	83	71	71	88	92	70	60	73	55	78	103	96	65	91	65	72	88	66	65	86
VO2_13_1	ml/h	Oxygen consumption	Oxygen consumption per time measured in the indirect calorimetry assay	13	1	71	59	96	63	90	65	111	69	85	77	68	66	95	86	76	71	66	101	99	83	63	68	108	67	58	83	73	97	92	73	93	91	54	93	72	92	58	85	70	84	84	66	65	76
VO2_14_1	ml/h	Oxygen consumption	Oxygen consumption per time measured in the indirect calorimetry assay	14	1	69	74	86	64	74	79	91	90	71	73	98	69	81	77	62	97	61	93	81	70	73	88	110	96	54	85	73	81	72	65	83	79	53	95	64	68	76	75	85	74	93	72	77	59
VO2_15_1	ml/h	Oxygen consumption	Oxygen consumption per time measured in the indirect calorimetry assay	15	1	63	83	65	69	70	90	74	68	64	72	72	56	70	63	68	71	64	85	77	68	104	61	82	72	73	77	81	80	65	80	86	85	58	77	61	64	61	67	63	71	85	97	62	65
VO2_16_1	ml/h	Oxygen consumption	Oxygen consumption per time measured in the indirect calorimetry assay	16	1	81	68	55	93	66	79	66	64	100	66	69	82	69	62	81	69	57	77	84	84	74	75	63	90	77	68	66	72	80	83	68	64	63	79	54	69	59	63	63	74	67	85	57	67
VO2_17_1	ml/h	Oxygen consumption	Oxygen consumption per time measured in the indirect calorimetry assay	17	1	78	68	87	76	67	75	114	72	82	84	67	70	105	112	77	70	72	98	90	97	67	66	73	109	60	87	74	103	72	67	63	74	63	65	81	65	79	73	70	72	83	78	60	64
VO2_18_1	ml/h	Oxygen consumption	Oxygen consumption per time measured in the indirect calorimetry assay	18	1	74	60	90	70	100	75	72	88	72	74	93	60	72	92	64	76	75	92	81	73	69	79	67	73	59	80	120	84	83	92	91	75	97	62	80	78	78	99	74	74	92	77	77	62
VO2_19_1	ml/h	Oxygen consumption	Oxygen consumption per time measured in the indirect calorimetry assay	19	1	73	63	75	69	96	71	96	84	66	71	93	90	75	68	98	85	72	93	76	75	99	69	101	70	73	87	85	75	78	76	85	74	59	74	65	95	67	77	74	71	92	73	81	60
VO2_20_1	ml/h	Oxygen consumption	Oxygen consumption per time measured in the indirect calorimetry assay	20	1	76	94	98	69	78	79	68	101	81	76	87	96	110	104	75	74	94	75	81	105	66	86	71	110	68	97	101	94	69	99	101	103	95	98	76	93	63	65	100	92	86	88	63	97
VO2_21_1	ml/h	Oxygen consumption	Oxygen consumption per time measured in the indirect calorimetry assay	21	1	79	96	101	111	76	105	115	92	106	72	110	100	120	101	97	118	103	112	125	121	91	102	126	89	107	111	116	97	111	123	117	105	70	92	59	89	92	94	110	80	69	101	93	95
VO2_22_1	ml/h	Oxygen consumption	Oxygen consumption per time measured in the indirect calorimetry assay	22	1	97	98	98	105	99	87	90	126	117	127	106	104	101	114	93	114	104	121	127	117	109	106	128	85	100	109	116	98	105	95	101	107	72	90	95	95	88	114	110	87	97	107	99	84
VO2_23_1	ml/h	Oxygen consumption	Oxygen consumption per time measured in the indirect calorimetry assay	23	1	111	98	96	93	109	111	125	106	119	117	107	108	89	113	106	93	96	148	149	118	112	113	127	120	96	112	114	118	83	121	104	125	86	104	94	94	93	110	99	76	100	106	101	72
VO2_24_1	ml/h	Oxygen consumption	Oxygen consumption per time measured in the indirect calorimetry assay	24	1	110	77	101	86	93	91	134	111	99	127	109	98	103	106	111	102	70	116	121	124	113	90	118	94	92	108	92	105	109	104	100	96	69	103	92	93	92	112	72	99	102	100	93	63
VO2_25_1	ml/h	Oxygen consumption	Oxygen consumption per time measured in the indirect calorimetry assay	25	1	112	95	110	86	110	103	130	118	115	154	95	93	119	93	101	113	120	118	105	120	126	99	118	97	92	104	82	106	114	107	99	110	106	88	97	82	93	121	106	105	102	113	100	89
VO2_26_1	ml/h	Oxygen consumption	Oxygen consumption per time measured in the indirect calorimetry assay	26	1	119	100	107	93	114	115	117	96	101	119	86	86	85	101	97	86	98	110	131	118	103	85	119	124	100	93	78	105	113	111	107	108	96	99	107	97	96	107	96	96	100	92	95	91
VO2_27_1	ml/h	Oxygen consumption	Oxygen consumption per time measured in the indirect calorimetry assay	27	1	105	100	104	67	103	82	119	115	117	124	71	86	115	105	88	114	86	110	129	125	102	61	112	127	80	81	110	93	91	112	89	102	100	99	105	99	96	115	107	92	93	79	103	78
VO2_28_1	ml/h	Oxygen consumption	Oxygen consumption per time measured in the indirect calorimetry assay	28	1	91	91	110	112	106	83	102	120	116	115	103	72	105	91	66	109	69	123	103	123	118	97	116	109	99	90	121	103	101	114	76	98	116	82	91	107	95	112	102	111	109	86	100	80
VO2_29_1	ml/h	Oxygen consumption	Oxygen consumption per time measured in the indirect calorimetry assay	29	1	104	71	109	96	92	95	107	122	112	104	120	60	106	79	99	79	66	115	114	124	119	95	117	110	105	132	123	106	76	94	69	93	72	108	80	101	105	95	104	86	94	106	96	74
VO2_30_1	ml/h	Oxygen consumption	Oxygen consumption per time measured in the indirect calorimetry assay	30	1	106	59	105	109	97	110	116	119	89	120	109	122	110	104	84	73	93	103	132	122	100	115	123	78	89	94	88	100	101	76	75	101	63	107	77	99	90	126	92	81	100	110	104	88
VO2_31_1	ml/h	Oxygen consumption	Oxygen consumption per time measured in the indirect calorimetry assay	31	1	111	64	112	111	104	92	125	96	125	129	74	108	99	97	93	120	111	130	109	115	80	82	106	118	84	101	74	92	117	121	108	101	95	137	90	100	98	124	104	70	100	108	86	93
VO2_32_1	ml/h	Oxygen consumption	Oxygen consumption per time measured in the indirect calorimetry assay	32	1	111	93	116	96	92	101	100	118	111	136	88	118	121	108	112	124	105	91	99	116	105	96	85	115	72	92	76	106	111	104	106	121	101	115	75	73	98	98	94	95	105	118	85	89
VO2_33_1	ml/h	Oxygen consumption	Oxygen consumption per time measured in the indirect calorimetry assay	33	1	103	98	109	73	96	97	121	121	129	122	102	97	100	89	84	103	90	101	80	128	118	101	105	83	106	84	116	105	90	104	102	103	68	90	76	86	83	130	106	111	103	105	93	72
VO2_34_1	ml/h	Oxygen consumption	Oxygen consumption per time measured in the indirect calorimetry assay	34	1	93	95	110	109	84	93	105	103	130	131	106	93	106	83	78	105	90	117	78	109	77	89	117	113	84	105	94	111	73	98	100	118	60	72	100	108	92	111	96	114	101	112	88	84
VO2_35_1	ml/h	Oxygen consumption	Oxygen consumption per time measured in the indirect calorimetry assay	35	1	103	98	104	87	73	114	118	104	118	109	81	91	82	99	67	105	82	128	116	113	124	79	118	102	117	100	93	98	73	80	99	114	58	81	88	106	87	90	89	102	107	109	86	73
VO2_36_1	ml/h	Oxygen consumption	Oxygen consumption per time measured in the indirect calorimetry assay	36	1	114	106	111	108	90	94	82	87	112	108	67	94	115	97	66	115	97	84	115	119	105	61	95	92	75	105	86	100	89	76	96	112	88	91	87	102	78	113	102	106	104	105	84	74
VO2_37_1	ml/h	Oxygen consumption	Oxygen consumption per time measured in the indirect calorimetry assay	37	1	121	100	107	102	72	102	90	103	122	115	96	104	95	94	97	98	98	70	117	103	70	75	79	106	96	85	72	93	122	111	102	108	116	100	84	103	89	112	102	90	111	94	90	81
VO2_38_1	ml/h	Oxygen consumption	Oxygen consumption per time measured in the indirect calorimetry assay	38	1	110	98	106	89	87	107	121	89	128	99	100	96	101	114	101	99	95	68	140	130	109	100	111	112	114	76	69	92	122	112	94	90	103	95	73	115	92	114	104	87	101	112	93	84
VO2_39_1	ml/h	Oxygen consumption	Oxygen consumption per time measured in the indirect calorimetry assay	39	1	123	99	111	106	68	85	108	112	136	117	99	98	113	76	91	86	91	112	120	136	116	114	100	103	70	73	75	88	76	110	98	99	112	101	66	99	85	101	98	72	97	109	87	95
VO2_40_1	ml/h	Oxygen consumption	Oxygen consumption per time measured in the indirect calorimetry assay	40	1	113	91	106	101	78	105	101	76	128	98	93	107	115	86	94	94	83	116	103	119	112	102	101	100	83	94	100	123	93	112	92	114	61	118	68	100	83	108	109	97	104	95	93	95
VO2_41_1	ml/h	Oxygen consumption	Oxygen consumption per time measured in the indirect calorimetry assay	41	1	116	82	104	74	67	100	124	77	99	81	97	82	93	109	69	79	90	105	80	112	88	87	98	122	106	106	122	88	82	117	96	88	99	110	93	104	98	115	103	117	101	100	79	90
VO2_42_1	ml/h	Oxygen consumption	Oxygen consumption per time measured in the indirect calorimetry assay	42	1	104	71	104	70	93	92	103	72	123	83	66	84	103	74	68	68	92	119	76	117	100	99	92	90	95	94	110	105	105	116	110	96	84	99	99	94	79	97	94	108	95	99	85	98
VO2_43_1	ml/h	Oxygen consumption	Oxygen consumption per time measured in the indirect calorimetry assay	43	1	101	67	103	66	98	72	112	90	116	96	97	111	122	105	63	70	85	113	77	111	96	83	68	97	87	83	131	101	97	104	84	112	82	103	98	108	78	87	80	93	102	103	85	89
VO2_44_1	ml/h	Oxygen consumption	Oxygen consumption per time measured in the indirect calorimetry assay	44	1	85	77	92	84	109	75	114	82	82	100	61	73	99	114	87	107	74	102	84	97	106	67	87	107	86	83	133	131	109	94	98	101	84	99	101	94	91	129	98	97	100	95	65	98
VO2_45_1	ml/h	Oxygen consumption	Oxygen consumption per time measured in the indirect calorimetry assay	45	1	106	69	77	115	110	79	113	76	89	116	63	57	114	100	97	104	78	102	80	99	100	62	71	102	79	96	110	87	95	89	103	101	102	76	86	100	97	103	96	90	92	84	84	87
VO2_46_1	ml/h	Oxygen consumption	Oxygen consumption per time measured in the indirect calorimetry assay	46	1	109	64	61	105	97	71	110	100	116	110	68	77	100	82	91	98	94	108	77	90	91	73	102	99	99	110	105	104	80	90	98	94	103	61	88	95	95	97	111	97	104	94	91	76
VO2_47_1	ml/h	Oxygen consumption	Oxygen consumption per time measured in the indirect calorimetry assay	47	1	119	88	64	94	94	69	102	82	109	104	70	67	103	105	90	85	78	126	82	81	85	62	128	109	81	84	95	132	91	90	96	85	73	56	97	95	88	102	99	88	97	99	95	76
VO2_48_1	ml/h	Oxygen consumption	Oxygen consumption per time measured in the indirect calorimetry assay	48	1	91	100	104	87	91	69	98	74	87	106	73	61	96	103	67	66	66	106	133	88	68	56	119	114	121	93	77	84	81	84	100	75	59	57	84	102	93	108	87	87	102	90	84	84
VO2_49_1	ml/h	Oxygen consumption	Oxygen consumption per time measured in the indirect calorimetry assay	49	1	110	85	117	106	91	64	77	80	89	117	80	62	97	98	64	96	63	128	108	79	91	63	117	104	105	111	68	105	86	78	102	100	58	57	109	106	90	69	97	93	89	79	81	92
VO2_50_1	ml/h	Oxygen consumption	Oxygen consumption per time measured in the indirect calorimetry assay	50	1	104	103	125	107	69	106	88	83	104	103	103	110	82	85	68	112	83	106	92	84	98	68	94	95	95	81	117	118	70	110	87	95	71	98	84	102	86	73	95	102	78	68	77	99
VO2_51_1	ml/h	Oxygen consumption	Oxygen consumption per time measured in the indirect calorimetry assay	51	1	105	99	96	101	67	101	105	102	110	97	91	90	76	75	93	82	96	104	75	102	73	68	73	82	84	71	93	112	63	69	84	104	64	99	82	107	82	65	77	99	80	66	69	94
VO2_52_1	ml/h	Oxygen consumption	Oxygen consumption per time measured in the indirect calorimetry assay	52	1	116	96	73	78	62	88	75	93	104	88	98	91	74	60	86	111	80	101	72	88	97	103	70	102	65	80	121	109	64	78	67	95	67	111	75	99	82	74	70	98	75	71	57	87
VO2_53_1	ml/h	Oxygen consumption	Oxygen consumption per time measured in the indirect calorimetry assay	53	1	106	83	62	65	71	95	69	91	100	81	111	78	75	65	98	107	66	76	94	96	90	85	75	84	91	70	91	88	67	102	63	87	61	96	77	91	74	89	65	89	67	98	58	76
VO2_54_1	ml/h	Oxygen consumption	Oxygen consumption per time measured in the indirect calorimetry assay	54	1	101	65	57	65	100	78	80	70	99	77	101	59	108	96	74	80	67	71	146	89	70	67	113	73	112	85	85	81	64	102	101	80	74	86	74	94	58	104	67	110	86	99	52	78
VO2_55_1	ml/h	Oxygen consumption	Oxygen consumption per time measured in the indirect calorimetry assay	55	1	108	68	60	65	89	69	67	68	82	95	65	60	122	96	60	71	78	58	109	112	67	58	107	67	101	103	100	88	60	76	92	85	102	94	76	90	54	93	69	105	94	96	64	63
VO2_56_1	ml/h	Oxygen consumption	Oxygen consumption per time measured in the indirect calorimetry assay	56	1	95	66	62	60	82	75	95	82	79	72	86	82	87	93	65	70	90	67	134	114	65	65	79	70	103	100	83	83	67	75	90	83	87	70	73	82	68	106	68	80	103	86	57	61
VO2_57_1	ml/h	Oxygen consumption	Oxygen consumption per time measured in the indirect calorimetry assay	57	1	81	68	64	73	66	111	108	71	70	70	70	74	83	67	79	87	73	78	96	95	70	97	71	108	86	102	74	83	95	94	87	84	77	56	72	74	59	99	83	77	99	67	53	70
VO2_58_1	ml/h	Oxygen consumption	Oxygen consumption per time measured in the indirect calorimetry assay	58	1	76	81	80	67	66	108	110	87	78	72	103	68	89	62	93	70	72	68	76	78	84	94	72	101	77	95	75	79	86	106	75	85	73	60	69	89	55	78	99	75	103	64	70	66
VO2_59_1	ml/h	Oxygen consumption	Oxygen consumption per time measured in the indirect calorimetry assay	59	1	83	88	112	87	66	69	80	76	79	129	67	65	73	66	111	70	76	70	72	77	77	83	80	93	67	70	69	79	69	112	64	103	66	90	64	95	53	63	95	83	87	66	80	67
VO2_60_1	ml/h	Oxygen consumption	Oxygen consumption per time measured in the indirect calorimetry assay	60	1	111	94	106	89	97	66	70	72	71	119	60	81	79	69	102	98	80	65	106	77	86	84	73	108	63	70	77	89	62	76	73	81	59	85	65	85	55	70	88	75	95	61	74	83
VO2_61_1	ml/h	Oxygen consumption	Oxygen consumption per time measured in the indirect calorimetry assay	61	1	105	101	94	86	87	65	77	79	80	119	59	97	109	78	95	76	63	93	105	79	100	73	67	83	64	68	69	86	68	73	98	83	61	84	61	89	56	69	81	68	87	63	63	91
VO2_62_1	ml/h	Oxygen consumption	Oxygen consumption per time measured in the indirect calorimetry assay	62	1	84	107	69	68	81	62	71	90	99	107	63	95	117	74	94	70	70	110	91	73	85	57	71	66	60	87	86	88	64	83	90	82	55	82	59	89	77	67	75	83	71	64	56	77
VO2_63_1	ml/h	Oxygen consumption	Oxygen consumption per time measured in the indirect calorimetry assay	63	1	77	110	60	69	70	65	105	79	113	94	114	88	98	67	86	107	75	115	75	67	79	60	72	69	71	92	124	98	56	79	87	91	68	63	95	90	84	92	69	78	67	98	60	79
VO2_64_1	ml/h	Oxygen consumption	Oxygen consumption per time measured in the indirect calorimetry assay	64	1	78	101	58	71	67	94	121	113	106	80	80	71	85	84	70	105	69	115	103	74	66	85	103	116	90	93	94	99	60	88	85	101	99	51	85	100	89	96	84	87	67	97	57	92
VO2_65_1	ml/h	Oxygen consumption	Oxygen consumption per time measured in the indirect calorimetry assay	65	1	73	81	90	64	66	97	111	105	105	67	113	67	76	105	73	96	108	99	80	88	67	88	110	93	103	90	100	117	95	108	81	75	64	100	79	81	86	82	108	108	84	101	56	90
VO2_66_1	ml/h	Oxygen consumption	Oxygen consumption per time measured in the indirect calorimetry assay	66	1	74	92	99	101	85	82	95	98	102	70	94	66	74	102	100	86	112	104	94	109	103	81	91	96	76	67	99	100	95	104	67	105	96	88	72	67	81	98	79	97	92	94	84	77
VO2_67_1	ml/h	Oxygen consumption	Oxygen consumption per time measured in the indirect calorimetry assay	67	1	87	77	98	99	99	87	109	95	110	118	72	95	111	115	92	76	95	74	107	106	97	65	76	74	70	83	79	94	99	100	78	96	70	90	66	79	80	92	105	90	93	89	81	82
VO2_68_1	ml/h	Oxygen consumption	Oxygen consumption per time measured in the indirect calorimetry assay	68	1	101	69	94	92	82	88	75	84	99	104	67	104	105	103	87	107	95	77	102	95	89	64	100	64	63	103	81	82	84	105	80	83	101	72	63	94	83	62	106	86	86	79	83	85
VO2_69_1	ml/h	Oxygen consumption	Oxygen consumption per time measured in the indirect calorimetry assay	69	1	82	68	74	86	80	82	97	97	87	77	62	91	83	99	82	109	87	66	91	68	70	74	93	104	60	88	83	75	79	98	65	79	72	57	63	84	72	62	88	87	97	70	89	69
VO2_70_1	ml/h	Oxygen consumption	Oxygen consumption per time measured in the indirect calorimetry assay	70	1	71	64	61	68	70	81	91	96	79	90	88	87	75	84	70	75	81	61	78	64	77	65	93	87	61	84	93	75	58	75	66	79	73	57	91	85	83	65	98	82	88	67	65	75
VO2_71_1	ml/h	Oxygen consumption	Oxygen consumption per time measured in the indirect calorimetry assay	71	1	72	71	64	71	67	72	71	73	73	73	86	82	72	94	63	73	68	67	69	66	65	60	79	86	64	66	97	73	50	68	68	83	68	62	97	81	65	63	86	69	93	68	60	56
VO2_72_1	ml/h	Oxygen consumption	Oxygen consumption per time measured in the indirect calorimetry assay	72	1	70	69	60	73	69	67	67	67	83	69	71	70	70	71	59	81	75	67	66	75	66	56	72	75	94	68	120	78	50	68	85	81	70	65	84	74	52	76	66	68	67	65	56	61
VO2_73_1	ml/h	Oxygen consumption	Oxygen consumption per time measured in the indirect calorimetry assay	73	1	71	65	63	72	62	66	65	71	87	66	59	66	71	60	64	77	87	94	71	67	61	59	69	62	79	66	109	101	82	89	70	79	99	99	97	73	52	100	74	69	66	85	53	53
VO2_74_1	ml/h	Oxygen consumption	Oxygen consumption per time measured in the indirect calorimetry assay	74	1	66	66	58	71	59	76	71	72	76	63	58	66	71	72	67	86	82	117	69	66	59	63	72	68	60	60	89	98	86	93	66	74	82	91	84	75	54	91	62	78	63	93	54	59
VO2_75_1	ml/h	Oxygen consumption	Oxygen consumption per time measured in the indirect calorimetry assay	75	1	65	85	99	100	65	82	65	64	68	71	74	65	67	95	93	99	80	93	111	60	65	84	101	94	59	63	72	86	70	82	64	67	82	78	85	81	59	68	72	74	61	75	53	57
VO2_76_1	ml/h	Oxygen consumption	Oxygen consumption per time measured in the indirect calorimetry assay	76	1	75	87	90	89	88	65	69	90	72	77	62	95	97	82	81	78	63	80	94	64	63	89	88	70	62	63	70	81	55	70	58	73	66	61	71	91	89	69	76	81	80	68	60	59
VO2_77_1	ml/h	Oxygen consumption	Oxygen consumption per time measured in the indirect calorimetry assay	77	1	88	79	89	79	81	71	64	82	70	113	67	73	85	80	62	71	65	64	78	71	79	78	71	61	74	84	71	75	51	68	64	88	64	59	67	90	80	61	60	84	94	68	60	72
VO2_78_1	ml/h	Oxygen consumption	Oxygen consumption per time measured in the indirect calorimetry assay	78	1	77	62	70	69	63	67	67	76	76	65	64	65	73	71	59	71	69	58	64	69	81	73	70	64	68	73	77	71	54	71	83	98	62	60	72	66	70	66	62	80	84	65	71	72
VO2_79_1	ml/h	Oxygen consumption	Oxygen consumption per time measured in the indirect calorimetry assay	79	1	68	73	57	77	58	63	90	74	66	78	72	64	72	64	58	77	62	62	64	71	63	67	71	68	84	63	83	71	57	59	83	66	71	62	63	77	59	65	64	69	64	62	78	66
VO2_80_1	ml/h	Oxygen consumption	Oxygen consumption per time measured in the indirect calorimetry assay	80	1	68	63	57	69	67	63	86	69	71	70	64	65	85	65	56	72	90	64	72	70	62	66	75	67	63	59	76	70	60	69	77	73	74	67	62	71	54	71	86	70	64	84	57	60
VO2_81_1	ml/h	Oxygen consumption	Oxygen consumption per time measured in the indirect calorimetry assay	81	1	62	76	59	72	58	74	75	74	78	70	63	71	66	65	62	73	77	74	79	65	58	57	69	66	52	57	81	92	59	75	65	80	75	87	64	85	56	86	102	67	61	82	55	58
VO2_82_1	ml/h	Oxygen consumption	Oxygen consumption per time measured in the indirect calorimetry assay	82	1	66	61	76	85	70	68	69	80	72	67	63	64	69	89	60	91	64	104	94	74	63	60	84	84	52	62	76	85	77	70	67	79	59	92	63	85	53	70	80	82	62	78	54	57
VO2_83_1	ml/h	Oxygen consumption	Oxygen consumption per time measured in the indirect calorimetry assay	83	1	71	60	59	73	77	66	69	74	71	70	81	67	76	62	80	73	54	74	93	92	66	67	88	77	62	62	64	76	85	61	64	77	59	75	65	74	55	64	76	69	64	76	51	59
VO2_84_1	ml/h	Oxygen consumption	Oxygen consumption per time measured in the indirect calorimetry assay	84	1	76	61	62	76	63	59	77	75	71	77	82	64	72	58	78	76	83	64	72	90	59	98	77	69	61	65	72	78	77	75	85	79	68	65	92	73	74	61	69	74	83	75	54	60
VCO2_1_1	ml/h	Carbon dioxide production	Carbon dioxide production	1	1	81	79	86	84	85	88	86	89	88	83	86	84	89	85	83	87	81	92	94	94	90	84	83	86	76	85	66	96	86	83	87	89	84	84	71	75	78	78	86	86	84	81	74	75
VCO2_2_1	ml/h	Carbon dioxide production	Carbon dioxide production	2	1	77	71	80	68	80	78	80	79	82	75	85	75	83	86	70	74	73	92	84	88	90	72	80	95	68	67	59	100	79	65	82	96	67	78	80	61	69	66	82	87	81	82	69	68
VCO2_3_1	ml/h	Carbon dioxide production	Carbon dioxide production	3	1	84	52	64	78	81	77	79	93	75	76	85	75	77	80	75	66	54	105	97	87	79	79	86	71	66	61	73	94	83	82	82	99	53	79	71	48	67	83	77	76	77	77	70	63
VCO2_4_1	ml/h	Carbon dioxide production	Carbon dioxide production	4	1	81	67	50	58	72	85	76	88	75	80	77	76	98	75	67	61	50	83	82	83	87	64	69	95	51	58	61	98	79	80	76	81	50	72	61	59	67	63	75	78	87	78	69	66
VCO2_5_1	ml/h	Carbon dioxide production	Carbon dioxide production	5	1	66	48	66	60	74	66	75	88	73	78	80	69	91	87	65	63	49	94	92	82	72	78	68	64	66	80	56	82	86	82	77	94	43	56	57	57	67	71	75	80	82	74	68	65
VCO2_6_1	ml/h	Carbon dioxide production	Carbon dioxide production	6	1	74	46	54	58	73	70	72	79	67	77	66	75	80	67	65	60	64	97	91	80	76	57	64	57	63	80	54	81	77	58	68	84	63	50	55	50	67	68	68	64	84	74	70	62
VCO2_7_1	ml/h	Carbon dioxide production	Carbon dioxide production	7	1	66	45	44	57	74	74	64	77	54	74	74	72	73	85	56	80	55	81	71	67	88	76	55	91	61	63	60	94	64	70	82	86	63	53	55	56	61	56	58	65	82	71	72	66
VCO2_8_1	ml/h	Carbon dioxide production	Carbon dioxide production	8	1	55	63	49	69	77	59	80	58	69	58	73	72	81	83	63	82	49	76	85	74	62	53	79	75	47	65	56	79	77	77	77	70	51	52	52	51	48	50	55	77	76	71	53	52
VCO2_9_1	ml/h	Carbon dioxide production	Carbon dioxide production	9	1	68	64	47	66	60	73	84	54	71	53	61	62	67	60	84	59	61	77	74	92	75	71	79	77	43	61	55	71	68	63	59	79	48	48	47	64	63	49	70	74	82	80	66	46
VCO2_10_1	ml/h	Carbon dioxide production	Carbon dioxide production	10	1	78	47	49	62	57	68	75	83	59	76	74	44	65	78	71	59	59	112	62	65	53	66	61	66	45	59	73	66	60	95	55	71	43	49	48	54	62	46	71	68	78	79	54	42
VCO2_11_1	ml/h	Carbon dioxide production	Carbon dioxide production	11	1	54	48	49	58	51	65	62	85	49	68	65	77	61	68	60	62	54	84	62	54	77	51	55	72	46	57	67	88	56	94	55	65	70	44	75	52	59	50	72	64	59	65	47	64
VCO2_12_1	ml/h	Carbon dioxide production	Carbon dioxide production	12	1	73	45	81	55	45	61	56	59	82	65	51	78	78	75	71	63	54	82	82	73	62	50	49	72	66	56	55	75	83	62	48	62	47	66	90	82	54	73	54	59	74	54	50	73
VCO2_13_1	ml/h	Carbon dioxide production	Carbon dioxide production	13	1	57	49	84	52	74	53	95	60	69	66	53	56	85	75	68	57	55	86	83	70	51	56	88	62	44	72	56	85	87	70	78	83	48	81	63	77	48	70	56	70	71	54	52	69
VCO2_14_1	ml/h	Carbon dioxide production	Carbon dioxide production	14	1	55	61	78	53	61	63	81	77	57	57	77	57	71	69	56	82	53	76	65	59	59	74	91	90	41	77	57	69	65	62	73	73	49	86	56	60	66	62	67	59	84	57	68	50
VCO2_15_1	ml/h	Carbon dioxide production	Carbon dioxide production	15	1	47	72	54	56	59	78	64	55	50	56	57	45	60	56	61	61	53	72	63	56	87	53	69	64	60	66	62	71	61	78	79	76	56	73	52	57	49	53	49	55	77	81	54	55
VCO2_16_1	ml/h	Carbon dioxide production	Carbon dioxide production	16	1	68	59	49	83	58	70	58	52	80	51	54	70	62	55	74	59	48	62	62	69	63	65	52	80	61	60	53	62	73	77	64	55	62	77	49	65	48	51	49	58	60	77	50	55
VCO2_17_1	ml/h	Carbon dioxide production	Carbon dioxide production	17	1	62	58	75	64	55	63	97	60	68	68	54	60	93	101	67	60	60	80	72	80	55	55	61	94	45	76	56	89	62	58	54	61	57	61	72	57	66	61	56	56	73	73	49	54
VCO2_18_1	ml/h	Carbon dioxide production	Carbon dioxide production	18	1	61	47	81	61	89	66	59	77	59	61	76	49	64	83	58	61	66	74	63	62	56	67	53	65	46	66	91	74	74	80	82	62	94	57	73	74	67	81	59	59	85	71	69	55
VCO2_19_1	ml/h	Carbon dioxide production	Carbon dioxide production	19	1	56	51	65	58	87	56	81	71	54	58	75	76	68	63	93	73	64	75	58	61	83	57	83	62	57	76	66	65	68	65	79	62	52	69	59	89	57	64	60	56	87	64	74	51
VCO2_20_1	ml/h	Carbon dioxide production	Carbon dioxide production	20	1	61	75	87	59	72	66	56	86	67	63	71	82	103	96	67	63	87	58	64	89	54	73	58	95	51	85	86	86	61	93	88	89	96	92	70	85	51	56	87	78	80	80	58	83
VCO2_21_1	ml/h	Carbon dioxide production	Carbon dioxide production	21	1	66	82	91	96	68	90	99	78	90	58	88	90	109	93	92	108	97	91	104	104	79	85	110	76	86	98	97	85	106	110	104	97	68	90	54	82	76	84	91	67	65	91	83	85
VCO2_22_1	ml/h	Carbon dioxide production	Carbon dioxide production	22	1	83	89	90	93	91	76	72	110	96	100	83	92	92	107	88	104	95	99	106	98	93	87	109	77	85	98	103	88	100	86	92	97	69	86	92	85	76	98	91	72	91	96	92	76
VCO2_23_1	ml/h	Carbon dioxide production	Carbon dioxide production	23	1	96	90	90	88	100	93	111	95	95	95	84	95	78	101	97	84	88	116	124	95	92	94	105	114	84	105	102	107	74	109	91	114	87	100	93	86	79	92	80	61	94	98	92	62
VCO2_24_1	ml/h	Carbon dioxide production	Carbon dioxide production	24	1	95	69	95	83	86	77	120	102	81	106	86	86	92	92	102	94	67	88	102	98	95	77	98	90	80	97	80	92	97	95	88	83	69	98	90	82	83	95	59	83	97	96	83	52
VCO2_25_1	ml/h	Carbon dioxide production	Carbon dioxide production	25	1	100	87	99	79	103	87	118	100	94	126	74	80	103	83	92	103	111	91	90	96	108	87	96	90	82	91	68	96	104	94	87	99	102	81	93	73	82	103	88	90	98	107	91	77
VCO2_26_1	ml/h	Carbon dioxide production	Carbon dioxide production	26	1	105	90	99	84	105	94	107	84	86	99	70	74	74	86	87	76	87	84	113	92	92	76	98	114	87	81	62	97	100	96	91	100	93	89	100	85	82	92	79	83	94	89	82	79
VCO2_27_1	ml/h	Carbon dioxide production	Carbon dioxide production	27	1	95	96	97	61	100	71	111	99	101	103	57	76	102	92	81	108	80	85	112	98	89	53	96	120	71	73	94	85	80	102	78	98	101	93	105	90	86	101	92	76	89	76	90	70
VCO2_28_1	ml/h	Carbon dioxide production	Carbon dioxide production	28	1	78	87	102	106	98	69	93	105	100	100	87	63	95	83	56	102	63	93	87	97	103	88	98	101	86	80	109	94	85	101	65	89	114	77	88	96	83	96	85	88	101	83	87	75
VCO2_29_1	ml/h	Carbon dioxide production	Carbon dioxide production	29	1	92	64	100	92	85	80	95	109	99	93	102	50	98	69	91	72	62	90	101	104	103	87	100	105	92	116	110	99	66	87	56	89	68	101	77	88	90	79	90	73	88	103	84	68
VCO2_30_1	ml/h	Carbon dioxide production	Carbon dioxide production	30	1	93	57	100	105	92	98	111	108	78	109	98	108	97	94	78	66	90	79	118	105	85	105	105	70	81	84	80	91	86	69	62	95	63	102	76	89	80	106	79	71	93	107	95	83
VCO2_31_1	ml/h	Carbon dioxide production	Carbon dioxide production	31	1	98	60	103	107	96	84	119	86	111	117	65	97	88	92	88	107	105	100	97	100	68	75	92	112	75	88	68	80	94	109	96	95	95	125	89	89	92	105	91	61	93	106	81	86
VCO2_32_1	ml/h	Carbon dioxide production	Carbon dioxide production	32	1	100	88	110	90	88	91	95	110	99	122	80	108	109	100	101	114	99	70	90	103	88	90	74	110	64	81	65	97	91	97	95	117	104	107	73	64	90	82	82	83	97	115	80	85
VCO2_33_1	ml/h	Carbon dioxide production	Carbon dioxide production	33	1	92	93	102	69	90	89	115	112	116	108	96	90	89	82	79	96	85	80	69	114	99	93	95	80	97	73	99	94	78	97	94	99	66	85	76	75	77	109	91	94	95	103	87	71
VCO2_34_1	ml/h	Carbon dioxide production	Carbon dioxide production	34	1	84	90	105	103	76	86	99	95	115	114	101	87	96	76	68	96	85	91	66	97	62	82	106	105	73	93	81	106	64	92	92	115	59	62	98	87	83	94	83	94	93	110	81	78
VCO2_35_1	ml/h	Carbon dioxide production	Carbon dioxide production	35	1	95	96	101	83	67	101	110	98	104	95	75	84	71	90	56	99	76	104	103	103	104	72	108	94	105	90	82	90	64	73	90	113	57	70	86	93	79	76	75	86	98	107	79	67
VCO2_36_1	ml/h	Carbon dioxide production	Carbon dioxide production	36	1	104	99	105	102	85	86	73	81	99	94	61	88	98	89	52	103	88	67	104	103	89	55	86	88	67	94	72	92	78	70	88	109	90	80	85	90	71	96	87	91	96	102	83	65
VCO2_37_1	ml/h	Carbon dioxide production	Carbon dioxide production	37	1	112	94	104	98	70	94	84	97	107	97	92	99	79	90	82	92	91	54	105	91	58	69	70	104	90	76	60	87	107	102	96	105	118	94	83	91	83	94	87	78	102	92	89	75
VCO2_38_1	ml/h	Carbon dioxide production	Carbon dioxide production	38	1	103	94	101	83	82	97	110	83	113	82	97	91	87	106	88	97	89	53	125	118	96	94	102	105	106	65	59	85	108	104	85	86	104	88	70	102	85	96	90	74	95	108	88	77
VCO2_39_1	ml/h	Carbon dioxide production	Carbon dioxide production	39	1	115	97	105	100	68	79	98	104	117	96	93	90	101	71	84	78	86	87	107	123	101	105	91	100	67	61	60	82	68	105	93	97	112	96	64	94	82	84	87	59	91	106	87	90
VCO2_40_1	ml/h	Carbon dioxide production	Carbon dioxide production	40	1	107	86	101	96	73	94	95	71	111	82	89	100	104	82	85	85	79	94	95	106	99	96	92	97	80	82	83	118	86	106	85	114	60	109	65	93	80	90	99	83	98	92	88	89
VCO2_41_1	ml/h	Carbon dioxide production	Carbon dioxide production	41	1	110	78	100	69	62	86	115	71	85	68	92	77	84	102	59	69	82	84	72	99	79	82	91	113	98	97	102	81	77	111	88	85	101	105	91	101	91	98	96	102	95	96	76	87
VCO2_42_1	ml/h	Carbon dioxide production	Carbon dioxide production	42	1	98	67	97	64	84	77	96	68	105	70	60	76	94	68	54	58	82	93	68	99	89	93	85	81	85	84	93	97	93	107	99	94	83	94	95	89	72	85	87	97	90	96	81	92
VCO2_43_1	ml/h	Carbon dioxide production	Carbon dioxide production	43	1	94	65	100	58	90	59	103	82	97	79	89	104	110	98	49	59	78	92	71	92	85	77	60	91	78	74	113	94	85	100	79	110	78	97	95	103	69	77	73	84	97	98	81	84
VCO2_44_1	ml/h	Carbon dioxide production	Carbon dioxide production	44	1	78	76	89	76	101	60	104	78	67	82	54	67	89	104	74	98	68	83	78	79	94	61	79	102	78	76	117	124	102	90	90	100	84	94	97	90	82	118	89	84	96	91	56	96
VCO2_45_1	ml/h	Carbon dioxide production	Carbon dioxide production	45	1	99	66	72	108	100	61	103	71	73	94	54	49	101	92	84	97	71	79	70	79	89	57	61	97	69	87	99	80	83	83	92	97	99	70	84	97	87	93	88	83	89	81	76	84
VCO2_46_1	ml/h	Carbon dioxide production	Carbon dioxide production	46	1	101	66	60	100	90	55	99	93	97	88	54	70	89	78	80	93	86	84	67	71	78	66	91	92	87	102	94	98	69	83	91	89	104	58	86	92	83	89	102	90	100	88	84	70
VCO2_47_1	ml/h	Carbon dioxide production	Carbon dioxide production	47	1	108	87	62	90	88	52	93	76	91	84	56	61	91	100	78	78	73	97	70	62	72	56	116	102	73	77	83	123	80	85	89	79	70	54	95	93	82	94	92	82	93	90	87	74
VCO2_48_1	ml/h	Carbon dioxide production	Carbon dioxide production	48	1	83	101	101	79	85	54	91	68	74	89	60	55	86	99	58	61	62	84	120	68	56	48	107	112	111	85	68	78	70	81	94	71	58	54	84	102	84	101	82	83	96	84	79	83
VCO2_49_1	ml/h	Carbon dioxide production	Carbon dioxide production	49	1	100	84	112	100	82	50	68	74	78	97	66	55	85	93	53	91	56	103	99	60	78	55	105	99	96	102	58	100	73	73	93	93	58	52	108	102	81	62	92	89	85	73	75	91
VCO2_50_1	ml/h	Carbon dioxide production	Carbon dioxide production	50	1	93	101	120	101	63	87	78	80	90	84	83	102	72	79	57	108	76	87	83	66	84	58	85	90	85	72	99	112	61	107	83	91	67	88	83	100	75	71	91	97	73	60	70	99
VCO2_51_1	ml/h	Carbon dioxide production	Carbon dioxide production	51	1	92	97	92	95	57	80	92	98	95	80	73	84	63	68	76	76	89	86	64	79	63	57	64	78	75	65	85	108	53	65	76	101	67	95	81	103	72	60	73	91	75	57	61	93
VCO2_52_1	ml/h	Carbon dioxide production	Carbon dioxide production	52	1	100	92	69	71	55	75	72	91	90	73	78	84	60	58	80	107	73	82	62	67	81	90	59	102	62	73	110	104	53	74	65	94	68	105	72	99	76	68	65	90	71	62	53	89
VCO2_53_1	ml/h	Carbon dioxide production	Carbon dioxide production	53	1	95	79	59	63	61	81	61	87	87	62	89	74	60	60	86	103	62	62	80	73	76	76	63	79	83	62	83	81	55	95	55	83	61	94	76	90	63	84	58	83	63	87	47	74
VCO2_54_1	ml/h	Carbon dioxide production	Carbon dioxide production	54	1	90	64	56	61	92	64	74	64	86	58	82	53	86	90	64	73	66	57	124	68	58	60	95	69	100	77	77	75	53	98	94	77	80	85	70	92	50	97	59	98	81	91	47	79
VCO2_55_1	ml/h	Carbon dioxide production	Carbon dioxide production	55	1	94	66	57	59	82	53	59	63	69	75	52	55	104	89	48	64	74	48	96	87	55	50	96	62	91	95	87	80	49	70	86	80	105	88	72	86	43	89	60	97	91	89	54	62
VCO2_56_1	ml/h	Carbon dioxide production	Carbon dioxide production	56	1	83	65	60	56	75	59	84	75	65	55	70	77	77	88	52	65	84	51	119	88	51	58	70	65	93	91	70	73	54	69	85	73	89	65	69	78	57	100	58	75	100	79	47	60
VCO2_57_1	ml/h	Carbon dioxide production	Carbon dioxide production	57	1	65	65	60	64	58	89	99	63	57	53	56	68	75	62	66	81	66	58	83	71	54	86	63	103	79	93	59	71	79	87	83	74	76	51	65	72	48	95	72	72	95	59	46	68
VCO2_58_1	ml/h	Carbon dioxide production	Carbon dioxide production	58	1	65	81	80	58	55	88	99	79	65	57	81	58	78	57	78	64	66	54	66	59	66	84	62	95	70	86	61	71	77	101	69	77	72	55	63	84	44	73	90	69	98	53	57	64
VCO2_59_1	ml/h	Carbon dioxide production	Carbon dioxide production	59	1	67	87	106	80	57	57	71	69	65	98	52	53	60	61	99	64	70	54	60	57	60	76	71	91	64	62	54	69	56	104	62	91	67	83	58	93	44	58	89	77	83	55	71	66
VCO2_60_1	ml/h	Carbon dioxide production	Carbon dioxide production	60	1	98	93	102	83	85	57	62	64	59	94	47	71	66	63	92	90	72	52	87	56	69	76	62	103	61	61	60	81	54	73	66	72	59	78	58	85	44	64	83	68	91	50	66	84
VCO2_61_1	ml/h	Carbon dioxide production	Carbon dioxide production	61	1	90	101	91	80	77	52	65	70	65	94	46	91	90	70	86	71	57	77	90	57	83	65	56	78	57	58	55	78	55	69	91	70	61	79	55	88	44	61	76	62	84	52	55	88
VCO2_62_1	ml/h	Carbon dioxide production	Carbon dioxide production	62	1	74	107	65	65	72	51	59	81	85	86	48	88	103	69	85	66	66	86	78	54	71	49	59	63	57	78	71	79	52	80	86	69	59	79	53	90	63	59	65	77	65	52	49	76
VCO2_63_1	ml/h	Carbon dioxide production	Carbon dioxide production	63	1	68	106	55	62	61	49	88	69	99	74	89	83	90	59	77	102	70	93	69	53	66	49	60	63	62	82	100	90	46	74	84	76	68	58	81	89	69	85	61	73	62	83	46	73
VCO2_64_1	ml/h	Carbon dioxide production	Carbon dioxide production	64	1	64	99	57	66	56	77	100	101	93	60	62	65	76	76	63	101	63	94	95	55	52	74	89	108	85	84	78	87	46	81	80	83	102	47	79	97	78	88	73	81	61	88	45	84
VCO2_65_1	ml/h	Carbon dioxide production	Carbon dioxide production	65	1	62	78	86	56	55	79	93	97	92	50	90	62	67	96	60	89	98	82	71	70	52	78	98	88	96	81	89	107	77	103	75	65	62	91	73	76	75	76	97	101	76	94	44	79
VCO2_66_1	ml/h	Carbon dioxide production	Carbon dioxide production	66	1	59	91	97	91	75	70	81	91	91	52	76	61	67	94	88	78	105	86	86	82	87	72	83	91	72	60	87	86	77	97	62	92	96	84	65	64	73	92	71	94	88	89	77	68
VCO2_67_1	ml/h	Carbon dioxide production	Carbon dioxide production	67	1	72	76	97	95	85	75	92	86	96	92	55	89	102	100	81	70	91	63	100	81	82	58	67	69	65	73	70	80	83	93	73	86	68	88	57	76	73	87	96	85	88	81	75	71
VCO2_68_1	ml/h	Carbon dioxide production	Carbon dioxide production	68	1	83	67	90	87	73	79	65	75	86	85	53	98	97	94	78	103	91	66	94	70	76	54	88	58	60	93	74	68	70	97	75	72	104	69	55	90	76	55	97	79	82	71	79	71
VCO2_69_1	ml/h	Carbon dioxide production	Carbon dioxide production	69	1	70	67	70	81	71	71	79	85	75	64	47	87	76	91	72	102	82	59	83	51	58	66	84	95	56	79	76	61	69	93	63	68	70	54	53	79	66	55	80	79	93	62	81	56
VCO2_70_1	ml/h	Carbon dioxide production	Carbon dioxide production	70	1	61	62	58	63	58	68	71	85	65	75	68	81	68	72	56	69	76	51	69	46	63	56	84	77	54	76	86	59	49	68	59	65	72	54	77	77	73	57	88	73	84	58	54	58
VCO2_71_1	ml/h	Carbon dioxide production	Carbon dioxide production	71	1	61	72	61	66	54	57	55	63	60	61	67	76	65	84	49	68	62	58	63	49	51	50	71	77	54	57	86	58	42	64	59	70	66	56	84	74	56	54	79	59	87	57	48	42
VCO2_72_1	ml/h	Carbon dioxide production	Carbon dioxide production	72	1	59	65	56	65	56	52	51	55	70	57	54	62	62	61	47	75	67	55	59	58	51	46	63	68	87	56	108	63	40	62	77	64	69	57	74	66	45	68	61	56	61	55	43	50
VCO2_73_1	ml/h	Carbon dioxide production	Carbon dioxide production	73	1	58	62	58	64	47	51	48	57	76	53	44	56	62	49	49	71	78	82	62	50	47	49	58	52	71	52	100	83	65	84	59	63	97	90	87	59	42	90	68	55	57	75	42	39
VCO2_74_1	ml/h	Carbon dioxide production	Carbon dioxide production	74	1	55	67	54	65	45	61	51	57	63	51	44	56	59	58	53	80	74	101	58	49	45	53	59	57	53	52	81	77	69	84	53	56	85	87	80	63	45	85	54	63	51	85	44	43
VCO2_75_1	ml/h	Carbon dioxide production	Carbon dioxide production	75	1	55	83	91	91	52	71	49	49	54	56	57	53	55	82	77	93	72	83	102	46	50	72	87	84	53	50	65	72	58	79	54	54	78	76	80	71	50	60	61	58	48	69	43	43
VCO2_76_1	ml/h	Carbon dioxide production	Carbon dioxide production	76	1	61	87	84	83	76	53	52	73	60	64	45	79	84	72	67	74	55	67	88	46	49	77	75	61	53	52	65	61	45	64	46	58	66	60	65	82	79	61	61	67	69	64	47	44
VCO2_77_1	ml/h	Carbon dioxide production	Carbon dioxide production	77	1	72	77	84	76	71	59	48	70	57	96	50	63	80	73	52	65	54	54	70	54	63	72	64	55	64	70	65	58	41	63	53	73	64	55	63	82	73	53	50	77	83	63	50	60
VCO2_78_1	ml/h	Carbon dioxide production	Carbon dioxide production	78	1	63	61	65	64	55	57	53	66	63	54	49	53	65	64	49	68	57	50	60	53	65	66	57	55	61	61	71	55	43	65	71	84	63	56	67	64	64	56	52	75	78	59	62	58
VCO2_79_1	ml/h	Carbon dioxide production	Carbon dioxide production	79	1	52	73	55	72	46	48	69	65	56	69	55	52	64	54	45	72	50	49	55	52	51	58	60	56	75	53	76	53	43	52	73	58	72	58	57	68	50	55	53	64	59	55	69	51
VCO2_80_1	ml/h	Carbon dioxide production	Carbon dioxide production	80	1	52	61	51	62	54	52	66	58	59	61	47	50	72	52	45	66	75	51	59	52	49	55	61	54	55	47	66	54	46	58	70	64	74	62	56	61	43	57	71	61	57	75	52	44
VCO2_81_1	ml/h	Carbon dioxide production	Carbon dioxide production	81	1	51	74	59	67	50	62	58	64	68	61	47	59	58	51	50	67	67	60	70	49	46	47	56	54	46	48	72	72	45	64	55	73	77	84	57	79	45	76	87	58	53	77	48	46
VCO2_82_1	ml/h	Carbon dioxide production	Carbon dioxide production	82	1	51	59	72	78	58	54	54	68	60	55	46	50	62	74	50	86	55	86	86	56	49	50	69	76	45	51	67	66	62	60	56	69	58	88	56	77	42	61	71	69	52	73	43	44
VCO2_83_1	ml/h	Carbon dioxide production	Carbon dioxide production	83	1	54	57	56	68	66	53	54	61	61	57	60	52	66	52	68	65	46	57	81	71	50	55	78	72	53	49	53	56	63	51	52	63	58	70	54	68	46	57	65	55	53	68	43	46
VCO2_84_1	ml/h	Carbon dioxide production	Carbon dioxide production	84	1	58	59	59	69	54	47	56	61	61	65	62	50	63	47	65	67	70	55	66	66	44	86	69	62	50	56	59	61	61	61	71	68	66	63	83	62	61	55	59	59	72	66	44	44
RER_1_1	VCO2/VO2	Respiratory Exchange Rate	Respiratory exchange rate	1	1	0.8	0.89	0.912	0.818	0.81	0.805	0.82	0.83	0.838	0.816	0.826	0.84	0.848	0.839	0.823	0.864	0.859	0.846	0.84	0.872	0.81	0.798	0.811	0.827	0.783	0.868	0.833	0.832	0.848	0.781	0.818	0.817	0.961	0.88	0.867	0.807	0.788	0.825	0.846	0.807	0.789	0.791	0.758	0.786
RER_2_1	VCO2/VO2	Respiratory Exchange Rate	Respiratory exchange rate	2	1	0.852	0.905	0.9	0.799	0.815	0.811	0.823	0.861	0.822	0.809	0.829	0.865	0.88	0.866	0.834	0.859	0.844	0.833	0.851	0.881	0.826	0.809	0.837	0.829	0.797	0.842	0.787	0.845	0.872	0.8	0.819	0.856	0.935	0.903	0.859	0.823	0.782	0.803	0.838	0.814	0.794	0.795	0.767	0.773
RER_3_1	VCO2/VO2	Respiratory Exchange Rate	Respiratory exchange rate	3	1	0.819	0.844	0.889	0.827	0.825	0.849	0.815	0.892	0.818	0.83	0.854	0.852	0.867	0.876	0.813	0.842	0.791	0.802	0.823	0.857	0.831	0.834	0.877	0.902	0.825	0.77	0.801	0.864	0.884	0.85	0.852	0.841	0.857	0.873	0.881	0.776	0.81	0.799	0.836	0.843	0.796	0.811	0.761	0.769
RER_4_1	VCO2/VO2	Respiratory Exchange Rate	Respiratory exchange rate	4	1	0.838	0.86	0.8	0.808	0.846	0.849	0.871	0.909	0.811	0.831	0.843	0.885	0.86	0.887	0.835	0.781	0.78	0.813	0.86	0.828	0.847	0.832	0.842	0.93	0.793	0.8	0.767	0.846	0.893	0.869	0.871	0.82	0.856	0.923	0.863	0.831	0.836	0.811	0.848	0.852	0.801	0.812	0.773	0.815
RER_5_1	VCO2/VO2	Respiratory Exchange Rate	Respiratory exchange rate	5	1	0.773	0.851	0.848	0.799	0.845	0.849	0.869	0.918	0.812	0.828	0.824	0.861	0.908	0.861	0.794	0.793	0.816	0.839	0.9	0.835	0.842	0.832	0.828	0.897	0.802	0.818	0.753	0.852	0.891	0.903	0.887	0.889	0.872	0.897	0.844	0.83	0.813	0.8	0.827	0.823	0.798	0.813	0.767	0.796
RER_6_1	VCO2/VO2	Respiratory Exchange Rate	Respiratory exchange rate	6	1	0.828	0.799	0.844	0.808	0.853	0.852	0.866	0.878	0.802	0.83	0.842	0.862	0.9	0.864	0.835	0.797	0.805	0.853	0.878	0.857	0.854	0.848	0.841	0.945	0.774	0.856	0.738	0.851	0.89	0.851	0.888	0.929	0.865	0.829	0.815	0.801	0.856	0.812	0.836	0.829	0.847	0.826	0.768	0.841
RER_7_1	VCO2/VO2	Respiratory Exchange Rate	Respiratory exchange rate	7	1	0.783	0.792	0.815	0.792	0.809	0.842	0.827	0.851	0.765	0.824	0.837	0.836	0.879	0.827	0.785	0.848	0.79	0.821	0.829	0.824	0.871	0.882	0.808	0.91	0.794	0.829	0.768	0.86	0.868	0.852	0.82	0.896	0.891	0.829	0.797	0.816	0.808	0.802	0.825	0.818	0.858	0.805	0.824	0.828
RER_8_1	VCO2/VO2	Respiratory Exchange Rate	Respiratory exchange rate	8	1	0.787	0.832	0.794	0.808	0.844	0.841	0.852	0.823	0.779	0.793	0.821	0.866	0.873	0.903	0.832	0.872	0.826	0.834	0.82	0.833	0.82	0.838	0.845	0.953	0.829	0.848	0.762	0.853	0.871	0.911	0.881	0.874	0.85	0.796	0.818	0.834	0.801	0.788	0.8	0.813	0.853	0.834	0.816	0.841
RER_9_1	VCO2/VO2	Respiratory Exchange Rate	Respiratory exchange rate	9	1	0.822	0.864	0.781	0.851	0.826	0.788	0.819	0.808	0.795	0.778	0.79	0.815	0.883	0.849	0.826	0.809	0.865	0.821	0.842	0.859	0.845	0.842	0.877	0.943	0.752	0.816	0.759	0.85	0.889	0.909	0.9	0.896	0.814	0.814	0.79	0.837	0.803	0.786	0.801	0.871	0.842	0.894	0.815	0.789
RER_10_1	VCO2/VO2	Respiratory Exchange Rate	Respiratory exchange rate	10	1	0.811	0.778	0.764	0.822	0.811	0.8	0.873	0.837	0.789	0.801	0.804	0.78	0.877	0.88	0.845	0.798	0.821	0.819	0.807	0.82	0.834	0.877	0.852	0.923	0.762	0.78	0.776	0.793	0.864	0.927	0.841	0.88	0.788	0.807	0.796	0.816	0.808	0.759	0.799	0.841	0.861	0.914	0.775	0.763
RER_11_1	VCO2/VO2	Respiratory Exchange Rate	Respiratory exchange rate	11	1	0.787	0.817	0.818	0.858	0.821	0.834	0.868	0.86	0.773	0.848	0.825	0.858	0.886	0.906	0.891	0.826	0.841	0.821	0.782	0.771	0.871	0.852	0.819	0.982	0.77	0.8	0.812	0.825	0.863	0.924	0.865	0.856	0.895	0.827	0.846	0.814	0.876	0.792	0.848	0.824	0.831	0.889	0.771	0.8
RER_12_1	VCO2/VO2	Respiratory Exchange Rate	Respiratory exchange rate	12	1	0.828	0.772	0.852	0.803	0.768	0.845	0.854	0.859	0.81	0.868	0.793	0.858	0.891	0.923	0.893	0.785	0.804	0.837	0.839	0.825	0.87	0.828	0.794	0.944	0.797	0.798	0.772	0.854	0.902	0.884	0.808	0.847	0.859	0.844	0.869	0.852	0.836	0.805	0.831	0.826	0.85	0.825	0.766	0.847
RER_13_1	VCO2/VO2	Respiratory Exchange Rate	Respiratory exchange rate	13	1	0.799	0.829	0.871	0.83	0.817	0.814	0.859	0.871	0.815	0.855	0.784	0.849	0.895	0.875	0.891	0.801	0.829	0.857	0.837	0.838	0.814	0.822	0.814	0.937	0.76	0.868	0.765	0.878	0.947	0.951	0.832	0.918	0.895	0.865	0.868	0.84	0.834	0.831	0.8	0.834	0.851	0.811	0.805	0.902
RER_14_1	VCO2/VO2	Respiratory Exchange Rate	Respiratory exchange rate	14	1	0.793	0.831	0.916	0.818	0.832	0.797	0.895	0.858	0.804	0.788	0.785	0.832	0.872	0.907	0.905	0.844	0.855	0.822	0.803	0.837	0.813	0.84	0.829	0.939	0.766	0.9	0.781	0.861	0.905	0.957	0.88	0.924	0.93	0.908	0.88	0.879	0.869	0.831	0.787	0.796	0.903	0.795	0.885	0.849
RER_15_1	VCO2/VO2	Respiratory Exchange Rate	Respiratory exchange rate	15	1	0.749	0.866	0.835	0.812	0.846	0.863	0.873	0.812	0.778	0.774	0.786	0.798	0.868	0.884	0.902	0.863	0.818	0.842	0.821	0.816	0.839	0.863	0.843	0.894	0.819	0.857	0.77	0.885	0.94	0.982	0.926	0.887	0.973	0.959	0.845	0.897	0.805	0.801	0.768	0.778	0.91	0.837	0.875	0.842
RER_16_1	VCO2/VO2	Respiratory Exchange Rate	Respiratory exchange rate	16	1	0.834	0.859	0.889	0.886	0.877	0.895	0.872	0.816	0.805	0.762	0.793	0.848	0.886	0.891	0.915	0.864	0.846	0.797	0.742	0.817	0.852	0.866	0.825	0.883	0.793	0.885	0.803	0.858	0.909	0.925	0.945	0.853	0.99	0.969	0.92	0.945	0.817	0.799	0.778	0.789	0.895	0.905	0.878	0.817
RER_17_1	VCO2/VO2	Respiratory Exchange Rate	Respiratory exchange rate	17	1	0.8	0.843	0.863	0.843	0.827	0.839	0.858	0.833	0.827	0.809	0.807	0.854	0.883	0.904	0.869	0.859	0.831	0.811	0.801	0.825	0.819	0.825	0.832	0.862	0.755	0.874	0.758	0.868	0.86	0.87	0.858	0.83	0.905	0.93	0.891	0.877	0.842	0.83	0.8	0.78	0.884	0.939	0.812	0.841
RER_18_1	VCO2/VO2	Respiratory Exchange Rate	Respiratory exchange rate	18	1	0.821	0.771	0.902	0.869	0.886	0.878	0.821	0.869	0.818	0.818	0.819	0.818	0.882	0.9	0.9	0.807	0.879	0.806	0.783	0.84	0.816	0.851	0.79	0.88	0.773	0.827	0.756	0.879	0.888	0.866	0.901	0.831	0.97	0.911	0.909	0.953	0.868	0.82	0.796	0.792	0.924	0.921	0.895	0.878
RER_19_1	VCO2/VO2	Respiratory Exchange Rate	Respiratory exchange rate	19	1	0.766	0.814	0.87	0.845	0.906	0.788	0.847	0.845	0.814	0.823	0.81	0.843	0.9	0.924	0.954	0.859	0.888	0.805	0.765	0.809	0.835	0.828	0.822	0.877	0.786	0.878	0.773	0.875	0.874	0.858	0.927	0.828	0.886	0.929	0.897	0.941	0.847	0.826	0.81	0.796	0.943	0.886	0.912	0.85
RER_20_1	VCO2/VO2	Respiratory Exchange Rate	Respiratory exchange rate	20	1	0.793	0.802	0.89	0.864	0.915	0.842	0.827	0.846	0.833	0.829	0.82	0.858	0.934	0.924	0.892	0.847	0.93	0.774	0.787	0.854	0.826	0.85	0.813	0.858	0.75	0.878	0.856	0.91	0.874	0.935	0.87	0.865	1.005	0.941	0.927	0.917	0.812	0.86	0.87	0.852	0.936	0.907	0.933	0.859
RER_21_1	VCO2/VO2	Respiratory Exchange Rate	Respiratory exchange rate	21	1	0.835	0.858	0.901	0.866	0.905	0.857	0.858	0.849	0.846	0.798	0.795	0.897	0.909	0.92	0.944	0.911	0.937	0.814	0.834	0.859	0.862	0.835	0.878	0.859	0.799	0.881	0.834	0.875	0.961	0.894	0.89	0.919	0.97	0.97	0.918	0.924	0.827	0.898	0.819	0.839	0.94	0.898	0.895	0.897
RER_22_1	VCO2/VO2	Respiratory Exchange Rate	Respiratory exchange rate	22	1	0.849	0.902	0.915	0.888	0.919	0.874	0.8	0.875	0.824	0.785	0.78	0.884	0.909	0.935	0.942	0.913	0.917	0.817	0.838	0.834	0.853	0.817	0.856	0.902	0.856	0.902	0.888	0.895	0.951	0.902	0.913	0.911	0.961	0.953	0.971	0.902	0.862	0.86	0.826	0.819	0.938	0.894	0.933	0.896
RER_23_1	VCO2/VO2	Respiratory Exchange Rate	Respiratory exchange rate	23	1	0.861	0.923	0.933	0.947	0.919	0.841	0.89	0.891	0.802	0.81	0.782	0.88	0.874	0.894	0.914	0.91	0.923	0.782	0.833	0.806	0.826	0.838	0.832	0.947	0.867	0.935	0.9	0.906	0.891	0.907	0.878	0.905	1.008	0.955	0.984	0.912	0.851	0.842	0.813	0.804	0.941	0.925	0.905	0.864
RER_24_1	VCO2/VO2	Respiratory Exchange Rate	Respiratory exchange rate	24	1	0.866	0.896	0.942	0.968	0.925	0.841	0.899	0.915	0.816	0.836	0.786	0.876	0.897	0.869	0.921	0.922	0.959	0.756	0.842	0.788	0.835	0.859	0.831	0.951	0.868	0.903	0.872	0.87	0.893	0.909	0.882	0.87	0.992	0.947	0.974	0.885	0.901	0.855	0.824	0.838	0.952	0.957	0.894	0.827
RER_25_1	VCO2/VO2	Respiratory Exchange Rate	Respiratory exchange rate	25	1	0.891	0.919	0.903	0.909	0.941	0.843	0.907	0.853	0.817	0.815	0.779	0.861	0.866	0.892	0.911	0.91	0.928	0.773	0.853	0.801	0.856	0.875	0.815	0.929	0.887	0.876	0.838	0.903	0.911	0.871	0.879	0.902	0.967	0.918	0.961	0.892	0.876	0.847	0.829	0.853	0.955	0.947	0.906	0.863
RER_26_1	VCO2/VO2	Respiratory Exchange Rate	Respiratory exchange rate	26	1	0.881	0.907	0.925	0.901	0.923	0.814	0.912	0.88	0.852	0.83	0.814	0.865	0.872	0.857	0.896	0.88	0.893	0.763	0.863	0.776	0.887	0.894	0.827	0.918	0.869	0.875	0.803	0.919	0.885	0.868	0.854	0.929	0.964	0.894	0.934	0.872	0.854	0.855	0.82	0.866	0.945	0.964	0.861	0.866
RER_27_1	VCO2/VO2	Respiratory Exchange Rate	Respiratory exchange rate	27	1	0.91	0.959	0.931	0.916	0.975	0.866	0.934	0.856	0.863	0.825	0.813	0.882	0.883	0.874	0.92	0.946	0.928	0.772	0.868	0.786	0.874	0.867	0.855	0.943	0.89	0.904	0.852	0.913	0.876	0.915	0.878	0.963	1.014	0.933	1.003	0.905	0.898	0.876	0.864	0.828	0.96	0.959	0.869	0.896
RER_28_1	VCO2/VO2	Respiratory Exchange Rate	Respiratory exchange rate	28	1	0.863	0.962	0.925	0.954	0.918	0.831	0.913	0.879	0.864	0.875	0.849	0.877	0.904	0.904	0.859	0.938	0.916	0.759	0.847	0.791	0.872	0.908	0.848	0.928	0.862	0.883	0.901	0.907	0.847	0.887	0.859	0.911	0.979	0.95	0.963	0.893	0.876	0.858	0.831	0.794	0.924	0.968	0.869	0.938
RER_29_1	VCO2/VO2	Respiratory Exchange Rate	Respiratory exchange rate	29	1	0.884	0.896	0.924	0.952	0.925	0.848	0.889	0.896	0.88	0.893	0.848	0.841	0.924	0.874	0.925	0.909	0.943	0.783	0.883	0.838	0.867	0.913	0.849	0.953	0.876	0.878	0.898	0.935	0.87	0.934	0.819	0.959	0.94	0.934	0.96	0.869	0.855	0.839	0.862	0.856	0.931	0.968	0.881	0.925
RER_30_1	VCO2/VO2	Respiratory Exchange Rate	Respiratory exchange rate	30	1	0.873	0.959	0.958	0.967	0.946	0.891	0.956	0.906	0.875	0.913	0.897	0.89	0.886	0.904	0.924	0.902	0.967	0.766	0.899	0.866	0.853	0.912	0.857	0.898	0.906	0.896	0.909	0.912	0.851	0.908	0.822	0.942	1.01	0.951	0.985	0.9	0.892	0.838	0.858	0.87	0.93	0.975	0.912	0.949
RER_31_1	VCO2/VO2	Respiratory Exchange Rate	Respiratory exchange rate	31	1	0.882	0.937	0.926	0.961	0.929	0.919	0.958	0.898	0.891	0.908	0.876	0.903	0.895	0.954	0.946	0.898	0.945	0.767	0.885	0.864	0.85	0.912	0.871	0.947	0.887	0.872	0.92	0.869	0.806	0.903	0.884	0.948	0.998	0.911	0.996	0.895	0.942	0.846	0.874	0.872	0.927	0.976	0.947	0.929
RER_32_1	VCO2/VO2	Respiratory Exchange Rate	Respiratory exchange rate	32	1	0.898	0.94	0.945	0.944	0.957	0.906	0.953	0.927	0.892	0.901	0.909	0.914	0.898	0.927	0.904	0.923	0.951	0.765	0.909	0.886	0.842	0.936	0.871	0.958	0.885	0.888	0.85	0.921	0.823	0.929	0.897	0.963	1.029	0.939	0.971	0.884	0.915	0.838	0.87	0.865	0.922	0.976	0.933	0.955
RER_33_1	VCO2/VO2	Respiratory Exchange Rate	Respiratory exchange rate	33	1	0.895	0.948	0.937	0.956	0.94	0.916	0.945	0.923	0.893	0.89	0.937	0.928	0.892	0.92	0.94	0.931	0.941	0.792	0.873	0.893	0.838	0.925	0.908	0.955	0.916	0.872	0.849	0.9	0.858	0.925	0.924	0.96	0.978	0.936	0.992	0.873	0.921	0.837	0.858	0.844	0.923	0.984	0.931	0.986
RER_34_1	VCO2/VO2	Respiratory Exchange Rate	Respiratory exchange rate	34	1	0.91	0.938	0.954	0.945	0.898	0.922	0.947	0.92	0.885	0.869	0.954	0.938	0.902	0.911	0.878	0.921	0.944	0.776	0.842	0.893	0.802	0.919	0.912	0.93	0.872	0.885	0.859	0.947	0.871	0.941	0.926	0.975	0.979	0.869	0.976	0.807	0.902	0.846	0.867	0.825	0.923	0.983	0.918	0.922
RER_35_1	VCO2/VO2	Respiratory Exchange Rate	Respiratory exchange rate	35	1	0.927	0.973	0.973	0.952	0.916	0.889	0.932	0.936	0.879	0.876	0.923	0.922	0.864	0.912	0.83	0.947	0.924	0.817	0.885	0.908	0.844	0.91	0.915	0.927	0.896	0.897	0.883	0.926	0.871	0.914	0.912	0.992	0.985	0.867	0.973	0.87	0.905	0.844	0.846	0.84	0.921	0.983	0.918	0.909
RER_36_1	VCO2/VO2	Respiratory Exchange Rate	Respiratory exchange rate	36	1	0.915	0.934	0.95	0.948	0.946	0.92	0.89	0.933	0.887	0.872	0.912	0.935	0.848	0.916	0.775	0.899	0.912	0.796	0.902	0.866	0.851	0.898	0.898	0.958	0.891	0.894	0.839	0.918	0.868	0.91	0.908	0.974	1.021	0.882	0.98	0.878	0.908	0.846	0.848	0.851	0.923	0.971	0.985	0.875
RER_37_1	VCO2/VO2	Respiratory Exchange Rate	Respiratory exchange rate	37	1	0.929	0.937	0.967	0.967	0.978	0.918	0.932	0.945	0.876	0.841	0.957	0.943	0.832	0.956	0.847	0.935	0.935	0.779	0.895	0.881	0.83	0.917	0.893	0.981	0.939	0.897	0.828	0.933	0.878	0.919	0.94	0.975	1.012	0.932	0.979	0.884	0.928	0.841	0.855	0.871	0.923	0.974	0.983	0.916
RER_38_1	VCO2/VO2	Respiratory Exchange Rate	Respiratory exchange rate	38	1	0.939	0.958	0.953	0.939	0.944	0.899	0.905	0.932	0.88	0.824	0.972	0.943	0.855	0.936	0.872	0.976	0.936	0.771	0.892	0.905	0.882	0.938	0.919	0.938	0.929	0.861	0.846	0.918	0.889	0.929	0.907	0.96	1.011	0.934	0.957	0.883	0.928	0.85	0.865	0.851	0.944	0.963	0.953	0.915
RER_39_1	VCO2/VO2	Respiratory Exchange Rate	Respiratory exchange rate	39	1	0.933	0.981	0.944	0.947	1.002	0.929	0.903	0.931	0.861	0.818	0.938	0.926	0.895	0.934	0.927	0.915	0.94	0.777	0.892	0.903	0.876	0.928	0.909	0.973	0.961	0.841	0.8	0.928	0.901	0.949	0.949	0.977	0.999	0.956	0.979	0.943	0.963	0.833	0.891	0.823	0.939	0.973	1.002	0.953
RER_40_1	VCO2/VO2	Respiratory Exchange Rate	Respiratory exchange rate	40	1	0.951	0.939	0.96	0.957	0.933	0.896	0.942	0.931	0.866	0.841	0.955	0.929	0.912	0.958	0.904	0.901	0.95	0.804	0.915	0.893	0.884	0.939	0.919	0.968	0.96	0.879	0.834	0.958	0.925	0.94	0.926	1	0.973	0.925	0.957	0.926	0.958	0.839	0.91	0.858	0.944	0.961	0.949	0.932
RER_41_1	VCO2/VO2	Respiratory Exchange Rate	Respiratory exchange rate	41	1	0.949	0.959	0.97	0.93	0.921	0.865	0.928	0.927	0.851	0.836	0.942	0.94	0.911	0.941	0.865	0.87	0.916	0.799	0.893	0.885	0.895	0.947	0.925	0.923	0.928	0.907	0.837	0.915	0.937	0.948	0.925	0.973	1.013	0.962	0.973	0.97	0.924	0.854	0.939	0.874	0.946	0.96	0.96	0.967
RER_42_1	VCO2/VO2	Respiratory Exchange Rate	Respiratory exchange rate	42	1	0.94	0.942	0.939	0.915	0.902	0.838	0.929	0.949	0.858	0.842	0.904	0.907	0.914	0.917	0.791	0.86	0.886	0.785	0.899	0.844	0.891	0.938	0.924	0.9	0.888	0.898	0.844	0.917	0.887	0.928	0.902	0.981	0.983	0.951	0.956	0.947	0.904	0.873	0.923	0.896	0.956	0.972	0.955	0.935
RER_43_1	VCO2/VO2	Respiratory Exchange Rate	Respiratory exchange rate	43	1	0.928	0.97	0.965	0.872	0.918	0.811	0.919	0.912	0.836	0.825	0.917	0.937	0.901	0.936	0.78	0.844	0.914	0.808	0.925	0.825	0.879	0.925	0.878	0.942	0.899	0.884	0.862	0.93	0.882	0.958	0.936	0.977	0.954	0.942	0.975	0.952	0.885	0.886	0.915	0.903	0.956	0.953	0.956	0.953
RER_44_1	VCO2/VO2	Respiratory Exchange Rate	Respiratory exchange rate	44	1	0.923	0.979	0.964	0.899	0.925	0.799	0.907	0.953	0.824	0.817	0.883	0.915	0.893	0.911	0.85	0.91	0.913	0.81	0.923	0.819	0.887	0.904	0.908	0.958	0.907	0.905	0.88	0.947	0.932	0.959	0.918	0.982	0.998	0.95	0.956	0.963	0.899	0.91	0.911	0.868	0.957	0.96	0.874	0.975
RER_45_1	VCO2/VO2	Respiratory Exchange Rate	Respiratory exchange rate	45	1	0.937	0.955	0.931	0.938	0.911	0.773	0.913	0.941	0.818	0.805	0.855	0.868	0.887	0.927	0.864	0.933	0.907	0.769	0.867	0.794	0.888	0.927	0.866	0.949	0.875	0.912	0.899	0.918	0.875	0.935	0.892	0.965	0.977	0.93	0.976	0.966	0.895	0.906	0.91	0.923	0.967	0.966	0.905	0.975
RER_46_1	VCO2/VO2	Respiratory Exchange Rate	Respiratory exchange rate	46	1	0.926	1.024	0.984	0.95	0.928	0.765	0.905	0.93	0.831	0.801	0.803	0.92	0.888	0.945	0.883	0.949	0.925	0.782	0.861	0.789	0.86	0.909	0.896	0.927	0.873	0.924	0.896	0.942	0.863	0.92	0.932	0.945	1.006	0.944	0.986	0.964	0.875	0.919	0.918	0.933	0.953	0.941	0.921	0.922
RER_47_1	VCO2/VO2	Respiratory Exchange Rate	Respiratory exchange rate	47	1	0.905	0.982	0.962	0.953	0.939	0.751	0.912	0.937	0.839	0.802	0.799	0.903	0.878	0.952	0.867	0.92	0.936	0.773	0.849	0.769	0.845	0.895	0.905	0.937	0.899	0.911	0.871	0.93	0.88	0.946	0.922	0.933	0.957	0.966	0.979	0.974	0.929	0.924	0.924	0.932	0.957	0.91	0.922	0.979
RER_48_1	VCO2/VO2	Respiratory Exchange Rate	Respiratory exchange rate	48	1	0.915	1.017	0.969	0.907	0.934	0.786	0.938	0.918	0.849	0.832	0.827	0.9	0.891	0.964	0.863	0.922	0.941	0.792	0.899	0.769	0.831	0.866	0.898	0.976	0.914	0.919	0.894	0.934	0.867	0.956	0.939	0.951	0.979	0.939	1.002	0.997	0.898	0.932	0.94	0.95	0.948	0.938	0.938	0.983
RER_49_1	VCO2/VO2	Respiratory Exchange Rate	Respiratory exchange rate	49	1	0.911	0.983	0.959	0.943	0.901	0.783	0.874	0.929	0.87	0.836	0.825	0.877	0.884	0.944	0.826	0.944	0.899	0.803	0.917	0.768	0.853	0.874	0.89	0.96	0.916	0.919	0.859	0.953	0.857	0.927	0.911	0.933	0.99	0.906	0.99	0.965	0.902	0.903	0.95	0.961	0.949	0.927	0.921	0.99
RER_50_1	VCO2/VO2	Respiratory Exchange Rate	Respiratory exchange rate	50	1	0.894	0.978	0.96	0.94	0.907	0.821	0.879	0.964	0.862	0.818	0.807	0.931	0.878	0.934	0.831	0.957	0.918	0.823	0.907	0.784	0.863	0.844	0.9	0.95	0.895	0.888	0.851	0.953	0.873	0.976	0.957	0.955	0.947	0.899	0.986	0.975	0.874	0.96	0.964	0.949	0.937	0.889	0.898	1.006
RER_51_1	VCO2/VO2	Respiratory Exchange Rate	Respiratory exchange rate	51	1	0.877	0.981	0.965	0.941	0.859	0.793	0.878	0.961	0.864	0.827	0.806	0.939	0.824	0.911	0.816	0.921	0.932	0.827	0.856	0.78	0.851	0.839	0.881	0.948	0.885	0.914	0.907	0.957	0.849	0.944	0.906	0.97	1.053	0.96	0.995	0.967	0.874	0.93	0.941	0.919	0.938	0.859	0.884	0.98
RER_52_1	VCO2/VO2	Respiratory Exchange Rate	Respiratory exchange rate	52	1	0.862	0.956	0.942	0.912	0.897	0.86	0.953	0.971	0.867	0.822	0.801	0.927	0.812	0.96	0.936	0.96	0.916	0.807	0.85	0.765	0.834	0.872	0.845	1.002	0.955	0.911	0.903	0.957	0.832	0.944	0.964	0.981	1.017	0.95	0.956	0.998	0.928	0.926	0.929	0.922	0.947	0.879	0.925	1.034
RER_53_1	VCO2/VO2	Respiratory Exchange Rate	Respiratory exchange rate	53	1	0.899	0.958	0.947	0.968	0.854	0.851	0.888	0.951	0.868	0.763	0.803	0.941	0.791	0.929	0.877	0.961	0.938	0.82	0.848	0.763	0.849	0.886	0.834	0.94	0.906	0.885	0.908	0.924	0.828	0.925	0.879	0.951	1.006	0.979	0.982	0.988	0.849	0.94	0.899	0.932	0.944	0.889	0.808	0.968
RER_54_1	VCO2/VO2	Respiratory Exchange Rate	Respiratory exchange rate	54	1	0.897	0.982	0.989	0.939	0.915	0.823	0.924	0.909	0.867	0.761	0.806	0.893	0.795	0.946	0.854	0.914	0.981	0.806	0.848	0.756	0.827	0.897	0.839	0.949	0.897	0.897	0.903	0.923	0.831	0.962	0.929	0.965	1.071	0.988	0.954	0.983	0.864	0.937	0.871	0.896	0.944	0.921	0.9	1.009
RER_55_1	VCO2/VO2	Respiratory Exchange Rate	Respiratory exchange rate	55	1	0.876	0.977	0.954	0.901	0.916	0.764	0.88	0.929	0.85	0.787	0.796	0.906	0.859	0.925	0.797	0.892	0.942	0.827	0.88	0.771	0.814	0.864	0.896	0.928	0.901	0.927	0.867	0.915	0.826	0.918	0.934	0.948	1.031	0.934	0.95	0.957	0.785	0.956	0.873	0.922	0.964	0.933	0.853	0.982
RER_56_1	VCO2/VO2	Respiratory Exchange Rate	Respiratory exchange rate	56	1	0.875	0.991	0.961	0.931	0.912	0.783	0.884	0.92	0.827	0.767	0.819	0.936	0.882	0.95	0.805	0.923	0.937	0.765	0.891	0.771	0.777	0.891	0.88	0.933	0.896	0.91	0.849	0.874	0.805	0.929	0.951	0.886	1.025	0.924	0.952	0.958	0.83	0.948	0.851	0.933	0.969	0.922	0.831	0.98
RER_57_1	VCO2/VO2	Respiratory Exchange Rate	Respiratory exchange rate	57	1	0.807	0.958	0.927	0.874	0.89	0.804	0.915	0.886	0.824	0.754	0.798	0.92	0.894	0.928	0.843	0.93	0.902	0.741	0.865	0.752	0.773	0.89	0.889	0.953	0.917	0.91	0.798	0.85	0.828	0.923	0.957	0.889	0.986	0.91	0.896	0.975	0.821	0.955	0.861	0.934	0.961	0.879	0.865	0.976
RER_58_1	VCO2/VO2	Respiratory Exchange Rate	Respiratory exchange rate	58	1	0.855	0.993	0.997	0.872	0.828	0.82	0.901	0.904	0.833	0.784	0.787	0.855	0.882	0.912	0.838	0.922	0.913	0.79	0.871	0.76	0.782	0.896	0.863	0.943	0.902	0.901	0.81	0.903	0.898	0.955	0.917	0.897	0.983	0.91	0.909	0.944	0.794	0.937	0.907	0.922	0.953	0.835	0.816	0.962
RER_59_1	VCO2/VO2	Respiratory Exchange Rate	Respiratory exchange rate	59	1	0.805	0.989	0.942	0.92	0.87	0.827	0.885	0.912	0.827	0.765	0.779	0.824	0.824	0.936	0.892	0.915	0.922	0.765	0.831	0.74	0.786	0.919	0.885	0.98	0.95	0.884	0.78	0.868	0.809	0.93	0.955	0.889	1.017	0.918	0.909	0.978	0.822	0.913	0.93	0.925	0.959	0.834	0.882	0.988
RER_60_1	VCO2/VO2	Respiratory Exchange Rate	Respiratory exchange rate	60	1	0.878	0.984	0.955	0.93	0.873	0.872	0.883	0.895	0.829	0.788	0.773	0.883	0.831	0.912	0.901	0.92	0.9	0.795	0.82	0.728	0.806	0.907	0.839	0.958	0.956	0.873	0.79	0.916	0.865	0.954	0.909	0.896	1.003	0.913	0.883	1.003	0.805	0.923	0.948	0.902	0.965	0.811	0.891	1.015
RER_61_1	VCO2/VO2	Respiratory Exchange Rate	Respiratory exchange rate	61	1	0.859	0.996	0.963	0.929	0.893	0.797	0.843	0.892	0.812	0.789	0.784	0.932	0.823	0.898	0.902	0.929	0.909	0.827	0.853	0.719	0.832	0.887	0.824	0.945	0.901	0.846	0.807	0.906	0.808	0.953	0.928	0.842	1.007	0.94	0.898	0.995	0.785	0.888	0.93	0.911	0.965	0.821	0.878	0.974
RER_62_1	VCO2/VO2	Respiratory Exchange Rate	Respiratory exchange rate	62	1	0.873	0.996	0.95	0.958	0.892	0.813	0.828	0.901	0.857	0.806	0.763	0.93	0.882	0.933	0.903	0.94	0.951	0.779	0.858	0.749	0.834	0.848	0.824	0.943	0.953	0.891	0.833	0.904	0.805	0.968	0.955	0.846	1.075	0.959	0.895	1.008	0.824	0.879	0.87	0.92	0.921	0.807	0.875	0.98
RER_63_1	VCO2/VO2	Respiratory Exchange Rate	Respiratory exchange rate	63	1	0.883	0.959	0.925	0.899	0.875	0.751	0.839	0.868	0.872	0.788	0.782	0.943	0.918	0.89	0.894	0.956	0.926	0.802	0.919	0.782	0.832	0.827	0.835	0.924	0.873	0.892	0.812	0.916	0.821	0.941	0.96	0.833	1.004	0.928	0.86	0.989	0.822	0.92	0.889	0.932	0.933	0.85	0.773	0.924
RER_64_1	VCO2/VO2	Respiratory Exchange Rate	Respiratory exchange rate	64	1	0.822	0.976	0.978	0.926	0.844	0.821	0.828	0.89	0.876	0.753	0.769	0.92	0.903	0.897	0.895	0.964	0.921	0.815	0.919	0.743	0.799	0.862	0.863	0.924	0.94	0.91	0.824	0.878	0.776	0.928	0.935	0.823	1.021	0.934	0.938	0.972	0.875	0.919	0.869	0.93	0.916	0.912	0.8	0.911
RER_65_1	VCO2/VO2	Respiratory Exchange Rate	Respiratory exchange rate	65	1	0.838	0.966	0.964	0.886	0.828	0.819	0.839	0.918	0.872	0.752	0.793	0.923	0.888	0.913	0.824	0.936	0.91	0.831	0.886	0.792	0.771	0.878	0.896	0.942	0.926	0.898	0.892	0.913	0.813	0.946	0.931	0.871	0.974	0.906	0.926	0.938	0.871	0.929	0.894	0.94	0.907	0.927	0.794	0.877
RER_66_1	VCO2/VO2	Respiratory Exchange Rate	Respiratory exchange rate	66	1	0.804	0.983	0.985	0.904	0.884	0.853	0.854	0.924	0.894	0.746	0.812	0.926	0.909	0.925	0.88	0.912	0.932	0.826	0.921	0.752	0.846	0.89	0.911	0.953	0.936	0.894	0.885	0.857	0.803	0.926	0.923	0.876	1.004	0.959	0.898	0.958	0.908	0.939	0.901	0.969	0.958	0.947	0.915	0.885
RER_67_1	VCO2/VO2	Respiratory Exchange Rate	Respiratory exchange rate	67	1	0.835	0.982	0.988	0.954	0.856	0.868	0.844	0.899	0.872	0.779	0.773	0.937	0.92	0.872	0.882	0.919	0.959	0.846	0.936	0.766	0.845	0.881	0.878	0.923	0.935	0.878	0.886	0.851	0.842	0.937	0.932	0.898	0.966	0.969	0.859	0.957	0.913	0.954	0.91	0.949	0.954	0.908	0.922	0.864
RER_68_1	VCO2/VO2	Respiratory Exchange Rate	Respiratory exchange rate	68	1	0.824	0.982	0.952	0.949	0.884	0.898	0.865	0.898	0.872	0.817	0.788	0.94	0.922	0.916	0.9	0.965	0.952	0.853	0.917	0.745	0.85	0.842	0.882	0.914	0.959	0.903	0.922	0.833	0.829	0.923	0.939	0.869	1.035	0.958	0.872	0.962	0.914	0.89	0.914	0.923	0.959	0.893	0.952	0.834
RER_69_1	VCO2/VO2	Respiratory Exchange Rate	Respiratory exchange rate	69	1	0.844	0.975	0.94	0.947	0.886	0.867	0.819	0.879	0.858	0.835	0.76	0.954	0.916	0.921	0.888	0.936	0.94	0.883	0.913	0.755	0.82	0.889	0.905	0.909	0.939	0.893	0.905	0.822	0.873	0.956	0.965	0.868	0.971	0.958	0.834	0.938	0.908	0.895	0.906	0.914	0.956	0.888	0.911	0.818
RER_70_1	VCO2/VO2	Respiratory Exchange Rate	Respiratory exchange rate	70	1	0.857	0.97	0.961	0.93	0.838	0.844	0.788	0.88	0.828	0.83	0.776	0.929	0.908	0.852	0.802	0.917	0.939	0.842	0.884	0.721	0.818	0.863	0.901	0.884	0.896	0.897	0.915	0.791	0.841	0.9	0.893	0.831	0.989	0.938	0.853	0.907	0.876	0.877	0.896	0.889	0.951	0.872	0.84	0.78
RER_71_1	VCO2/VO2	Respiratory Exchange Rate	Respiratory exchange rate	71	1	0.852	1.015	0.944	0.927	0.804	0.79	0.773	0.857	0.825	0.833	0.78	0.927	0.907	0.891	0.782	0.928	0.916	0.872	0.903	0.737	0.784	0.825	0.896	0.895	0.849	0.866	0.886	0.792	0.847	0.948	0.87	0.835	0.975	0.898	0.873	0.908	0.866	0.85	0.915	0.857	0.927	0.839	0.789	0.741
RER_72_1	VCO2/VO2	Respiratory Exchange Rate	Respiratory exchange rate	72	1	0.834	0.94	0.926	0.89	0.801	0.774	0.771	0.827	0.85	0.83	0.756	0.89	0.895	0.86	0.797	0.916	0.895	0.825	0.892	0.772	0.785	0.816	0.876	0.913	0.925	0.824	0.902	0.811	0.801	0.914	0.908	0.788	0.994	0.879	0.881	0.892	0.869	0.895	0.913	0.82	0.912	0.849	0.78	0.819
RER_73_1	VCO2/VO2	Respiratory Exchange Rate	Respiratory exchange rate	73	1	0.82	0.96	0.92	0.898	0.76	0.77	0.736	0.807	0.873	0.811	0.756	0.854	0.874	0.819	0.76	0.918	0.9	0.868	0.877	0.753	0.775	0.822	0.848	0.837	0.901	0.792	0.91	0.818	0.802	0.94	0.854	0.797	0.979	0.906	0.901	0.817	0.813	0.897	0.909	0.796	0.86	0.889	0.789	0.738
RER_74_1	VCO2/VO2	Respiratory Exchange Rate	Respiratory exchange rate	74	1	0.822	1.007	0.929	0.925	0.777	0.803	0.723	0.786	0.828	0.801	0.756	0.852	0.838	0.805	0.787	0.935	0.907	0.861	0.846	0.745	0.756	0.843	0.824	0.839	0.888	0.864	0.915	0.789	0.805	0.905	0.814	0.759	1.032	0.966	0.951	0.836	0.819	0.926	0.87	0.801	0.818	0.916	0.814	0.727
RER_75_1	VCO2/VO2	Respiratory Exchange Rate	Respiratory exchange rate	75	1	0.845	0.985	0.919	0.915	0.809	0.862	0.756	0.759	0.799	0.797	0.765	0.812	0.818	0.86	0.826	0.937	0.894	0.889	0.922	0.756	0.768	0.865	0.856	0.896	0.897	0.8	0.899	0.832	0.816	0.96	0.841	0.805	0.956	0.975	0.933	0.877	0.853	0.89	0.841	0.781	0.786	0.925	0.8	0.753
RER_76_1	VCO2/VO2	Respiratory Exchange Rate	Respiratory exchange rate	76	1	0.811	0.999	0.931	0.942	0.863	0.824	0.745	0.807	0.827	0.829	0.737	0.833	0.873	0.873	0.836	0.948	0.871	0.842	0.932	0.718	0.778	0.87	0.857	0.873	0.847	0.819	0.924	0.752	0.811	0.915	0.78	0.798	0.994	0.979	0.92	0.901	0.887	0.886	0.81	0.826	0.857	0.932	0.78	0.749
RER_77_1	VCO2/VO2	Respiratory Exchange Rate	Respiratory exchange rate	77	1	0.816	0.976	0.947	0.966	0.885	0.843	0.754	0.85	0.815	0.85	0.749	0.865	0.935	0.914	0.837	0.912	0.841	0.839	0.901	0.761	0.806	0.919	0.893	0.913	0.863	0.831	0.915	0.777	0.808	0.917	0.837	0.826	1	0.934	0.938	0.917	0.911	0.864	0.831	0.917	0.89	0.938	0.833	0.832
RER_78_1	VCO2/VO2	Respiratory Exchange Rate	Respiratory exchange rate	78	1	0.825	0.976	0.926	0.928	0.873	0.84	0.789	0.861	0.826	0.83	0.761	0.817	0.894	0.894	0.831	0.952	0.822	0.855	0.938	0.772	0.81	0.9	0.81	0.865	0.904	0.833	0.923	0.77	0.8	0.915	0.862	0.855	1.015	0.937	0.93	0.964	0.915	0.847	0.836	0.932	0.925	0.911	0.867	0.808
RER_79_1	VCO2/VO2	Respiratory Exchange Rate	Respiratory exchange rate	79	1	0.76	0.992	0.951	0.928	0.801	0.771	0.768	0.887	0.84	0.882	0.762	0.811	0.885	0.845	0.779	0.934	0.801	0.798	0.864	0.732	0.807	0.864	0.844	0.818	0.898	0.842	0.916	0.755	0.754	0.896	0.878	0.868	1.009	0.936	0.902	0.886	0.851	0.849	0.83	0.922	0.909	0.875	0.886	0.774
RER_80_1	VCO2/VO2	Respiratory Exchange Rate	Respiratory exchange rate	80	1	0.768	0.966	0.911	0.902	0.805	0.828	0.766	0.831	0.825	0.867	0.74	0.775	0.846	0.801	0.793	0.928	0.831	0.793	0.817	0.751	0.789	0.839	0.812	0.804	0.87	0.803	0.872	0.777	0.765	0.831	0.903	0.869	1.005	0.932	0.908	0.858	0.801	0.811	0.825	0.87	0.887	0.884	0.906	0.73
RER_81_1	VCO2/VO2	Respiratory Exchange Rate	Respiratory exchange rate	81	1	0.824	0.969	0.996	0.932	0.854	0.84	0.765	0.862	0.875	0.865	0.744	0.828	0.883	0.782	0.817	0.92	0.869	0.809	0.883	0.75	0.787	0.836	0.818	0.822	0.886	0.834	0.898	0.791	0.769	0.854	0.84	0.906	1.029	0.965	0.894	0.933	0.797	0.885	0.85	0.864	0.867	0.934	0.871	0.784
RER_82_1	VCO2/VO2	Respiratory Exchange Rate	Respiratory exchange rate	82	1	0.783	0.958	0.949	0.92	0.828	0.792	0.779	0.841	0.844	0.812	0.728	0.784	0.903	0.826	0.82	0.944	0.856	0.831	0.915	0.748	0.779	0.824	0.816	0.913	0.876	0.813	0.885	0.782	0.795	0.868	0.83	0.87	0.979	0.957	0.887	0.912	0.789	0.862	0.883	0.841	0.846	0.938	0.794	0.776
RER_83_1	VCO2/VO2	Respiratory Exchange Rate	Respiratory exchange rate	83	1	0.757	0.954	0.962	0.925	0.852	0.802	0.784	0.826	0.858	0.805	0.744	0.781	0.865	0.841	0.858	0.888	0.854	0.767	0.879	0.773	0.759	0.815	0.878	0.933	0.86	0.799	0.837	0.739	0.746	0.836	0.806	0.823	0.983	0.933	0.831	0.925	0.825	0.889	0.858	0.804	0.828	0.888	0.845	0.767
RER_84_1	VCO2/VO2	Respiratory Exchange Rate	Respiratory exchange rate	84	1	0.77	0.969	0.948	0.91	0.848	0.8	0.727	0.808	0.857	0.839	0.754	0.782	0.881	0.804	0.838	0.876	0.841	0.864	0.917	0.74	0.747	0.872	0.9	0.894	0.816	0.854	0.818	0.781	0.784	0.818	0.84	0.854	0.977	0.969	0.894	0.848	0.817	0.901	0.852	0.798	0.865	0.877	0.811	0.732
H_1_1	kJ/h/animal	Heat	Heat production	1	1	2.043	1.834	1.955	2.072	2.131	2.206	2.131	2.19	2.144	2.06	2.11	2.035	2.148	2.056	2.043	2.064	1.93	2.211	2.282	2.211	2.252	2.135	2.064	2.102	1.955	2.001	1.604	2.345	2.077	2.127	2.16	2.223	1.83	1.964	1.683	1.88	1.997	1.909	2.068	2.165	2.156	2.056	1.955	1.913
H_2_1	kJ/h/animal	Heat	Heat production	2	1	1.846	1.616	1.83	1.721	2.001	1.959	1.959	1.892	2.022	1.863	2.085	1.775	1.951	2.047	1.704	1.758	1.758	2.252	2.018	2.068	2.227	1.813	1.951	2.328	1.725	1.633	1.52	2.407	1.867	1.637	2.026	2.294	1.495	1.788	1.901	1.495	1.788	1.65	1.997	2.16	2.052	2.085	1.805	1.754
H_3_1	kJ/h/animal	Heat	Heat production	3	1	2.072	1.264	1.491	1.905	1.989	1.863	1.955	2.16	1.851	1.871	2.031	1.809	1.821	1.871	1.88	1.604	1.373	2.646	2.391	2.089	1.943	1.926	2.014	1.637	1.616	1.583	1.838	2.236	1.926	1.98	1.964	2.412	1.26	1.855	1.65	1.248	1.687	2.085	1.867	1.851	1.955	1.93	1.842	1.633
H_4_1	kJ/h/animal	Heat	Heat production	4	1	1.972	1.595	1.273	1.453	1.746	2.043	1.796	1.997	1.88	1.947	1.867	1.771	2.34	1.733	1.624	1.583	1.277	2.068	1.947	2.047	2.093	1.574	1.666	2.119	1.306	1.47	1.608	2.361	1.817	1.884	1.779	2.01	1.193	1.62	1.461	1.432	1.641	1.583	1.8	1.884	2.186	1.951	1.784	1.641
H_5_1	kJ/h/animal	Heat	Heat production	5	1	1.712	1.151	1.595	1.516	1.796	1.587	1.771	1.976	1.825	1.909	1.968	1.633	2.077	2.064	1.645	1.604	1.227	2.282	2.119	1.997	1.746	1.913	1.675	1.482	1.675	1.989	1.495	1.976	1.985	1.867	1.792	2.181	1.022	1.285	1.39	1.403	1.662	1.792	1.838	1.972	2.077	1.838	1.775	1.637
H_6_1	kJ/h/animal	Heat	Heat production	6	1	1.821	1.168	1.298	1.453	1.746	1.671	1.708	1.855	1.683	1.897	1.599	1.779	1.842	1.599	1.574	1.532	1.604	2.315	2.135	1.918	1.817	1.386	1.549	1.248	1.645	1.922	1.453	1.934	1.779	1.394	1.587	1.884	1.486	1.227	1.369	1.256	1.595	1.687	1.65	1.574	2.031	1.817	1.817	1.495
H_7_1	kJ/h/animal	Heat	Heat production	7	1	1.691	1.156	1.101	1.461	1.842	1.784	1.583	1.855	1.403	1.825	1.796	1.746	1.717	2.085	1.428	1.918	1.398	2.001	1.738	1.65	2.077	1.779	1.386	2.077	1.553	1.553	1.57	2.24	1.511	1.683	2.026	1.976	1.449	1.29	1.403	1.386	1.541	1.419	1.432	1.604	1.959	1.779	1.767	1.612
H_8_1	kJ/h/animal	Heat	Heat production	8	1	1.403	1.532	1.243	1.742	1.863	1.432	1.918	1.444	1.775	1.486	1.817	1.704	1.897	1.913	1.532	1.93	1.214	1.855	2.098	1.813	1.541	1.285	1.909	1.645	1.156	1.562	1.47	1.905	1.809	1.758	1.8	1.658	1.235	1.31	1.29	1.239	1.214	1.281	1.398	1.909	1.813	1.733	1.323	1.256
H_9_1	kJ/h/animal	Heat	Heat production	9	1	1.691	1.52	1.218	1.587	1.486	1.855	2.077	1.361	1.796	1.365	1.566	1.541	1.562	1.449	2.064	1.465	1.444	1.901	1.788	2.202	1.821	1.717	1.842	1.696	1.143	1.511	1.44	1.712	1.57	1.444	1.357	1.83	1.202	1.185	1.21	1.562	1.583	1.26	1.775	1.733	1.985	1.838	1.633	1.181
H_10_1	kJ/h/animal	Heat	Heat production	10	1	1.959	1.218	1.285	1.528	1.432	1.712	1.763	2.022	1.507	1.913	1.855	1.122	1.524	1.834	1.725	1.495	1.449	2.776	1.545	1.62	1.29	1.549	1.465	1.482	1.172	1.532	1.88	1.666	1.415	2.135	1.336	1.662	1.093	1.235	1.21	1.348	1.562	1.214	1.805	1.65	1.846	1.784	1.394	1.097
H_11_1	kJ/h/animal	Heat	Heat production	11	1	1.377	1.193	1.21	1.39	1.264	1.583	1.465	2.022	1.269	1.645	1.591	1.846	1.428	1.545	1.386	1.524	1.31	2.081	1.587	1.411	1.817	1.223	1.361	1.532	1.202	1.432	1.666	2.177	1.336	2.119	1.31	1.553	1.616	1.089	1.809	1.306	1.377	1.26	1.738	1.574	1.436	1.511	1.231	1.62
H_12_1	kJ/h/animal	Heat	Heat production	12	1	1.792	1.181	1.938	1.382	1.176	1.465	1.352	1.407	2.039	1.545	1.298	1.851	1.805	1.683	1.641	1.608	1.357	1.989	2.001	1.788	1.457	1.223	1.248	1.583	1.679	1.428	1.424	1.805	1.901	1.453	1.21	1.486	1.118	1.595	2.119	1.959	1.319	1.846	1.323	1.457	1.788	1.336	1.306	1.763
H_13_1	kJ/h/animal	Heat	Heat production	13	1	1.44	1.197	1.976	1.285	1.825	1.323	2.265	1.424	1.712	1.587	1.365	1.352	1.968	1.767	1.57	1.44	1.344	2.056	2.01	1.691	1.273	1.382	2.186	1.39	1.16	1.712	1.453	1.997	1.913	1.532	1.901	1.88	1.114	1.913	1.486	1.871	1.181	1.721	1.415	1.717	1.712	1.336	1.306	1.578
H_14_1	kJ/h/animal	Heat	Heat production	14	1	1.386	1.503	1.775	1.306	1.503	1.591	1.88	1.846	1.436	1.465	1.972	1.394	1.671	1.587	1.281	1.98	1.256	1.888	1.633	1.424	1.482	1.788	2.227	1.997	1.076	1.763	1.47	1.65	1.491	1.352	1.712	1.65	1.101	1.964	1.31	1.398	1.553	1.52	1.708	1.486	1.93	1.449	1.583	1.214
H_15_1	kJ/h/animal	Heat	Heat production	15	1	1.256	1.696	1.315	1.394	1.424	1.855	1.516	1.386	1.294	1.449	1.457	1.135	1.428	1.294	1.394	1.457	1.302	1.733	1.557	1.382	2.11	1.256	1.666	1.486	1.478	1.583	1.62	1.654	1.357	1.679	1.784	1.763	1.214	1.604	1.252	1.323	1.231	1.348	1.269	1.419	1.754	1.98	1.269	1.331
H_16_1	kJ/h/animal	Heat	Heat production	16	1	1.65	1.403	1.13	1.922	1.352	1.62	1.365	1.302	2.018	1.327	1.386	1.679	1.432	1.269	1.675	1.407	1.16	1.562	1.675	1.712	1.507	1.541	1.29	1.855	1.553	1.403	1.331	1.47	1.662	1.729	1.419	1.315	1.323	1.662	1.114	1.444	1.206	1.277	1.269	1.491	1.382	1.763	1.181	1.361
H_17_1	kJ/h/animal	Heat	Heat production	17	1	1.566	1.394	1.775	1.549	1.361	1.532	2.324	1.474	1.675	1.696	1.357	1.436	2.165	2.324	1.587	1.432	1.474	1.993	1.821	1.964	1.352	1.344	1.491	2.24	1.193	1.796	1.478	2.114	1.47	1.377	1.294	1.507	1.31	1.361	1.675	1.331	1.608	1.495	1.419	1.444	1.704	1.62	1.214	1.306
H_18_1	kJ/h/animal	Heat	Heat production	18	1	1.511	1.214	1.863	1.432	2.068	1.549	1.461	1.809	1.461	1.507	1.88	1.227	1.486	1.901	1.331	1.532	1.541	1.855	1.629	1.495	1.39	1.62	1.348	1.511	1.193	1.62	2.399	1.721	1.708	1.892	1.871	1.524	2.035	1.294	1.662	1.633	1.591	2.01	1.486	1.495	1.909	1.591	1.595	1.277
H_19_1	kJ/h/animal	Heat	Heat production	19	1	1.461	1.273	1.545	1.403	1.98	1.428	1.959	1.721	1.348	1.436	1.876	1.83	1.553	1.419	2.043	1.746	1.482	1.888	1.532	1.524	2.014	1.394	2.052	1.444	1.47	1.788	1.708	1.537	1.599	1.553	1.767	1.511	1.214	1.537	1.348	1.976	1.365	1.566	1.499	1.432	1.926	1.495	1.683	1.231
H_20_1	kJ/h/animal	Heat	Heat production	20	1	1.541	1.892	2.018	1.411	1.624	1.604	1.373	2.068	1.645	1.553	1.754	1.959	2.286	2.16	1.553	1.507	1.947	1.495	1.633	2.139	1.331	1.746	1.436	2.257	1.348	2.001	2.068	1.951	1.424	2.072	2.072	2.11	2.014	2.047	1.578	1.926	1.281	1.34	2.056	1.876	1.788	1.83	1.302	1.976
H_21_1	kJ/h/animal	Heat	Heat production	21	1	1.599	1.964	2.077	2.273	1.562	2.148	2.353	1.876	2.16	1.461	2.232	2.072	2.487	2.106	2.026	2.445	2.148	2.273	2.55	2.479	1.871	2.077	2.583	1.821	2.165	2.282	2.361	1.989	2.319	2.546	2.416	2.181	1.47	1.938	1.218	1.855	1.867	1.934	2.244	1.62	1.444	2.085	1.922	1.955
H_22_1	kJ/h/animal	Heat	Heat production	22	1	1.993	2.031	2.039	2.169	2.047	1.779	1.825	2.587	2.37	2.562	2.127	2.148	2.102	2.378	1.938	2.374	2.148	2.453	2.579	2.391	2.236	2.156	2.617	1.758	2.039	2.248	2.386	2.026	2.194	1.964	2.098	2.219	1.511	1.884	1.993	1.955	1.796	2.345	2.24	1.775	2.018	2.219	2.06	1.742
H_23_1	kJ/h/animal	Heat	Heat production	23	1	2.282	2.031	2.005	1.938	2.265	2.269	2.575	2.194	2.407	2.37	2.156	2.227	1.83	2.332	2.19	1.922	1.993	2.985	3.035	2.395	2.265	2.299	2.579	2.504	1.98	2.332	2.349	2.449	1.721	2.5	2.139	2.596	1.83	2.181	1.985	1.955	1.905	2.24	2.001	1.541	2.085	2.202	2.098	1.478
H_24_1	kJ/h/animal	Heat	Heat production	24	1	2.261	1.583	2.102	1.8	1.943	1.863	2.759	2.307	2.01	2.583	2.198	2.005	2.123	2.181	2.299	2.123	1.47	2.319	2.466	2.508	2.311	1.842	2.407	1.972	1.888	2.232	1.88	2.16	2.252	2.16	2.064	1.968	1.465	2.152	1.943	1.905	1.901	2.282	1.461	2.022	2.139	2.089	1.922	1.281
H_25_1	kJ/h/animal	Heat	Heat production	25	1	2.311	1.968	2.265	1.788	2.294	2.102	2.696	2.407	2.324	3.128	1.909	1.901	2.433	1.913	2.085	2.336	2.487	2.366	2.144	2.424	2.579	2.043	2.395	2.018	1.905	2.131	1.666	2.202	2.357	2.206	2.026	2.273	2.223	1.821	2.031	1.687	1.918	2.474	2.152	2.156	2.139	2.357	2.068	1.825
H_26_1	kJ/h/animal	Heat	Heat production	26	1	2.445	2.06	2.223	1.918	2.37	2.336	2.437	1.972	2.06	2.424	1.742	1.763	1.738	2.06	1.993	1.771	2.014	2.206	2.68	2.378	2.131	1.754	2.412	2.579	2.052	1.905	1.57	2.186	2.328	2.269	2.19	2.244	2.018	2.047	2.236	1.993	1.964	2.198	1.955	1.959	2.085	1.926	1.943	1.871
H_27_1	kJ/h/animal	Heat	Heat production	27	1	2.165	2.093	2.173	1.39	2.156	1.683	2.483	2.357	2.391	2.529	1.428	1.767	2.37	2.156	1.821	2.374	1.796	2.206	2.654	2.508	2.085	1.243	2.29	2.659	1.654	1.666	2.257	1.934	1.88	2.319	1.821	2.135	2.119	2.068	2.219	2.056	1.976	2.366	2.194	1.876	1.947	1.658	2.123	1.616
H_28_1	kJ/h/animal	Heat	Heat production	28	1	1.859	1.905	2.282	2.332	2.206	1.687	2.114	2.466	2.374	2.357	2.102	1.486	2.177	1.892	1.348	2.273	1.428	2.453	2.098	2.474	2.433	2.005	2.361	2.269	2.035	1.855	2.5	2.135	2.06	2.353	1.553	2.035	2.445	1.704	1.905	2.219	1.955	2.29	2.085	2.236	2.265	1.805	2.06	1.675
H_29_1	kJ/h/animal	Heat	Heat production	29	1	2.148	1.465	2.257	2.014	1.918	1.938	2.202	2.516	2.303	2.144	2.458	1.214	2.215	1.629	2.047	1.645	1.377	2.307	2.353	2.52	2.445	1.98	2.395	2.294	2.16	2.721	2.541	2.211	1.562	1.947	1.394	1.938	1.507	2.257	1.683	2.085	2.148	1.926	2.135	1.758	1.955	2.232	1.968	1.532
H_30_1	kJ/h/animal	Heat	Heat production	30	1	2.186	1.239	2.19	2.286	2.018	2.273	2.433	2.466	1.834	2.483	2.257	2.508	2.261	2.156	1.742	1.511	1.955	2.06	2.721	2.495	2.043	2.391	2.508	1.604	1.846	1.943	1.834	2.077	2.056	1.578	1.52	2.114	1.327	2.236	1.624	2.039	1.851	2.571	1.884	1.666	2.072	2.303	2.152	1.83
H_31_1	kJ/h/animal	Heat	Heat production	31	1	2.278	1.327	2.319	2.324	2.16	1.901	2.608	1.98	2.571	2.667	1.532	2.227	2.039	2.022	1.93	2.47	2.311	2.617	2.248	2.366	1.637	1.704	2.165	2.474	1.738	2.072	1.545	1.88	2.37	2.495	2.232	2.102	2.01	2.843	1.892	2.056	2.043	2.541	2.144	1.444	2.085	2.278	1.796	1.93
H_32_1	kJ/h/animal	Heat	Heat production	32	1	2.299	1.943	2.428	1.997	1.926	2.089	2.089	2.458	2.286	2.805	1.821	2.441	2.5	2.248	2.319	2.571	2.186	1.83	2.052	2.395	2.135	1.997	1.75	2.403	1.495	1.888	1.562	2.198	2.248	2.165	2.19	2.541	2.156	2.386	1.57	1.499	2.031	2.001	1.93	1.959	2.19	2.474	1.775	1.863
H_33_1	kJ/h/animal	Heat	Heat production	33	1	2.127	2.052	2.265	1.52	2.001	2.01	2.529	2.525	2.671	2.508	2.127	2.022	2.06	1.846	1.754	2.139	1.884	2.039	1.633	2.638	2.403	2.098	2.177	1.746	2.19	1.721	2.37	2.169	1.851	2.169	2.119	2.165	1.419	1.88	1.608	1.763	1.725	2.646	2.181	2.269	2.148	2.206	1.938	1.507
H_34_1	kJ/h/animal	Heat	Heat production	34	1	1.918	1.989	2.307	2.286	1.746	1.938	2.186	2.144	2.675	2.684	2.223	1.938	2.198	1.725	1.604	2.169	1.888	2.361	1.595	2.248	1.566	1.842	2.416	2.349	1.729	2.173	1.934	2.328	1.503	2.047	2.072	2.474	1.264	1.47	2.11	2.194	1.909	2.257	1.964	2.319	2.102	2.353	1.834	1.75
H_35_1	kJ/h/animal	Heat	Heat production	35	1	2.135	2.068	2.177	1.821	1.516	2.345	2.453	2.173	2.424	2.236	1.683	1.897	1.675	2.056	1.369	2.186	1.708	2.592	2.386	2.345	2.525	1.645	2.437	2.119	2.412	2.06	1.922	2.026	1.499	1.654	2.052	2.403	1.21	1.666	1.855	2.186	1.805	1.846	1.817	2.089	2.215	2.286	1.792	1.52
H_36_1	kJ/h/animal	Heat	Heat production	36	1	2.357	2.202	2.311	2.252	1.88	1.947	1.7	1.8	2.307	2.219	1.382	1.951	2.357	2.018	1.336	2.374	2.01	1.7	2.386	2.433	2.139	1.264	1.968	1.918	1.545	2.173	1.746	2.081	1.834	1.583	1.997	2.353	1.863	1.871	1.83	2.098	1.624	2.311	2.089	2.173	2.156	2.202	1.775	1.524
H_37_1	kJ/h/animal	Heat	Heat production	37	1	2.512	2.081	2.248	2.131	1.507	2.119	1.871	2.152	2.504	2.349	2.018	2.181	1.926	1.972	1.989	2.052	2.039	1.407	2.416	2.123	1.432	1.553	1.624	2.232	2.005	1.758	1.47	1.947	2.504	2.303	2.127	2.273	2.462	2.089	1.775	2.114	1.859	2.286	2.089	1.838	2.307	1.98	1.905	1.687
H_38_1	kJ/h/animal	Heat	Heat production	38	1	2.282	2.06	2.219	1.851	1.821	2.219	2.504	1.851	2.642	2.014	2.093	2.005	2.072	2.366	2.068	2.085	1.985	1.373	2.881	2.692	2.248	2.089	2.299	2.324	2.382	1.549	1.415	1.913	2.508	2.336	1.938	1.884	2.177	1.972	1.524	2.378	1.913	2.319	2.127	1.784	2.106	2.345	1.938	1.746
H_39_1	kJ/h/animal	Heat	Heat production	39	1	2.562	2.077	2.315	2.202	1.436	1.771	2.244	2.324	2.78	2.37	2.056	2.031	2.332	1.578	1.888	1.775	1.905	2.244	2.466	2.814	2.374	2.361	2.077	2.169	1.457	1.486	1.516	1.834	1.57	2.307	2.052	2.089	2.366	2.11	1.377	2.072	1.779	2.064	2.018	1.453	2.018	2.282	1.842	1.98
H_40_1	kJ/h/animal	Heat	Heat production	40	1	2.357	1.901	2.211	2.11	1.624	2.165	2.114	1.587	2.625	2.001	1.951	2.236	2.374	1.796	1.938	1.947	1.729	2.353	2.144	2.458	2.311	2.131	2.085	2.106	1.742	1.926	2.035	2.579	1.926	2.345	1.909	2.407	1.29	2.445	1.419	2.085	1.746	2.194	2.261	1.993	2.177	2.001	1.934	1.976
H_41_1	kJ/h/animal	Heat	Heat production	41	1	2.42	1.708	2.173	1.537	1.39	2.043	2.579	1.595	2.035	1.65	2.035	1.7	1.918	2.265	1.407	1.616	1.867	2.127	1.658	2.311	1.825	1.817	2.035	2.533	2.202	2.202	2.474	1.834	1.717	2.445	1.985	1.838	2.102	2.294	1.955	2.177	2.043	2.357	2.135	2.403	2.106	2.089	1.662	1.888
H_42_1	kJ/h/animal	Heat	Heat production	42	1	2.169	1.486	2.16	1.453	1.926	1.884	2.148	1.507	2.516	1.7	1.361	1.729	2.135	1.532	1.373	1.386	1.901	2.395	1.566	2.395	2.052	2.06	1.918	1.859	1.964	1.938	2.248	2.186	2.165	2.403	2.269	2.014	1.775	2.072	2.072	1.959	1.641	1.997	1.951	2.236	1.98	2.077	1.771	2.039
H_43_1	kJ/h/animal	Heat	Heat production	43	1	2.11	1.415	2.165	1.361	2.035	1.461	2.324	1.867	2.37	1.951	2.022	2.315	2.533	2.181	1.26	1.432	1.767	2.294	1.604	2.257	1.98	1.733	1.394	2.022	1.796	1.717	2.692	2.093	1.993	2.177	1.75	2.357	1.721	2.148	2.052	2.252	1.616	1.792	1.662	1.922	2.127	2.156	1.779	1.851
H_44_1	kJ/h/animal	Heat	Heat production	44	1	1.754	1.624	1.93	1.742	2.261	1.507	2.366	1.717	1.662	2.031	1.264	1.52	2.052	2.361	1.788	2.223	1.537	2.072	1.75	1.968	2.19	1.394	1.796	2.236	1.771	1.725	2.747	2.726	2.273	1.972	2.031	2.135	1.771	2.077	2.123	1.964	1.884	2.675	2.022	1.989	2.102	1.989	1.327	2.068
H_45_1	kJ/h/animal	Heat	Heat production	45	1	2.202	1.453	1.612	2.391	2.273	1.578	2.345	1.574	1.813	2.353	1.294	1.164	2.353	2.072	1.993	2.173	1.62	2.052	1.65	2.001	2.064	1.281	1.453	2.131	1.624	1.98	2.269	1.809	1.955	1.851	2.123	2.11	2.139	1.57	1.805	2.106	2.005	2.123	1.997	1.871	1.926	1.758	1.733	1.821
H_46_1	kJ/h/animal	Heat	Heat production	46	1	2.261	1.361	1.277	2.198	2.026	1.432	2.269	2.072	2.366	2.223	1.365	1.591	2.06	1.717	1.867	2.047	1.943	2.169	1.587	1.817	1.855	1.516	2.102	2.064	2.043	2.29	2.173	2.169	1.629	1.871	2.031	1.964	2.186	1.273	1.846	1.989	1.955	2.005	2.299	2.018	2.186	1.951	1.884	1.578
H_47_1	kJ/h/animal	Heat	Heat production	47	1	2.466	1.855	1.352	1.976	1.955	1.377	2.119	1.7	2.215	2.11	1.407	1.39	2.123	2.202	1.846	1.763	1.616	2.529	1.683	1.624	1.738	1.285	2.65	2.273	1.671	1.742	1.955	2.751	1.88	1.867	1.997	1.771	1.524	1.168	2.039	2.005	1.838	2.114	2.064	1.83	2.026	2.06	1.968	1.595
H_48_1	kJ/h/animal	Heat	Heat production	48	1	1.88	2.11	2.19	1.796	1.888	1.386	2.031	1.537	1.784	2.165	1.478	1.26	1.98	2.156	1.377	1.369	1.377	2.148	2.755	1.775	1.377	1.143	2.453	2.403	2.512	1.922	1.578	1.746	1.666	1.767	2.093	1.562	1.235	1.197	1.771	2.152	1.922	2.257	1.817	1.821	2.123	1.871	1.75	1.775
H_49_1	kJ/h/animal	Heat	Heat production	49	1	2.278	1.792	2.453	2.219	1.888	1.298	1.587	1.658	1.83	2.374	1.62	1.285	1.993	2.052	1.298	2.005	1.298	2.596	2.248	1.578	1.863	1.29	2.42	2.169	2.173	2.294	1.394	2.198	1.754	1.629	2.114	2.077	1.231	1.185	2.307	2.215	1.859	1.432	2.031	1.943	1.863	1.645	1.687	1.947
H_50_1	kJ/h/animal	Heat	Heat production	50	1	2.152	2.16	2.621	2.24	1.428	2.156	1.817	1.742	2.139	2.098	2.085	2.286	1.679	1.771	1.39	2.353	1.717	2.156	1.905	1.683	2.001	1.398	1.951	1.989	1.959	1.679	2.386	2.458	1.436	2.303	1.813	1.993	1.478	2.031	1.775	2.144	1.775	1.537	1.985	2.139	1.616	1.403	1.599	2.089
H_51_1	kJ/h/animal	Heat	Heat production	51	1	2.152	2.077	2.001	2.11	1.365	2.047	2.16	2.131	2.257	1.968	1.846	1.867	1.545	1.557	1.876	1.712	1.993	2.106	1.537	2.043	1.503	1.394	1.499	1.717	1.738	1.474	1.934	2.353	1.281	1.436	1.738	2.177	1.369	2.077	1.729	2.244	1.691	1.352	1.608	2.064	1.666	1.348	1.411	1.989
H_52_1	kJ/h/animal	Heat	Heat production	52	1	2.386	2.01	1.52	1.62	1.277	1.796	1.57	1.959	2.127	1.796	1.976	1.884	1.507	1.256	1.784	2.332	1.658	2.052	1.482	1.758	1.968	2.11	1.419	2.148	1.361	1.65	2.512	2.278	1.294	1.629	1.415	2.01	1.411	2.311	1.578	2.089	1.7	1.532	1.461	2.035	1.57	1.457	1.193	1.842
H_53_1	kJ/h/animal	Heat	Heat production	53	1	2.19	1.733	1.298	1.357	1.461	1.943	1.415	1.905	2.056	1.62	2.248	1.629	1.52	1.344	2.018	2.24	1.373	1.537	1.913	1.922	1.838	1.763	1.528	1.758	1.892	1.436	1.888	1.83	1.357	2.127	1.298	1.825	1.285	2.01	1.62	1.913	1.52	1.855	1.344	1.842	1.394	2.018	1.185	1.599
H_54_1	kJ/h/animal	Heat	Heat production	54	1	2.081	1.377	1.193	1.348	2.085	1.578	1.666	1.453	2.039	1.537	2.047	1.214	2.177	1.997	1.524	1.666	1.411	1.436	2.977	1.788	1.432	1.377	2.303	1.524	2.307	1.767	1.754	1.691	1.302	2.139	2.093	1.679	1.599	1.821	1.545	1.98	1.181	2.169	1.382	2.269	1.788	2.06	1.08	1.65
H_55_1	kJ/h/animal	Heat	Heat production	55	1	2.215	1.424	1.248	1.344	1.846	1.386	1.386	1.415	1.671	1.922	1.315	1.252	2.491	2.001	1.223	1.474	1.637	1.172	2.24	2.257	1.361	1.193	2.219	1.394	2.093	2.135	2.052	1.825	1.214	1.574	1.918	1.767	2.173	1.964	1.578	1.884	1.093	1.947	1.411	2.186	1.98	1.993	1.302	1.331
H_56_1	kJ/h/animal	Heat	Heat production	56	1	1.947	1.386	1.302	1.239	1.691	1.52	1.955	1.704	1.608	1.449	1.738	1.712	1.792	1.943	1.319	1.461	1.867	1.34	2.763	2.282	1.31	1.348	1.629	1.449	2.135	2.072	1.691	1.704	1.344	1.553	1.876	1.704	1.846	1.461	1.52	1.708	1.394	2.206	1.386	1.666	2.156	1.779	1.156	1.285
H_57_1	kJ/h/animal	Heat	Heat production	57	1	1.637	1.415	1.336	1.499	1.352	2.236	2.244	1.453	1.415	1.398	1.415	1.545	1.721	1.386	1.608	1.809	1.507	1.549	1.968	1.892	1.403	2.001	1.465	2.261	1.792	2.11	1.499	1.7	1.934	1.955	1.821	1.725	1.624	1.16	1.495	1.553	1.197	2.077	1.704	1.595	2.068	1.382	1.097	1.474
H_58_1	kJ/h/animal	Heat	Heat production	58	1	1.557	1.712	1.691	1.377	1.352	2.19	2.273	1.8	1.591	1.453	2.068	1.394	1.825	1.294	1.897	1.453	1.491	1.373	1.566	1.557	1.696	1.943	1.482	2.098	1.595	1.968	1.524	1.629	1.767	2.215	1.553	1.763	1.537	1.248	1.436	1.859	1.118	1.633	2.043	1.549	2.156	1.302	1.419	1.39
H_59_1	kJ/h/animal	Heat	Heat production	59	1	1.675	1.863	2.345	1.809	1.352	1.407	1.65	1.574	1.604	2.579	1.34	1.31	1.474	1.369	2.286	1.461	1.57	1.407	1.474	1.532	1.541	1.721	1.65	1.951	1.403	1.436	1.39	1.629	1.403	2.324	1.348	2.123	1.394	1.876	1.323	2.005	1.084	1.315	1.98	1.729	1.821	1.34	1.645	1.407
H_60_1	kJ/h/animal	Heat	Heat production	60	1	2.29	1.985	2.223	1.846	2.001	1.352	1.44	1.486	1.449	2.407	1.21	1.666	1.608	1.432	2.102	2.039	1.65	1.315	2.148	1.541	1.738	1.742	1.499	2.252	1.327	1.444	1.541	1.838	1.281	1.595	1.503	1.666	1.248	1.763	1.348	1.788	1.118	1.449	1.838	1.553	1.98	1.235	1.516	1.75
H_61_1	kJ/h/animal	Heat	Heat production	61	1	2.148	2.135	1.976	1.788	1.792	1.31	1.562	1.624	1.624	2.391	1.193	2.022	2.215	1.608	1.968	1.587	1.306	1.888	2.152	1.566	2.039	1.511	1.369	1.733	1.319	1.394	1.394	1.788	1.369	1.524	2.035	1.7	1.281	1.742	1.269	1.867	1.122	1.415	1.696	1.411	1.834	1.285	1.29	1.905
H_62_1	kJ/h/animal	Heat	Heat production	62	1	1.733	2.261	1.436	1.419	1.666	1.26	1.444	1.855	2.026	2.156	1.269	1.972	2.403	1.532	1.951	1.453	1.453	2.215	1.871	1.453	1.729	1.172	1.444	1.386	1.26	1.796	1.742	1.809	1.298	1.738	1.876	1.666	1.176	1.717	1.218	1.884	1.557	1.369	1.541	1.729	1.47	1.298	1.16	1.629
H_63_1	kJ/h/animal	Heat	Heat production	63	1	1.574	2.311	1.239	1.419	1.428	1.294	2.148	1.62	2.324	1.892	2.29	1.83	2.035	1.373	1.779	2.24	1.562	2.332	1.553	1.352	1.608	1.214	1.474	1.424	1.461	1.892	2.508	2.039	1.13	1.645	1.83	1.846	1.444	1.306	1.938	1.901	1.717	1.909	1.428	1.624	1.39	2.005	1.206	1.65
H_64_1	kJ/h/animal	Heat	Heat production	64	1	1.578	2.123	1.227	1.482	1.357	1.913	2.453	2.332	2.186	1.599	1.616	1.465	1.75	1.742	1.444	2.202	1.424	2.328	2.144	1.478	1.323	1.75	2.11	2.42	1.884	1.918	1.918	2.043	1.197	1.821	1.771	2.047	2.11	1.055	1.767	2.089	1.825	1.993	1.721	1.817	1.382	2.005	1.147	1.913
H_65_1	kJ/h/animal	Heat	Heat production	65	1	1.499	1.704	1.88	1.31	1.348	1.968	2.269	2.186	2.156	1.34	2.282	1.398	1.562	2.177	1.491	1.989	2.236	2.018	1.641	1.779	1.344	1.817	2.261	1.947	2.148	1.855	2.068	2.424	1.918	2.265	1.679	1.541	1.336	2.072	1.65	1.687	1.771	1.704	2.227	2.248	1.742	2.098	1.122	1.851
H_66_1	kJ/h/animal	Heat	Heat production	66	1	1.491	1.938	2.085	2.089	1.746	1.683	1.934	2.039	2.106	1.39	1.901	1.365	1.524	2.123	2.052	1.784	2.34	2.119	1.947	2.177	2.098	1.662	1.892	2.005	1.591	1.382	2.035	2.047	1.93	2.169	1.39	2.156	2.022	1.834	1.482	1.394	1.671	2.035	1.637	2.035	1.922	1.964	1.738	1.587
H_67_1	kJ/h/animal	Heat	Heat production	67	1	1.767	1.624	2.06	2.077	2.031	1.779	2.219	1.972	2.261	2.382	1.436	1.968	2.311	2.353	1.901	1.578	1.989	1.511	2.223	2.127	1.976	1.348	1.566	1.545	1.453	1.7	1.62	1.922	2.022	2.077	1.624	1.985	1.478	1.897	1.357	1.658	1.658	1.913	2.186	1.876	1.938	1.846	1.687	1.683
H_68_1	kJ/h/animal	Heat	Heat production	68	1	2.052	1.44	1.976	1.913	1.691	1.821	1.545	1.738	2.026	2.11	1.352	2.177	2.186	2.135	1.796	2.248	1.993	1.583	2.127	1.888	1.821	1.31	2.06	1.323	1.319	2.131	1.675	1.666	1.712	2.186	1.675	1.704	2.148	1.516	1.285	1.972	1.725	1.273	2.198	1.779	1.8	1.637	1.738	1.729
H_69_1	kJ/h/animal	Heat	Heat production	69	1	1.679	1.436	1.545	1.788	1.658	1.683	1.964	1.993	1.779	1.566	1.248	1.905	1.717	2.052	1.683	2.269	1.809	1.365	1.892	1.357	1.424	1.528	1.93	2.16	1.252	1.817	1.725	1.511	1.616	2.043	1.369	1.62	1.511	1.189	1.285	1.75	1.499	1.281	1.821	1.796	2.026	1.44	1.838	1.39
H_70_1	kJ/h/animal	Heat	Heat production	70	1	1.449	1.344	1.269	1.411	1.419	1.645	1.825	1.98	1.604	1.838	1.758	1.817	1.545	1.729	1.407	1.562	1.7	1.243	1.599	1.264	1.557	1.336	1.918	1.796	1.256	1.746	1.938	1.511	1.193	1.549	1.373	1.599	1.532	1.193	1.855	1.758	1.708	1.331	2.031	1.691	1.842	1.365	1.319	1.499
H_71_1	kJ/h/animal	Heat	Heat production	71	1	1.47	1.516	1.344	1.478	1.365	1.444	1.415	1.503	1.478	1.491	1.721	1.7	1.486	1.934	1.269	1.528	1.403	1.369	1.432	1.323	1.315	1.227	1.629	1.784	1.306	1.348	1.993	1.465	1.013	1.415	1.398	1.7	1.424	1.29	1.985	1.687	1.323	1.29	1.788	1.419	1.938	1.377	1.218	1.122
H_72_1	kJ/h/animal	Heat	Heat production	72	1	1.428	1.444	1.256	1.499	1.403	1.348	1.34	1.357	1.687	1.403	1.428	1.444	1.436	1.465	1.193	1.687	1.557	1.352	1.357	1.507	1.319	1.143	1.482	1.545	1.964	1.373	2.483	1.57	1.001	1.415	1.767	1.629	1.474	1.331	1.725	1.52	1.063	1.566	1.377	1.386	1.394	1.331	1.118	1.239
H_73_1	kJ/h/animal	Heat	Heat production	73	1	1.436	1.352	1.31	1.482	1.243	1.331	1.302	1.432	1.784	1.327	1.176	1.348	1.457	1.214	1.277	1.599	1.796	1.934	1.461	1.34	1.218	1.197	1.407	1.273	1.641	1.327	2.269	2.06	1.65	1.863	1.424	1.599	2.089	2.06	1.997	1.474	1.055	2.06	1.541	1.394	1.352	1.746	1.076	1.047
H_74_1	kJ/h/animal	Heat	Heat production	74	1	1.348	1.403	1.202	1.47	1.176	1.528	1.407	1.461	1.549	1.281	1.168	1.352	1.44	1.461	1.352	1.788	1.687	2.407	1.403	1.31	1.176	1.29	1.461	1.377	1.239	1.227	1.846	1.98	1.742	1.918	1.327	1.474	1.75	1.897	1.763	1.532	1.101	1.901	1.277	1.578	1.273	1.93	1.084	1.172
H_75_1	kJ/h/animal	Heat	Heat production	75	1	1.336	1.784	2.056	2.072	1.306	1.679	1.298	1.29	1.377	1.428	1.491	1.323	1.361	1.943	1.884	2.064	1.662	1.926	2.307	1.206	1.298	1.712	2.068	1.934	1.218	1.269	1.486	1.758	1.428	1.721	1.315	1.352	1.712	1.637	1.775	1.658	1.202	1.398	1.474	1.495	1.239	1.562	1.072	1.143
H_76_1	kJ/h/animal	Heat	Heat production	76	1	1.52	1.842	1.884	1.851	1.8	1.315	1.386	1.83	1.465	1.566	1.227	1.926	1.989	1.691	1.641	1.633	1.302	1.633	1.959	1.269	1.264	1.825	1.796	1.444	1.269	1.281	1.457	1.624	1.114	1.449	1.172	1.474	1.398	1.29	1.47	1.884	1.825	1.428	1.532	1.65	1.645	1.424	1.202	1.181
H_77_1	kJ/h/animal	Heat	Heat production	77	1	1.779	1.654	1.863	1.645	1.662	1.44	1.277	1.679	1.415	2.303	1.336	1.499	1.779	1.65	1.273	1.474	1.315	1.315	1.616	1.428	1.591	1.624	1.474	1.256	1.516	1.704	1.47	1.503	1.03	1.415	1.298	1.788	1.344	1.231	1.403	1.863	1.662	1.256	1.227	1.75	1.93	1.411	1.231	1.461
H_78_1	kJ/h/animal	Heat	Heat production	78	1	1.553	1.31	1.461	1.44	1.302	1.373	1.344	1.566	1.545	1.323	1.29	1.315	1.499	1.474	1.202	1.491	1.411	1.189	1.327	1.382	1.637	1.511	1.419	1.306	1.403	1.486	1.608	1.428	1.097	1.482	1.7	2.01	1.319	1.252	1.507	1.39	1.449	1.344	1.256	1.671	1.754	1.336	1.457	1.453
H_79_1	kJ/h/animal	Heat	Heat production	79	1	1.369	1.545	1.202	1.608	1.164	1.256	1.8	1.52	1.348	1.604	1.44	1.29	1.478	1.315	1.16	1.604	1.26	1.252	1.31	1.411	1.281	1.377	1.457	1.386	1.729	1.277	1.721	1.411	1.135	1.21	1.712	1.365	1.507	1.298	1.31	1.591	1.202	1.327	1.306	1.44	1.336	1.281	1.608	1.319
H_80_1	kJ/h/animal	Heat	Heat production	80	1	1.361	1.327	1.172	1.432	1.348	1.277	1.725	1.411	1.444	1.444	1.264	1.298	1.742	1.319	1.135	1.486	1.834	1.294	1.465	1.39	1.248	1.34	1.52	1.348	1.298	1.185	1.553	1.403	1.197	1.411	1.591	1.507	1.557	1.394	1.281	1.457	1.097	1.436	1.742	1.436	1.319	1.738	1.181	1.193
H_81_1	kJ/h/animal	Heat	Heat production	81	1	1.26	1.595	1.243	1.499	1.189	1.503	1.511	1.511	1.595	1.444	1.252	1.444	1.357	1.315	1.252	1.516	1.583	1.495	1.62	1.298	1.168	1.156	1.394	1.34	1.076	1.168	1.666	1.846	1.176	1.532	1.323	1.666	1.595	1.834	1.323	1.767	1.135	1.767	2.085	1.373	1.252	1.717	1.139	1.176
H_82_1	kJ/h/animal	Heat	Heat production	82	1	1.323	1.281	1.583	1.758	1.424	1.369	1.394	1.637	1.461	1.365	1.26	1.281	1.424	1.817	1.227	1.892	1.31	2.114	1.943	1.482	1.256	1.223	1.704	1.733	1.063	1.26	1.562	1.708	1.562	1.428	1.369	1.629	1.239	1.926	1.302	1.754	1.072	1.444	1.65	1.683	1.256	1.616	1.097	1.143
H_83_1	kJ/h/animal	Heat	Heat production	83	1	1.419	1.248	1.227	1.528	1.578	1.344	1.394	1.507	1.444	1.424	1.612	1.34	1.562	1.269	1.629	1.511	1.114	1.478	1.905	1.838	1.323	1.361	1.817	1.599	1.273	1.243	1.302	1.52	1.696	1.248	1.298	1.562	1.239	1.562	1.315	1.532	1.126	1.323	1.549	1.39	1.298	1.566	1.043	1.193
H_84_1	kJ/h/animal	Heat	Heat production	84	1	1.52	1.285	1.29	1.57	1.298	1.202	1.524	1.524	1.457	1.578	1.637	1.277	1.474	1.181	1.587	1.57	1.687	1.306	1.486	1.788	1.185	2.018	1.587	1.432	1.235	1.331	1.457	1.57	1.557	1.511	1.729	1.624	1.428	1.357	1.905	1.491	1.507	1.273	1.411	1.486	1.708	1.549	1.093	1.197
[truncated: 304 more columns]

## Sheet: status_codes
setting_value_text	setting_description
_bLOQ_	(ESLIM_PARAMSC_009 & IMPC_PARAMSC_009): Measured value is below the lower limit of quantitation of the assay
_AUL_	(ESLIM_PARAMSC_008 & IMPC_PARAMSC_008): Measured value is above the upper limit of quantitation of the assay
_PNM-EQ_	(ESLIM_PARAMSC_001 & IMPC_PARAMSC_001): Parameter not measured - Equipment Failed
_PNM-EI_	IMPC_PARAMSC_014: Parameter not measured - Equipment Incompatible
_PNM-SL_	(ESLIM_PARAMSC_002 & IMPC_PARAMSC_002): Parameter not measured - Sample lost
_PNM-IS_	(ESLIM_PARAMSC_003 & IMPC_PARAMSC_003): Parameter not measured - Insufficient Sample
_PNR-WI_	(ESLIM_PARAMSC_004 & IMPC_PARAMSC_004): Parameter not recorded - Welfare Issue
_PNM-NIS_	(ESLIM_PARAMSC_007 & IMPC_PARAMSC_007): Parameter not measured - not in SOP
_PNM-PQF_	(IMPC_PARAMSC_010): Parameter not measured - parameter QC failed
_PNM-LNRY_	(IMPC_PARAMSC_011): Parameter not measured - LIMS not ready yet (LIMS is undergoing updates and is unable to collect the data, for the moment; e.g. manage mandatory parameters added to procedure after experiment performed but before data exported)
_PNM-UM_	(IMPC_PARAMSC_013): Parameter not measured - uncooperative mouse (e.g. mouse woke up from narcosis too early so ABR could not be fully examined)
_PNM-SF_	(IMPC_PARAMSC_012): Parameter not measured - Software failure
_PNM-S_	IMPC_PARAMSC_005: Parameter not measured - schedule
_SPNM-BV_	(IMPC_PARAMSC_003): single parameter not measured because of a too low blood volume
_PNM-NPEP_	(MausDBinternal_PARAMSC): Parameter not measured - not part of EUMODIC procedure
_REJECTED_	(MausDBinternal_PARAMSC): Rejected value from blood pressure assay
_MNR_	IMPC_PARAMSC_005:Metadata not recorded inadvertently
_PNM-PDRM_	IMPC_PARAMSC_005: Parameter not measured - phenotype or disease rules out measurement of parameter
_PNM-NMSP_	IMPC_PARAMSC_005:no fertility male screen performed
_PNM-NFSP_	IMPC_PARAMSC_005:no fertility female screen performed
