# Supplementary material for: Laboratory mouse housing conditions can be improved using common environmental enrichment without compromising data
Source: PLoS Biol. 2018 Apr 16;16(4):e2005019. doi: 10.1371/journal.pbio.2005019 (PMC5922977; doi:10.1371/journal.pbio.2005019)
Supplement: S1 Data — (ZIP) [file pbio.2005019.s001.zip › S1_Data/P00343_CALORIMETRY-2.xlsx]

## Sheet: data
identifier	parameter_unit	parameter_name	parameter_description	measurement	metadata_value	1	2	3	4	5	6	7	8	9	10	11	12	13	14	15	16	17	18	19	20	21	22	23	24	25	26	27	28	29	30	31	32	33	34	35	36	37	38	39	40	41	42	43	44
mouse_id						30304073	30304074	30304075	30304076	30304077	30304078	30304079	30304080	30304081	30304082	30304083	30304084	30304085	30304086	30304087	30304088	30304089	30304090	30304091	30304092	30304093	30304094	30304095	30304096	30304097	30304098	30304099	30304100	30304101	30304102	30304103	30304104	30304105	30304106	30304107	30304108	30304109	30304110	30304111	30304112	30304113	30304114	30304115	30304116
mouse_line						Enrichment	Enrichment	Enrichment	Enrichment	Enrichment	Enrichment	Enrichment	Enrichment	Enrichment	Enrichment	Enrichment	Enrichment	Enrichment	Enrichment	Enrichment	Enrichment	Enrichment	Enrichment	Enrichment	Enrichment	Enrichment	Enrichment	Enrichment	Enrichment	Enrichment	Enrichment	Enrichment	Enrichment	Enrichment	Enrichment	Enrichment	Enrichment	Enrichment	Enrichment	Enrichment	Enrichment	Enrichment	Enrichment	Enrichment	Enrichment	Enrichment	Enrichment	Enrichment	Enrichment
strain						C57BL/6NTac	C57BL/6NTac	C57BL/6NTac	C57BL/6NTac	C57BL/6NTac	C57BL/6NTac	C57BL/6NTac	C57BL/6NTac	C57BL/6NTac	C57BL/6NTac	C57BL/6NTac	C57BL/6NTac	C57BL/6NTac	C57BL/6NTac	C57BL/6NTac	C57BL/6NTac	C57BL/6NTac	C57BL/6NTac	C57BL/6NTac	C57BL/6NTac	C57BL/6NTac	C57BL/6NTac	C57BL/6NTac	C57BL/6NTac	C57BL/6NTac	C57BL/6NTac	C57BL/6NTac	C57BL/6NTac	C57BL/6NTac	C57BL/6NTac	C57BL/6NTac	C57BL/6NTac	C57BL/6NTac	C57BL/6NTac	C57BL/6NTac	C57BL/6NTac	C57BL/6NTac	C57BL/6NTac	C57BL/6NTac	C57BL/6NTac	C57BL/6NTac	C57BL/6NTac	C57BL/6NTac	C57BL/6NTac
sex						m	m	m	m	m	m	m	m	m	m	m	m	m	m	m	m	m	m	m	m	m	m	m	m	m	m	m	m	m	m	f	f	f	f	f	f	f	f	f	f	f	f	f	f
type						con (Enrichment)	con (Enrichment)	con (Enrichment)	con (Enrichment)	con (Enrichment)	con (Enrichment)	con (Enrichment)	con (Enrichment)	con (Enrichment)	con (Enrichment)	nest (Enrichment)	nest (Enrichment)	nest (Enrichment)	nest (Enrichment)	nest (Enrichment)	nest (Enrichment)	nest (Enrichment)	nest (Enrichment)	nest (Enrichment)	nest (Enrichment)	double (Enrichment)	double (Enrichment)	double (Enrichment)	double (Enrichment)	double (Enrichment)	double (Enrichment)	double (Enrichment)	double (Enrichment)	double (Enrichment)	double (Enrichment)	con (Enrichment)	con (Enrichment)	con (Enrichment)	con (Enrichment)	con (Enrichment)	con (Enrichment)	con (Enrichment)	con (Enrichment)	con (Enrichment)	con (Enrichment)	nest (Enrichment)	nest (Enrichment)	nest (Enrichment)	nest (Enrichment)
date_of_birth						2014-04-29 06:00:00	2014-04-29 06:00:00	2014-04-29 06:00:00	2014-04-29 06:00:00	2014-04-29 06:00:00	2014-04-29 06:00:00	2014-04-29 06:00:00	2014-04-29 06:00:00	2014-04-29 06:00:00	2014-04-29 06:00:00	2014-04-29 06:00:00	2014-04-29 06:00:00	2014-04-29 06:00:00	2014-04-29 06:00:00	2014-04-29 06:00:00	2014-04-29 06:00:00	2014-04-29 06:00:00	2014-04-29 06:00:00	2014-04-29 06:00:00	2014-04-29 06:00:00	2014-04-29 06:00:00	2014-04-29 06:00:00	2014-04-29 06:00:00	2014-04-29 06:00:00	2014-04-29 06:00:00	2014-04-29 06:00:00	2014-04-29 06:00:00	2014-04-29 06:00:00	2014-04-29 06:00:00	2014-04-29 06:00:00	2014-04-29 06:00:00	2014-04-29 06:00:00	2014-04-29 06:00:00	2014-04-29 06:00:00	2014-04-29 06:00:00	2014-04-29 06:00:00	2014-04-29 06:00:00	2014-04-29 06:00:00	2014-04-29 06:00:00	2014-04-29 06:00:00	2014-04-29 06:00:00	2014-04-29 06:00:00	2014-04-29 06:00:00	2014-04-29 06:00:00
Z_1_1	Counts	Rearing	Breaks Z-beam, rearing movement: A break of a beam of light at the upper level Z. (No differentiation is made between ambulatory and fine movements.)	1	1	246	176	227	279	392	175	85	331	172	322	128	181	193	195	190	107	75	545	247	215	269	269	130	221	114	0	0	260	282	109	285	304	39	309	291	114	384	94	117	94	299	201	354	151
Z_2_1	Counts	Rearing	Breaks Z-beam, rearing movement: A break of a beam of light at the upper level Z. (No differentiation is made between ambulatory and fine movements.)	2	1	178	40	58	48	209	168	213	202	242	197	218	136	177	188	123	0	28	622	158	195	204	187	150	115	81	0	1	220	217	75	297	348	2	131	351	40	269	106	149	104	293	276	401	146
Z_3_1	Counts	Rearing	Breaks Z-beam, rearing movement: A break of a beam of light at the upper level Z. (No differentiation is made between ambulatory and fine movements.)	3	1	50	0	0	46	224	168	310	243	162	107	225	111	116	151	113	0	0	349	251	84	144	177	106	66	7	0	29	89	189	117	261	229	2	272	281	46	254	109	31	83	228	262	363	164
Z_4_1	Counts	Rearing	Breaks Z-beam, rearing movement: A break of a beam of light at the upper level Z. (No differentiation is made between ambulatory and fine movements.)	4	1	5	97	0	0	88	148	215	212	115	148	125	106	102	59	98	96	0	385	123	97	134	187	16	50	0	27	0	115	175	39	149	238	0	10	209	138	180	25	11	14	275	201	391	88
Z_5_1	Counts	Rearing	Breaks Z-beam, rearing movement: A break of a beam of light at the upper level Z. (No differentiation is made between ambulatory and fine movements.)	5	1	59	0	56	0	119	89	85	112	21	46	84	8	155	34	110	0	72	430	93	28	122	93	90	48	101	244	0	37	107	7	139	260	0	0	207	7	195	24	49	33	187	206	246	70
Z_6_1	Counts	Rearing	Breaks Z-beam, rearing movement: A break of a beam of light at the upper level Z. (No differentiation is made between ambulatory and fine movements.)	6	1	127	0	0	0	33	64	0	91	0	11	50	94	0	242	47	23	171	315	18	0	70	97	3	14	60	0	0	45	50	6	9	85	71	0	221	0	73	62	15	48	285	125	261	77
Z_7_1	Counts	Rearing	Breaks Z-beam, rearing movement: A break of a beam of light at the upper level Z. (No differentiation is made between ambulatory and fine movements.)	7	1	0	0	0	11	132	86	14	187	166	6	25	69	0	142	0	194	9	299	2	130	16	10	21	111	8	0	0	102	14	132	158	142	0	0	226	10	0	22	0	11	214	77	225	32
Z_8_1	Counts	Rearing	Breaks Z-beam, rearing movement: A break of a beam of light at the upper level Z. (No differentiation is made between ambulatory and fine movements.)	8	1	111	64	0	244	231	0	315	47	52	2	10	10	179	42	174	16	0	243	197	51	187	101	55	26	0	0	0	0	185	28	292	158	0	0	238	67	318	0	10	94	157	216	125	0
Z_9_1	Counts	Rearing	Breaks Z-beam, rearing movement: A break of a beam of light at the upper level Z. (No differentiation is made between ambulatory and fine movements.)	9	1	107	78	0	7	0	203	199	0	81	52	245	65	88	21	153	0	48	283	19	60	6	129	29	77	0	0	0	0	52	0	15	40	0	0	139	197	336	0	213	0	110	62	18	0
Z_10_1	Counts	Rearing	Breaks Z-beam, rearing movement: A break of a beam of light at the upper level Z. (No differentiation is made between ambulatory and fine movements.)	10	1	29	0	0	0	10	101	15	109	0	176	86	1	0	184	28	0	32	264	0	0	111	55	0	31	0	0	138	132	0	104	13	0	0	0	83	17	168	0	93	0	53	14	11	26
Z_11_1	Counts	Rearing	Breaks Z-beam, rearing movement: A break of a beam of light at the upper level Z. (No differentiation is made between ambulatory and fine movements.)	11	1	53	0	18	0	53	24	0	105	45	40	0	156	0	8	17	0	0	165	0	32	45	11	0	12	81	0	0	204	111	36	30	0	77	0	393	0	1	3	36	6	91	63	0	182
Z_12_1	Counts	Rearing	Breaks Z-beam, rearing movement: A break of a beam of light at the upper level Z. (No differentiation is made between ambulatory and fine movements.)	12	1	34	0	245	0	0	0	183	56	196	0	0	84	53	37	81	0	15	124	143	102	0	0	0	29	38	44	0	45	183	5	0	126	32	196	228	93	2	99	0	61	208	13	84	54
Z_13_1	Counts	Rearing	Breaks Z-beam, rearing movement: A break of a beam of light at the upper level Z. (No differentiation is made between ambulatory and fine movements.)	13	1	0	0	155	0	191	0	231	0	0	0	44	28	96	133	28	39	14	135	51	0	0	143	98	19	0	60	0	0	82	8	61	303	0	348	0	164	93	196	14	43	166	0	148	22
Z_14_1	Counts	Rearing	Breaks Z-beam, rearing movement: A break of a beam of light at the upper level Z. (No differentiation is made between ambulatory and fine movements.)	14	1	0	58	8	0	47	176	51	141	0	0	265	34	12	8	0	142	0	62	0	0	67	182	129	175	0	0	0	6	0	0	297	270	0	340	0	0	27	14	105	0	76	61	0	0
Z_15_1	Counts	Rearing	Breaks Z-beam, rearing movement: A break of a beam of light at the upper level Z. (No differentiation is made between ambulatory and fine movements.)	15	1	13	219	0	5	0	115	0	29	84	0	70	2	0	0	0	0	2	0	0	1	59	28	0	0	51	0	13	11	0	56	14	100	17	72	0	0	0	17	0	0	0	336	0	46
Z_16_1	Counts	Rearing	Breaks Z-beam, rearing movement: A break of a beam of light at the upper level Z. (No differentiation is made between ambulatory and fine movements.)	16	1	142	7	0	142	88	9	43	0	54	98	0	50	0	120	46	0	85	132	45	107	0	20	0	69	13	0	0	0	13	65	14	0	24	0	30	55	202	0	0	0	5	73	0	145
Z_17_1	Counts	Rearing	Breaks Z-beam, rearing movement: A break of a beam of light at the upper level Z. (No differentiation is made between ambulatory and fine movements.)	17	1	0	2	231	8	0	2	62	5	0	21	16	0	65	42	49	0	104	227	5	33	0	8	27	110	0	14	1	102	0	4	0	2	0	0	338	39	193	0	16	24	190	57	0	0
Z_18_1	Counts	Rearing	Breaks Z-beam, rearing movement: A break of a beam of light at the upper level Z. (No differentiation is made between ambulatory and fine movements.)	18	1	0	0	0	0	270	33	74	101	1	0	156	0	17	0	0	34	0	69	0	0	19	22	0	0	2	14	126	0	158	49	185	116	55	16	5	11	14	53	168	0	112	0	63	20
Z_19_1	Counts	Rearing	Breaks Z-beam, rearing movement: A break of a beam of light at the upper level Z. (No differentiation is made between ambulatory and fine movements.)	19	1	32	0	60	0	53	11	22	63	0	0	46	63	0	36	29	0	11	0	28	73	14	22	20	115	17	79	0	90	35	26	115	93	0	194	83	137	0	50	111	64	7	22	77	10
Z_20_1	Counts	Rearing	Breaks Z-beam, rearing movement: A break of a beam of light at the upper level Z. (No differentiation is made between ambulatory and fine movements.)	20	1	0	219	326	151	166	137	314	117	356	0	115	184	276	244	90	231	264	195	6	170	33	246	17	130	123	59	97	142	50	99	189	361	62	383	3	282	448	5	271	260	17	185	173	322
Z_21_1	Counts	Rearing	Breaks Z-beam, rearing movement: A break of a beam of light at the upper level Z. (No differentiation is made between ambulatory and fine movements.)	21	1	318	130	348	398	121	471	393	267	532	367	383	330	334	305	336	191	185	337	242	387	421	419	270	272	308	381	110	224	328	181	559	489	190	222	297	651	591	281	574	209	220	400	810	439
Z_22_1	Counts	Rearing	Breaks Z-beam, rearing movement: A break of a beam of light at the upper level Z. (No differentiation is made between ambulatory and fine movements.)	22	1	427	152	281	178	644	275	448	299	433	551	140	279	304	204	202	222	133	437	491	322	190	355	445	215	147	311	51	154	219	151	472	470	151	323	546	462	519	522	212	0	316	186	629	283
Z_23_1	Counts	Rearing	Breaks Z-beam, rearing movement: A break of a beam of light at the upper level Z. (No differentiation is made between ambulatory and fine movements.)	23	1	429	291	387	353	540	320	206	560	404	620	241	252	141	242	233	107	144	462	323	321	273	230	441	434	156	323	183	236	102	124	486	404	189	519	431	305	733	349	261	175	248	296	817	45
Z_24_1	Counts	Rearing	Breaks Z-beam, rearing movement: A break of a beam of light at the upper level Z. (No differentiation is made between ambulatory and fine movements.)	24	1	188	12	381	279	336	244	505	105	312	522	270	109	60	183	192	224	65	496	455	404	187	278	351	290	272	358	0	77	296	38	416	331	53	390	503	307	356	444	185	240	280	250	709	39
Z_25_1	Counts	Rearing	Breaks Z-beam, rearing movement: A break of a beam of light at the upper level Z. (No differentiation is made between ambulatory and fine movements.)	25	1	366	115	337	122	451	164	434	223	305	339	112	90	56	243	162	210	292	460	97	251	332	177	276	337	259	36	0	226	399	299	210	354	102	423	461	173	382	438	285	209	175	169	615	181
Z_26_1	Counts	Rearing	Breaks Z-beam, rearing movement: A break of a beam of light at the upper level Z. (No differentiation is made between ambulatory and fine movements.)	26	1	559	215	295	0	322	330	286	28	465	469	97	213	56	20	67	92	186	407	343	179	198	185	167	107	141	0	3	69	359	143	356	222	80	380	342	305	334	321	242	307	249	319	610	210
Z_27_1	Counts	Rearing	Breaks Z-beam, rearing movement: A break of a beam of light at the upper level Z. (No differentiation is made between ambulatory and fine movements.)	27	1	315	144	204	39	112	70	406	113	229	521	68	178	56	206	110	322	93	306	134	332	109	20	323	477	90	24	147	93	345	149	180	129	147	574	374	372	335	257	252	249	121	129	707	121
Z_28_1	Counts	Rearing	Breaks Z-beam, rearing movement: A break of a beam of light at the upper level Z. (No differentiation is made between ambulatory and fine movements.)	28	1	239	206	265	294	313	45	291	504	445	601	271	11	95	133	52	132	5	397	28	246	248	331	223	308	257	287	196	336	364	151	36	477	130	264	366	550	529	331	379	204	172	86	607	15
Z_29_1	Counts	Rearing	Breaks Z-beam, rearing movement: A break of a beam of light at the upper level Z. (No differentiation is made between ambulatory and fine movements.)	29	1	263	13	444	355	350	328	299	293	228	401	364	170	103	40	167	0	68	502	286	214	131	214	486	104	238	379	53	143	26	85	0	288	81	518	201	278	573	233	342	13	311	315	362	8
Z_30_1	Counts	Rearing	Breaks Z-beam, rearing movement: A break of a beam of light at the upper level Z. (No differentiation is made between ambulatory and fine movements.)	30	1	273	0	478	174	125	183	296	337	183	607	186	356	59	289	38	38	328	328	236	178	80	218	132	376	135	202	0	13	338	38	59	225	0	688	283	438	326	401	468	0	170	375	510	203
Z_31_1	Counts	Rearing	Breaks Z-beam, rearing movement: A break of a beam of light at the upper level Z. (No differentiation is made between ambulatory and fine movements.)	31	1	349	18	247	228	222	115	392	251	353	355	175	309	101	94	223	261	173	56	144	315	2	41	188	408	102	138	0	116	291	113	326	273	51	310	98	272	606	344	422	0	152	212	341	148
Z_32_1	Counts	Rearing	Breaks Z-beam, rearing movement: A break of a beam of light at the upper level Z. (No differentiation is made between ambulatory and fine movements.)	32	1	398	236	227	7	390	42	346	287	194	466	12	112	93	333	184	273	230	198	7	123	127	287	40	199	49	1	13	49	315	173	485	438	179	431	197	0	410	376	477	409	191	310	347	113
Z_33_1	Counts	Rearing	Breaks Z-beam, rearing movement: A break of a beam of light at the upper level Z. (No differentiation is made between ambulatory and fine movements.)	33	1	287	160	366	47	277	138	395	249	119	399	217	219	144	112	75	246	273	388	0	225	128	311	260	53	161	102	120	124	196	9	269	268	8	1	236	262	159	370	257	335	126	218	419	28
Z_34_1	Counts	Rearing	Breaks Z-beam, rearing movement: A break of a beam of light at the upper level Z. (No differentiation is made between ambulatory and fine movements.)	34	1	472	180	256	190	114	227	456	123	236	363	231	83	49	127	0	322	124	333	0	57	176	95	267	378	206	301	101	113	37	44	297	384	0	0	505	340	348	338	403	335	277	251	420	134
Z_35_1	Counts	Rearing	Breaks Z-beam, rearing movement: A break of a beam of light at the upper level Z. (No differentiation is made between ambulatory and fine movements.)	35	1	316	179	448	333	27	104	569	15	166	251	40	29	31	291	0	218	119	74	152	38	103	38	268	241	100	127	48	57	0	11	323	370	0	243	259	383	173	476	357	236	139	385	317	0
Z_36_1	Counts	Rearing	Breaks Z-beam, rearing movement: A break of a beam of light at the upper level Z. (No differentiation is made between ambulatory and fine movements.)	36	1	501	248	306	112	172	212	254	0	190	327	117	143	151	147	65	240	161	0	238	122	7	25	71	60	67	132	0	109	157	2	275	326	43	489	445	421	395	509	283	265	146	373	348	84
Z_37_1	Counts	Rearing	Breaks Z-beam, rearing movement: A break of a beam of light at the upper level Z. (No differentiation is made between ambulatory and fine movements.)	37	1	439	223	223	140	0	208	292	282	99	280	146	203	234	179	140	243	133	0	169	154	36	162	13	592	142	0	0	88	286	90	146	180	100	362	385	340	218	403	522	91	261	301	347	183
Z_38_1	Counts	Rearing	Breaks Z-beam, rearing movement: A break of a beam of light at the upper level Z. (No differentiation is made between ambulatory and fine movements.)	38	1	451	169	214	192	127	105	333	43	235	157	68	198	154	124	166	321	136	92	56	193	256	231	174	371	145	0	0	4	328	199	322	202	123	387	405	255	369	354	287	0	125	247	323	235
Z_39_1	Counts	Rearing	Breaks Z-beam, rearing movement: A break of a beam of light at the upper level Z. (No differentiation is made between ambulatory and fine movements.)	39	1	356	225	310	278	56	93	315	111	228	237	175	131	221	193	185	82	49	424	233	151	233	205	189	307	21	121	0	86	22	152	249	248	45	353	384	432	342	365	280	188	141	373	306	190
Z_40_1	Counts	Rearing	Breaks Z-beam, rearing movement: A break of a beam of light at the upper level Z. (No differentiation is made between ambulatory and fine movements.)	40	1	316	115	269	139	0	141	808	0	89	284	110	169	94	344	11	33	99	513	2	41	243	204	173	703	116	329	34	56	257	129	173	280	27	332	292	251	346	301	311	237	181	171	270	202
Z_41_1	Counts	Rearing	Breaks Z-beam, rearing movement: A break of a beam of light at the upper level Z. (No differentiation is made between ambulatory and fine movements.)	41	1	427	68	99	0	0	71	403	39	125	66	63	89	5	88	0	0	97	382	0	185	151	184	32	402	174	202	239	157	152	79	246	164	63	462	415	175	183	310	333	221	245	247	193	206
Z_42_1	Counts	Rearing	Breaks Z-beam, rearing movement: A break of a beam of light at the upper level Z. (No differentiation is made between ambulatory and fine movements.)	42	1	184	0	132	0	48	0	148	0	154	112	30	17	73	166	0	0	194	418	0	314	112	197	25	141	157	48	323	108	262	125	275	112	74	88	401	270	33	267	375	101	242	437	172	41
Z_43_1	Counts	Rearing	Breaks Z-beam, rearing movement: A break of a beam of light at the upper level Z. (No differentiation is made between ambulatory and fine movements.)	43	1	218	0	216	77	254	67	290	2	51	416	28	269	314	270	41	97	0	362	17	27	175	48	0	379	185	0	108	63	340	102	65	189	56	230	377	137	482	197	339	159	159	361	9	208
Z_44_1	Counts	Rearing	Breaks Z-beam, rearing movement: A break of a beam of light at the upper level Z. (No differentiation is made between ambulatory and fine movements.)	44	1	194	54	120	271	480	3	491	25	23	380	11	9	257	98	100	328	0	243	0	109	56	0	42	248	85	52	186	19	232	55	275	47	37	0	100	141	479	415	449	121	130	216	167	83
Z_45_1	Counts	Rearing	Breaks Z-beam, rearing movement: A break of a beam of light at the upper level Z. (No differentiation is made between ambulatory and fine movements.)	45	1	119	0	0	266	349	0	292	0	74	324	0	76	170	140	154	230	143	203	8	0	70	83	0	438	13	225	141	0	226	55	385	50	201	0	400	140	211	371	443	111	207	142	383	99
Z_46_1	Counts	Rearing	Breaks Z-beam, rearing movement: A break of a beam of light at the upper level Z. (No differentiation is made between ambulatory and fine movements.)	46	1	103	6	0	282	286	0	344	39	144	142	0	5	155	98	64	119	128	324	0	26	38	61	111	377	52	266	31	126	115	70	264	0	99	0	260	89	333	313	266	22	112	190	307	12
Z_47_1	Counts	Rearing	Breaks Z-beam, rearing movement: A break of a beam of light at the upper level Z. (No differentiation is made between ambulatory and fine movements.)	47	1	287	3	51	344	126	0	56	9	26	255	0	18	177	357	2	0	0	286	18	0	42	19	275	259	170	119	0	16	156	154	159	0	0	0	178	340	372	315	170	38	56	234	270	6
Z_48_1	Counts	Rearing	Breaks Z-beam, rearing movement: A break of a beam of light at the upper level Z. (No differentiation is made between ambulatory and fine movements.)	48	1	76	77	419	325	154	0	2	0	4	588	0	0	220	389	0	0	0	376	182	2	142	0	267	342	124	81	0	30	137	104	222	43	0	0	236	172	224	243	275	85	85	56	199	64
Z_49_1	Counts	Rearing	Breaks Z-beam, rearing movement: A break of a beam of light at the upper level Z. (No differentiation is made between ambulatory and fine movements.)	49	1	64	125	307	142	20	21	0	83	135	303	148	9	15	138	0	201	0	192	221	1	70	3	139	337	146	255	0	70	156	12	97	148	0	116	422	225	414	4	314	81	34	14	148	108
Z_50_1	Counts	Rearing	Breaks Z-beam, rearing movement: A break of a beam of light at the upper level Z. (No differentiation is made between ambulatory and fine movements.)	50	1	0	125	209	159	0	195	290	60	88	190	166	196	0	27	0	120	97	240	17	79	20	0	33	30	159	23	30	36	56	25	115	200	35	394	199	212	271	0	92	194	0	0	41	150
Z_51_1	Counts	Rearing	Breaks Z-beam, rearing movement: A break of a beam of light at the upper level Z. (No differentiation is made between ambulatory and fine movements.)	51	1	206	134	0	123	0	154	53	92	229	89	109	54	0	0	108	48	163	200	0	79	46	0	0	439	24	1	150	37	0	0	103	139	0	621	246	127	222	0	53	156	10	0	0	73
Z_52_1	Counts	Rearing	Breaks Z-beam, rearing movement: A break of a beam of light at the upper level Z. (No differentiation is made between ambulatory and fine movements.)	52	1	384	119	0	0	0	158	0	42	151	18	143	21	0	7	111	262	81	35	0	6	97	101	0	293	85	0	102	0	0	0	7	1	0	278	140	205	56	0	0	182	3	43	0	23
Z_53_1	Counts	Rearing	Breaks Z-beam, rearing movement: A break of a beam of light at the upper level Z. (No differentiation is made between ambulatory and fine movements.)	53	1	212	0	0	0	102	18	17	4	39	0	78	15	0	30	27	161	0	6	25	33	21	53	0	0	45	0	109	0	0	39	0	0	0	431	105	148	0	57	0	54	0	147	0	0
Z_54_1	Counts	Rearing	Breaks Z-beam, rearing movement: A break of a beam of light at the upper level Z. (No differentiation is made between ambulatory and fine movements.)	54	1	11	0	0	0	254	0	15	0	0	186	215	0	116	241	0	0	0	0	161	2	0	15	51	0	151	228	143	10	0	53	378	0	5	73	0	222	0	364	6	131	234	347	22	31
Z_55_1	Counts	Rearing	Breaks Z-beam, rearing movement: A break of a beam of light at the upper level Z. (No differentiation is made between ambulatory and fine movements.)	55	1	67	0	0	0	133	0	62	0	0	54	54	0	171	189	0	0	48	0	220	172	0	0	164	0	260	207	0	0	0	0	143	0	111	0	0	124	151	288	0	68	206	131	14	4
Z_56_1	Counts	Rearing	Breaks Z-beam, rearing movement: A break of a beam of light at the upper level Z. (No differentiation is made between ambulatory and fine movements.)	56	1	0	0	0	0	0	48	324	3	0	0	89	62	142	19	0	50	9	75	187	91	0	0	15	89	135	38	0	0	77	6	114	0	176	0	0	4	20	212	0	9	53	3	10	0
Z_57_1	Counts	Rearing	Breaks Z-beam, rearing movement: A break of a beam of light at the upper level Z. (No differentiation is made between ambulatory and fine movements.)	57	1	0	0	0	0	0	210	294	0	0	0	57	0	94	0	149	13	0	3	14	0	0	147	0	552	61	188	0	0	149	64	91	0	80	0	0	0	0	144	131	1	64	0	139	25
Z_58_1	Counts	Rearing	Breaks Z-beam, rearing movement: A break of a beam of light at the upper level Z. (No differentiation is made between ambulatory and fine movements.)	58	1	0	67	177	33	0	109	76	59	51	157	37	0	0	0	161	0	0	0	0	0	44	197	2	204	0	0	0	0	237	78	29	137	0	166	0	168	0	37	274	0	55	0	204	12
Z_59_1	Counts	Rearing	Breaks Z-beam, rearing movement: A break of a beam of light at the upper level Z. (No differentiation is made between ambulatory and fine movements.)	59	1	250	218	327	86	31	0	0	0	0	350	1	0	0	4	165	0	57	0	27	1	94	124	19	179	0	0	0	0	10	67	0	110	0	266	205	140	0	0	353	55	212	0	334	1
Z_60_1	Counts	Rearing	Breaks Z-beam, rearing movement: A break of a beam of light at the upper level Z. (No differentiation is made between ambulatory and fine movements.)	60	1	332	129	231	71	308	0	0	0	0	295	0	60	0	64	192	42	38	49	111	6	63	70	0	249	0	0	3	0	0	0	0	50	0	277	394	49	0	1	35	5	85	0	18	47
Z_61_1	Counts	Rearing	Breaks Z-beam, rearing movement: A break of a beam of light at the upper level Z. (No differentiation is made between ambulatory and fine movements.)	61	1	26	93	0	0	107	0	0	0	98	172	0	48	44	55	243	0	0	313	80	0	64	7	0	0	0	69	0	0	0	0	233	0	0	95	405	45	48	0	8	16	23	0	0	158
Z_62_1	Counts	Rearing	Breaks Z-beam, rearing movement: A break of a beam of light at the upper level Z. (No differentiation is made between ambulatory and fine movements.)	62	1	0	76	0	0	48	0	143	21	226	50	139	120	220	0	129	3	0	179	13	0	2	0	0	0	0	228	23	64	0	4	123	17	0	0	376	163	259	0	0	21	0	15	0	193
Z_63_1	Counts	Rearing	Breaks Z-beam, rearing movement: A break of a beam of light at the upper level Z. (No differentiation is made between ambulatory and fine movements.)	63	1	0	43	0	0	0	34	209	13	179	76	160	50	195	3	22	186	0	265	0	0	0	13	0	331	26	59	95	138	0	1	80	353	18	0	412	296	395	98	0	25	0	241	0	110
Z_64_1	Counts	Rearing	Breaks Z-beam, rearing movement: A break of a beam of light at the upper level Z. (No differentiation is made between ambulatory and fine movements.)	64	1	0	167	0	0	0	255	277	87	307	0	103	4	68	150	0	107	0	338	44	0	0	71	108	345	161	169	127	80	11	46	84	188	95	11	120	88	239	213	116	217	0	204	0	24
Z_65_1	Counts	Rearing	Breaks Z-beam, rearing movement: A break of a beam of light at the upper level Z. (No differentiation is made between ambulatory and fine movements.)	65	1	0	13	154	45	0	159	203	335	239	0	63	0	0	187	131	97	286	229	0	79	47	93	155	227	135	2	66	94	280	150	17	242	103	258	87	0	179	136	386	50	195	178	97	66
Z_66_1	Counts	Rearing	Breaks Z-beam, rearing movement: A break of a beam of light at the upper level Z. (No differentiation is made between ambulatory and fine movements.)	66	1	4	49	147	147	138	151	412	159	244	247	38	0	0	167	154	0	222	31	124	41	183	10	187	91	12	0	14	13	255	86	0	224	80	283	0	0	201	248	204	37	200	42	360	76
Z_67_1	Counts	Rearing	Breaks Z-beam, rearing movement: A break of a beam of light at the upper level Z. (No differentiation is made between ambulatory and fine movements.)	67	1	177	31	104	214	234	107	512	0	166	340	0	99	209	251	93	169	324	94	29	137	118	0	0	0	0	104	0	0	258	73	48	62	17	31	44	5	177	51	380	113	86	50	158	47
Z_68_1	Counts	Rearing	Breaks Z-beam, rearing movement: A break of a beam of light at the upper level Z. (No differentiation is made between ambulatory and fine movements.)	68	1	196	0	32	85	307	136	170	118	72	243	0	187	161	284	137	357	242	19	40	45	100	8	90	44	0	260	0	0	203	271	34	145	128	0	7	302	427	0	198	66	205	23	235	89
Z_69_1	Counts	Rearing	Breaks Z-beam, rearing movement: A break of a beam of light at the upper level Z. (No differentiation is made between ambulatory and fine movements.)	69	1	0	0	0	6	133	27	98	86	0	30	70	101	48	152	1	112	169	0	11	0	0	34	167	370	0	117	0	0	15	82	3	0	10	0	54	170	80	1	258	19	43	0	44	0
Z_70_1	Counts	Rearing	Breaks Z-beam, rearing movement: A break of a beam of light at the upper level Z. (No differentiation is made between ambulatory and fine movements.)	70	1	0	0	0	0	0	10	0	61	0	0	82	47	5	41	0	0	33	0	0	0	0	0	25	54	0	0	59	0	0	0	0	0	1	0	308	47	0	0	383	0	99	0	0	24
Z_71_1	Counts	Rearing	Breaks Z-beam, rearing movement: A break of a beam of light at the upper level Z. (No differentiation is made between ambulatory and fine movements.)	71	1	0	3	0	0	0	0	0	0	3	0	7	0	1	11	0	0	0	2	0	0	0	0	0	53	18	0	68	0	0	0	0	0	0	0	270	0	0	0	0	0	6	0	0	0
Z_72_1	Counts	Rearing	Breaks Z-beam, rearing movement: A break of a beam of light at the upper level Z. (No differentiation is made between ambulatory and fine movements.)	72	1	0	0	0	0	0	0	0	0	139	0	0	0	0	0	0	0	47	110	0	16	0	0	0	0	71	0	97	72	0	0	141	0	23	31	402	0	0	19	0	0	0	2	0	9
Z_73_1	Counts	Rearing	Breaks Z-beam, rearing movement: A break of a beam of light at the upper level Z. (No differentiation is made between ambulatory and fine movements.)	73	1	0	0	0	0	0	5	0	0	6	0	0	0	0	0	0	0	142	241	0	0	0	1	0	0	10	0	5	72	169	33	0	0	71	173	300	0	0	290	0	0	0	195	0	0
Z_74_1	Counts	Rearing	Breaks Z-beam, rearing movement: A break of a beam of light at the upper level Z. (No differentiation is made between ambulatory and fine movements.)	74	1	0	0	0	43	0	190	0	0	0	0	0	0	0	10	22	90	72	164	3	0	0	0	0	54	0	0	0	3	191	53	0	0	49	247	331	0	0	210	1	0	0	54	0	0
Z_75_1	Counts	Rearing	Breaks Z-beam, rearing movement: A break of a beam of light at the upper level Z. (No differentiation is made between ambulatory and fine movements.)	75	1	0	74	172	84	45	36	0	0	23	0	0	0	0	216	118	31	0	52	108	0	0	126	38	24	0	0	0	0	9	24	0	0	6	0	352	4	193	78	0	46	34	0	0	0
Z_76_1	Counts	Rearing	Breaks Z-beam, rearing movement: A break of a beam of light at the upper level Z. (No differentiation is made between ambulatory and fine movements.)	76	1	43	98	95	76	440	0	0	47	0	200	0	52	103	119	14	0	0	0	4	0	0	73	56	0	0	57	0	0	0	0	0	14	0	0	244	51	231	0	0	22	130	0	0	0
Z_77_1	Counts	Rearing	Breaks Z-beam, rearing movement: A break of a beam of light at the upper level Z. (No differentiation is made between ambulatory and fine movements.)	77	1	15	44	10	0	30	0	0	71	0	95	0	2	5	16	0	1	0	0	0	10	48	22	0	0	20	65	0	0	0	0	0	293	0	0	4	7	133	0	0	2	53	0	85	38
Z_78_1	Counts	Rearing	Breaks Z-beam, rearing movement: A break of a beam of light at the upper level Z. (No differentiation is made between ambulatory and fine movements.)	78	1	0	0	0	0	0	0	110	0	9	0	4	0	0	0	0	0	0	0	0	0	50	0	0	0	73	0	32	0	0	0	11	87	0	0	3	0	0	0	0	0	0	0	191	21
Z_79_1	Counts	Rearing	Breaks Z-beam, rearing movement: A break of a beam of light at the upper level Z. (No differentiation is made between ambulatory and fine movements.)	79	1	0	0	0	0	0	0	133	0	0	0	0	0	0	0	0	0	0	0	0	0	0	0	0	0	27	0	0	0	0	0	80	9	19	0	4	0	0	0	0	0	0	0	63	34
Z_80_1	Counts	Rearing	Breaks Z-beam, rearing movement: A break of a beam of light at the upper level Z. (No differentiation is made between ambulatory and fine movements.)	80	1	0	0	0	0	0	66	2	0	25	0	0	27	10	0	0	0	108	0	0	0	0	0	0	0	0	0	0	21	0	0	0	0	32	122	2	0	0	15	88	10	0	47	0	0
Z_81_1	Counts	Rearing	Breaks Z-beam, rearing movement: A break of a beam of light at the upper level Z. (No differentiation is made between ambulatory and fine movements.)	81	1	0	22	50	57	0	26	0	0	0	0	0	0	9	0	0	4	23	117	26	0	3	1	0	68	0	0	24	16	0	0	0	0	10	361	5	9	0	117	273	18	0	106	0	0
Z_82_1	Counts	Rearing	Breaks Z-beam, rearing movement: A break of a beam of light at the upper level Z. (No differentiation is made between ambulatory and fine movements.)	82	1	0	0	0	0	39	0	0	0	0	0	78	0	0	57	6	56	0	50	86	0	0	0	59	48	0	0	0	0	83	0	0	0	0	17	4	93	0	92	10	4	0	41	0	0
Z_83_1	Counts	Rearing	Breaks Z-beam, rearing movement: A break of a beam of light at the upper level Z. (No differentiation is made between ambulatory and fine movements.)	83	1	0	0	0	0	59	0	0	0	0	0	51	0	0	0	39	20	0	0	3	179	0	0	10	0	0	0	0	0	69	0	0	0	0	0	148	0	7	0	0	0	57	0	0	0
Z_84_1	Counts	Rearing	Breaks Z-beam, rearing movement: A break of a beam of light at the upper level Z. (No differentiation is made between ambulatory and fine movements.)	84	1	0	0	0	0	0	0	3	0	0	59	0	0	0	12	0	0	32	0	0	39	6	93	0	0	0	52	0	0	62	0	69	74	2	0	156	0	133	9	0	6	70	0	0	0
DistD_1_1	cm	Distance	Differential distance with reference to the sample interval.	1	1	7504	23708	2289	6011	6124	5918	3857	8077	5803	6057	4745	4686	5428	4527	5114	6487	4271	8376	7178	5511	6883	6779	4448	4698	3906	642	308	4725	5648	3118	13552	6044	2298	11360	4968	2841	4075	4535	3871	3330	7843	8529	14895	4667
DistD_2_1	cm	Distance	Differential distance with reference to the sample interval.	2	1	7844	25098	2752	3521	6071	5351	5875	6209	6266	4464	5976	3834	3884	5168	2880	1790	2737	7384	5174	6321	4499	5498	4929	4634	2217	332	86	4209	4403	2741	14122	6097	516	6661	3812	1854	4616	4196	4073	3452	7322	10508	13712	4825
DistD_3_1	cm	Distance	Differential distance with reference to the sample interval.	3	1	2663	19697	1122	1992	4572	4457	4953	6354	4207	2619	5933	4733	3721	4546	3111	3633	833	4808	4598	4184	5068	5553	5266	4060	1889	77	2170	6146	3751	3046	13157	5207	279	6290	2400	1301	4090	3841	2452	3066	7449	6806	14258	3486
DistD_4_1	cm	Distance	Differential distance with reference to the sample interval.	4	1	2066	22373	310	731	3868	5013	4226	5312	4001	3862	3970	4046	3557	3521	2407	4492	615	5521	3294	4459	4328	4919	1774	2186	1619	2024	1103	4823	5449	3331	11129	4041	45	710	157	2381	2753	3189	1000	3750	5337	7088	14447	2312
DistD_5_1	cm	Distance	Differential distance with reference to the sample interval.	5	1	1387	1800	2277	2054	3914	3430	1552	1830	2932	1496	2596	2171	3443	2019	2528	1887	2737	5784	3331	3281	4533	3738	3910	2288	3421	4319	1109	3336	2428	1697	16395	5265	60	47	126	1681	3400	2396	3209	2668	4847	7070	10602	1814
DistD_6_1	cm	Distance	Differential distance with reference to the sample interval.	6	1	4580	1781	291	1308	1985	2691	62	2004	532	1692	2933	4141	2766	4176	2159	3207	4011	4420	1643	6480	1467	3575	1293	846	4047	330	9	1415	2192	647	5533	1207	2624	276	73	68	3205	3557	2325	1684	5658	6445	8017	1597
DistD_7_1	cm	Distance	Differential distance with reference to the sample interval.	7	1	1457	379	49	624	1957	2801	508	3414	3743	1126	2789	3611	2810	3899	908	4553	356	3835	373	5271	1122	2884	523	2961	2353	20	2377	2793	785	3266	6002	2530	452	181	111	609	691	2634	1073	1703	4635	3363	9906	1931
DistD_8_1	cm	Distance	Differential distance with reference to the sample interval.	8	1	2919	6476	95	4970	4283	15	4299	1207	1861	352	371	1507	2946	2502	3515	2812	2242	3244	3714	3662	4307	3682	2885	2271	1094	28	834	11	4191	2964	9674	2795	49	572	431	1352	2566	808	746	3477	3340	4057	6894	149
DistD_9_1	cm	Distance	Differential distance with reference to the sample interval.	9	1	5733	23909	47	2070	1116	3467	3586	47	3791	1428	4416	1912	2848	1181	3624	432	2372	4673	1640	4368	1388	5154	3255	2413	1493	121	752	394	1821	17	8258	736	610	212	432	3449	3387	751	4589	1851	3133	2454	4839	364
DistD_10_1	cm	Distance	Differential distance with reference to the sample interval.	10	1	1646	29096	196	10	1627	3132	942	2772	1316	3098	2775	387	1659	3300	2040	765	2058	4050	434	5503	3102	2899	64	900	210	58	2683	3460	3	2734	1562	10	223	271	320	933	3215	1355	2406	1291	1656	1729	3604	2531
DistD_11_1	cm	Distance	Differential distance with reference to the sample interval.	11	1	1924	31348	1286	524	1985	1370	4	4288	2299	2310	807	3878	1386	2102	737	510	246	2870	269	12184	2086	930	73	887	2411	195	503	2885	1188	3348	3771	11	4256	279	2688	916	410	1720	2096	2528	1859	1978	1307	2881
DistD_12_1	cm	Distance	Differential distance with reference to the sample interval.	12	1	1211	29157	3522	698	164	9	4553	2632	4248	1660	310	2948	1855	1237	2663	1085	1002	2635	3664	4830	446	539	233	1428	2823	793	134	4136	3689	657	7284	1427	2469	6394	2252	2608	1016	2755	211	2707	3749	862	4097	1893
DistD_13_1	cm	Distance	Differential distance with reference to the sample interval.	13	1	716	29435	2246	2372	3701	16	3425	21	1323	266	1496	2116	3125	3173	1484	1528	910	1714	2839	4822	6397	3259	2459	889	77	1525	662	728	2778	1873	4800	2901	759	6806	82	3050	2413	4616	886	2445	4571	497	7185	1772
DistD_14_1	cm	Distance	Differential distance with reference to the sample interval.	14	1	1129	26726	1432	84	1400	2892	972	4563	1123	716	5473	1028	1753	591	1181	4857	691	1989	26	6578	3306	5271	4040	3951	285	386	1127	1353	2994	599	11707	3245	575	8907	0	701	2190	2667	2473	1052	3771	1357	2490	1179
DistD_15_1	cm	Distance	Differential distance with reference to the sample interval.	15	1	1221	23541	94	636	348	3572	41	2113	2361	461	3040	1624	441	1479	378	1569	609	599	503	11132	3641	3605	1546	1361	3197	174	846	2897	173	1845	14098	1652	1022	4523	51	358	785	1720	218	604	835	5765	654	908
DistD_16_1	cm	Distance	Differential distance with reference to the sample interval.	16	1	3723	27452	154	2947	2135	947	1044	33	1605	3319	730	2350	761	3821	2234	451	798	1775	1646	3968	2630	1291	62	1796	1852	913	176	909	645	2284	2099	23	1987	233	69	2254	2522	861	1880	1296	1294	4126	796	1800
DistD_17_1	cm	Distance	Differential distance with reference to the sample interval.	17	1	407	29822	2138	1770	170	178	1267	337	1620	1901	1486	2526	1963	3352	1265	344	3487	3080	1006	2284	870	1656	1684	3035	335	482	1510	2894	659	331	43822	44	201	210	3403	1191	2828	2267	1215	1522	5268	3434	551	35
DistD_18_1	cm	Distance	Differential distance with reference to the sample interval.	18	1	346	31111	1137	12715	3442	1470	983	2865	1166	928	3644	590	483	835	693	3058	654	2762	247	4114	1984	1520	947	2626	1188	467	2873	208	2293	3065	6700	1645	2715	924	228	681	1632	3118	3264	960	4547	268	3606	639
DistD_19_1	cm	Distance	Differential distance with reference to the sample interval.	19	1	778	28151	756	1891	1852	2245	453	2561	1048	393	2748	3353	2769	1736	1725	644	1077	825	1442	7481	1488	1416	2074	3625	1176	1355	1337	2239	952	1350	10388	3586	143	7978	437	3061	397	3264	2145	1709	2269	1871	3029	582
DistD_20_1	cm	Distance	Differential distance with reference to the sample interval.	20	1	324	25308	3711	3315	1313	2891	5149	4065	5197	189	4324	4208	4628	4607	2700	5672	5123	3049	1904	3891	2827	5898	814	3719	3608	1808	2524	3322	1629	3800	10411	6335	3235	8474	5	4185	4603	913	6029	4289	2506	7360	5136	3991
DistD_21_1	cm	Distance	Differential distance with reference to the sample interval.	21	1	6440	21765	4143	4787	2135	7103	7746	6290	8380	7891	5686	4523	5741	6194	6029	5707	3672	2934	4306	5608	6201	7502	4989	8119	8100	3460	2275	3036	5706	5069	12049	6160	5048	8783	1090	8324	5566	5035	7753	4387	5858	7308	14836	3856
DistD_22_1	cm	Distance	Differential distance with reference to the sample interval.	22	1	6831	18617	3698	4155	7147	4652	9171	7844	8677	7638	3309	4607	5943	4387	4625	6958	2952	4486	5618	5039	4000	6841	6774	5590	7260	3250	2219	3675	4800	4165	17343	7346	5156	7153	3895	6927	5263	7079	5467	1322	6513	5106	13102	4346
DistD_23_1	cm	Distance	Differential distance with reference to the sample interval.	23	1	7507	22457	3407	5104	6310	6074	5763	10698	5886	7985	4296	5845	3090	4194	5403	3132	3058	4290	4991	4314	5124	5767	5830	7778	7777	2831	3050	5188	2271	4104	10120	6727	4084	8491	4299	4837	5730	6917	4182	3057	7421	6734	11127	2059
DistD_24_1	cm	Distance	Differential distance with reference to the sample interval.	24	1	4710	24417	3805	4282	4826	5408	7225	4728	7611	9673	5783	4417	2347	3723	4508	5258	1874	5311	7071	6221	3955	4898	5160	4247	6600	4156	777	1439	3542	2325	12033	6346	2413	7863	3107	3827	3082	6992	3147	4479	7176	7337	12897	1198
DistD_25_1	cm	Distance	Differential distance with reference to the sample interval.	25	1	5507	23099	4038	2522	5669	4180	6500	7467	5857	8950	3509	2651	3499	5285	4416	5845	4652	5259	2120	5165	6243	5750	4758	5053	5784	935	23	3963	5470	6707	8761	6548	4121	9073	4148	3071	4693	6706	3967	4201	5755	4931	11240	3788
DistD_26_1	cm	Distance	Differential distance with reference to the sample interval.	26	1	7857	18524	4135	1077	6354	5242	5673	1930	6905	8447	4088	5395	3735	1330	2961	3744	4935	4527	5648	4171	3460	5410	2769	2093	4879	48	659	1909	5339	3803	11610	4640	3804	7774	3249	4961	3762	8051	4128	5113	6327	6706	10333	3594
DistD_27_1	cm	Distance	Differential distance with reference to the sample interval.	27	1	7041	23816	2763	3518	3419	2455	6452	5022	5312	8687	2496	3075	3709	4466	2510	8185	3102	2086	2476	5522	2242	1904	5039	6938	2709	1301	2837	1321	3919	4473	9120	4017	4968	9867	2988	5982	3765	5853	5082	4760	5954	5128	12385	3338
DistD_28_1	cm	Distance	Differential distance with reference to the sample interval.	28	1	5443	20661	3097	4736	4518	884	5002	8359	6424	10134	4774	852	3741	2911	1936	3960	1784	5122	876	5039	5813	7022	3606	5171	5277	3262	2934	3125	3301	3476	6244	7276	4995	5199	3082	9319	4054	6352	5235	4621	6324	3400	12299	1578
DistD_29_1	cm	Distance	Differential distance with reference to the sample interval.	29	1	5874	7838	3285	4609	4476	5230	5938	7180	5231	7134	6453	3889	4093	1397	4346	313	1913	4513	4944	4488	2983	6335	5700	2639	5181	4322	2995	3649	821	3487	9552	4360	2571	10481	382	4122	5545	5453	3910	2549	8092	5385	10889	685
DistD_30_1	cm	Distance	Differential distance with reference to the sample interval.	30	1	6270	19947	3951	4572	3522	4047	4634	7790	4196	8249	4876	6253	3338	5914	1584	1013	4799	2948	4683	4553	3451	6175	2246	5116	4302	2853	1102	4197	3941	2141	12116	4070	135	12659	422	6799	3905	5819	4840	442	6543	6157	12818	4082
DistD_31_1	cm	Distance	Differential distance with reference to the sample interval.	31	1	5445	18533	2383	4284	3012	4370	6334	5758	5406	6888	3528	6018	3303	3351	4260	6069	3765	913	3083	5000	352	2214	3601	4956	5063	1982	470	1664	3500	3139	8704	4224	2396	7036	1343	3430	4249	6624	5980	1076	6369	4275	9723	2680
DistD_32_1	cm	Distance	Differential distance with reference to the sample interval.	32	1	7019	22639	2928	1708	5388	1782	4119	7263	4789	7801	1229	4252	3261	5461	3103	7062	4003	2437	891	4592	3801	5724	5631	5671	2996	548	348	3030	4534	5494	11518	7453	5094	12153	1420	104	4047	6273	6411	4686	7178	5696	7935	3028
DistD_33_1	cm	Distance	Differential distance with reference to the sample interval.	33	1	4965	24265	3624	2142	4301	3094	6136	5036	3903	6926	5534	4689	5184	3163	3356	6326	4320	5323	139	5087	3219	6830	4541	1077	4918	1903	3338	405	3343	3356	12385	3705	1320	1132	2510	3676	2191	7211	3861	4489	6361	4092	9227	2136
DistD_34_1	cm	Distance	Differential distance with reference to the sample interval.	34	1	6260	21903	3447	3918	3740	4640	7729	5224	5443	7438	5034	3374	3057	2634	1254	6462	2847	2659	110	5082	3381	4235	5259	6637	6731	4023	3899	2857	1362	2715	12414	4850	9281	2344	4264	5458	3989	6668	6723	5561	5961	5667	9621	3603
DistD_35_1	cm	Distance	Differential distance with reference to the sample interval.	35	1	5115	24995	3595	5589	961	2752	8669	2366	5230	6239	3737	1138	1783	6326	311	4919	3342	1134	3987	2180	3735	2319	5144	4180	3714	2133	2345	2183	1622	1447	12450	4079	4133	5565	2086	6695	2617	5546	4412	4460	5776	5021	6828	626
DistD_36_1	cm	Distance	Differential distance with reference to the sample interval.	36	1	6341	23927	3118	4166	4573	3730	5394	390	5592	7036	2764	3682	3585	3634	1898	7163	4033	1043	5178	3092	1583	1581	3626	1446	2812	2330	339	1100	3077	292	12250	5695	2776	8444	3128	7604	4126	6508	4718	5077	6606	7071	10299	1733
DistD_37_1	cm	Distance	Differential distance with reference to the sample interval.	37	1	6360	25098	2852	4918	42	3841	4625	5892	3748	5016	4179	5364	4699	3802	3678	4331	2540	167	3455	3403	897	4378	2438	8286	4730	141	866	2619	3733	3068	9220	4363	3214	7753	173	6587	3328	5958	6329	2559	7318	6937	10636	2816
DistD_38_1	cm	Distance	Differential distance with reference to the sample interval.	38	1	4930	21592	2343	4664	4445	3582	5743	2127	5483	4938	2358	5035	4072	2245	4297	6538	3684	1349	2324	4303	5787	5028	3493	5865	4488	273	647	325	4579	4976	11542	4755	4127	9553	66	5578	3770	5002	4601	932	5780	4302	10633	3027
DistD_39_1	cm	Distance	Differential distance with reference to the sample interval.	39	1	5313	19569	3905	4292	2305	2613	4766	4422	4545	5421	5130	4291	4358	4192	4339	4861	1956	4670	3903	3935	4191	4421	4661	4912	1320	1484	592	2382	431	4751	11219	6165	2499	9113	44	8293	5250	5692	5464	2529	5531	6627	8665	3576
DistD_40_1	cm	Distance	Differential distance with reference to the sample interval.	40	1	5057	22734	2712	3520	731	3204	9861	280	3213	5924	2859	4434	4227	5560	1391	1986	2145	5733	857	3494	5800	6214	3932	9215	4612	3065	2913	1483	4120	3513	12008	4752	1064	7410	596	5072	3747	5002	4365	3818	5988	5584	8725	2219
DistD_41_1	cm	Distance	Differential distance with reference to the sample interval.	41	1	7270	20509	3013	363	557	1832	7777	3094	4583	2764	3529	2408	2044	2332	580	55	2347	3001	156	3890	3811	4847	1481	7192	4091	2463	4666	2126	4580	4246	10745	3999	3351	8348	2175	3354	3456	4472	6113	4790	6502	4155	7253	4544
DistD_42_1	cm	Distance	Differential distance with reference to the sample interval.	42	1	4412	11278	1811	427	1888	665	2934	524	3664	2630	1112	1596	2372	3504	556	135	3112	3692	198	3774	4360	5124	907	3096	4547	945	3699	3061	4833	4906	11439	4970	3050	3471	3481	4794	670	5925	5766	3100	5991	6642	7310	1570
DistD_43_1	cm	Distance	Differential distance with reference to the sample interval.	43	1	3818	11065	2042	1950	4273	749	6054	2561	1839	6640	1684	5471	5092	6598	1372	3442	854	3457	1728	1400	5949	2962	416	6210	5108	92	3026	3206	5486	4381	9349	4668	4169	7284	3647	4607	3765	4717	5313	4087	5804	5373	3833	3555
DistD_44_1	cm	Distance	Differential distance with reference to the sample interval.	44	1	5605	6396	934	4114	7299	1095	6489	4404	2437	6528	1256	1148	5324	3609	3898	7183	44	4527	995	5496	2669	927	1606	5127	4716	1527	3173	353	5077	4008	9266	3845	3434	3170	3443	3551	4391	5109	4183	3023	5076	6194	3478	2915
DistD_45_1	cm	Distance	Differential distance with reference to the sample interval.	45	1	4763	21522	1097	5144	4374	86	6992	2401	3382	5907	661	2347	4294	4427	3461	5588	2159	4816	2074	4635	1134	2632	543	6442	753	2620	3703	498	3990	3014	11368	2375	6043	2052	4538	3080	3727	5948	5033	3004	6229	4404	8802	2948
DistD_46_1	cm	Distance	Differential distance with reference to the sample interval.	46	1	4027	15935	1806	5415	4459	349	6429	3514	3740	3963	102	833	7010	3790	1988	3837	2738	2113	292	3574	775	3332	2938	4936	1672	3808	2500	2737	2610	3202	10715	742	3469	1833	4073	3199	3090	5125	5002	3039	5401	5316	8933	1164
DistD_47_1	cm	Distance	Differential distance with reference to the sample interval.	47	1	5886	14591	2358	5857	3956	247	2029	1857	2302	5729	741	2088	4424	5814	1838	449	231	4283	2766	476	704	754	4629	3254	5043	1965	1728	391	2596	4558	9159	3865	713	266	3445	6057	3349	5649	3644	2027	4162	4189	8530	547
DistD_48_1	cm	Distance	Differential distance with reference to the sample interval.	48	1	3356	16410	3005	4571	3253	619	85	751	596	8728	1024	635	4752	7356	870	169	2	2341	3616	719	3800	1282	5853	4137	3382	1867	246	8148	3146	2424	9893	1478	738	536	3848	3921	3045	5961	4790	3646	4087	3867	8606	1830
DistD_49_1	cm	Distance	Differential distance with reference to the sample interval.	49	1	4777	25948	3216	4071	1924	819	141	2791	3866	7852	4817	482	3187	5470	1951	4757	71	1806	4618	424	2507	1009	4384	6540	4155	3671	232	3030	3256	2314	8868	4740	1131	4731	5439	4594	3795	1446	4716	3221	2455	4911	7480	2640
DistD_50_1	cm	Distance	Differential distance with reference to the sample interval.	50	1	1261	16117	2509	2952	83	3356	3945	1825	3474	4878	5439	4521	929	1799	302	3346	1661	4362	950	3468	697	1412	4004	810	5082	202	1730	4531	1552	2477	10470	3814	1376	8690	5173	5044	3816	1174	3562	4256	403	1519	1835	4009
DistD_51_1	cm	Distance	Differential distance with reference to the sample interval.	51	1	4644	13645	718	2982	329	2778	1507	4543	4702	3072	4519	2346	227	1721	3474	1932	2796	2714	320	4619	886	929	848	6593	1686	1267	3100	3521	17	2872	12275	4760	199	10868	4793	4267	3931	589	2811	3201	2128	1904	258	2568
DistD_52_1	cm	Distance	Differential distance with reference to the sample interval.	52	1	5901	20966	584	89	38	3530	338	2622	4096	1939	3533	997	1122	1555	2680	5990	2887	567	410	993	3640	4692	2489	4506	2964	2085	2571	1253	1086	267	4170	2082	2870	7146	2657	5784	2975	831	2937	4716	1433	3652	21	2072
DistD_53_1	cm	Distance	Differential distance with reference to the sample interval.	53	1	4085	17966	1555	44	1241	1639	546	1737	3525	27	2742	858	257	2377	1463	2524	44	532	1008	3685	812	4013	704	17	3328	2260	2494	151	1127	2497	8601	409	82	8915	5425	5016	375	2584	1172	3730	557	3617	127	292
DistD_54_1	cm	Distance	Differential distance with reference to the sample interval.	54	1	2668	26430	288	99	4263	1847	1861	1493	1928	4246	4538	613	2488	5022	453	77	491	146	3809	1256	1	1283	2431	58	4062	3500	2445	1921	38	3059	12672	2099	574	10684	494	6485	101	4528	1685	2595	5651	5388	638	1980
DistD_55_1	cm	Distance	Differential distance with reference to the sample interval.	55	1	4721	19427	15	6	2599	1020	1153	1194	644	629	2501	693	4232	4287	121	233	978	93	3881	4794	19	86	4874	2	6067	3073	2465	362	17	368	10168	792	2977	19254	301	3978	2300	5351	433	2613	6572	4265	989	1138
DistD_56_1	cm	Distance	Differential distance with reference to the sample interval.	56	1	7778	19824	120	337	966	2297	4640	362	738	18	4274	2281	3745	1037	2	2268	643	1699	3142	5415	11	1278	1413	1632	4930	2088	5	701	960	2974	14055	512	3457	16993	53	2086	985	5567	1064	1641	3838	1305	344	278
DistD_57_1	cm	Distance	Differential distance with reference to the sample interval.	57	1	1471	15438	52	77	17	2736	5140	368	1004	705	3389	836	4512	856	3480	1771	338	428	1997	1085	408	4736	706	7600	3396	2679	611	286	2575	3177	13780	2958	2222	8410	162	552	2500	4493	1742	478	3501	795	3675	1103
DistD_58_1	cm	Distance	Differential distance with reference to the sample interval.	58	1	1806	20149	3587	1908	788	2066	2884	2698	1968	5189	1557	150	2234	297	4116	421	910	209	387	1031	1090	5944	433	3416	1651	370	1315	312	3855	2445	8427	4056	143	6651	26	3750	886	2595	4112	1043	2590	953	6869	849
DistD_59_1	cm	Distance	Differential distance with reference to the sample interval.	59	1	4410	27566	3629	3113	776	657	2500	460	619	8068	389	189	554	661	4185	122	2012	113	1273	540	2008	4908	2617	2908	666	173	710	591	246	2550	8294	4115	132	8611	343	3719	1130	110	3272	2072	5521	1393	8500	575
DistD_60_1	cm	Distance	Differential distance with reference to the sample interval.	60	1	4616	27293	2668	2074	5084	676	622	47	445	5928	1910	1953	416	3507	3775	2365	1029	1947	3269	429	2398	3899	1338	4091	209	90	559	1367	25	1367	5271	2585	240	6891	55	1634	284	614	4914	2155	5207	3125	865	2205
DistD_61_1	cm	Distance	Differential distance with reference to the sample interval.	61	1	3426	21710	283	1276	2805	387	745	322	3128	4560	267	3477	1777	2931	4084	437	304	1960	3310	4593	2806	1540	1126	627	489	1932	56	485	6	2150	10893	1165	0	11409	151	1836	2339	137	2048	2199	2511	2510	855	2023
DistD_62_1	cm	Distance	Differential distance with reference to the sample interval.	62	1	678	21751	80	401	1653	929	3205	983	3845	3620	4100	5055	4080	780	4277	208	308	4479	1516	2705	373	815	658	7	319	5193	1498	1655	87	1478	12223	1018	291	16305	1325	3131	3120	322	1589	1617	2457	2147	2124	3871
DistD_63_1	cm	Distance	Differential distance with reference to the sample interval.	63	1	1014	14406	148	496	542	2188	4025	1159	5397	2001	4470	3171	5656	955	1650	5211	1263	2895	471	744	41	1886	769	4280	3100	1018	2207	3440	29	2280	11274	4158	1607	13684	1672	4944	3923	3003	3504	1276	607	4243	1192	2962
DistD_64_1	cm	Distance	Differential distance with reference to the sample interval.	64	1	1307	13764	988	268	1200	3148	3852	4585	6275	164	3278	122	3008	4907	883	4303	534	977	1931	383	0	4472	2984	7166	3608	3680	2590	2820	560	3175	8739	4918	4626	15447	3285	3449	3797	4574	3461	4765	1295	5615	3625	3265
DistD_65_1	cm	Distance	Differential distance with reference to the sample interval.	65	1	1130	12025	2729	1410	1788	2728	4005	7179	5685	29	3436	144	2144	4642	4862	3002	4826	2329	1430	4438	1606	4115	4568	4064	4936	384	3093	3990	3280	4852	2873	2611	5128	6748	866	562	3334	4361	2737	3148	5185	6641	3727	3026
DistD_66_1	cm	Distance	Differential distance with reference to the sample interval.	66	1	1395	11340	2105	3495	1961	3750	8379	6023	7378	5000	2415	177	503	4214	3866	351	5573	1183	3877	4794	5031	1520	4363	2544	1693	57	1568	3066	4214	4970	1801	3908	4196	7557	126	1002	3311	4490	3479	2554	7158	2783	10237	2854
DistD_67_1	cm	Distance	Differential distance with reference to the sample interval.	67	1	5197	20990	3251	5119	3567	2716	7645	2729	5534	7205	1940	2903	4685	5790	4900	3852	4693	1849	5220	5165	5823	18	86	30	62	3894	5	99	4028	3758	7429	3288	2324	3826	1931	1229	2243	3931	3880	3399	4148	5570	9004	1994
DistD_68_1	cm	Distance	Differential distance with reference to the sample interval.	68	1	4124	31888	2551	4711	5009	3419	4588	2939	3671	7211	3755	5983	5320	6905	4880	7747	3648	568	3525	2057	4332	882	2210	874	769	4244	59	950	4155	5777	7225	3166	4074	4669	402	5056	4468	346	4145	3091	5323	2608	9324	2795
DistD_69_1	cm	Distance	Differential distance with reference to the sample interval.	69	1	3403	31530	111	1364	2766	1456	3520	4229	549	2193	2469	5102	3872	3906	1603	3280	3442	6	1892	92	2058	2842	4264	4846	373	4821	3059	152	663	2790	1918	381	1082	165	923	5179	2937	960	5074	2644	3378	2821	2113	1835
DistD_70_1	cm	Distance	Differential distance with reference to the sample interval.	70	1	4696	27946	818	1130	233	1008	948	4362	764	1531	3161	3065	656	2948	956	190	1505	54	37	85	558	107	4763	3475	669	674	4492	754	128	3102	384	1720	292	1080	942	3597	1090	62	3786	1885	3301	330	107	1592
DistD_71_1	cm	Distance	Differential distance with reference to the sample interval.	71	1	1519	29731	734	415	283	1129	1045	1004	828	2598	1530	1692	187	2098	1785	18	567	1009	856	708	152	3	809	1254	1507	29	2062	1157	4	263	2526	1191	407	438	3182	1260	797	272	354	752	982	2143	0	6
DistD_72_1	cm	Distance	Differential distance with reference to the sample interval.	72	1	1268	614	2031	2084	51	92	6160	511	3540	1215	1191	493	184	896	863	87	1959	2377	1377	681	41	63	464	6	2413	41	3999	3042	50	135	10498	395	1603	2448	2410	838	632	2082	85	1653	29	4673	6	754
DistD_73_1	cm	Distance	Differential distance with reference to the sample interval.	73	1	1364	317	601	1426	2149	130	3000	660	1984	354	131	1020	695	1337	110	30	4260	2603	637	390	320	231	272	4	957	116	2485	4541	2753	1878	3906	541	5017	6179	4759	1475	683	3700	84	404	389	5149	102	1475
DistD_74_1	cm	Distance	Differential distance with reference to the sample interval.	74	1	207	5313	2272	1880	1096	2870	2199	982	340	2109	1194	1472	443	488	1339	2055	3111	2265	389	2432	1148	1560	824	1434	60	63	512	3433	2799	2957	10296	591	2561	7541	1978	1128	952	4593	860	1033	342	4127	365	111
DistD_75_1	cm	Distance	Differential distance with reference to the sample interval.	75	1	193	11863	2903	2925	227	1400	1307	162	1616	1263	1489	658	471	3471	2918	2352	263	2676	3869	1254	5567	3887	1797	1159	822	86	362	1176	976	3655	3894	564	762	4519	4503	557	2390	3424	1425	2018	1609	289	35	215
DistD_76_1	cm	Distance	Differential distance with reference to the sample interval.	76	1	2886	21453	4033	4696	4137	72	5707	1771	1013	4806	100	2800	3968	3927	1533	164	86	176	2651	379	1779	4024	4266	5693	1543	1862	689	120	0	3912	1541	1141	1330	2142	4165	2235	3189	1792	383	3036	4254	1403	356	252
DistD_77_1	cm	Distance	Differential distance with reference to the sample interval.	77	1	2363	15217	1865	1300	2862	643	2598	5023	2801	3079	193	2893	2863	3116	300	993	163	91	58	761	2616	3108	1265	121	1783	3322	256	518	0	3276	9633	3802	43	2231	461	2289	2982	1589	862	1004	3744	2695	4253	1732
DistD_78_1	cm	Distance	Differential distance with reference to the sample interval.	78	1	358	5132	2054	2275	1009	28	2712	799	4375	957	3282	2136	4042	478	5432	597	47	248	659	23	2835	892	380	796	5031	3711	1918	667	59	903	4848	3254	324	1260	371	262	920	465	444	764	600	837	7439	1825
DistD_79_1	cm	Distance	Differential distance with reference to the sample interval.	79	1	434	21125	163	938	50	152	4606	63	308	68	688	145	666	612	7430	2201	20	120	1229	196	5448	979	419	261	4103	1978	2275	983	653	4420	12722	1909	2794	256	197	533	603	1458	307	1208	97	542	6077	1113
DistD_80_1	cm	Distance	Differential distance with reference to the sample interval.	80	1	1099	21841	1307	309	344	1164	2701	135	2202	46	1087	1466	1117	1911	2789	834	2825	282	1217	1158	448	1575	1963	1719	132	2276	94	1423	329	3895	7171	779	2483	4351	290	839	465	611	2685	741	434	3673	1151	1494
DistD_81_1	cm	Distance	Differential distance with reference to the sample interval.	81	1	819	24392	2625	2765	125	1384	136	762	3433	54	1867	1971	897	124	85	829	1951	1656	1950	290	774	534	280	2034	1847	2755	1693	2554	92	3327	1006	1044	1527	7609	391	1823	251	3664	3582	1931	749	4655	852	503
DistD_82_1	cm	Distance	Differential distance with reference to the sample interval.	82	1	291	6986	1861	1937	1133	171	1623	646	1523	62	2114	364	227	1685	6793	1985	483	2409	4543	281	72	718	2963	3819	646	2654	616	5	2636	1971	4025	264	16	3565	370	3064	673	3478	2465	1707	172	2921	3	391
DistD_83_1	cm	Distance	Differential distance with reference to the sample interval.	83	1	1341	24391	1611	59	1290	40	828	951	748	1	2178	98	45	169	2470	885	29	536	2355	4318	926	2066	2693	3576	388	2748	146	93	2189	92	1130	538	247	332	1264	1429	1028	613	498	1197	2367	203	371	1593
DistD_84_1	cm	Distance	Differential distance with reference to the sample interval.	84	1	76	4249	3993	732	418	823	1785	438	1654	2087	1798	502	466	1083	1249	1148	509	35	1360	2841	3110	2704	74	591	57	2587	27	600	803	669	10356	2501	472	428	1730	1406	2700	760	618	733	3172	423	736	842
date_start_dark_cycle_1		Date and time of dark cycle start	Date and time of dark cycle start in the calorimetry assay		1	29.07.2014 18:00:00	30.07.2014 18:00:00	30.07.2014 18:00:00	30.07.2014 18:00:00	28.07.2014 18:00:00	28.07.2014 18:00:00	28.07.2014 18:00:00	28.07.2014 18:00:00	28.07.2014 18:00:00	28.07.2014 18:00:00	28.07.2014 18:00:00	28.07.2014 18:00:00	28.07.2014 18:00:00	28.07.2014 18:00:00	28.07.2014 18:00:00	30.07.2014 18:00:00	30.07.2014 18:00:00	29.07.2014 18:00:00	29.07.2014 18:00:00	29.07.2014 18:00:00	28.07.2014 18:00:00	28.07.2014 18:00:00	28.07.2014 18:00:00	28.07.2014 18:00:00	28.07.2014 18:00:00	30.07.2014 18:00:00	30.07.2014 18:00:00	29.07.2014 18:00:00	29.07.2014 18:00:00	29.07.2014 18:00:00	28.07.2014 18:00:00	29.07.2014 18:00:00	30.07.2014 18:00:00	30.07.2014 18:00:00	30.07.2014 18:00:00	28.07.2014 18:00:00	28.07.2014 18:00:00	28.07.2014 18:00:00	28.07.2014 18:00:00	28.07.2014 18:00:00	28.07.2014 18:00:00	28.07.2014 18:00:00	28.07.2014 18:00:00	28.07.2014 18:00:00
datetime_end_dark_cycle_1		Date and time of dark cycle end	Date and time of dark cycle end in the calorimetry assay		1	30.07.2014 06:00:00	31.07.2014 06:00:00	31.07.2014 06:00:00	31.07.2014 06:00:00	29.07.2014 06:00:00	29.07.2014 06:00:00	29.07.2014 06:00:00	29.07.2014 06:00:00	29.07.2014 06:00:00	29.07.2014 06:00:00	29.07.2014 06:00:00	29.07.2014 06:00:00	29.07.2014 06:00:00	29.07.2014 06:00:00	29.07.2014 06:00:00	31.07.2014 06:00:00	31.07.2014 06:00:00	30.07.2014 06:00:00	30.07.2014 06:00:00	30.07.2014 06:00:00	29.07.2014 06:00:00	29.07.2014 06:00:00	29.07.2014 06:00:00	29.07.2014 06:00:00	29.07.2014 06:00:00	31.07.2014 06:00:00	31.07.2014 06:00:00	30.07.2014 06:00:00	30.07.2014 06:00:00	30.07.2014 06:00:00	29.07.2014 06:00:00	30.07.2014 06:00:00	31.07.2014 06:00:00	31.07.2014 06:00:00	31.07.2014 06:00:00	29.07.2014 06:00:00	29.07.2014 06:00:00	29.07.2014 06:00:00	29.07.2014 06:00:00	29.07.2014 06:00:00	29.07.2014 06:00:00	29.07.2014 06:00:00	29.07.2014 06:00:00	29.07.2014 06:00:00
[truncated: 304 more columns]

## Sheet: status_codes
setting_value_text	setting_description
_bLOQ_	(ESLIM_PARAMSC_009 & IMPC_PARAMSC_009): Measured value is below the lower limit of quantitation of the assay
_AUL_	(ESLIM_PARAMSC_008 & IMPC_PARAMSC_008): Measured value is above the upper limit of quantitation of the assay
_PNM-EQ_	(ESLIM_PARAMSC_001 & IMPC_PARAMSC_001): Parameter not measured - Equipment Failed
_PNM-EI_	IMPC_PARAMSC_014: Parameter not measured - Equipment Incompatible
_PNM-SL_	(ESLIM_PARAMSC_002 & IMPC_PARAMSC_002): Parameter not measured - Sample lost
_PNM-IS_	(ESLIM_PARAMSC_003 & IMPC_PARAMSC_003): Parameter not measured - Insufficient Sample
_PNR-WI_	(ESLIM_PARAMSC_004 & IMPC_PARAMSC_004): Parameter not recorded - Welfare Issue
_PNM-NIS_	(ESLIM_PARAMSC_007 & IMPC_PARAMSC_007): Parameter not measured - not in SOP
_PNM-PQF_	(IMPC_PARAMSC_010): Parameter not measured - parameter QC failed
_PNM-LNRY_	(IMPC_PARAMSC_011): Parameter not measured - LIMS not ready yet (LIMS is undergoing updates and is unable to collect the data, for the moment; e.g. manage mandatory parameters added to procedure after experiment performed but before data exported)
_PNM-UM_	(IMPC_PARAMSC_013): Parameter not measured - uncooperative mouse (e.g. mouse woke up from narcosis too early so ABR could not be fully examined)
_PNM-SF_	(IMPC_PARAMSC_012): Parameter not measured - Software failure
_PNM-S_	IMPC_PARAMSC_005: Parameter not measured - schedule
_SPNM-BV_	(IMPC_PARAMSC_003): single parameter not measured because of a too low blood volume
_PNM-NPEP_	(MausDBinternal_PARAMSC): Parameter not measured - not part of EUMODIC procedure
_REJECTED_	(MausDBinternal_PARAMSC): Rejected value from blood pressure assay
_MNR_	IMPC_PARAMSC_005:Metadata not recorded inadvertently
_PNM-PDRM_	IMPC_PARAMSC_005: Parameter not measured - phenotype or disease rules out measurement of parameter
_PNM-NMSP_	IMPC_PARAMSC_005:no fertility male screen performed
_PNM-NFSP_	IMPC_PARAMSC_005:no fertility female screen performed
