# Supplementary material for: Laboratory mouse housing conditions can be improved using common environmental enrichment without compromising data
Source: PLoS Biol. 2018 Apr 16;16(4):e2005019. doi: 10.1371/journal.pbio.2005019 (PMC5922977; doi:10.1371/journal.pbio.2005019)
Supplement: S1 Data — (ZIP) [file pbio.2005019.s001.zip › S1_Data/P00343_CALORIMETRY-3.xlsx]

## Sheet: data
identifier	parameter_unit	parameter_name	parameter_description	measurement	metadata_value	1	2	3	4	5	6	7	8	9	10	11	12	13	14	15	16	17	18	19	20	21	22	23	24	25	26	27	28	29	30	31	32	33	34	35	36	37	38	39	40	41	42	43	44
mouse_id						30304073	30304074	30304075	30304076	30304077	30304078	30304079	30304080	30304081	30304082	30304083	30304084	30304085	30304086	30304087	30304088	30304089	30304090	30304091	30304092	30304093	30304094	30304095	30304096	30304097	30304098	30304099	30304100	30304101	30304102	30304103	30304104	30304105	30304106	30304107	30304108	30304109	30304110	30304111	30304112	30304113	30304114	30304115	30304116
mouse_line						Enrichment	Enrichment	Enrichment	Enrichment	Enrichment	Enrichment	Enrichment	Enrichment	Enrichment	Enrichment	Enrichment	Enrichment	Enrichment	Enrichment	Enrichment	Enrichment	Enrichment	Enrichment	Enrichment	Enrichment	Enrichment	Enrichment	Enrichment	Enrichment	Enrichment	Enrichment	Enrichment	Enrichment	Enrichment	Enrichment	Enrichment	Enrichment	Enrichment	Enrichment	Enrichment	Enrichment	Enrichment	Enrichment	Enrichment	Enrichment	Enrichment	Enrichment	Enrichment	Enrichment
strain						C57BL/6NTac	C57BL/6NTac	C57BL/6NTac	C57BL/6NTac	C57BL/6NTac	C57BL/6NTac	C57BL/6NTac	C57BL/6NTac	C57BL/6NTac	C57BL/6NTac	C57BL/6NTac	C57BL/6NTac	C57BL/6NTac	C57BL/6NTac	C57BL/6NTac	C57BL/6NTac	C57BL/6NTac	C57BL/6NTac	C57BL/6NTac	C57BL/6NTac	C57BL/6NTac	C57BL/6NTac	C57BL/6NTac	C57BL/6NTac	C57BL/6NTac	C57BL/6NTac	C57BL/6NTac	C57BL/6NTac	C57BL/6NTac	C57BL/6NTac	C57BL/6NTac	C57BL/6NTac	C57BL/6NTac	C57BL/6NTac	C57BL/6NTac	C57BL/6NTac	C57BL/6NTac	C57BL/6NTac	C57BL/6NTac	C57BL/6NTac	C57BL/6NTac	C57BL/6NTac	C57BL/6NTac	C57BL/6NTac
sex						m	m	m	m	m	m	m	m	m	m	m	m	m	m	m	m	m	m	m	m	m	m	m	m	m	m	m	m	m	m	f	f	f	f	f	f	f	f	f	f	f	f	f	f
type						con (Enrichment)	con (Enrichment)	con (Enrichment)	con (Enrichment)	con (Enrichment)	con (Enrichment)	con (Enrichment)	con (Enrichment)	con (Enrichment)	con (Enrichment)	nest (Enrichment)	nest (Enrichment)	nest (Enrichment)	nest (Enrichment)	nest (Enrichment)	nest (Enrichment)	nest (Enrichment)	nest (Enrichment)	nest (Enrichment)	nest (Enrichment)	double (Enrichment)	double (Enrichment)	double (Enrichment)	double (Enrichment)	double (Enrichment)	double (Enrichment)	double (Enrichment)	double (Enrichment)	double (Enrichment)	double (Enrichment)	con (Enrichment)	con (Enrichment)	con (Enrichment)	con (Enrichment)	con (Enrichment)	con (Enrichment)	con (Enrichment)	con (Enrichment)	con (Enrichment)	con (Enrichment)	nest (Enrichment)	nest (Enrichment)	nest (Enrichment)	nest (Enrichment)
date_of_birth						2014-04-29 06:00:00	2014-04-29 06:00:00	2014-04-29 06:00:00	2014-04-29 06:00:00	2014-04-29 06:00:00	2014-04-29 06:00:00	2014-04-29 06:00:00	2014-04-29 06:00:00	2014-04-29 06:00:00	2014-04-29 06:00:00	2014-04-29 06:00:00	2014-04-29 06:00:00	2014-04-29 06:00:00	2014-04-29 06:00:00	2014-04-29 06:00:00	2014-04-29 06:00:00	2014-04-29 06:00:00	2014-04-29 06:00:00	2014-04-29 06:00:00	2014-04-29 06:00:00	2014-04-29 06:00:00	2014-04-29 06:00:00	2014-04-29 06:00:00	2014-04-29 06:00:00	2014-04-29 06:00:00	2014-04-29 06:00:00	2014-04-29 06:00:00	2014-04-29 06:00:00	2014-04-29 06:00:00	2014-04-29 06:00:00	2014-04-29 06:00:00	2014-04-29 06:00:00	2014-04-29 06:00:00	2014-04-29 06:00:00	2014-04-29 06:00:00	2014-04-29 06:00:00	2014-04-29 06:00:00	2014-04-29 06:00:00	2014-04-29 06:00:00	2014-04-29 06:00:00	2014-04-29 06:00:00	2014-04-29 06:00:00	2014-04-29 06:00:00	2014-04-29 06:00:00
XT_1_1	Li	Total-beam-break X-Axis	Break X-beam total (is equivalent to XA + XF). A light barrier interruption is counted as either an ambulatory or a fine movement.	1	1	846	674	651	1606	1536	1004	913	1586	982	1345	1019	1022	1024	1141	1284	747	684	2722	1421	1163	1257	1617	1039	852	733	91	49	1321	1279	710	2026	1541	550	1410	1458	704	1169	1073	1008	744	1912	1459	2253	1160
XT_2_1	Li	Total-beam-break X-Axis	Break X-beam total (is equivalent to XA + XF). A light barrier interruption is counted as either an ambulatory or a fine movement.	2	1	733	427	617	543	1053	1047	1118	959	1031	966	1075	787	711	1153	613	176	515	2566	952	1333	914	1400	1178	524	365	15	30	1097	887	597	2080	1533	97	964	1049	355	1187	939	964	771	1959	2375	2268	1219
XT_3_1	Li	Total-beam-break X-Axis	Break X-beam total (is equivalent to XA + XF). A light barrier interruption is counted as either an ambulatory or a fine movement.	3	1	426	47	214	273	906	778	1335	1266	810	578	1058	832	610	889	558	48	119	1478	1017	685	871	1188	1523	608	160	12	416	1787	921	766	1681	1297	98	1243	647	266	1021	833	500	779	1898	1448	2425	742
XT_4_1	Li	Total-beam-break X-Axis	Break X-beam total (is equivalent to XA + XF). A light barrier interruption is counted as either an ambulatory or a fine movement.	4	1	159	578	57	54	505	999	1017	935	762	849	788	730	779	496	454	562	39	1791	595	715	782	1329	222	522	27	383	10	1227	1387	864	1475	931	11	164	58	505	712	645	202	374	1218	1627	2505	640
XT_5_1	Li	Total-beam-break X-Axis	Break X-beam total (is equivalent to XA + XF). A light barrier interruption is counted as either an ambulatory or a fine movement.	5	1	214	21	371	230	696	605	412	524	412	319	520	289	632	367	635	89	444	1897	457	702	748	877	821	338	588	752	38	458	627	323	1070	989	21	12	17	247	743	247	593	377	1216	1352	1791	398
XT_6_1	Li	Total-beam-break X-Axis	Break X-beam total (is equivalent to XA + XF). A light barrier interruption is counted as either an ambulatory or a fine movement.	6	1	463	12	14	158	284	505	4	407	64	181	539	706	435	1002	452	420	851	1453	201	434	334	803	89	157	718	66	6	273	250	159	313	273	460	15	29	24	402	716	411	328	1428	1215	1459	329
XT_7_1	Li	Total-beam-break X-Axis	Break X-beam total (is equivalent to XA + XF). A light barrier interruption is counted as either an ambulatory or a fine movement.	7	1	63	1	9	132	384	521	148	672	580	87	278	642	351	840	25	701	94	1222	29	811	174	425	123	585	447	1	32	560	175	733	811	615	51	24	27	121	129	352	100	222	1158	658	1551	342
XT_8_1	Li	Total-beam-break X-Axis	Break X-beam total (is equivalent to XA + XF). A light barrier interruption is counted as either an ambulatory or a fine movement.	8	1	281	179	40	1088	787	0	1029	207	469	13	76	181	705	403	979	425	62	938	710	551	625	685	625	271	15	3	8	1	938	567	1494	821	7	42	54	297	892	53	159	587	878	667	838	17
XT_9_1	Li	Total-beam-break X-Axis	Break X-beam total (is equivalent to XA + XF). A light barrier interruption is counted as either an ambulatory or a fine movement.	9	1	530	363	17	201	100	644	765	5	590	295	857	358	555	218	695	25	451	1422	189	566	168	1189	661	523	1	19	26	40	239	4	255	215	44	45	128	715	797	99	1055	160	692	652	414	46
XT_10_1	Li	Total-beam-break X-Axis	Break X-beam total (is equivalent to XA + XF). A light barrier interruption is counted as either an ambulatory or a fine movement.	10	1	96	6	46	5	113	502	200	576	184	635	442	86	106	758	387	7	338	1192	26	16	486	652	8	191	13	8	515	651	1	611	149	2	5	36	70	192	590	89	608	98	354	352	163	248
XT_11_1	Li	Total-beam-break X-Axis	Break X-beam total (is equivalent to XA + XF). A light barrier interruption is counted as either an ambulatory or a fine movement.	11	1	238	5	177	70	217	215	2	735	379	315	15	678	57	172	175	27	24	710	24	166	331	105	10	149	453	24	26	723	283	822	358	7	547	44	882	181	94	110	430	245	497	451	92	643
XT_12_1	Li	Total-beam-break X-Axis	Break X-beam total (is equivalent to XA + XF). A light barrier interruption is counted as either an ambulatory or a fine movement.	12	1	82	8	993	35	11	0	878	383	649	150	54	587	267	230	634	16	155	636	568	917	108	21	1	238	366	187	28	982	703	151	61	355	288	1031	536	423	75	685	56	407	893	231	551	351
XT_13_1	Li	Total-beam-break X-Axis	Break X-beam total (is equivalent to XA + XF). A light barrier interruption is counted as either an ambulatory or a fine movement.	13	1	6	97	584	42	610	0	838	6	81	31	277	306	503	623	368	267	177	402	398	132	2	798	510	83	15	296	85	52	582	164	471	812	38	983	15	773	497	1103	159	399	1204	101	850	290
XT_14_1	Li	Total-beam-break X-Axis	Break X-beam total (is equivalent to XA + XF). A light barrier interruption is counted as either an ambulatory or a fine movement.	14	1	7	332	227	16	200	521	246	609	11	6	1049	184	227	91	29	690	33	398	11	21	454	1277	754	804	18	34	31	113	52	37	1289	830	16	1286	0	73	318	231	578	36	828	275	285	36
XT_15_1	Li	Total-beam-break X-Axis	Break X-beam total (is equivalent to XA + XF). A light barrier interruption is counted as either an ambulatory or a fine movement.	15	1	119	775	26	88	66	610	14	287	457	47	450	147	7	19	17	100	107	51	50	40	267	427	160	187	629	24	113	96	14	368	499	358	144	518	23	23	36	280	36	25	119	1114	16	230
XT_16_1	Li	Total-beam-break X-Axis	Break X-beam total (is equivalent to XA + XF). A light barrier interruption is counted as either an ambulatory or a fine movement.	16	1	377	232	44	608	338	72	225	8	376	504	11	364	50	674	319	33	169	526	289	595	50	280	2	243	224	93	32	71	146	463	97	8	228	50	22	398	484	35	50	105	126	742	16	434
XT_17_1	Li	Total-beam-break X-Axis	Break X-beam total (is equivalent to XA + XF). A light barrier interruption is counted as either an ambulatory or a fine movement.	17	1	4	220	552	78	26	2	257	54	148	278	204	148	366	514	275	40	655	747	246	340	8	202	265	539	11	80	86	582	31	34	22	5	55	1	1019	232	566	190	194	241	1182	667	26	9
XT_18_1	Li	Total-beam-break X-Axis	Break X-beam total (is equivalent to XA + XF). A light barrier interruption is counted as either an ambulatory or a fine movement.	18	1	35	80	168	40	687	194	210	577	26	43	670	33	93	99	20	329	87	509	4	16	264	270	51	90	125	83	571	39	455	480	859	267	372	122	67	118	184	465	675	58	1159	84	447	106
XT_19_1	Li	Total-beam-break X-Axis	Break X-beam total (is equivalent to XA + XF). A light barrier interruption is counted as either an ambulatory or a fine movement.	19	1	101	113	203	93	325	97	106	325	52	42	363	360	98	269	320	2	185	125	228	442	138	197	334	413	190	318	77	342	153	248	896	685	14	608	130	663	21	526	410	287	309	266	515	87
XT_20_1	Li	Total-beam-break X-Axis	Break X-beam total (is equivalent to XA + XF). A light barrier interruption is counted as either an ambulatory or a fine movement.	20	1	36	838	901	692	213	520	1491	657	1000	52	739	866	1092	1032	605	953	1201	935	140	892	143	1422	145	588	661	434	441	761	235	740	889	1225	544	1328	0	1061	1475	105	1432	890	379	1180	773	1024
XT_21_1	Li	Total-beam-break X-Axis	Break X-beam total (is equivalent to XA + XF). A light barrier interruption is counted as either an ambulatory or a fine movement.	21	1	870	426	1071	1259	389	1347	1639	1266	1821	1711	1279	988	1281	1646	1672	858	766	925	951	1377	1490	1925	895	1100	1374	944	541	614	1269	941	1822	1519	894	939	298	1979	1510	1114	1836	815	1428	1301	2523	984
XT_22_1	Li	Total-beam-break X-Axis	Break X-beam total (is equivalent to XA + XF). A light barrier interruption is counted as either an ambulatory or a fine movement.	22	1	1112	583	1015	808	1553	945	1937	1308	1466	1955	673	980	1313	1037	1089	907	617	1362	1317	1223	843	1539	1747	817	991	818	413	708	899	773	1523	1517	782	909	1070	1419	1485	1764	1242	126	1773	870	2136	1103
XT_23_1	Li	Total-beam-break X-Axis	Break X-beam total (is equivalent to XA + XF). A light barrier interruption is counted as either an ambulatory or a fine movement.	23	1	1183	953	897	1177	1394	1171	1252	2230	1232	2255	958	1187	689	959	1318	494	702	1282	1008	1053	940	1250	1475	1468	1043	755	687	1323	431	797	1558	1657	759	1485	1165	1044	1628	1746	916	648	1806	1224	1993	458
XT_24_1	Li	Total-beam-break X-Axis	Break X-beam total (is equivalent to XA + XF). A light barrier interruption is counted as either an ambulatory or a fine movement.	24	1	764	201	1063	1098	982	1005	1767	813	1239	2319	1168	718	373	739	1080	817	342	1670	1284	1504	789	1224	1244	777	1155	1137	104	200	738	455	1584	1278	363	1056	787	882	918	1768	735	845	1849	1261	2276	155
XT_25_1	Li	Total-beam-break X-Axis	Break X-beam total (is equivalent to XA + XF). A light barrier interruption is counted as either an ambulatory or a fine movement.	25	1	937	427	1086	650	1155	859	1528	1045	1044	1780	617	562	450	1163	924	916	1074	1508	356	1136	1300	1104	1103	1013	961	177	9	934	936	1308	1080	1377	703	1181	1239	661	1433	1817	994	1018	1431	780	2020	897
XT_26_1	Li	Total-beam-break X-Axis	Break X-beam total (is equivalent to XA + XF). A light barrier interruption is counted as either an ambulatory or a fine movement.	26	1	1002	689	967	91	1203	1012	1118	281	1284	1769	697	980	313	219	560	564	1097	1278	1066	888	806	1039	702	423	785	15	88	475	1124	815	1532	1170	538	813	641	916	1027	2184	874	1246	1638	1376	1773	881
XT_27_1	Li	Total-beam-break X-Axis	Break X-beam total (is equivalent to XA + XF). A light barrier interruption is counted as either an ambulatory or a fine movement.	27	1	981	439	654	225	491	377	1448	624	1002	2037	304	572	641	873	580	1272	603	615	520	1369	525	250	1130	1250	406	171	623	413	723	862	1118	839	754	1387	898	1156	871	1506	1223	1228	1381	829	2184	840
XT_28_1	Li	Total-beam-break X-Axis	Break X-beam total (is equivalent to XA + XF). A light barrier interruption is counted as either an ambulatory or a fine movement.	28	1	768	659	808	1015	1063	121	1162	1363	1248	2297	802	69	721	530	334	662	79	1414	168	1067	1071	1500	799	918	784	777	543	762	582	707	297	1724	793	783	824	1983	1126	1498	1192	963	1687	736	2242	340
XT_29_1	Li	Total-beam-break X-Axis	Break X-beam total (is equivalent to XA + XF). A light barrier interruption is counted as either an ambulatory or a fine movement.	29	1	616	113	782	1080	996	1027	1428	1402	905	1652	1147	639	649	302	823	35	218	1287	1071	930	596	1289	1462	442	951	1149	403	774	139	719	75	1145	572	1230	57	877	1554	1352	840	260	2081	1086	1764	178
XT_30_1	Li	Total-beam-break X-Axis	Break X-beam total (is equivalent to XA + XF). A light barrier interruption is counted as either an ambulatory or a fine movement.	30	1	882	21	1001	1025	635	751	1055	1328	744	1908	999	1150	437	1227	246	159	1105	886	867	870	459	1161	647	1107	688	674	121	73	725	417	535	960	29	1747	127	1378	1040	1553	1129	58	1723	1234	2150	1023
XT_31_1	Li	Total-beam-break X-Axis	Break X-beam total (is equivalent to XA + XF). A light barrier interruption is counted as either an ambulatory or a fine movement.	31	1	767	106	623	914	590	762	1277	1035	1013	1350	762	1319	685	607	975	1170	699	194	530	1215	56	323	806	1129	851	378	37	237	592	631	1242	899	271	1081	378	670	1237	1471	1557	75	1333	982	1801	698
XT_32_1	Li	Total-beam-break X-Axis	Break X-beam total (is equivalent to XA + XF). A light barrier interruption is counted as either an ambulatory or a fine movement.	32	1	858	915	646	351	1229	265	1126	1191	1014	2009	174	729	373	1214	684	1292	966	794	123	929	595	1164	273	875	370	95	81	535	807	1075	1737	2040	792	1479	349	17	1034	1514	1479	1367	1978	1089	1683	647
XT_33_1	Li	Total-beam-break X-Axis	Break X-beam total (is equivalent to XA + XF). A light barrier interruption is counted as either an ambulatory or a fine movement.	33	1	719	531	916	407	970	508	1283	980	784	1696	1049	933	820	540	589	1018	1103	1481	17	1012	620	1467	1007	167	766	444	474	98	597	491	1511	917	134	65	603	786	554	1593	1000	951	1421	776	1705	241
XT_34_1	Li	Total-beam-break X-Axis	Break X-beam total (is equivalent to XA + XF). A light barrier interruption is counted as either an ambulatory or a fine movement.	34	1	903	624	933	853	629	917	2216	953	948	1697	984	680	439	468	54	1195	492	821	25	421	657	746	1161	1179	1043	885	582	662	164	480	1836	1327	13	85	1240	961	1055	1638	1438	1140	1619	1163	1885	877
XT_35_1	Li	Total-beam-break X-Axis	Break X-beam total (is equivalent to XA + XF). A light barrier interruption is counted as either an ambulatory or a fine movement.	35	1	847	608	924	1587	147	564	2442	547	941	1293	375	180	339	1451	18	927	827	254	842	498	540	230	1222	506	490	417	349	466	14	262	1851	1179	93	760	506	1180	630	1348	1010	991	1496	1402	1485	79
XT_36_1	Li	Total-beam-break X-Axis	Break X-beam total (is equivalent to XA + XF). A light barrier interruption is counted as either an ambulatory or a fine movement.	36	1	1037	574	824	1005	737	714	1054	51	977	1349	440	646	695	739	450	1182	905	34	883	556	172	246	583	201	485	451	26	206	603	41	1478	1446	320	1163	903	1359	1259	1779	1114	1124	1594	1623	1408	422
XT_37_1	Li	Total-beam-break X-Axis	Break X-beam total (is equivalent to XA + XF). A light barrier interruption is counted as either an ambulatory or a fine movement.	37	1	862	601	825	1015	8	803	1183	1186	467	981	843	929	937	798	780	738	619	13	738	707	160	886	113	1834	735	17	38	409	671	678	1022	969	554	982	33	1265	711	1425	1431	574	1927	1053	1846	774
XT_38_1	Li	Total-beam-break X-Axis	Break X-beam total (is equivalent to XA + XF). A light barrier interruption is counted as either an ambulatory or a fine movement.	38	1	921	349	579	1078	822	475	1470	377	832	769	495	1001	682	353	859	1442	763	363	369	860	1015	978	820	1129	809	24	61	80	857	1138	1284	1256	758	1496	19	1088	925	1253	1114	129	1561	1018	1645	785
XT_39_1	Li	Total-beam-break X-Axis	Break X-beam total (is equivalent to XA + XF). A light barrier interruption is counted as either an ambulatory or a fine movement.	39	1	807	697	977	1061	288	478	980	673	745	1117	866	798	858	850	949	716	360	1341	818	988	760	823	983	801	108	382	87	581	61	848	1334	1469	456	1032	5	1576	1371	1336	1398	488	1285	1409	1586	814
XT_40_1	Li	Total-beam-break X-Axis	Break X-beam total (is equivalent to XA + XF). A light barrier interruption is counted as either an ambulatory or a fine movement.	40	1	778	459	733	856	103	537	3148	81	486	1095	554	932	702	1268	215	327	371	1800	137	574	955	1310	835	2213	666	777	491	274	770	838	1019	1302	192	942	149	979	1036	1206	934	766	1537	1097	1412	563
XT_41_1	Li	Total-beam-break X-Axis	Break X-beam total (is equivalent to XA + XF). A light barrier interruption is counted as either an ambulatory or a fine movement.	41	1	986	245	748	61	26	329	2060	338	680	520	624	471	229	446	39	8	475	877	9	932	806	853	233	1324	732	655	791	520	737	595	1168	859	483	1287	504	756	875	1009	1328	980	1819	930	1504	1107
XT_42_1	Li	Total-beam-break X-Axis	Break X-beam total (is equivalent to XA + XF). A light barrier interruption is counted as either an ambulatory or a fine movement.	42	1	706	4	505	18	234	64	724	87	605	689	159	278	406	736	36	20	648	1124	4	900	914	1049	199	407	901	202	803	726	806	806	1472	1374	558	502	852	928	176	1389	1286	714	1731	1308	1264	325
XT_43_1	Li	Total-beam-break X-Axis	Break X-beam total (is equivalent to XA + XF). A light barrier interruption is counted as either an ambulatory or a fine movement.	43	1	663	23	439	366	909	160	1185	150	266	1487	239	943	1122	1681	183	523	64	887	187	214	1201	455	37	997	751	21	505	767	978	854	601	1192	645	936	923	805	929	997	1218	791	1627	1237	464	911
XT_44_1	Li	Total-beam-break X-Axis	Break X-beam total (is equivalent to XA + XF). A light barrier interruption is counted as either an ambulatory or a fine movement.	44	1	790	208	212	1049	1896	39	1972	396	285	1287	141	137	944	792	670	1062	6	1125	52	1200	485	54	252	961	520	365	694	84	883	717	1160	611	389	271	777	589	1345	1131	862	607	1231	1163	825	519
XT_45_1	Li	Total-beam-break X-Axis	Break X-beam total (is equivalent to XA + XF). A light barrier interruption is counted as either an ambulatory or a fine movement.	45	1	685	59	9	1155	1108	14	1717	38	473	1283	47	437	736	1039	798	907	515	1375	154	273	281	493	39	1577	99	607	812	59	708	565	1588	236	839	23	1171	670	761	1312	1115	493	1612	704	1435	741
XT_46_1	Li	Total-beam-break X-Axis	Break X-beam total (is equivalent to XA + XF). A light barrier interruption is counted as either an ambulatory or a fine movement.	46	1	609	107	13	1294	1020	61	1766	425	613	790	34	89	883	797	378	788	586	695	49	572	201	441	554	881	249	869	422	709	455	660	1247	49	748	55	880	610	864	991	1158	360	1284	857	1528	203
XT_47_1	Li	Total-beam-break X-Axis	Break X-beam total (is equivalent to XA + XF). A light barrier interruption is counted as either an ambulatory or a fine movement.	47	1	676	86	406	1396	1005	55	542	138	348	1200	52	144	859	1790	120	107	27	1209	158	169	189	132	1120	624	829	474	193	95	533	973	1082	40	114	17	930	1311	864	1237	835	306	1070	759	1326	102
XT_48_1	Li	Total-beam-break X-Axis	Break X-beam total (is equivalent to XA + XF). A light barrier interruption is counted as either an ambulatory or a fine movement.	48	1	504	376	794	1107	791	17	20	76	84	2097	52	21	885	1979	88	33	0	606	703	229	717	22	1363	675	638	334	14	262	597	531	1026	285	17	8	879	757	770	1479	1127	579	883	482	1259	354
XT_49_1	Li	Total-beam-break X-Axis	Break X-beam total (is equivalent to XA + XF). A light barrier interruption is counted as either an ambulatory or a fine movement.	49	1	751	487	891	835	262	125	45	404	781	1512	834	119	392	1085	65	651	20	505	819	177	458	178	1017	1124	658	798	6	767	536	194	788	790	64	458	1325	1079	1026	139	1191	712	648	175	1216	517
XT_50_1	Li	Total-beam-break X-Axis	Break X-beam total (is equivalent to XA + XF). A light barrier interruption is counted as either an ambulatory or a fine movement.	50	1	163	362	650	727	14	710	1218	323	632	984	1023	862	141	348	24	616	362	1242	178	767	115	43	768	128	827	45	348	1374	291	378	726	870	250	1416	1331	964	967	70	579	915	27	9	316	958
XT_51_1	Li	Total-beam-break X-Axis	Break X-beam total (is equivalent to XA + XF). A light barrier interruption is counted as either an ambulatory or a fine movement.	51	1	476	457	132	649	0	645	408	595	949	688	769	413	43	40	558	272	702	734	45	892	232	59	87	1558	174	31	656	880	4	53	1380	1085	6	1754	991	786	843	92	428	709	317	178	18	592
XT_52_1	Li	Total-beam-break X-Axis	Break X-beam total (is equivalent to XA + XF). A light barrier interruption is counted as either an ambulatory or a fine movement.	52	1	600	902	30	31	9	768	10	392	650	426	721	245	117	123	582	1153	529	98	34	176	692	813	455	963	395	69	560	193	30	22	225	297	0	1082	663	1206	785	58	37	1198	124	317	6	427
XT_53_1	Li	Total-beam-break X-Axis	Break X-beam total (is equivalent to XA + XF). A light barrier interruption is counted as either an ambulatory or a fine movement.	53	1	594	81	43	12	282	289	149	287	489	7	503	127	21	513	251	470	16	165	179	620	190	522	31	1	410	25	551	14	37	318	122	59	20	1508	1423	977	49	593	35	452	55	628	41	16
XT_54_1	Li	Total-beam-break X-Axis	Break X-beam total (is equivalent to XA + XF). A light barrier interruption is counted as either an ambulatory or a fine movement.	54	1	188	27	38	25	848	48	193	80	246	886	837	46	567	1294	34	16	79	22	700	192	1	145	487	5	491	854	479	494	3	460	1711	21	128	1016	109	1167	0	1115	117	563	1738	1114	108	289
XT_55_1	Li	Total-beam-break X-Axis	Break X-beam total (is equivalent to XA + XF). A light barrier interruption is counted as either an ambulatory or a fine movement.	55	1	285	76	2	4	590	298	218	20	64	129	418	19	850	1109	19	63	166	29	727	977	1	6	946	1	1115	744	177	39	1	4	1081	79	525	221	31	936	549	1314	45	441	1797	548	199	60
XT_56_1	Li	Total-beam-break X-Axis	Break X-beam total (is equivalent to XA + XF). A light barrier interruption is counted as either an ambulatory or a fine movement.	56	1	90	17	22	45	88	331	967	86	62	3	676	367	623	169	0	327	97	470	687	1434	2	28	270	334	1109	365	2	110	167	119	872	93	791	20	18	147	174	1164	37	135	931	176	75	62
XT_57_1	Li	Total-beam-break X-Axis	Break X-beam total (is equivalent to XA + XF). A light barrier interruption is counted as either an ambulatory or a fine movement.	57	1	44	60	16	28	2	522	1175	31	124	59	510	90	746	90	594	194	37	69	436	172	85	811	154	1530	499	634	51	47	336	429	1014	109	348	81	46	36	19	885	379	68	919	57	642	237
XT_58_1	Li	Total-beam-break X-Axis	Break X-beam total (is equivalent to XA + XF). A light barrier interruption is counted as either an ambulatory or a fine movement.	58	1	29	410	894	350	15	425	478	273	344	999	185	14	207	19	1073	39	66	12	34	145	237	1110	61	559	74	75	276	0	755	330	298	786	23	682	4	717	26	449	915	10	449	17	960	90
XT_59_1	Li	Total-beam-break X-Axis	Break X-beam total (is equivalent to XA + XF). A light barrier interruption is counted as either an ambulatory or a fine movement.	59	1	495	604	971	754	124	30	48	39	57	1272	50	48	65	73	953	17	223	29	175	58	404	974	391	493	12	18	142	81	55	415	65	779	13	971	89	691	88	17	736	360	1490	10	1419	84
XT_60_1	Li	Total-beam-break X-Axis	Break X-beam total (is equivalent to XA + XF). A light barrier interruption is counted as either an ambulatory or a fine movement.	60	1	646	344	663	512	835	55	42	13	68	1378	128	428	12	653	995	420	216	405	526	102	535	819	81	571	27	12	73	214	7	111	115	318	36	1158	23	357	1	65	411	158	1200	18	209	489
XT_61_1	Li	Total-beam-break X-Axis	Break X-beam total (is equivalent to XA + XF). A light barrier interruption is counted as either an ambulatory or a fine movement.	61	1	334	357	19	89	506	60	35	19	540	941	27	625	217	596	1009	41	70	612	594	9	472	243	16	36	64	426	8	19	0	60	1374	117	0	737	25	366	273	29	103	464	478	8	55	409
XT_62_1	Li	Total-beam-break X-Axis	Break X-beam total (is equivalent to XA + XF). A light barrier interruption is counted as either an ambulatory or a fine movement.	62	1	66	364	21	1	253	41	513	301	767	660	779	938	849	22	942	44	8	1215	167	174	109	63	53	3	28	764	259	414	13	237	1161	147	61	66	339	663	793	27	14	212	104	288	36	834
XT_63_1	Li	Total-beam-break X-Axis	Break X-beam total (is equivalent to XA + XF). A light barrier interruption is counted as either an ambulatory or a fine movement.	63	1	50	405	24	29	18	307	903	135	1109	335	835	472	1081	151	260	823	8	792	82	70	14	280	44	997	290	173	458	810	14	27	653	902	335	22	390	737	938	716	43	181	81	821	23	674
XT_64_1	Li	Total-beam-break X-Axis	Break X-beam total (is equivalent to XA + XF). A light barrier interruption is counted as either an ambulatory or a fine movement.	64	1	95	752	25	18	9	616	855	664	1126	44	510	16	438	1121	37	696	60	276	299	25	0	784	634	1268	654	700	525	587	102	281	848	973	828	100	692	530	1008	999	571	920	75	1019	70	614
XT_65_1	Li	Total-beam-break X-Axis	Break X-beam total (is equivalent to XA + XF). A light barrier interruption is counted as either an ambulatory or a fine movement.	65	1	37	210	638	265	15	550	958	1265	1094	5	614	22	143	1017	961	429	1220	618	48	879	312	684	890	850	910	41	394	924	668	876	322	450	523	1087	200	92	817	874	629	533	1475	1035	543	494
XT_66_1	Li	Total-beam-break X-Axis	Break X-beam total (is equivalent to XA + XF). A light barrier interruption is counted as either an ambulatory or a fine movement.	66	1	171	522	508	805	343	693	2570	1185	1329	755	440	31	18	1048	1078	28	931	306	806	646	952	202	852	501	334	10	239	771	706	803	57	951	753	936	16	75	786	1200	736	554	2055	405	1599	650
XT_67_1	Li	Total-beam-break X-Axis	Break X-beam total (is equivalent to XA + XF). A light barrier interruption is counted as either an ambulatory or a fine movement.	67	1	817	240	857	1231	580	587	2549	226	1077	1345	22	563	1044	1592	1178	641	1092	432	769	964	1100	4	19	3	4	699	1	14	721	629	622	708	321	420	282	121	583	649	789	806	1039	648	1457	408
XT_68_1	Li	Total-beam-break X-Axis	Break X-beam total (is equivalent to XA + XF). A light barrier interruption is counted as either an ambulatory or a fine movement.	68	1	438	80	565	736	1152	662	1142	538	608	1372	58	1173	930	2002	1140	1486	864	98	712	486	840	156	504	226	39	1031	7	227	763	1384	370	646	771	126	58	1117	1304	13	911	628	1425	226	1493	666
XT_69_1	Li	Total-beam-break X-Axis	Break X-beam total (is equivalent to XA + XF). A light barrier interruption is counted as either an ambulatory or a fine movement.	69	1	62	8	4	196	563	250	734	766	74	438	408	942	454	745	190	551	650	0	237	5	175	469	1074	1096	47	1139	2	32	122	592	165	13	115	34	197	836	548	70	922	390	767	19	227	112
XT_70_1	Li	Total-beam-break X-Axis	Break X-beam total (is equivalent to XA + XF). A light barrier interruption is counted as either an ambulatory or a fine movement.	70	1	80	53	39	30	11	166	137	690	9	62	549	429	85	493	62	36	266	11	4	13	51	17	1083	341	47	70	277	88	14	102	52	59	59	76	268	579	100	17	726	110	702	78	62	259
XT_71_1	Li	Total-beam-break X-Axis	Break X-beam total (is equivalent to XA + XF). A light barrier interruption is counted as either an ambulatory or a fine movement.	71	1	53	167	4	5	7	6	9	60	58	42	223	136	37	333	47	3	17	73	136	55	30	0	112	259	174	11	426	93	0	49	141	32	16	34	787	171	101	63	7	25	246	24	0	1
XT_72_1	Li	Total-beam-break X-Axis	Break X-beam total (is equivalent to XA + XF). A light barrier interruption is counted as either an ambulatory or a fine movement.	72	1	25	13	31	106	13	6	28	8	691	50	5	81	50	70	62	13	427	449	142	189	9	10	14	0	373	12	766	739	14	24	1128	24	276	444	622	112	42	259	12	72	9	180	2	150
XT_73_1	Li	Total-beam-break X-Axis	Break X-beam total (is equivalent to XA + XF). A light barrier interruption is counted as either an ambulatory or a fine movement.	73	1	44	21	55	57	85	24	16	39	355	42	4	14	49	46	13	4	1038	626	45	36	25	57	12	1	203	35	425	1088	634	403	113	75	647	730	1165	16	54	947	3	49	14	1029	36	1
XT_74_1	Li	Total-beam-break X-Axis	Break X-beam total (is equivalent to XA + XF). A light barrier interruption is counted as either an ambulatory or a fine movement.	74	1	5	42	31	295	25	543	49	44	44	61	156	52	25	113	215	418	680	679	76	158	54	164	15	303	14	12	113	699	550	601	19	7	435	585	471	95	52	1285	83	191	7	484	31	27
XT_75_1	Li	Total-beam-break X-Axis	Break X-beam total (is equivalent to XA + XF). A light barrier interruption is counted as either an ambulatory or a fine movement.	75	1	25	437	645	585	56	241	62	23	226	126	1	64	95	835	732	490	31	720	722	53	22	660	223	177	92	26	40	164	128	901	80	46	144	56	966	98	564	697	55	353	325	24	9	31
XT_76_1	Li	Total-beam-break X-Axis	Break X-beam total (is equivalent to XA + XF). A light barrier interruption is counted as either an ambulatory or a fine movement.	76	1	414	572	818	1207	803	10	34	287	50	783	19	545	766	970	324	12	6	30	346	0	67	784	929	10	67	409	6	15	0	30	52	126	81	8	1006	427	747	309	21	520	1077	56	14	52
XT_77_1	Li	Total-beam-break X-Axis	Break X-beam total (is equivalent to XA + XF). A light barrier interruption is counted as either an ambulatory or a fine movement.	77	1	323	344	330	61	635	55	7	1231	76	528	35	306	415	574	40	40	7	27	5	123	492	801	78	13	252	752	35	64	0	23	111	860	18	66	78	273	669	61	9	175	697	48	441	244
XT_78_1	Li	Total-beam-break X-Axis	Break X-beam total (is equivalent to XA + XF). A light barrier interruption is counted as either an ambulatory or a fine movement.	78	1	39	3	26	47	74	5	657	185	85	14	222	9	34	24	34	64	7	44	14	6	551	147	48	22	1009	49	283	54	8	52	273	658	29	21	4	14	109	47	12	93	70	49	890	370
XT_79_1	Li	Total-beam-break X-Axis	Break X-beam total (is equivalent to XA + XF). A light barrier interruption is counted as either an ambulatory or a fine movement.	79	1	2	46	36	22	9	9	1165	20	9	20	116	3	5	59	20	25	4	30	2	22	28	33	43	10	1050	19	243	27	22	28	846	231	533	7	16	68	29	95	69	34	24	33	466	225
XT_80_1	Li	Total-beam-break X-Axis	Break X-beam total (is equivalent to XA + XF). A light barrier interruption is counted as either an ambulatory or a fine movement.	80	1	88	13	26	39	42	207	512	17	266	12	24	233	110	104	50	4	589	39	26	112	10	36	111	66	25	30	2	286	21	3	328	8	267	653	30	24	31	121	399	106	38	527	6	37
XT_81_1	Li	Total-beam-break X-Axis	Break X-beam total (is equivalent to XA + XF). A light barrier interruption is counted as either an ambulatory or a fine movement.	81	1	31	290	407	537	27	246	11	45	73	4	27	152	122	18	12	142	427	492	341	27	81	95	9	296	194	13	288	557	11	161	25	64	213	1160	12	275	33	773	708	286	107	641	49	49
XT_82_1	Li	Total-beam-break X-Axis	Break X-beam total (is equivalent to XA + XF). A light barrier interruption is counted as either an ambulatory or a fine movement.	82	1	38	52	229	150	179	14	132	71	43	7	299	72	19	374	130	330	118	604	1163	28	13	2	651	441	117	4	81	1	352	24	165	60	6	763	23	615	14	726	286	88	6	390	2	73
XT_83_1	Li	Total-beam-break X-Axis	Break X-beam total (is equivalent to XA + XF). A light barrier interruption is counted as either an ambulatory or a fine movement.	83	1	178	47	14	7	229	7	24	76	11	0	384	26	10	13	513	203	2	29	402	1020	6	195	581	32	55	23	33	16	388	16	60	37	36	58	309	81	146	83	22	46	454	20	7	28
XT_84_1	Li	Total-beam-break X-Axis	Break X-beam total (is equivalent to XA + XF). A light barrier interruption is counted as either an ambulatory or a fine movement.	84	1	0	24	23	28	55	6	148	62	87	389	40	39	43	103	122	35	150	10	20	333	234	535	10	20	20	407	5	58	160	125	756	418	130	20	360	7	629	101	36	138	484	54	3	7
XA_1_1	Counts	Ambulatory -movement X-Axis	Break X-beam, ambulatory movement: Breaks of any two different X-beams of light at the lower X level. Records beam-breaks of movements in which, for example light barrier Xn ist first interrupted followed by an interruption to a different light barrier Xm. The counter records the new interruption after a different light barrier has been interrupted first.	1	1	595	473	459	1283	1216	753	669	1252	719	999	740	737	758	862	983	511	428	2231	1099	858	969	1258	788	589	496	34	12	1047	995	489	1632	1204	379	1052	1119	497	862	780	754	512	1502	1090	1784	853
XA_2_1	Counts	Ambulatory -movement X-Axis	Break X-beam, ambulatory movement: Breaks of any two different X-beams of light at the lower X level. Records beam-breaks of movements in which, for example light barrier Xn ist first interrupted followed by an interruption to a different light barrier Xm. The counter records the new interruption after a different light barrier has been interrupted first.	2	1	481	218	418	356	768	773	813	713	783	713	794	573	514	876	424	72	311	2074	728	1017	663	1061	867	333	226	2	15	839	626	414	1664	1197	72	717	817	243	908	696	716	575	1544	1846	1818	926
XA_3_1	Counts	Ambulatory -movement X-Axis	Break X-beam, ambulatory movement: Breaks of any two different X-beams of light at the lower X level. Records beam-breaks of movements in which, for example light barrier Xn ist first interrupted followed by an interruption to a different light barrier Xm. The counter records the new interruption after a different light barrier has been interrupted first.	3	1	217	18	141	162	663	554	1047	963	557	415	799	564	394	636	383	1	13	1153	790	460	599	898	1192	403	83	4	277	1367	666	565	1344	993	69	891	412	181	766	647	342	519	1505	1108	2019	509
XA_4_1	Counts	Ambulatory -movement X-Axis	Break X-beam, ambulatory movement: Breaks of any two different X-beams of light at the lower X level. Records beam-breaks of movements in which, for example light barrier Xn ist first interrupted followed by an interruption to a different light barrier Xm. The counter records the new interruption after a different light barrier has been interrupted first.	4	1	56	406	35	11	322	725	791	692	524	608	590	510	551	300	287	381	15	1402	414	461	553	1021	94	319	0	102	1	891	1087	614	1138	723	5	78	32	370	533	447	97	168	933	1258	2032	472
XA_5_1	Counts	Ambulatory -movement X-Axis	Break X-beam, ambulatory movement: Breaks of any two different X-beams of light at the lower X level. Records beam-breaks of movements in which, for example light barrier Xn ist first interrupted followed by an interruption to a different light barrier Xm. The counter records the new interruption after a different light barrier has been interrupted first.	5	1	142	4	247	142	477	420	290	386	212	200	350	157	423	217	484	24	300	1500	300	447	541	616	558	223	397	540	11	266	481	196	777	740	11	5	7	136	515	191	407	235	922	1020	1403	278
XA_6_1	Counts	Ambulatory -movement X-Axis	Break X-beam, ambulatory movement: Breaks of any two different X-beams of light at the lower X level. Records beam-breaks of movements in which, for example light barrier Xn ist first interrupted followed by an interruption to a different light barrier Xm. The counter records the new interruption after a different light barrier has been interrupted first.	6	1	278	3	7	28	172	290	1	321	33	77	356	494	227	755	279	332	617	1131	117	209	250	557	65	64	485	26	0	180	155	96	153	184	317	7	10	12	242	513	228	209	1107	870	1102	220
XA_7_1	Counts	Ambulatory -movement X-Axis	Break X-beam, ambulatory movement: Breaks of any two different X-beams of light at the lower X level. Records beam-breaks of movements in which, for example light barrier Xn ist first interrupted followed by an interruption to a different light barrier Xm. The counter records the new interruption after a different light barrier has been interrupted first.	7	1	8	0	7	70	305	383	117	508	431	71	146	435	146	634	13	472	61	943	10	624	78	240	83	382	271	1	9	395	110	536	608	417	16	9	15	58	83	212	19	134	851	462	1133	204
XA_8_1	Counts	Ambulatory -movement X-Axis	Break X-beam, ambulatory movement: Breaks of any two different X-beams of light at the lower X level. Records beam-breaks of movements in which, for example light barrier Xn ist first interrupted followed by an interruption to a different light barrier Xm. The counter records the new interruption after a different light barrier has been interrupted first.	8	1	192	109	27	828	593	0	743	145	311	2	47	72	510	229	752	280	7	676	508	364	448	501	459	169	4	1	3	0	729	380	1191	606	3	3	15	200	698	6	95	400	658	479	555	7
XA_9_1	Counts	Ambulatory -movement X-Axis	Break X-beam, ambulatory movement: Breaks of any two different X-beams of light at the lower X level. Records beam-breaks of movements in which, for example light barrier Xn ist first interrupted followed by an interruption to a different light barrier Xm. The counter records the new interruption after a different light barrier has been interrupted first.	9	1	313	234	11	103	35	462	532	4	362	184	636	256	393	121	489	12	285	1108	91	391	86	911	439	350	1	6	2	13	155	1	162	137	15	20	91	537	588	47	797	57	507	477	245	13
XA_10_1	Counts	Ambulatory -movement X-Axis	Break X-beam, ambulatory movement: Breaks of any two different X-beams of light at the lower X level. Records beam-breaks of movements in which, for example light barrier Xn ist first interrupted followed by an interruption to a different light barrier Xm. The counter records the new interruption after a different light barrier has been interrupted first.	10	1	37	1	20	3	43	345	103	447	108	416	304	49	38	553	245	3	202	921	0	3	314	428	2	102	4	5	367	475	0	463	103	0	1	21	45	133	398	19	451	32	241	221	103	122
XA_11_1	Counts	Ambulatory -movement X-Axis	Break X-beam, ambulatory movement: Breaks of any two different X-beams of light at the lower X level. Records beam-breaks of movements in which, for example light barrier Xn ist first interrupted followed by an interruption to a different light barrier Xm. The counter records the new interruption after a different light barrier has been interrupted first.	11	1	155	4	82	2	137	124	1	509	254	191	8	486	22	78	120	18	4	519	2	128	197	77	5	89	338	9	16	506	212	620	254	4	319	19	694	119	62	14	278	156	357	342	3	457
XA_12_1	Counts	Ambulatory -movement X-Axis	Break X-beam, ambulatory movement: Breaks of any two different X-beams of light at the lower X level. Records beam-breaks of movements in which, for example light barrier Xn ist first interrupted followed by an interruption to a different light barrier Xm. The counter records the new interruption after a different light barrier has been interrupted first.	12	1	23	0	751	13	7	0	659	238	479	71	10	387	161	165	438	9	101	502	391	631	3	2	0	132	256	104	1	716	511	89	9	251	182	728	401	303	23	508	22	268	656	140	362	249
XA_13_1	Counts	Ambulatory -movement X-Axis	Break X-beam, ambulatory movement: Breaks of any two different X-beams of light at the lower X level. Records beam-breaks of movements in which, for example light barrier Xn ist first interrupted followed by an interruption to a different light barrier Xm. The counter records the new interruption after a different light barrier has been interrupted first.	13	1	0	7	368	3	378	0	613	2	36	13	186	169	333	432	219	153	91	280	258	83	0	616	373	55	4	159	20	21	420	104	338	587	7	635	5	568	360	825	70	253	884	33	601	194
XA_14_1	Counts	Ambulatory -movement X-Axis	Break X-beam, ambulatory movement: Breaks of any two different X-beams of light at the lower X level. Records beam-breaks of movements in which, for example light barrier Xn ist first interrupted followed by an interruption to a different light barrier Xm. The counter records the new interruption after a different light barrier has been interrupted first.	14	1	0	231	108	7	86	367	164	423	7	0	801	130	111	42	15	429	6	289	7	10	291	956	525	545	0	7	8	62	6	0	980	636	9	963	0	27	195	116	400	7	552	189	111	3
XA_15_1	Counts	Ambulatory -movement X-Axis	Break X-beam, ambulatory movement: Breaks of any two different X-beams of light at the lower X level. Records beam-breaks of movements in which, for example light barrier Xn ist first interrupted followed by an interruption to a different light barrier Xm. The counter records the new interruption after a different light barrier has been interrupted first.	15	1	58	551	12	53	24	417	3	189	323	16	301	65	2	7	6	47	59	3	12	26	172	221	73	81	451	1	71	46	3	241	281	269	96	259	8	7	14	176	10	16	37	828	3	155
XA_16_1	Counts	Ambulatory -movement X-Axis	Break X-beam, ambulatory movement: Breaks of any two different X-beams of light at the lower X level. Records beam-breaks of movements in which, for example light barrier Xn ist first interrupted followed by an interruption to a different light barrier Xm. The counter records the new interruption after a different light barrier has been interrupted first.	16	1	202	111	20	403	200	39	160	7	252	304	4	221	22	472	174	16	121	388	184	411	4	155	0	149	138	36	6	25	90	301	70	1	132	12	19	278	323	15	14	20	68	505	6	286
XA_17_1	Counts	Ambulatory -movement X-Axis	Break X-beam, ambulatory movement: Breaks of any two different X-beams of light at the lower X level. Records beam-breaks of movements in which, for example light barrier Xn ist first interrupted followed by an interruption to a different light barrier Xm. The counter records the new interruption after a different light barrier has been interrupted first.	17	1	1	102	397	48	0	1	181	37	54	154	126	87	239	314	193	10	408	522	156	167	4	132	171	336	5	52	21	413	14	11	6	5	40	0	780	161	366	85	115	153	873	473	7	2
XA_18_1	Counts	Ambulatory -movement X-Axis	Break X-beam, ambulatory movement: Breaks of any two different X-beams of light at the lower X level. Records beam-breaks of movements in which, for example light barrier Xn ist first interrupted followed by an interruption to a different light barrier Xm. The counter records the new interruption after a different light barrier has been interrupted first.	18	1	3	0	57	0	457	132	119	399	14	6	476	17	55	42	7	163	18	354	0	9	160	177	8	20	64	52	392	6	293	278	651	173	221	77	48	73	100	296	465	17	827	50	293	67
XA_19_1	Counts	Ambulatory -movement X-Axis	Break X-beam, ambulatory movement: Breaks of any two different X-beams of light at the lower X level. Records beam-breaks of movements in which, for example light barrier Xn ist first interrupted followed by an interruption to a different light barrier Xm. The counter records the new interruption after a different light barrier has been interrupted first.	19	1	51	26	138	19	175	50	78	218	1	9	191	207	13	151	186	1	93	86	139	297	78	128	206	258	114	180	22	207	91	169	632	470	2	332	98	462	3	329	271	162	182	190	308	57
XA_20_1	Counts	Ambulatory -movement X-Axis	Break X-beam, ambulatory movement: Breaks of any two different X-beams of light at the lower X level. Records beam-breaks of movements in which, for example light barrier Xn ist first interrupted followed by an interruption to a different light barrier Xm. The counter records the new interruption after a different light barrier has been interrupted first.	20	1	1	620	669	512	136	405	1208	474	771	5	513	602	843	734	441	736	916	747	82	660	108	1110	73	374	518	276	311	514	126	523	650	935	392	966	0	829	1211	71	1183	617	264	898	596	783
XA_21_1	Counts	Ambulatory -movement X-Axis	Break X-beam, ambulatory movement: Breaks of any two different X-beams of light at the lower X level. Records beam-breaks of movements in which, for example light barrier Xn ist first interrupted followed by an interruption to a different light barrier Xm. The counter records the new interruption after a different light barrier has been interrupted first.	21	1	607	247	812	965	293	1030	1276	984	1444	1301	961	765	990	1267	1279	589	521	686	691	1060	1164	1551	686	794	1051	685	372	484	997	674	1444	1233	613	642	224	1650	1164	879	1429	566	1124	1037	2081	750
XA_22_1	Counts	Ambulatory -movement X-Axis	Break X-beam, ambulatory movement: Breaks of any two different X-beams of light at the lower X level. Records beam-breaks of movements in which, for example light barrier Xn ist first interrupted followed by an interruption to a different light barrier Xm. The counter records the new interruption after a different light barrier has been interrupted first.	22	1	801	388	762	568	1208	709	1535	970	1156	1514	456	734	1011	761	785	671	442	1050	1043	927	611	1210	1429	567	716	617	250	455	654	579	1200	1188	579	629	859	1152	1134	1427	957	21	1390	631	1768	824
XA_23_1	Counts	Ambulatory -movement X-Axis	Break X-beam, ambulatory movement: Breaks of any two different X-beams of light at the lower X level. Records beam-breaks of movements in which, for example light barrier Xn ist first interrupted followed by an interruption to a different light barrier Xm. The counter records the new interruption after a different light barrier has been interrupted first.	23	1	856	688	671	875	1077	869	909	1769	963	1782	707	941	550	727	996	362	497	1010	742	797	685	948	1172	1138	750	557	489	1013	290	602	1189	1274	567	1054	941	806	1292	1395	700	456	1404	950	1595	317
XA_24_1	Counts	Ambulatory -movement X-Axis	Break X-beam, ambulatory movement: Breaks of any two different X-beams of light at the lower X level. Records beam-breaks of movements in which, for example light barrier Xn ist first interrupted followed by an interruption to a different light barrier Xm. The counter records the new interruption after a different light barrier has been interrupted first.	24	1	530	100	814	848	699	718	1355	546	926	1835	897	517	212	499	808	577	191	1323	953	1169	566	992	968	550	865	867	43	92	543	313	1225	1007	211	723	586	696	675	1413	550	616	1434	948	1825	96
XA_25_1	Counts	Ambulatory -movement X-Axis	Break X-beam, ambulatory movement: Breaks of any two different X-beams of light at the lower X level. Records beam-breaks of movements in which, for example light barrier Xn ist first interrupted followed by an interruption to a different light barrier Xm. The counter records the new interruption after a different light barrier has been interrupted first.	25	1	673	264	817	450	894	596	1193	782	804	1341	418	374	275	868	677	681	794	1169	220	846	997	866	863	803	727	83	0	692	639	1008	795	1068	464	834	977	534	1094	1468	723	748	1066	512	1644	714
XA_26_1	Counts	Ambulatory -movement X-Axis	Break X-beam, ambulatory movement: Breaks of any two different X-beams of light at the lower X level. Records beam-breaks of movements in which, for example light barrier Xn ist first interrupted followed by an interruption to a different light barrier Xm. The counter records the new interruption after a different light barrier has been interrupted first.	26	1	689	504	717	65	882	750	796	154	1006	1393	499	729	212	134	367	358	825	1001	830	658	596	802	477	304	566	8	39	313	819	580	1173	895	353	500	417	688	773	1768	678	943	1266	1057	1403	667
XA_27_1	Counts	Ambulatory -movement X-Axis	Break X-beam, ambulatory movement: Breaks of any two different X-beams of light at the lower X level. Records beam-breaks of movements in which, for example light barrier Xn ist first interrupted followed by an interruption to a different light barrier Xm. The counter records the new interruption after a different light barrier has been interrupted first.	27	1	710	251	456	146	304	262	1117	428	737	1617	176	414	433	618	443	964	411	412	341	1045	359	180	866	988	254	86	426	322	473	632	840	591	525	1037	702	909	665	1222	958	955	998	595	1766	608
XA_28_1	Counts	Ambulatory -movement X-Axis	Break X-beam, ambulatory movement: Breaks of any two different X-beams of light at the lower X level. Records beam-breaks of movements in which, for example light barrier Xn ist first interrupted followed by an interruption to a different light barrier Xm. The counter records the new interruption after a different light barrier has been interrupted first.	28	1	505	465	603	756	810	81	851	987	982	1810	550	34	486	391	200	452	44	1104	101	819	803	1185	605	679	586	582	380	543	412	528	178	1386	559	557	634	1665	851	1230	904	672	1302	519	1781	224
XA_29_1	Counts	Ambulatory -movement X-Axis	Break X-beam, ambulatory movement: Breaks of any two different X-beams of light at the lower X level. Records beam-breaks of movements in which, for example light barrier Xn ist first interrupted followed by an interruption to a different light barrier Xm. The counter records the new interruption after a different light barrier has been interrupted first.	29	1	373	57	594	825	716	770	1061	1084	643	1283	916	484	431	221	574	5	149	1007	796	671	405	1002	1183	311	707	879	228	526	87	544	4	873	407	903	18	653	1221	1080	619	118	1633	814	1389	135
XA_30_1	Counts	Ambulatory -movement X-Axis	Break X-beam, ambulatory movement: Breaks of any two different X-beams of light at the lower X level. Records beam-breaks of movements in which, for example light barrier Xn ist first interrupted followed by an interruption to a different light barrier Xm. The counter records the new interruption after a different light barrier has been interrupted first.	30	1	653	7	765	768	445	551	773	1050	550	1469	787	896	292	955	134	93	826	636	621	652	316	898	499	866	476	484	36	40	517	271	404	705	3	1351	85	1074	766	1282	858	33	1305	925	1744	794
XA_31_1	Counts	Ambulatory -movement X-Axis	Break X-beam, ambulatory movement: Breaks of any two different X-beams of light at the lower X level. Records beam-breaks of movements in which, for example light barrier Xn ist first interrupted followed by an interruption to a different light barrier Xm. The counter records the new interruption after a different light barrier has been interrupted first.	31	1	525	76	444	693	417	533	935	746	768	1025	597	1023	508	407	710	883	470	121	371	909	34	225	622	829	602	253	1	141	408	490	963	653	159	741	295	534	969	1167	1228	32	968	702	1445	512
XA_32_1	Counts	Ambulatory -movement X-Axis	Break X-beam, ambulatory movement: Breaks of any two different X-beams of light at the lower X level. Records beam-breaks of movements in which, for example light barrier Xn ist first interrupted followed by an interruption to a different light barrier Xm. The counter records the new interruption after a different light barrier has been interrupted first.	32	1	607	662	455	219	937	177	869	918	744	1579	108	527	248	911	482	1030	714	614	73	695	393	891	177	587	237	37	51	365	598	800	1332	1659	549	1148	284	2	789	1215	1146	1077	1539	840	1312	473
XA_33_1	Counts	Ambulatory -movement X-Axis	Break X-beam, ambulatory movement: Breaks of any two different X-beams of light at the lower X level. Records beam-breaks of movements in which, for example light barrier Xn ist first interrupted followed by an interruption to a different light barrier Xm. The counter records the new interruption after a different light barrier has been interrupted first.	33	1	532	337	672	280	745	346	962	747	525	1283	785	691	599	373	384	752	853	1131	5	731	407	1117	759	101	552	270	279	74	404	313	1188	689	55	32	464	644	398	1279	713	696	1048	573	1332	139
XA_34_1	Counts	Ambulatory -movement X-Axis	Break X-beam, ambulatory movement: Breaks of any two different X-beams of light at the lower X level. Records beam-breaks of movements in which, for example light barrier Xn ist first interrupted followed by an interruption to a different light barrier Xm. The counter records the new interruption after a different light barrier has been interrupted first.	34	1	626	421	679	600	397	667	1795	692	678	1279	758	490	264	320	25	891	300	584	12	316	488	545	904	844	784	649	375	487	122	345	1441	1052	6	19	1002	731	805	1289	1097	872	1242	899	1492	656
XA_35_1	Counts	Ambulatory -movement X-Axis	Break X-beam, ambulatory movement: Breaks of any two different X-beams of light at the lower X level. Records beam-breaks of movements in which, for example light barrier Xn ist first interrupted followed by an interruption to a different light barrier Xm. The counter records the new interruption after a different light barrier has been interrupted first.	35	1	583	396	691	1224	93	370	2018	361	685	977	249	132	218	1106	6	683	606	193	564	310	374	129	967	331	284	277	205	317	8	162	1462	889	15	565	385	941	464	1065	774	718	1113	1071	1181	35
XA_36_1	Counts	Ambulatory -movement X-Axis	Break X-beam, ambulatory movement: Breaks of any two different X-beams of light at the lower X level. Records beam-breaks of movements in which, for example light barrier Xn ist first interrupted followed by an interruption to a different light barrier Xm. The counter records the new interruption after a different light barrier has been interrupted first.	36	1	783	377	635	722	520	514	772	18	685	961	320	482	513	538	303	899	682	7	655	379	104	179	410	141	360	307	2	137	417	31	1150	1136	182	798	716	1091	1013	1414	832	852	1201	1290	1077	287
XA_37_1	Counts	Ambulatory -movement X-Axis	Break X-beam, ambulatory movement: Breaks of any two different X-beams of light at the lower X level. Records beam-breaks of movements in which, for example light barrier Xn ist first interrupted followed by an interruption to a different light barrier Xm. The counter records the new interruption after a different light barrier has been interrupted first.	37	1	612	426	598	698	4	585	905	906	283	692	631	693	722	583	539	555	435	3	532	455	118	648	75	1468	506	4	4	280	480	516	769	685	353	675	13	999	488	1116	1083	396	1503	801	1448	589
XA_38_1	Counts	Ambulatory -movement X-Axis	Break X-beam, ambulatory movement: Breaks of any two different X-beams of light at the lower X level. Records beam-breaks of movements in which, for example light barrier Xn ist first interrupted followed by an interruption to a different light barrier Xm. The counter records the new interruption after a different light barrier has been interrupted first.	38	1	630	198	407	781	628	295	1170	235	563	543	350	750	473	260	610	1136	516	266	186	606	752	733	631	875	594	6	10	58	602	874	994	972	532	1167	14	839	656	975	816	56	1195	742	1257	591
XA_39_1	Counts	Ambulatory -movement X-Axis	Break X-beam, ambulatory movement: Breaks of any two different X-beams of light at the lower X level. Records beam-breaks of movements in which, for example light barrier Xn ist first interrupted followed by an interruption to a different light barrier Xm. The counter records the new interruption after a different light barrier has been interrupted first.	39	1	566	489	753	745	181	323	740	468	514	803	632	597	631	661	701	503	244	1017	623	749	547	591	768	525	45	267	2	427	38	614	994	1126	298	712	3	1254	1065	1050	1110	356	950	1085	1259	607
XA_40_1	Counts	Ambulatory -movement X-Axis	Break X-beam, ambulatory movement: Breaks of any two different X-beams of light at the lower X level. Records beam-breaks of movements in which, for example light barrier Xn ist first interrupted followed by an interruption to a different light barrier Xm. The counter records the new interruption after a different light barrier has been interrupted first.	40	1	516	282	520	609	53	385	2623	45	298	789	344	702	492	996	114	226	279	1429	72	417	734	1023	631	1803	433	567	311	144	547	650	729	1014	110	667	108	735	780	942	664	509	1154	754	1059	402
XA_41_1	Counts	Ambulatory -movement X-Axis	Break X-beam, ambulatory movement: Breaks of any two different X-beams of light at the lower X level. Records beam-breaks of movements in which, for example light barrier Xn ist first interrupted followed by an interruption to a different light barrier Xm. The counter records the new interruption after a different light barrier has been interrupted first.	41	1	701	141	535	38	17	229	1669	192	460	349	376	322	103	323	22	2	350	628	7	712	557	641	151	1059	497	427	573	380	524	420	876	612	332	945	351	568	638	777	1022	726	1437	679	1173	849
XA_42_1	Counts	Ambulatory -movement X-Axis	Break X-beam, ambulatory movement: Breaks of any two different X-beams of light at the lower X level. Records beam-breaks of movements in which, for example light barrier Xn ist first interrupted followed by an interruption to a different light barrier Xm. The counter records the new interruption after a different light barrier has been interrupted first.	42	1	470	0	370	6	159	36	507	34	370	506	98	154	292	548	18	4	499	871	4	682	651	807	129	273	660	129	594	521	554	583	1125	1068	373	309	639	733	119	1110	950	470	1355	1009	992	195
XA_43_1	Counts	Ambulatory -movement X-Axis	Break X-beam, ambulatory movement: Breaks of any two different X-beams of light at the lower X level. Records beam-breaks of movements in which, for example light barrier Xn ist first interrupted followed by an interruption to a different light barrier Xm. The counter records the new interruption after a different light barrier has been interrupted first.	43	1	442	4	313	218	663	123	869	79	130	1163	168	702	858	1326	119	368	28	653	120	164	936	295	12	755	529	15	301	556	701	642	401	929	409	658	731	569	688	752	921	550	1254	974	288	700
XA_44_1	Counts	Ambulatory -movement X-Axis	Break X-beam, ambulatory movement: Breaks of any two different X-beams of light at the lower X level. Records beam-breaks of movements in which, for example light barrier Xn ist first interrupted followed by an interruption to a different light barrier Xm. The counter records the new interruption after a different light barrier has been interrupted first.	44	1	548	157	174	778	1538	18	1583	252	131	922	105	92	698	600	451	815	3	851	23	928	348	15	164	739	330	238	458	53	622	508	870	404	258	153	588	460	1035	873	675	424	938	829	629	376
XA_45_1	Counts	Ambulatory -movement X-Axis	Break X-beam, ambulatory movement: Breaks of any two different X-beams of light at the lower X level. Records beam-breaks of movements in which, for example light barrier Xn ist first interrupted followed by an interruption to a different light barrier Xm. The counter records the new interruption after a different light barrier has been interrupted first.	45	1	439	16	4	838	847	2	1365	14	300	935	8	307	509	805	573	669	387	1060	45	181	214	362	10	1273	50	414	577	32	521	371	1259	146	547	10	899	496	528	1037	853	330	1244	502	1106	533
XA_46_1	Counts	Ambulatory -movement X-Axis	Break X-beam, ambulatory movement: Breaks of any two different X-beams of light at the lower X level. Records beam-breaks of movements in which, for example light barrier Xn ist first interrupted followed by an interruption to a different light barrier Xm. The counter records the new interruption after a different light barrier has been interrupted first.	46	1	407	85	2	1004	789	36	1397	282	401	543	0	44	657	603	261	583	412	506	28	421	167	286	400	688	135	610	252	480	332	480	950	6	536	17	653	502	641	736	879	220	952	619	1180	139
XA_47_1	Counts	Ambulatory -movement X-Axis	Break X-beam, ambulatory movement: Breaks of any two different X-beams of light at the lower X level. Records beam-breaks of movements in which, for example light barrier Xn ist first interrupted followed by an interruption to a different light barrier Xm. The counter records the new interruption after a different light barrier has been interrupted first.	47	1	433	37	286	1050	739	8	405	78	168	822	6	76	626	1432	55	47	15	939	74	131	147	95	877	474	632	337	105	37	370	750	807	25	59	4	696	1025	659	976	621	195	793	529	1004	50
XA_48_1	Counts	Ambulatory -movement X-Axis	Break X-beam, ambulatory movement: Breaks of any two different X-beams of light at the lower X level. Records beam-breaks of movements in which, for example light barrier Xn ist first interrupted followed by an interruption to a different light barrier Xm. The counter records the new interruption after a different light barrier has been interrupted first.	48	1	360	220	606	839	591	2	11	36	38	1667	10	12	644	1579	53	19	0	456	485	172	525	13	1069	514	422	247	10	64	360	394	745	218	2	1	667	547	550	1163	866	368	649	336	971	258
XA_49_1	Counts	Ambulatory -movement X-Axis	Break X-beam, ambulatory movement: Breaks of any two different X-beams of light at the lower X level. Records beam-breaks of movements in which, for example light barrier Xn ist first interrupted followed by an interruption to a different light barrier Xm. The counter records the new interruption after a different light barrier has been interrupted first.	49	1	541	356	693	559	155	86	38	259	526	1138	586	90	200	847	24	493	14	369	585	146	320	90	758	854	479	536	1	548	338	129	592	567	25	278	1008	843	760	94	901	508	458	109	921	382
XA_50_1	Counts	Ambulatory -movement X-Axis	Break X-beam, ambulatory movement: Breaks of any two different X-beams of light at the lower X level. Records beam-breaks of movements in which, for example light barrier Xn ist first interrupted followed by an interruption to a different light barrier Xm. The counter records the new interruption after a different light barrier has been interrupted first.	50	1	92	252	457	557	11	511	949	239	435	702	762	637	70	232	12	443	254	963	118	581	72	0	544	86	605	33	187	1069	197	254	519	651	157	1015	1027	750	711	21	387	682	7	4	209	749
XA_51_1	Counts	Ambulatory -movement X-Axis	Break X-beam, ambulatory movement: Breaks of any two different X-beams of light at the lower X level. Records beam-breaks of movements in which, for example light barrier Xn ist first interrupted followed by an interruption to a different light barrier Xm. The counter records the new interruption after a different light barrier has been interrupted first.	51	1	312	320	57	454	0	471	318	421	683	510	545	268	14	6	329	180	520	542	20	685	181	32	26	1251	104	15	460	632	2	10	1065	794	0	1367	764	589	592	6	328	480	163	117	2	432
XA_52_1	Counts	Ambulatory -movement X-Axis	Break X-beam, ambulatory movement: Breaks of any two different X-beams of light at the lower X level. Records beam-breaks of movements in which, for example light barrier Xn ist first interrupted followed by an interruption to a different light barrier Xm. The counter records the new interruption after a different light barrier has been interrupted first.	52	1	346	676	1	15	8	535	8	289	473	308	493	175	24	51	403	911	375	62	7	122	508	608	352	734	287	17	374	72	17	9	154	155	0	760	469	958	533	7	9	916	92	204	2	225
XA_53_1	Counts	Ambulatory -movement X-Axis	Break X-beam, ambulatory movement: Breaks of any two different X-beams of light at the lower X level. Records beam-breaks of movements in which, for example light barrier Xn ist first interrupted followed by an interruption to a different light barrier Xm. The counter records the new interruption after a different light barrier has been interrupted first.	53	1	408	28	16	8	213	156	100	158	282	3	328	86	9	290	145	340	10	129	93	468	115	340	4	1	217	14	379	6	16	220	29	29	15	1164	1097	759	37	448	26	227	21	415	32	1
XA_54_1	Counts	Ambulatory -movement X-Axis	Break X-beam, ambulatory movement: Breaks of any two different X-beams of light at the lower X level. Records beam-breaks of movements in which, for example light barrier Xn ist first interrupted followed by an interruption to a different light barrier Xm. The counter records the new interruption after a different light barrier has been interrupted first.	54	1	105	6	10	19	624	19	131	33	132	704	614	18	424	1008	13	2	15	1	434	145	0	87	351	4	298	629	302	344	2	322	1359	6	73	767	45	906	0	885	63	364	1375	841	82	196
XA_55_1	Counts	Ambulatory -movement X-Axis	Break X-beam, ambulatory movement: Breaks of any two different X-beams of light at the lower X level. Records beam-breaks of movements in which, for example light barrier Xn ist first interrupted followed by an interruption to a different light barrier Xm. The counter records the new interruption after a different light barrier has been interrupted first.	55	1	137	18	0	1	414	222	140	4	11	85	264	1	583	834	8	12	113	0	522	754	1	3	726	1	874	529	52	20	1	1	846	54	318	101	15	689	392	1001	21	280	1412	327	95	40
XA_56_1	Counts	Ambulatory -movement X-Axis	Break X-beam, ambulatory movement: Breaks of any two different X-beams of light at the lower X level. Records beam-breaks of movements in which, for example light barrier Xn ist first interrupted followed by an interruption to a different light barrier Xm. The counter records the new interruption after a different light barrier has been interrupted first.	56	1	44	11	11	5	38	200	711	57	17	1	490	223	426	115	0	217	54	329	484	1087	2	17	186	261	843	235	0	9	103	67	620	63	618	12	8	85	118	862	6	65	667	95	48	22
XA_57_1	Counts	Ambulatory -movement X-Axis	Break X-beam, ambulatory movement: Breaks of any two different X-beams of light at the lower X level. Records beam-breaks of movements in which, for example light barrier Xn ist first interrupted followed by an interruption to a different light barrier Xm. The counter records the new interruption after a different light barrier has been interrupted first.	57	1	16	33	7	8	2	376	885	12	53	33	345	13	531	41	403	113	11	5	263	118	60	612	64	1192	313	468	11	23	190	281	725	51	205	3	32	21	10	684	239	46	675	6	497	157
XA_58_1	Counts	Ambulatory -movement X-Axis	Break X-beam, ambulatory movement: Breaks of any two different X-beams of light at the lower X level. Records beam-breaks of movements in which, for example light barrier Xn ist first interrupted followed by an interruption to a different light barrier Xm. The counter records the new interruption after a different light barrier has been interrupted first.	58	1	5	285	670	203	3	312	258	131	229	753	92	4	68	9	786	3	6	7	18	109	148	836	33	382	26	32	204	0	547	207	205	541	13	468	2	571	8	258	704	1	303	0	691	58
XA_59_1	Counts	Ambulatory -movement X-Axis	Break X-beam, ambulatory movement: Breaks of any two different X-beams of light at the lower X level. Records beam-breaks of movements in which, for example light barrier Xn ist first interrupted followed by an interruption to a different light barrier Xm. The counter records the new interruption after a different light barrier has been interrupted first.	59	1	340	390	751	510	72	14	25	28	17	926	26	22	21	50	705	3	137	13	108	44	305	739	281	381	5	1	87	36	42	292	20	555	0	594	56	513	22	3	508	256	1174	4	1058	48
XA_60_1	Counts	Ambulatory -movement X-Axis	Break X-beam, ambulatory movement: Breaks of any two different X-beams of light at the lower X level. Records beam-breaks of movements in which, for example light barrier Xn ist first interrupted followed by an interruption to a different light barrier Xm. The counter records the new interruption after a different light barrier has been interrupted first.	60	1	406	191	487	363	601	17	11	1	33	1040	47	298	4	473	749	265	152	304	344	74	401	592	6	416	3	8	47	91	4	35	42	186	25	850	15	266	0	16	176	92	906	13	114	336
XA_61_1	Counts	Ambulatory -movement X-Axis	Break X-beam, ambulatory movement: Breaks of any two different X-beams of light at the lower X level. Records beam-breaks of movements in which, for example light barrier Xn ist first interrupted followed by an interruption to a different light barrier Xm. The counter records the new interruption after a different light barrier has been interrupted first.	61	1	203	204	2	45	336	38	3	3	337	704	7	434	132	413	755	3	23	423	387	4	303	144	12	18	24	304	1	1	0	4	1066	65	0	504	10	250	193	16	68	296	302	2	5	290
XA_62_1	Counts	Ambulatory -movement X-Axis	Break X-beam, ambulatory movement: Breaks of any two different X-beams of light at the lower X level. Records beam-breaks of movements in which, for example light barrier Xn ist first interrupted followed by an interruption to a different light barrier Xm. The counter records the new interruption after a different light barrier has been interrupted first.	62	1	24	214	12	1	163	5	356	197	577	460	590	713	644	11	715	25	4	945	111	96	53	28	25	2	9	551	147	276	10	173	887	85	29	24	234	533	586	6	7	108	22	182	3	626
XA_63_1	Counts	Ambulatory -movement X-Axis	Break X-beam, ambulatory movement: Breaks of any two different X-beams of light at the lower X level. Records beam-breaks of movements in which, for example light barrier Xn ist first interrupted followed by an interruption to a different light barrier Xm. The counter records the new interruption after a different light barrier has been interrupted first.	63	1	13	189	9	20	9	186	657	72	864	211	610	332	832	87	151	604	1	586	49	8	5	214	14	805	174	111	269	560	8	9	448	619	209	3	262	575	648	516	17	99	32	590	17	464
XA_64_1	Counts	Ambulatory -movement X-Axis	Break X-beam, ambulatory movement: Breaks of any two different X-beams of light at the lower X level. Records beam-breaks of movements in which, for example light barrier Xn ist first interrupted followed by an interruption to a different light barrier Xm. The counter records the new interruption after a different light barrier has been interrupted first.	64	1	18	500	10	1	7	465	611	433	872	28	327	7	253	846	9	540	32	178	191	1	0	570	472	974	468	494	371	391	68	211	593	702	555	46	467	379	707	761	406	665	8	708	19	425
XA_65_1	Counts	Ambulatory -movement X-Axis	Break X-beam, ambulatory movement: Breaks of any two different X-beams of light at the lower X level. Records beam-breaks of movements in which, for example light barrier Xn ist first interrupted followed by an interruption to a different light barrier Xm. The counter records the new interruption after a different light barrier has been interrupted first.	65	1	12	84	474	182	7	388	714	970	829	1	414	15	43	760	755	276	951	444	0	681	225	503	675	642	655	16	253	677	479	653	188	299	335	763	128	42	582	678	421	332	1177	774	405	319
XA_66_1	Counts	Ambulatory -movement X-Axis	Break X-beam, ambulatory movement: Breaks of any two different X-beams of light at the lower X level. Records beam-breaks of movements in which, for example light barrier Xn ist first interrupted followed by an interruption to a different light barrier Xm. The counter records the new interruption after a different light barrier has been interrupted first.	66	1	106	330	357	571	241	489	2135	902	1017	451	311	5	0	802	783	12	677	223	600	445	719	111	611	370	220	8	147	536	477	581	11	683	527	666	9	30	568	922	519	398	1666	265	1259	413
XA_67_1	Counts	Ambulatory -movement X-Axis	Break X-beam, ambulatory movement: Breaks of any two different X-beams of light at the lower X level. Records beam-breaks of movements in which, for example light barrier Xn ist first interrupted followed by an interruption to a different light barrier Xm. The counter records the new interruption after a different light barrier has been interrupted first.	67	1	578	74	653	926	359	444	2108	79	781	979	15	440	822	1262	884	493	859	328	548	720	835	0	11	3	0	490	0	5	528	446	437	498	201	261	190	53	405	435	532	532	787	476	1147	253
XA_68_1	Counts	Ambulatory -movement X-Axis	Break X-beam, ambulatory movement: Breaks of any two different X-beams of light at the lower X level. Records beam-breaks of movements in which, for example light barrier Xn ist first interrupted followed by an interruption to a different light barrier Xm. The counter records the new interruption after a different light barrier has been interrupted first.	68	1	234	35	401	482	916	487	874	385	390	1052	2	874	682	1633	887	1153	661	65	492	309	657	111	364	169	13	748	2	118	562	1105	259	458	570	63	37	905	1000	6	690	431	1091	157	1160	496
XA_69_1	Counts	Ambulatory -movement X-Axis	Break X-beam, ambulatory movement: Breaks of any two different X-beams of light at the lower X level. Records beam-breaks of movements in which, for example light barrier Xn ist first interrupted followed by an interruption to a different light barrier Xm. The counter records the new interruption after a different light barrier has been interrupted first.	69	1	12	3	4	111	385	162	485	533	23	263	258	673	295	524	88	395	466	0	118	1	67	302	787	861	16	851	1	15	60	442	93	0	61	6	123	635	348	13	674	239	547	3	68	37
XA_70_1	Counts	Ambulatory -movement X-Axis	Break X-beam, ambulatory movement: Breaks of any two different X-beams of light at the lower X level. Records beam-breaks of movements in which, for example light barrier Xn ist first interrupted followed by an interruption to a different light barrier Xm. The counter records the new interruption after a different light barrier has been interrupted first.	70	1	23	13	4	0	5	113	54	455	2	22	379	269	46	302	34	13	170	1	1	2	10	1	793	219	9	25	181	25	10	11	19	36	44	3	172	411	20	10	445	35	500	32	0	142
XA_71_1	Counts	Ambulatory -movement X-Axis	Break X-beam, ambulatory movement: Breaks of any two different X-beams of light at the lower X level. Records beam-breaks of movements in which, for example light barrier Xn ist first interrupted followed by an interruption to a different light barrier Xm. The counter records the new interruption after a different light barrier has been interrupted first.	71	1	29	70	2	2	2	4	4	22	26	21	134	30	19	186	21	2	3	37	81	3	9	0	58	184	127	5	313	24	0	11	86	3	1	1	573	59	41	22	1	11	120	5	0	0
XA_72_1	Counts	Ambulatory -movement X-Axis	Break X-beam, ambulatory movement: Breaks of any two different X-beams of light at the lower X level. Records beam-breaks of movements in which, for example light barrier Xn ist first interrupted followed by an interruption to a different light barrier Xm. The counter records the new interruption after a different light barrier has been interrupted first.	72	1	1	9	13	69	7	3	15	1	502	29	2	34	21	22	20	6	311	314	56	127	4	2	4	0	263	4	531	515	8	9	831	12	177	269	437	37	9	165	7	11	0	100	1	98
XA_73_1	Counts	Ambulatory -movement X-Axis	Break X-beam, ambulatory movement: Breaks of any two different X-beams of light at the lower X level. Records beam-breaks of movements in which, for example light barrier Xn ist first interrupted followed by an interruption to a different light barrier Xm. The counter records the new interruption after a different light barrier has been interrupted first.	73	1	29	6	19	25	43	20	7	11	210	3	3	8	8	12	0	0	800	436	12	22	0	32	7	1	140	1	261	792	452	263	42	24	364	491	907	8	18	736	1	33	1	772	3	1
XA_74_1	Counts	Ambulatory -movement X-Axis	Break X-beam, ambulatory movement: Breaks of any two different X-beams of light at the lower X level. Records beam-breaks of movements in which, for example light barrier Xn ist first interrupted followed by an interruption to a different light barrier Xm. The counter records the new interruption after a different light barrier has been interrupted first.	74	1	1	17	16	195	18	383	6	15	17	23	79	14	17	75	100	303	482	513	30	7	11	91	6	246	2	4	13	457	385	435	5	2	311	357	339	15	2	1003	27	79	0	274	11	17
XA_75_1	Counts	Ambulatory -movement X-Axis	Break X-beam, ambulatory movement: Breaks of any two different X-beams of light at the lower X level. Records beam-breaks of movements in which, for example light barrier Xn ist first interrupted followed by an interruption to a different light barrier Xm. The counter records the new interruption after a different light barrier has been interrupted first.	75	1	3	234	468	411	27	163	6	3	153	37	0	10	37	630	500	327	11	515	482	11	3	451	133	108	6	10	3	11	65	669	16	23	64	13	709	58	378	492	3	202	238	12	0	11
XA_76_1	Counts	Ambulatory -movement X-Axis	Break X-beam, ambulatory movement: Breaks of any two different X-beams of light at the lower X level. Records beam-breaks of movements in which, for example light barrier Xn ist first interrupted followed by an interruption to a different light barrier Xm. The counter records the new interruption after a different light barrier has been interrupted first.	76	1	298	400	623	912	582	6	0	125	4	492	10	353	536	727	227	6	4	5	186	0	31	575	680	6	15	250	3	3	0	13	7	85	11	5	747	282	511	167	0	291	792	8	2	12
XA_77_1	Counts	Ambulatory -movement X-Axis	Break X-beam, ambulatory movement: Breaks of any two different X-beams of light at the lower X level. Records beam-breaks of movements in which, for example light barrier Xn ist first interrupted followed by an interruption to a different light barrier Xm. The counter records the new interruption after a different light barrier has been interrupted first.	77	1	192	218	195	11	452	6	2	935	41	329	2	179	280	387	19	32	7	9	1	68	333	576	22	6	122	533	18	23	0	12	16	576	2	1	38	120	477	8	2	106	470	23	231	147
XA_78_1	Counts	Ambulatory -movement X-Axis	Break X-beam, ambulatory movement: Breaks of any two different X-beams of light at the lower X level. Records beam-breaks of movements in which, for example light barrier Xn ist first interrupted followed by an interruption to a different light barrier Xm. The counter records the new interruption after a different light barrier has been interrupted first.	78	1	6	3	9	25	18	3	481	112	55	5	124	5	7	3	15	23	4	12	5	0	395	39	3	8	765	1	188	12	3	26	150	430	10	4	1	6	41	10	1	43	17	17	629	239
XA_79_1	Counts	Ambulatory -movement X-Axis	Break X-beam, ambulatory movement: Breaks of any two different X-beams of light at the lower X level. Records beam-breaks of movements in which, for example light barrier Xn ist first interrupted followed by an interruption to a different light barrier Xm. The counter records the new interruption after a different light barrier has been interrupted first.	79	1	1	21	13	4	0	6	886	9	5	12	68	2	1	15	2	16	2	4	1	4	7	3	16	5	780	6	43	2	5	7	595	93	369	2	8	38	2	18	7	15	14	18	269	145
XA_80_1	Counts	Ambulatory -movement X-Axis	Break X-beam, ambulatory movement: Breaks of any two different X-beams of light at the lower X level. Records beam-breaks of movements in which, for example light barrier Xn ist first interrupted followed by an interruption to a different light barrier Xm. The counter records the new interruption after a different light barrier has been interrupted first.	80	1	12	2	10	13	26	140	327	6	152	4	5	125	58	1	23	0	426	15	9	27	1	12	12	6	5	11	0	158	3	1	146	1	179	423	13	5	8	72	241	51	21	305	2	1
XA_81_1	Counts	Ambulatory -movement X-Axis	Break X-beam, ambulatory movement: Breaks of any two different X-beams of light at the lower X level. Records beam-breaks of movements in which, for example light barrier Xn ist first interrupted followed by an interruption to a different light barrier Xm. The counter records the new interruption after a different light barrier has been interrupted first.	81	1	5	183	294	349	18	179	1	19	29	2	10	80	70	7	10	52	317	349	201	2	58	63	1	189	0	2	166	385	3	70	10	41	135	799	7	114	9	569	507	152	25	446	1	11
XA_82_1	Counts	Ambulatory -movement X-Axis	Break X-beam, ambulatory movement: Breaks of any two different X-beams of light at the lower X level. Records beam-breaks of movements in which, for example light barrier Xn ist first interrupted followed by an interruption to a different light barrier Xm. The counter records the new interruption after a different light barrier has been interrupted first.	82	1	19	10	144	59	88	5	2	14	12	3	182	18	6	258	81	208	83	432	907	2	9	0	463	279	18	3	41	1	239	10	99	37	2	521	3	411	5	513	161	47	4	209	0	29
XA_83_1	Counts	Ambulatory -movement X-Axis	Break X-beam, ambulatory movement: Breaks of any two different X-beams of light at the lower X level. Records beam-breaks of movements in which, for example light barrier Xn ist first interrupted followed by an interruption to a different light barrier Xm. The counter records the new interruption after a different light barrier has been interrupted first.	83	1	111	14	6	1	116	4	4	12	2	0	278	10	5	4	348	99	2	12	217	811	1	72	396	1	3	12	10	5	241	7	11	4	16	10	207	11	66	32	5	19	299	3	1	5
XA_84_1	Counts	Ambulatory -movement X-Axis	Break X-beam, ambulatory movement: Breaks of any two different X-beams of light at the lower X level. Records beam-breaks of movements in which, for example light barrier Xn ist first interrupted followed by an interruption to a different light barrier Xm. The counter records the new interruption after a different light barrier has been interrupted first.	84	1	0	3	11	14	18	4	83	0	20	274	14	11	24	54	40	8	108	4	2	235	70	352	5	7	11	216	2	16	110	43	566	259	89	4	258	0	418	57	8	56	300	19	1	0
XF_1_1	Counts	Fine-movement X-Axis	Breaks X-beam, fine Movement: Two consecutive breaks of a single beam of light at the lower level X. The counter records the interruption of a light barrier that has been interrupted for the second time in succession without a different light barrier having first been interrupted.	1	1	251	201	192	323	320	251	244	334	263	346	279	285	266	279	301	236	256	491	322	305	288	359	251	263	237	57	37	274	284	221	394	337	171	358	339	207	307	293	254	232	410	369	469	307
XF_2_1	Counts	Fine-movement X-Axis	Breaks X-beam, fine Movement: Two consecutive breaks of a single beam of light at the lower level X. The counter records the interruption of a light barrier that has been interrupted for the second time in succession without a different light barrier having first been interrupted.	2	1	252	209	199	187	285	274	305	246	248	253	281	214	197	277	189	104	204	492	224	316	251	339	311	191	139	13	15	258	261	183	416	336	25	247	232	112	279	243	248	196	415	529	450	293
XF_3_1	Counts	Fine-movement X-Axis	Breaks X-beam, fine Movement: Two consecutive breaks of a single beam of light at the lower level X. The counter records the interruption of a light barrier that has been interrupted for the second time in succession without a different light barrier having first been interrupted.	3	1	209	29	73	111	243	224	288	303	253	163	259	268	216	253	175	47	106	325	227	225	272	290	331	205	77	8	139	420	255	201	337	304	29	352	235	85	255	186	158	260	393	340	406	233
XF_4_1	Counts	Fine-movement X-Axis	Breaks X-beam, fine Movement: Two consecutive breaks of a single beam of light at the lower level X. The counter records the interruption of a light barrier that has been interrupted for the second time in succession without a different light barrier having first been interrupted.	4	1	103	172	22	43	183	274	226	243	238	241	198	220	228	196	167	181	24	389	181	254	229	308	128	203	27	281	9	336	300	250	337	208	6	86	26	135	179	198	105	206	285	369	473	168
XF_5_1	Counts	Fine-movement X-Axis	Breaks X-beam, fine Movement: Two consecutive breaks of a single beam of light at the lower level X. The counter records the interruption of a light barrier that has been interrupted for the second time in succession without a different light barrier having first been interrupted.	5	1	72	17	124	88	219	185	122	138	200	119	170	132	209	150	151	65	144	397	157	255	207	261	263	115	191	212	27	192	146	127	293	249	10	7	10	111	228	56	186	142	294	332	388	120
XF_6_1	Counts	Fine-movement X-Axis	Breaks X-beam, fine Movement: Two consecutive breaks of a single beam of light at the lower level X. The counter records the interruption of a light barrier that has been interrupted for the second time in succession without a different light barrier having first been interrupted.	6	1	185	9	7	130	112	215	3	86	31	104	183	212	208	247	173	88	234	322	84	225	84	246	24	93	233	40	6	93	95	63	160	89	143	8	19	12	160	203	183	119	321	345	357	109
XF_7_1	Counts	Fine-movement X-Axis	Breaks X-beam, fine Movement: Two consecutive breaks of a single beam of light at the lower level X. The counter records the interruption of a light barrier that has been interrupted for the second time in succession without a different light barrier having first been interrupted.	7	1	55	1	2	62	79	138	31	164	149	16	132	207	205	206	12	229	33	279	19	187	96	185	40	203	176	0	23	165	65	197	203	198	35	15	12	63	46	140	81	88	307	196	418	138
XF_8_1	Counts	Fine-movement X-Axis	Breaks X-beam, fine Movement: Two consecutive breaks of a single beam of light at the lower level X. The counter records the interruption of a light barrier that has been interrupted for the second time in succession without a different light barrier having first been interrupted.	8	1	89	70	13	260	194	0	286	62	158	11	29	109	195	174	227	145	55	262	202	187	177	184	166	102	11	2	5	1	209	187	303	215	4	39	39	97	194	47	64	187	220	188	283	10
XF_9_1	Counts	Fine-movement X-Axis	Breaks X-beam, fine Movement: Two consecutive breaks of a single beam of light at the lower level X. The counter records the interruption of a light barrier that has been interrupted for the second time in succession without a different light barrier having first been interrupted.	9	1	217	129	6	98	65	182	233	1	228	111	221	102	162	97	206	13	166	314	98	175	82	278	222	173	0	13	24	27	84	3	93	78	29	25	37	178	209	52	258	103	185	175	169	33
XF_10_1	Counts	Fine-movement X-Axis	Breaks X-beam, fine Movement: Two consecutive breaks of a single beam of light at the lower level X. The counter records the interruption of a light barrier that has been interrupted for the second time in succession without a different light barrier having first been interrupted.	10	1	59	5	26	2	70	157	97	129	76	219	138	37	68	205	142	4	136	271	26	13	172	224	6	89	9	3	148	176	1	148	46	2	4	15	25	59	192	70	157	66	113	131	60	126
XF_11_1	Counts	Fine-movement X-Axis	Breaks X-beam, fine Movement: Two consecutive breaks of a single beam of light at the lower level X. The counter records the interruption of a light barrier that has been interrupted for the second time in succession without a different light barrier having first been interrupted.	11	1	83	1	95	68	80	91	1	226	125	124	7	192	35	94	55	9	20	191	22	38	134	28	5	60	115	15	10	217	71	202	104	3	228	25	188	62	32	96	152	89	140	109	89	186
XF_12_1	Counts	Fine-movement X-Axis	Breaks X-beam, fine Movement: Two consecutive breaks of a single beam of light at the lower level X. The counter records the interruption of a light barrier that has been interrupted for the second time in succession without a different light barrier having first been interrupted.	12	1	59	8	242	22	4	0	219	145	170	79	44	200	106	65	196	7	54	134	177	286	105	19	1	106	110	83	27	266	192	62	52	104	106	303	135	120	52	177	34	139	237	91	189	102
XF_13_1	Counts	Fine-movement X-Axis	Breaks X-beam, fine Movement: Two consecutive breaks of a single beam of light at the lower level X. The counter records the interruption of a light barrier that has been interrupted for the second time in succession without a different light barrier having first been interrupted.	13	1	6	90	216	39	232	0	225	4	45	18	91	137	170	191	149	114	86	122	140	49	2	182	137	28	11	137	65	31	162	60	133	225	31	348	10	205	137	278	89	146	320	68	249	96
XF_14_1	Counts	Fine-movement X-Axis	Breaks X-beam, fine Movement: Two consecutive breaks of a single beam of light at the lower level X. The counter records the interruption of a light barrier that has been interrupted for the second time in succession without a different light barrier having first been interrupted.	14	1	7	101	119	9	114	154	82	186	4	6	248	54	116	49	14	261	27	109	4	11	163	321	229	259	18	27	23	51	46	37	309	194	7	323	0	46	123	115	178	29	276	86	174	33
XF_15_1	Counts	Fine-movement X-Axis	Breaks X-beam, fine Movement: Two consecutive breaks of a single beam of light at the lower level X. The counter records the interruption of a light barrier that has been interrupted for the second time in succession without a different light barrier having first been interrupted.	15	1	61	224	14	35	42	193	11	98	134	31	149	82	5	12	11	53	48	48	38	14	95	206	87	106	178	23	42	50	11	127	218	89	48	259	15	16	22	104	26	9	82	286	13	75
XF_16_1	Counts	Fine-movement X-Axis	Breaks X-beam, fine Movement: Two consecutive breaks of a single beam of light at the lower level X. The counter records the interruption of a light barrier that has been interrupted for the second time in succession without a different light barrier having first been interrupted.	16	1	175	121	24	205	138	33	65	1	124	200	7	143	28	202	145	17	48	138	105	184	46	125	2	94	86	57	26	46	56	162	27	7	96	38	3	120	161	20	36	85	58	237	10	148
XF_17_1	Counts	Fine-movement X-Axis	Breaks X-beam, fine Movement: Two consecutive breaks of a single beam of light at the lower level X. The counter records the interruption of a light barrier that has been interrupted for the second time in succession without a different light barrier having first been interrupted.	17	1	3	118	155	30	26	1	76	17	94	124	78	61	127	200	82	30	247	225	90	173	4	70	94	203	6	28	65	169	17	23	16	0	15	1	239	71	200	105	79	88	309	194	19	7
XF_18_1	Counts	Fine-movement X-Axis	Breaks X-beam, fine Movement: Two consecutive breaks of a single beam of light at the lower level X. The counter records the interruption of a light barrier that has been interrupted for the second time in succession without a different light barrier having first been interrupted.	18	1	32	80	111	40	230	62	91	178	12	37	194	16	38	57	13	166	69	155	4	7	104	93	43	70	61	31	179	33	162	202	208	94	151	45	19	45	84	169	210	41	332	34	154	39
XF_19_1	Counts	Fine-movement X-Axis	Breaks X-beam, fine Movement: Two consecutive breaks of a single beam of light at the lower level X. The counter records the interruption of a light barrier that has been interrupted for the second time in succession without a different light barrier having first been interrupted.	19	1	50	87	65	74	150	47	28	107	51	33	172	153	85	118	134	1	92	39	89	145	60	69	128	155	76	138	55	135	62	79	264	215	12	276	32	201	18	197	139	125	127	76	207	30
XF_20_1	Counts	Fine-movement X-Axis	Breaks X-beam, fine Movement: Two consecutive breaks of a single beam of light at the lower level X. The counter records the interruption of a light barrier that has been interrupted for the second time in succession without a different light barrier having first been interrupted.	20	1	35	218	232	180	77	115	283	183	229	47	226	264	249	298	164	217	285	188	58	232	35	312	72	214	143	158	130	247	109	217	239	290	152	362	0	232	264	34	249	273	115	282	177	241
XF_21_1	Counts	Fine-movement X-Axis	Breaks X-beam, fine Movement: Two consecutive breaks of a single beam of light at the lower level X. The counter records the interruption of a light barrier that has been interrupted for the second time in succession without a different light barrier having first been interrupted.	21	1	263	179	259	294	96	317	363	282	377	410	318	223	291	379	393	269	245	239	260	317	326	374	209	306	323	259	169	130	272	267	378	286	281	297	74	329	346	235	407	249	304	264	442	234
XF_22_1	Counts	Fine-movement X-Axis	Breaks X-beam, fine Movement: Two consecutive breaks of a single beam of light at the lower level X. The counter records the interruption of a light barrier that has been interrupted for the second time in succession without a different light barrier having first been interrupted.	22	1	311	195	253	240	345	236	402	338	310	441	217	246	302	276	304	236	175	312	274	296	232	329	318	250	275	201	163	253	245	194	323	329	203	280	211	267	351	337	285	105	383	239	368	279
XF_23_1	Counts	Fine-movement X-Axis	Breaks X-beam, fine Movement: Two consecutive breaks of a single beam of light at the lower level X. The counter records the interruption of a light barrier that has been interrupted for the second time in succession without a different light barrier having first been interrupted.	23	1	327	265	226	302	317	302	343	461	269	473	251	246	139	232	322	132	205	272	266	256	255	302	303	330	293	198	198	310	141	195	369	383	192	431	224	238	336	351	216	192	402	274	398	141
XF_24_1	Counts	Fine-movement X-Axis	Breaks X-beam, fine Movement: Two consecutive breaks of a single beam of light at the lower level X. The counter records the interruption of a light barrier that has been interrupted for the second time in succession without a different light barrier having first been interrupted.	24	1	234	101	249	250	283	287	412	267	313	484	271	201	161	240	272	240	151	347	331	335	223	232	276	227	290	270	61	108	195	142	359	271	152	333	201	186	243	355	185	229	415	313	451	59
XF_25_1	Counts	Fine-movement X-Axis	Breaks X-beam, fine Movement: Two consecutive breaks of a single beam of light at the lower level X. The counter records the interruption of a light barrier that has been interrupted for the second time in succession without a different light barrier having first been interrupted.	25	1	264	163	269	200	261	263	335	263	240	439	199	188	175	295	247	235	280	339	136	290	303	238	240	210	234	94	9	242	297	300	285	309	239	347	262	127	339	349	271	270	365	268	376	183
XF_26_1	Counts	Fine-movement X-Axis	Breaks X-beam, fine Movement: Two consecutive breaks of a single beam of light at the lower level X. The counter records the interruption of a light barrier that has been interrupted for the second time in succession without a different light barrier having first been interrupted.	26	1	313	185	250	26	321	262	322	127	278	376	198	251	101	85	193	206	272	277	236	230	210	237	225	119	219	7	49	162	305	235	359	275	185	313	224	228	254	416	196	303	372	319	370	214
XF_27_1	Counts	Fine-movement X-Axis	Breaks X-beam, fine Movement: Two consecutive breaks of a single beam of light at the lower level X. The counter records the interruption of a light barrier that has been interrupted for the second time in succession without a different light barrier having first been interrupted.	27	1	271	188	198	79	187	115	331	196	265	420	128	158	208	255	137	308	192	203	179	324	166	70	264	262	152	85	197	91	250	230	278	248	229	350	196	247	206	284	265	273	383	234	418	232
XF_28_1	Counts	Fine-movement X-Axis	Breaks X-beam, fine Movement: Two consecutive breaks of a single beam of light at the lower level X. The counter records the interruption of a light barrier that has been interrupted for the second time in succession without a different light barrier having first been interrupted.	28	1	263	194	205	259	253	40	311	376	266	487	252	35	235	139	134	210	35	310	67	248	268	315	194	239	198	195	163	219	170	179	119	338	234	226	190	318	275	268	288	291	385	217	461	116
XF_29_1	Counts	Fine-movement X-Axis	Breaks X-beam, fine Movement: Two consecutive breaks of a single beam of light at the lower level X. The counter records the interruption of a light barrier that has been interrupted for the second time in succession without a different light barrier having first been interrupted.	29	1	243	56	188	255	280	257	367	318	262	369	231	155	218	81	249	30	69	280	275	259	191	287	279	131	244	270	175	248	52	175	71	272	165	327	39	224	333	272	221	142	448	272	375	43
XF_30_1	Counts	Fine-movement X-Axis	Breaks X-beam, fine Movement: Two consecutive breaks of a single beam of light at the lower level X. The counter records the interruption of a light barrier that has been interrupted for the second time in succession without a different light barrier having first been interrupted.	30	1	229	14	236	257	190	200	282	278	194	439	212	254	145	272	112	66	279	250	246	218	143	263	148	241	212	190	85	33	208	146	131	255	26	396	42	304	274	271	271	25	418	309	406	229
XF_31_1	Counts	Fine-movement X-Axis	Breaks X-beam, fine Movement: Two consecutive breaks of a single beam of light at the lower level X. The counter records the interruption of a light barrier that has been interrupted for the second time in succession without a different light barrier having first been interrupted.	31	1	242	30	179	221	173	229	342	289	245	325	165	296	177	200	265	287	229	73	159	306	22	98	184	300	249	125	36	96	184	141	279	246	112	340	83	136	268	304	329	43	365	280	356	186
XF_32_1	Counts	Fine-movement X-Axis	Breaks X-beam, fine Movement: Two consecutive breaks of a single beam of light at the lower level X. The counter records the interruption of a light barrier that has been interrupted for the second time in succession without a different light barrier having first been interrupted.	32	1	251	253	191	132	292	88	257	273	270	430	66	202	125	303	202	262	252	180	50	234	202	273	96	288	133	58	30	170	209	275	405	381	243	331	65	15	245	299	333	290	439	249	371	174
XF_33_1	Counts	Fine-movement X-Axis	Breaks X-beam, fine Movement: Two consecutive breaks of a single beam of light at the lower level X. The counter records the interruption of a light barrier that has been interrupted for the second time in succession without a different light barrier having first been interrupted.	33	1	187	194	244	127	225	162	321	233	259	413	264	242	221	167	205	266	250	350	12	281	213	350	248	66	214	174	195	24	193	178	323	228	79	33	139	142	156	314	287	255	373	203	373	102
XF_34_1	Counts	Fine-movement X-Axis	Breaks X-beam, fine Movement: Two consecutive breaks of a single beam of light at the lower level X. The counter records the interruption of a light barrier that has been interrupted for the second time in succession without a different light barrier having first been interrupted.	34	1	277	203	254	253	232	250	421	261	270	418	226	190	175	148	29	304	192	237	13	105	169	201	257	335	259	236	207	175	42	135	395	275	7	66	238	230	250	349	341	268	377	264	393	221
XF_35_1	Counts	Fine-movement X-Axis	Breaks X-beam, fine Movement: Two consecutive breaks of a single beam of light at the lower level X. The counter records the interruption of a light barrier that has been interrupted for the second time in succession without a different light barrier having first been interrupted.	35	1	264	212	233	363	54	194	424	186	256	316	126	48	121	345	12	244	221	61	278	188	166	101	255	175	206	140	144	149	6	100	389	290	78	195	121	239	166	283	236	273	383	331	304	44
XF_36_1	Counts	Fine-movement X-Axis	Breaks X-beam, fine Movement: Two consecutive breaks of a single beam of light at the lower level X. The counter records the interruption of a light barrier that has been interrupted for the second time in succession without a different light barrier having first been interrupted.	36	1	254	197	189	283	217	200	282	33	292	388	120	164	182	201	147	283	223	27	228	177	68	67	173	60	125	144	24	69	186	10	328	310	138	365	187	268	246	365	282	272	393	333	331	135
XF_37_1	Counts	Fine-movement X-Axis	Breaks X-beam, fine Movement: Two consecutive breaks of a single beam of light at the lower level X. The counter records the interruption of a light barrier that has been interrupted for the second time in succession without a different light barrier having first been interrupted.	37	1	250	175	227	317	4	218	278	280	184	289	212	236	215	215	241	183	184	10	206	252	42	238	38	366	229	13	34	129	191	162	253	284	201	307	20	266	223	309	348	178	424	252	398	185
XF_38_1	Counts	Fine-movement X-Axis	Breaks X-beam, fine Movement: Two consecutive breaks of a single beam of light at the lower level X. The counter records the interruption of a light barrier that has been interrupted for the second time in succession without a different light barrier having first been interrupted.	38	1	291	151	172	297	194	180	300	142	269	226	145	251	209	93	249	306	247	97	183	254	263	245	189	254	215	18	51	22	255	264	290	284	226	329	5	249	269	278	298	73	366	276	388	194
XF_39_1	Counts	Fine-movement X-Axis	Breaks X-beam, fine Movement: Two consecutive breaks of a single beam of light at the lower level X. The counter records the interruption of a light barrier that has been interrupted for the second time in succession without a different light barrier having first been interrupted.	39	1	241	208	224	316	107	155	240	205	231	314	234	201	227	189	248	213	116	324	195	239	213	232	215	276	63	115	85	154	23	234	340	343	158	320	2	322	306	286	288	132	335	324	327	207
XF_40_1	Counts	Fine-movement X-Axis	Breaks X-beam, fine Movement: Two consecutive breaks of a single beam of light at the lower level X. The counter records the interruption of a light barrier that has been interrupted for the second time in succession without a different light barrier having first been interrupted.	40	1	262	177	213	247	50	152	525	36	188	306	210	230	210	272	101	101	92	371	65	157	221	287	204	410	233	210	180	130	223	188	290	288	82	275	41	244	256	264	270	257	383	343	353	161
XF_41_1	Counts	Fine-movement X-Axis	Breaks X-beam, fine Movement: Two consecutive breaks of a single beam of light at the lower level X. The counter records the interruption of a light barrier that has been interrupted for the second time in succession without a different light barrier having first been interrupted.	41	1	285	104	213	23	9	100	391	146	220	171	248	149	126	123	17	6	125	249	2	220	249	212	82	265	235	228	218	140	213	175	292	247	151	342	153	188	237	232	306	254	382	251	331	258
XF_42_1	Counts	Fine-movement X-Axis	Breaks X-beam, fine Movement: Two consecutive breaks of a single beam of light at the lower level X. The counter records the interruption of a light barrier that has been interrupted for the second time in succession without a different light barrier having first been interrupted.	42	1	236	4	135	12	75	28	217	53	235	183	61	124	114	188	18	16	149	253	0	218	263	242	70	134	241	73	209	205	252	223	347	306	185	193	213	195	57	279	336	244	376	299	272	130
XF_43_1	Counts	Fine-movement X-Axis	Breaks X-beam, fine Movement: Two consecutive breaks of a single beam of light at the lower level X. The counter records the interruption of a light barrier that has been interrupted for the second time in succession without a different light barrier having first been interrupted.	43	1	221	19	126	148	246	37	316	71	136	324	71	241	264	355	64	155	36	234	67	50	265	160	25	242	222	6	204	211	277	212	200	263	236	278	192	236	241	245	297	241	373	263	176	211
XF_44_1	Counts	Fine-movement X-Axis	Breaks X-beam, fine Movement: Two consecutive breaks of a single beam of light at the lower level X. The counter records the interruption of a light barrier that has been interrupted for the second time in succession without a different light barrier having first been interrupted.	44	1	242	51	38	271	358	21	389	144	154	365	36	45	246	192	219	247	3	274	29	272	137	39	88	222	190	127	236	31	261	209	290	207	131	118	189	129	310	258	187	183	293	334	196	143
XF_45_1	Counts	Fine-movement X-Axis	Breaks X-beam, fine Movement: Two consecutive breaks of a single beam of light at the lower level X. The counter records the interruption of a light barrier that has been interrupted for the second time in succession without a different light barrier having first been interrupted.	45	1	246	43	5	317	261	12	352	24	173	348	39	130	227	234	225	238	128	315	109	92	67	131	29	304	49	193	235	27	187	194	329	90	292	13	272	174	233	275	262	163	368	202	329	208
XF_46_1	Counts	Fine-movement X-Axis	Breaks X-beam, fine Movement: Two consecutive breaks of a single beam of light at the lower level X. The counter records the interruption of a light barrier that has been interrupted for the second time in succession without a different light barrier having first been interrupted.	46	1	202	22	11	290	231	25	369	143	212	247	34	45	226	194	117	205	174	189	21	151	34	155	154	193	114	259	170	229	123	180	297	43	212	38	227	108	223	255	279	140	332	238	348	64
XF_47_1	Counts	Fine-movement X-Axis	Breaks X-beam, fine Movement: Two consecutive breaks of a single beam of light at the lower level X. The counter records the interruption of a light barrier that has been interrupted for the second time in succession without a different light barrier having first been interrupted.	47	1	243	49	120	346	266	47	137	60	180	378	46	68	233	358	65	60	12	270	84	38	42	37	243	150	197	137	88	58	163	223	275	15	55	13	234	286	205	261	214	111	277	230	322	52
XF_48_1	Counts	Fine-movement X-Axis	Breaks X-beam, fine Movement: Two consecutive breaks of a single beam of light at the lower level X. The counter records the interruption of a light barrier that has been interrupted for the second time in succession without a different light barrier having first been interrupted.	48	1	144	156	188	268	200	15	9	40	46	430	42	9	241	400	35	14	0	150	218	57	192	9	294	161	216	87	4	198	237	137	281	67	15	7	212	210	220	316	261	211	234	146	288	96
XF_49_1	Counts	Fine-movement X-Axis	Breaks X-beam, fine Movement: Two consecutive breaks of a single beam of light at the lower level X. The counter records the interruption of a light barrier that has been interrupted for the second time in succession without a different light barrier having first been interrupted.	49	1	210	131	198	276	107	39	7	145	255	374	248	29	192	238	41	158	6	136	234	31	138	88	259	270	179	262	5	219	198	65	196	223	39	180	317	236	266	45	290	204	190	66	295	135
XF_50_1	Counts	Fine-movement X-Axis	Breaks X-beam, fine Movement: Two consecutive breaks of a single beam of light at the lower level X. The counter records the interruption of a light barrier that has been interrupted for the second time in succession without a different light barrier having first been interrupted.	50	1	71	110	193	170	3	199	269	84	197	282	261	225	71	116	12	173	108	279	60	186	43	43	224	42	222	12	161	305	94	124	207	219	93	401	304	214	256	49	192	233	20	5	107	209
XF_51_1	Counts	Fine-movement X-Axis	Breaks X-beam, fine Movement: Two consecutive breaks of a single beam of light at the lower level X. The counter records the interruption of a light barrier that has been interrupted for the second time in succession without a different light barrier having first been interrupted.	51	1	164	137	75	195	0	174	90	174	266	178	224	145	29	34	229	92	182	192	25	207	51	27	61	307	70	16	196	248	2	43	315	291	6	387	227	197	251	86	100	229	154	61	16	160
XF_52_1	Counts	Fine-movement X-Axis	Breaks X-beam, fine Movement: Two consecutive breaks of a single beam of light at the lower level X. The counter records the interruption of a light barrier that has been interrupted for the second time in succession without a different light barrier having first been interrupted.	52	1	254	226	29	16	1	233	2	103	177	118	228	70	93	72	179	242	154	36	27	54	184	205	103	229	108	52	186	121	13	13	71	142	0	322	194	248	252	51	28	282	32	113	4	202
XF_53_1	Counts	Fine-movement X-Axis	Breaks X-beam, fine Movement: Two consecutive breaks of a single beam of light at the lower level X. The counter records the interruption of a light barrier that has been interrupted for the second time in succession without a different light barrier having first been interrupted.	53	1	186	53	27	4	69	133	49	129	207	4	175	41	12	223	106	130	6	36	86	152	75	182	27	0	193	11	172	8	21	98	93	30	5	344	326	218	12	145	9	225	34	213	9	15
XF_54_1	Counts	Fine-movement X-Axis	Breaks X-beam, fine Movement: Two consecutive breaks of a single beam of light at the lower level X. The counter records the interruption of a light barrier that has been interrupted for the second time in succession without a different light barrier having first been interrupted.	54	1	83	21	28	6	224	29	62	47	114	182	223	28	143	286	21	14	64	21	266	47	1	58	136	1	193	225	177	150	1	138	352	15	55	249	64	261	0	230	54	199	363	273	26	93
XF_55_1	Counts	Fine-movement X-Axis	Breaks X-beam, fine Movement: Two consecutive breaks of a single beam of light at the lower level X. The counter records the interruption of a light barrier that has been interrupted for the second time in succession without a different light barrier having first been interrupted.	55	1	148	58	2	3	176	76	78	16	53	44	154	18	267	275	11	51	53	29	205	223	0	3	220	0	241	215	125	19	0	3	235	25	207	120	16	247	157	313	24	161	385	221	104	20
XF_56_1	Counts	Fine-movement X-Axis	Breaks X-beam, fine Movement: Two consecutive breaks of a single beam of light at the lower level X. The counter records the interruption of a light barrier that has been interrupted for the second time in succession without a different light barrier having first been interrupted.	56	1	46	6	11	40	50	131	256	29	45	2	186	144	197	54	0	110	43	141	203	347	0	11	84	73	266	130	2	101	64	52	252	30	173	8	10	62	56	302	31	70	264	81	27	40
XF_57_1	Counts	Fine-movement X-Axis	Breaks X-beam, fine Movement: Two consecutive breaks of a single beam of light at the lower level X. The counter records the interruption of a light barrier that has been interrupted for the second time in succession without a different light barrier having first been interrupted.	57	1	28	27	9	20	0	146	290	19	71	26	165	77	215	49	191	81	26	64	173	54	25	199	90	338	186	166	40	24	146	148	289	58	143	78	14	15	9	201	140	22	244	51	145	80
XF_58_1	Counts	Fine-movement X-Axis	Breaks X-beam, fine Movement: Two consecutive breaks of a single beam of light at the lower level X. The counter records the interruption of a light barrier that has been interrupted for the second time in succession without a different light barrier having first been interrupted.	58	1	24	125	224	147	12	113	220	142	115	246	93	10	139	10	287	36	60	5	16	36	89	274	28	177	48	43	72	0	208	123	93	245	10	214	2	146	18	191	211	9	146	17	269	32
XF_59_1	Counts	Fine-movement X-Axis	Breaks X-beam, fine Movement: Two consecutive breaks of a single beam of light at the lower level X. The counter records the interruption of a light barrier that has been interrupted for the second time in succession without a different light barrier having first been interrupted.	59	1	155	214	220	244	52	16	23	11	40	346	24	26	44	23	248	14	86	16	67	14	99	235	110	112	7	17	55	45	13	123	45	224	13	377	33	178	66	14	228	104	316	6	361	36
XF_60_1	Counts	Fine-movement X-Axis	Breaks X-beam, fine Movement: Two consecutive breaks of a single beam of light at the lower level X. The counter records the interruption of a light barrier that has been interrupted for the second time in succession without a different light barrier having first been interrupted.	60	1	240	153	176	149	234	38	31	12	35	338	81	130	8	180	246	155	64	101	182	28	134	227	75	155	24	4	26	123	3	76	73	132	11	308	8	91	1	49	235	66	294	5	95	153
XF_61_1	Counts	Fine-movement X-Axis	Breaks X-beam, fine Movement: Two consecutive breaks of a single beam of light at the lower level X. The counter records the interruption of a light barrier that has been interrupted for the second time in succession without a different light barrier having first been interrupted.	61	1	131	153	17	44	170	22	32	16	203	237	20	191	85	183	254	38	47	189	207	5	169	99	4	18	40	122	7	18	0	56	308	52	0	233	15	116	80	13	35	168	176	6	50	119
XF_62_1	Counts	Fine-movement X-Axis	Breaks X-beam, fine Movement: Two consecutive breaks of a single beam of light at the lower level X. The counter records the interruption of a light barrier that has been interrupted for the second time in succession without a different light barrier having first been interrupted.	62	1	42	150	9	0	90	36	157	104	190	200	189	225	205	11	227	19	4	270	56	78	56	35	28	1	19	213	112	138	3	64	274	62	32	42	105	130	207	21	7	104	82	106	33	208
XF_63_1	Counts	Fine-movement X-Axis	Breaks X-beam, fine Movement: Two consecutive breaks of a single beam of light at the lower level X. The counter records the interruption of a light barrier that has been interrupted for the second time in succession without a different light barrier having first been interrupted.	63	1	37	216	15	9	9	121	246	63	245	124	225	140	249	64	109	219	7	206	33	62	9	66	30	192	116	62	189	250	6	18	205	283	126	19	128	162	290	200	26	82	49	231	6	210
XF_64_1	Counts	Fine-movement X-Axis	Breaks X-beam, fine Movement: Two consecutive breaks of a single beam of light at the lower level X. The counter records the interruption of a light barrier that has been interrupted for the second time in succession without a different light barrier having first been interrupted.	64	1	77	252	15	17	2	151	244	231	254	16	183	9	185	275	28	156	28	98	108	24	0	214	162	294	186	206	154	196	34	70	255	271	273	54	225	151	301	238	165	255	67	311	51	189
XF_65_1	Counts	Fine-movement X-Axis	Breaks X-beam, fine Movement: Two consecutive breaks of a single beam of light at the lower level X. The counter records the interruption of a light barrier that has been interrupted for the second time in succession without a different light barrier having first been interrupted.	65	1	25	126	164	83	8	162	244	295	265	4	200	7	100	257	206	153	269	174	48	198	87	181	215	208	255	25	141	247	189	223	134	151	188	324	72	50	235	196	208	201	298	261	138	175
XF_66_1	Counts	Fine-movement X-Axis	Breaks X-beam, fine Movement: Two consecutive breaks of a single beam of light at the lower level X. The counter records the interruption of a light barrier that has been interrupted for the second time in succession without a different light barrier having first been interrupted.	66	1	65	192	151	234	102	204	435	283	312	304	129	26	18	246	295	16	254	83	206	201	233	91	241	131	114	2	92	235	229	222	46	268	226	270	7	45	218	278	217	156	389	140	340	237
XF_67_1	Counts	Fine-movement X-Axis	Breaks X-beam, fine Movement: Two consecutive breaks of a single beam of light at the lower level X. The counter records the interruption of a light barrier that has been interrupted for the second time in succession without a different light barrier having first been interrupted.	67	1	239	166	204	305	221	143	441	147	296	366	7	123	222	330	294	148	233	104	221	244	265	4	8	0	4	209	1	9	193	183	185	210	120	159	92	68	178	214	257	274	252	172	310	155
XF_68_1	Counts	Fine-movement X-Axis	Breaks X-beam, fine Movement: Two consecutive breaks of a single beam of light at the lower level X. The counter records the interruption of a light barrier that has been interrupted for the second time in succession without a different light barrier having first been interrupted.	68	1	204	45	164	254	236	175	268	153	218	320	56	299	248	369	253	333	203	33	220	177	183	45	140	57	26	283	5	109	201	279	111	188	201	63	21	212	304	7	221	197	334	69	333	170
XF_69_1	Counts	Fine-movement X-Axis	Breaks X-beam, fine Movement: Two consecutive breaks of a single beam of light at the lower level X. The counter records the interruption of a light barrier that has been interrupted for the second time in succession without a different light barrier having first been interrupted.	69	1	50	5	0	85	178	88	249	233	51	175	150	269	159	221	102	156	184	0	119	4	108	167	287	235	31	288	1	17	62	150	72	13	54	28	74	201	200	57	248	151	220	16	159	75
XF_70_1	Counts	Fine-movement X-Axis	Breaks X-beam, fine Movement: Two consecutive breaks of a single beam of light at the lower level X. The counter records the interruption of a light barrier that has been interrupted for the second time in succession without a different light barrier having first been interrupted.	70	1	57	40	35	30	6	53	83	235	7	40	170	160	39	191	28	23	96	10	3	11	41	16	290	122	38	45	96	63	4	91	33	23	15	73	96	168	80	7	281	75	202	46	62	117
XF_71_1	Counts	Fine-movement X-Axis	Breaks X-beam, fine Movement: Two consecutive breaks of a single beam of light at the lower level X. The counter records the interruption of a light barrier that has been interrupted for the second time in succession without a different light barrier having first been interrupted.	71	1	24	97	2	3	5	2	5	38	32	21	89	106	18	147	26	1	14	36	55	52	21	0	54	75	47	6	113	69	0	38	55	29	15	33	214	112	60	41	6	14	126	19	0	1
XF_72_1	Counts	Fine-movement X-Axis	Breaks X-beam, fine Movement: Two consecutive breaks of a single beam of light at the lower level X. The counter records the interruption of a light barrier that has been interrupted for the second time in succession without a different light barrier having first been interrupted.	72	1	24	4	18	37	6	3	13	7	189	21	3	47	29	48	42	7	116	135	86	62	5	8	10	0	110	8	235	224	6	15	297	12	99	175	185	75	33	94	5	61	9	80	1	52
XF_73_1	Counts	Fine-movement X-Axis	Breaks X-beam, fine Movement: Two consecutive breaks of a single beam of light at the lower level X. The counter records the interruption of a light barrier that has been interrupted for the second time in succession without a different light barrier having first been interrupted.	73	1	15	15	36	32	42	4	9	28	145	39	1	6	41	34	13	4	238	190	33	14	25	25	5	0	63	34	164	296	182	140	71	51	283	239	258	8	36	211	2	16	13	257	33	0
XF_74_1	Counts	Fine-movement X-Axis	Breaks X-beam, fine Movement: Two consecutive breaks of a single beam of light at the lower level X. The counter records the interruption of a light barrier that has been interrupted for the second time in succession without a different light barrier having first been interrupted.	74	1	4	25	15	100	7	160	43	29	27	38	77	38	8	38	115	115	198	166	46	151	43	73	9	57	12	8	100	242	165	166	14	5	124	228	132	80	50	282	56	112	7	210	20	10
XF_75_1	Counts	Fine-movement X-Axis	Breaks X-beam, fine Movement: Two consecutive breaks of a single beam of light at the lower level X. The counter records the interruption of a light barrier that has been interrupted for the second time in succession without a different light barrier having first been interrupted.	75	1	22	203	177	174	29	78	56	20	73	89	1	54	58	205	232	163	20	205	240	42	19	209	90	69	86	16	37	153	63	232	64	23	80	43	257	40	186	205	52	151	87	12	9	20
XF_76_1	Counts	Fine-movement X-Axis	Breaks X-beam, fine Movement: Two consecutive breaks of a single beam of light at the lower level X. The counter records the interruption of a light barrier that has been interrupted for the second time in succession without a different light barrier having first been interrupted.	76	1	116	172	195	295	221	4	34	162	46	291	9	192	230	243	97	6	2	25	160	0	36	209	249	4	52	159	3	12	0	17	45	41	70	3	259	145	236	142	21	229	285	48	12	40
XF_77_1	Counts	Fine-movement X-Axis	Breaks X-beam, fine Movement: Two consecutive breaks of a single beam of light at the lower level X. The counter records the interruption of a light barrier that has been interrupted for the second time in succession without a different light barrier having first been interrupted.	77	1	131	126	135	50	183	49	5	296	35	199	33	127	135	187	21	8	0	18	4	55	159	225	56	7	130	219	17	41	0	11	95	284	16	65	40	153	192	53	7	69	227	25	210	97
XF_78_1	Counts	Fine-movement X-Axis	Breaks X-beam, fine Movement: Two consecutive breaks of a single beam of light at the lower level X. The counter records the interruption of a light barrier that has been interrupted for the second time in succession without a different light barrier having first been interrupted.	78	1	33	0	17	22	56	2	176	73	30	9	98	4	27	21	19	41	3	32	9	6	156	108	45	14	244	48	95	42	5	26	123	228	19	17	3	8	68	37	11	50	53	32	261	131
XF_79_1	Counts	Fine-movement X-Axis	Breaks X-beam, fine Movement: Two consecutive breaks of a single beam of light at the lower level X. The counter records the interruption of a light barrier that has been interrupted for the second time in succession without a different light barrier having first been interrupted.	79	1	1	25	23	18	9	3	279	11	4	8	48	1	4	44	18	9	2	26	1	18	21	30	27	5	270	13	200	25	17	21	251	138	164	5	8	30	27	77	62	19	10	15	197	80
XF_80_1	Counts	Fine-movement X-Axis	Breaks X-beam, fine Movement: Two consecutive breaks of a single beam of light at the lower level X. The counter records the interruption of a light barrier that has been interrupted for the second time in succession without a different light barrier having first been interrupted.	80	1	76	11	16	26	16	67	185	11	114	8	19	108	52	103	27	4	163	24	17	85	9	24	99	60	20	19	2	128	18	2	182	7	88	230	17	19	23	49	158	55	17	222	4	36
XF_81_1	Counts	Fine-movement X-Axis	Breaks X-beam, fine Movement: Two consecutive breaks of a single beam of light at the lower level X. The counter records the interruption of a light barrier that has been interrupted for the second time in succession without a different light barrier having first been interrupted.	81	1	26	107	113	188	9	67	10	26	44	2	17	72	52	11	2	90	110	143	140	25	23	32	8	107	194	11	122	172	8	91	15	23	78	361	5	161	24	204	201	134	82	195	48	38
XF_82_1	Counts	Fine-movement X-Axis	Breaks X-beam, fine Movement: Two consecutive breaks of a single beam of light at the lower level X. The counter records the interruption of a light barrier that has been interrupted for the second time in succession without a different light barrier having first been interrupted.	82	1	19	42	85	91	91	9	130	57	31	4	117	54	13	116	49	122	35	172	256	26	4	2	188	162	99	1	40	0	113	14	66	23	4	242	20	204	9	213	125	41	2	181	2	44
XF_83_1	Counts	Fine-movement X-Axis	Breaks X-beam, fine Movement: Two consecutive breaks of a single beam of light at the lower level X. The counter records the interruption of a light barrier that has been interrupted for the second time in succession without a different light barrier having first been interrupted.	83	1	67	33	8	6	113	3	20	64	9	0	106	16	5	9	165	104	0	17	185	209	5	123	185	31	52	11	23	11	147	9	49	33	20	48	102	70	80	51	17	27	155	17	6	23
XF_84_1	Counts	Fine-movement X-Axis	Breaks X-beam, fine Movement: Two consecutive breaks of a single beam of light at the lower level X. The counter records the interruption of a light barrier that has been interrupted for the second time in succession without a different light barrier having first been interrupted.	84	1	0	21	12	14	37	2	65	62	67	115	26	28	19	49	82	27	42	6	18	98	164	183	5	13	9	191	3	42	50	82	190	159	41	16	102	7	211	44	28	82	184	35	2	7
YA_1_1	Counts	Ambulatory -movement Y-Axis	Break Y-beam, ambulatory movement: Breaks of any two different Y-beams of light at the lower Y level. Records beam-breaks of movements in which, for example light barrier Yn ist first interrupted followed by an interruption to a different light barrier Ym. The counter records the new interruption after a different light barrier has been interrupted first.	1	1	1168	1473	312	1226	1058	1255	565	1385	1089	961	769	948	1000	804	814	965	549	1520	1458	925	1214	1323	904	715	572	63	10	865	1053	490	1722	1135	289	1381	950	492	795	718	637	564	1580	1247	2169	950
YA_2_1	Counts	Ambulatory -movement Y-Axis	Break Y-beam, ambulatory movement: Breaks of any two different Y-beams of light at the lower Y level. Records beam-breaks of movements in which, for example light barrier Yn ist first interrupted followed by an interruption to a different light barrier Ym. The counter records the new interruption after a different light barrier has been interrupted first.	2	1	1114	601	265	608	1025	1037	973	1035	1261	617	944	745	800	993	503	244	414	1229	909	1086	738	948	859	666	386	1	5	814	753	443	1648	933	61	753	775	226	780	585	685	667	1506	2017	2101	1087
YA_3_1	Counts	Ambulatory -movement Y-Axis	Break Y-beam, ambulatory movement: Breaks of any two different Y-beams of light at the lower Y level. Records beam-breaks of movements in which, for example light barrier Yn ist first interrupted followed by an interruption to a different light barrier Ym. The counter records the new interruption after a different light barrier has been interrupted first.	3	1	409	69	14	321	621	723	663	1221	823	340	1059	799	431	853	560	509	11	854	934	516	867	1071	934	586	227	4	290	1133	621	500	1456	812	25	785	279	101	690	593	319	501	1452	1276	2282	708
YA_4_1	Counts	Ambulatory -movement Y-Axis	Break Y-beam, ambulatory movement: Breaks of any two different Y-beams of light at the lower Y level. Records beam-breaks of movements in which, for example light barrier Yn ist first interrupted followed by an interruption to a different light barrier Ym. The counter records the new interruption after a different light barrier has been interrupted first.	4	1	349	839	17	20	646	921	613	903	656	495	749	702	578	547	416	561	23	904	690	408	628	943	174	289	109	75	16	897	997	499	1155	606	4	12	6	402	428	346	93	449	1049	1339	2200	408
YA_5_1	Counts	Ambulatory -movement Y-Axis	Break Y-beam, ambulatory movement: Breaks of any two different Y-beams of light at the lower Y level. Records beam-breaks of movements in which, for example light barrier Yn ist first interrupted followed by an interruption to a different light barrier Ym. The counter records the new interruption after a different light barrier has been interrupted first.	5	1	212	88	217	13	561	531	219	311	333	121	434	310	532	226	439	133	265	771	508	338	792	530	605	260	620	721	9	404	424	71	959	681	0	0	2	70	525	191	289	388	985	1124	1560	334
YA_6_1	Counts	Ambulatory -movement Y-Axis	Break Y-beam, ambulatory movement: Breaks of any two different Y-beams of light at the lower Y level. Records beam-breaks of movements in which, for example light barrier Yn ist first interrupted followed by an interruption to a different light barrier Ym. The counter records the new interruption after a different light barrier has been interrupted first.	6	1	740	13	0	15	215	405	11	379	36	187	469	659	187	788	233	210	686	678	100	100	249	584	185	72	702	19	1	238	277	68	70	155	389	0	0	5	383	490	118	277	1156	968	1098	304
YA_7_1	Counts	Ambulatory -movement Y-Axis	Break Y-beam, ambulatory movement: Breaks of any two different Y-beams of light at the lower Y level. Records beam-breaks of movements in which, for example light barrier Yn ist first interrupted followed by an interruption to a different light barrier Ym. The counter records the new interruption after a different light barrier has been interrupted first.	7	1	49	11	1	55	286	527	71	558	683	81	399	566	65	661	6	827	50	509	4	575	68	236	69	468	357	4	9	398	102	493	595	333	47	0	5	28	94	287	3	270	911	556	1178	220
YA_8_1	Counts	Ambulatory -movement Y-Axis	Break Y-beam, ambulatory movement: Breaks of any two different Y-beams of light at the lower Y level. Records beam-breaks of movements in which, for example light barrier Yn ist first interrupted followed by an interruption to a different light barrier Ym. The counter records the new interruption after a different light barrier has been interrupted first.	8	1	307	216	2	861	769	4	667	186	267	11	47	151	548	272	641	460	12	388	752	392	644	385	490	200	15	3	9	2	760	334	1304	487	5	0	0	189	410	20	118	536	663	658	769	3
YA_9_1	Counts	Ambulatory -movement Y-Axis	Break Y-beam, ambulatory movement: Breaks of any two different Y-beams of light at the lower Y level. Records beam-breaks of movements in which, for example light barrier Yn ist first interrupted followed by an interruption to a different light barrier Ym. The counter records the new interruption after a different light barrier has been interrupted first.	9	1	744	458	5	137	133	589	489	7	452	160	754	386	479	56	468	17	388	688	223	307	116	895	489	363	11	11	60	38	271	0	73	94	2	6	79	562	615	42	824	154	609	433	399	5
YA_10_1	Counts	Ambulatory -movement Y-Axis	Break Y-beam, ambulatory movement: Breaks of any two different Y-beams of light at the lower Y level. Records beam-breaks of movements in which, for example light barrier Yn ist first interrupted followed by an interruption to a different light barrier Ym. The counter records the new interruption after a different light barrier has been interrupted first.	10	1	212	19	11	0	96	681	61	452	9	442	541	46	38	629	298	15	277	647	2	6	499	395	10	104	20	9	449	557	0	496	76	0	5	0	47	94	494	18	396	23	292	192	101	108
YA_11_1	Counts	Ambulatory -movement Y-Axis	Break Y-beam, ambulatory movement: Breaks of any two different Y-beams of light at the lower Y level. Records beam-breaks of movements in which, for example light barrier Yn ist first interrupted followed by an interruption to a different light barrier Ym. The counter records the new interruption after a different light barrier has been interrupted first.	11	1	341	16	72	0	141	298	0	642	376	260	75	639	12	96	76	35	5	426	6	119	209	54	12	95	484	12	39	486	193	514	193	0	361	1	510	3	58	23	228	150	372	471	15	536
YA_12_1	Counts	Ambulatory -movement Y-Axis	Break Y-beam, ambulatory movement: Breaks of any two different Y-beams of light at the lower Y level. Records beam-breaks of movements in which, for example light barrier Yn ist first interrupted followed by an interruption to a different light barrier Ym. The counter records the new interruption after a different light barrier has been interrupted first.	12	1	190	212	552	6	6	4	673	346	748	172	15	553	249	145	281	9	100	324	722	682	2	6	10	192	363	133	4	786	588	76	0	193	240	836	343	303	34	459	2	386	720	139	514	332
YA_13_1	Counts	Ambulatory -movement Y-Axis	Break Y-beam, ambulatory movement: Breaks of any two different Y-beams of light at the lower Y level. Records beam-breaks of movements in which, for example light barrier Yn ist first interrupted followed by an interruption to a different light barrier Ym. The counter records the new interruption after a different light barrier has been interrupted first.	13	1	26	33	236	4	516	9	535	4	100	17	334	207	487	601	153	246	136	248	555	27	2	543	467	73	8	238	5	14	489	65	368	517	4	767	15	530	399	748	79	314	915	4	1015	158
YA_14_1	Counts	Ambulatory -movement Y-Axis	Break Y-beam, ambulatory movement: Breaks of any two different Y-beams of light at the lower Y level. Records beam-breaks of movements in which, for example light barrier Yn ist first interrupted followed by an interruption to a different light barrier Ym. The counter records the new interruption after a different light barrier has been interrupted first.	14	1	37	379	102	3	174	511	148	619	0	8	961	198	170	52	46	695	8	233	0	0	504	972	793	556	3	25	6	81	1	10	1415	462	7	1158	0	44	265	337	336	116	651	219	176	2
YA_15_1	Counts	Ambulatory -movement Y-Axis	Break Y-beam, ambulatory movement: Breaks of any two different Y-beams of light at the lower Y level. Records beam-breaks of movements in which, for example light barrier Yn ist first interrupted followed by an interruption to a different light barrier Ym. The counter records the new interruption after a different light barrier has been interrupted first.	15	1	135	1171	2	40	20	738	0	281	412	20	472	107	5	28	26	77	66	22	3	44	279	559	124	105	542	2	73	69	1	253	228	231	160	460	0	6	40	185	1	34	63	1119	13	166
YA_16_1	Counts	Ambulatory -movement Y-Axis	Break Y-beam, ambulatory movement: Breaks of any two different Y-beams of light at the lower Y level. Records beam-breaks of movements in which, for example light barrier Yn ist first interrupted followed by an interruption to a different light barrier Ym. The counter records the new interruption after a different light barrier has been interrupted first.	16	1	680	328	0	468	298	145	170	6	194	256	6	406	9	624	298	15	108	297	230	395	2	167	9	227	252	68	11	64	107	264	75	0	196	9	12	321	300	20	11	39	76	618	11	331
YA_17_1	Counts	Ambulatory -movement Y-Axis	Break Y-beam, ambulatory movement: Breaks of any two different Y-beams of light at the lower Y level. Records beam-breaks of movements in which, for example light barrier Yn ist first interrupted followed by an interruption to a different light barrier Ym. The counter records the new interruption after a different light barrier has been interrupted first.	17	1	18	524	324	50	9	13	233	46	135	223	229	61	283	502	209	5	498	456	81	191	59	167	241	492	3	87	62	408	8	14	2	2	9	1	667	193	373	92	126	194	952	524	11	4
YA_18_1	Counts	Ambulatory -movement Y-Axis	Break Y-beam, ambulatory movement: Breaks of any two different Y-beams of light at the lower Y level. Records beam-breaks of movements in which, for example light barrier Yn ist first interrupted followed by an interruption to a different light barrier Ym. The counter records the new interruption after a different light barrier has been interrupted first.	18	1	46	21	75	2	657	234	166	369	31	6	676	21	73	49	108	417	22	317	31	0	227	189	187	54	86	86	498	13	395	361	693	217	309	125	45	62	205	255	410	36	784	5	474	155
YA_19_1	Counts	Ambulatory -movement Y-Axis	Break Y-beam, ambulatory movement: Breaks of any two different Y-beams of light at the lower Y level. Records beam-breaks of movements in which, for example light barrier Yn ist first interrupted followed by an interruption to a different light barrier Ym. The counter records the new interruption after a different light barrier has been interrupted first.	19	1	129	164	88	2	254	182	90	368	8	6	350	449	6	257	174	72	93	81	186	310	233	204	258	474	147	197	31	316	107	165	816	459	4	796	62	478	23	288	213	239	301	231	430	93
YA_20_1	Counts	Ambulatory -movement Y-Axis	Break Y-beam, ambulatory movement: Breaks of any two different Y-beams of light at the lower Y level. Records beam-breaks of movements in which, for example light barrier Yn ist first interrupted followed by an interruption to a different light barrier Ym. The counter records the new interruption after a different light barrier has been interrupted first.	20	1	3	1297	661	516	250	686	791	565	1012	13	673	719	872	867	388	1025	837	552	108	569	75	1029	118	426	624	215	412	497	172	702	661	850	398	1066	1	672	757	101	1050	806	254	1044	735	841
YA_21_1	Counts	Ambulatory -movement Y-Axis	Break Y-beam, ambulatory movement: Breaks of any two different Y-beams of light at the lower Y level. Records beam-breaks of movements in which, for example light barrier Yn ist first interrupted followed by an interruption to a different light barrier Ym. The counter records the new interruption after a different light barrier has been interrupted first.	21	1	1157	1178	685	856	225	1344	1051	947	1552	1194	1126	849	1083	901	969	718	634	490	844	891	1080	1398	988	1199	1378	685	342	428	960	850	1474	999	684	905	229	1632	971	1003	1221	700	1097	1263	2154	684
YA_22_1	Counts	Ambulatory -movement Y-Axis	Break Y-beam, ambulatory movement: Breaks of any two different Y-beams of light at the lower Y level. Records beam-breaks of movements in which, for example light barrier Yn ist first interrupted followed by an interruption to a different light barrier Ym. The counter records the new interruption after a different light barrier has been interrupted first.	22	1	1287	1195	611	566	1230	911	1386	1401	1498	1182	530	795	1062	739	700	1163	552	741	1165	804	650	1326	1437	840	1135	583	226	505	744	892	1428	1074	768	915	735	1191	805	1395	866	47	1229	773	1890	844
YA_23_1	Counts	Ambulatory -movement Y-Axis	Break Y-beam, ambulatory movement: Breaks of any two different Y-beams of light at the lower Y level. Records beam-breaks of movements in which, for example light barrier Yn ist first interrupted followed by an interruption to a different light barrier Ym. The counter records the new interruption after a different light barrier has been interrupted first.	23	1	1284	1851	575	911	981	1117	731	1910	1203	1278	763	1039	503	737	760	541	545	798	913	665	748	1061	1211	1321	1143	499	528	1126	337	815	1288	1099	653	1184	707	788	1067	1257	641	475	1465	1152	1706	341
YA_24_1	Counts	Ambulatory -movement Y-Axis	Break Y-beam, ambulatory movement: Breaks of any two different Y-beams of light at the lower Y level. Records beam-breaks of movements in which, for example light barrier Yn ist first interrupted followed by an interruption to a different light barrier Ym. The counter records the new interruption after a different light barrier has been interrupted first.	24	1	778	510	723	779	818	1013	1113	575	1314	1697	1066	740	320	655	688	932	247	931	1327	1180	651	933	1106	664	1259	719	90	148	671	386	1563	925	278	865	524	729	527	1372	524	772	1375	1391	1963	266
YA_25_1	Counts	Ambulatory -movement Y-Axis	Break Y-beam, ambulatory movement: Breaks of any two different Y-beams of light at the lower Y level. Records beam-breaks of movements in which, for example light barrier Yn ist first interrupted followed by an interruption to a different light barrier Ym. The counter records the new interruption after a different light barrier has been interrupted first.	25	1	1074	1158	677	287	910	718	1175	1193	1205	1210	556	461	518	1077	719	1019	909	825	451	762	1055	1095	855	924	1085	116	0	627	861	1267	840	1176	614	1128	795	509	809	1338	663	709	903	727	1725	819
YA_26_1	Counts	Ambulatory -movement Y-Axis	Break Y-beam, ambulatory movement: Breaks of any two different Y-beams of light at the lower Y level. Records beam-breaks of movements in which, for example light barrier Yn ist first interrupted followed by an interruption to a different light barrier Ym. The counter records the new interruption after a different light barrier has been interrupted first.	26	1	1372	1386	638	22	943	1112	846	165	1484	1379	834	945	225	209	299	639	943	771	1098	648	587	1049	490	293	831	4	27	249	968	722	1480	883	404	938	197	867	664	1514	722	916	1220	1338	1663	740
YA_27_1	Counts	Ambulatory -movement Y-Axis	Break Y-beam, ambulatory movement: Breaks of any two different Y-beams of light at the lower Y level. Records beam-breaks of movements in which, for example light barrier Yn ist first interrupted followed by an interruption to a different light barrier Ym. The counter records the new interruption after a different light barrier has been interrupted first.	27	1	1130	1369	449	236	485	444	1148	785	924	1436	291	602	596	859	416	1482	521	300	505	928	337	313	978	1253	441	104	530	237	595	977	951	584	715	1225	513	1058	540	1031	776	1003	899	692	1954	554
YA_28_1	Counts	Ambulatory -movement Y-Axis	Break Y-beam, ambulatory movement: Breaks of any two different Y-beams of light at the lower Y level. Records beam-breaks of movements in which, for example light barrier Yn ist first interrupted followed by an interruption to a different light barrier Ym. The counter records the new interruption after a different light barrier has been interrupted first.	28	1	996	1533	545	867	788	151	905	1370	1326	1698	803	69	567	567	284	693	29	1016	133	785	911	1421	610	798	905	578	575	543	540	694	164	1180	713	670	534	1664	668	1176	706	736	1157	614	1695	156
YA_29_1	Counts	Ambulatory -movement Y-Axis	Break Y-beam, ambulatory movement: Breaks of any two different Y-beams of light at the lower Y level. Records beam-breaks of movements in which, for example light barrier Yn ist first interrupted followed by an interruption to a different light barrier Ym. The counter records the new interruption after a different light barrier has been interrupted first.	29	1	910	421	560	832	759	1084	1073	1162	1077	1184	1110	706	662	206	646	14	121	870	848	715	501	1317	1225	433	1020	781	331	566	113	761	0	701	398	1231	67	611	962	1035	757	332	1579	958	1613	124
YA_30_1	Counts	Ambulatory -movement Y-Axis	Break Y-beam, ambulatory movement: Breaks of any two different Y-beams of light at the lower Y level. Records beam-breaks of movements in which, for example light barrier Yn ist first interrupted followed by an interruption to a different light barrier Ym. The counter records the new interruption after a different light barrier has been interrupted first.	30	1	1301	80	620	722	341	863	720	1289	770	1378	948	1063	563	1259	230	154	837	516	849	738	444	1163	458	893	789	478	9	66	754	300	285	688	8	1432	66	1160	695	1082	849	50	1257	990	2080	885
YA_31_1	Counts	Ambulatory -movement Y-Axis	Break Y-beam, ambulatory movement: Breaks of any two different Y-beams of light at the lower Y level. Records beam-breaks of movements in which, for example light barrier Yn ist first interrupted followed by an interruption to a different light barrier Ym. The counter records the new interruption after a different light barrier has been interrupted first.	31	1	959	265	280	745	411	788	1003	745	1086	1230	701	1195	629	588	675	1112	719	81	479	930	55	341	662	724	847	304	0	103	779	643	1089	677	248	838	218	638	842	1247	1061	45	1154	686	1497	440
YA_32_1	Counts	Ambulatory -movement Y-Axis	Break Y-beam, ambulatory movement: Breaks of any two different Y-beams of light at the lower Y level. Records beam-breaks of movements in which, for example light barrier Yn ist first interrupted followed by an interruption to a different light barrier Ym. The counter records the new interruption after a different light barrier has been interrupted first.	32	1	1218	1713	326	184	996	404	739	1173	895	1407	152	763	502	1130	442	1327	674	384	74	628	601	1100	279	926	417	8	49	357	903	1042	1467	1337	773	1756	225	6	781	1270	1009	918	1296	853	1148	617
YA_33_1	Counts	Ambulatory -movement Y-Axis	Break Y-beam, ambulatory movement: Breaks of any two different Y-beams of light at the lower Y level. Records beam-breaks of movements in which, for example light barrier Yn ist first interrupted followed by an interruption to a different light barrier Ym. The counter records the new interruption after a different light barrier has been interrupted first.	33	1	900	1205	569	341	741	526	1026	888	716	1208	1045	798	953	561	441	1095	811	1008	6	901	505	1426	895	150	851	269	651	59	614	608	1348	601	81	89	429	676	294	1410	645	796	1082	666	1474	204
YA_34_1	Counts	Ambulatory -movement Y-Axis	Break Y-beam, ambulatory movement: Breaks of any two different Y-beams of light at the lower Y level. Records beam-breaks of movements in which, for example light barrier Yn ist first interrupted followed by an interruption to a different light barrier Ym. The counter records the new interruption after a different light barrier has been interrupted first.	34	1	1101	1439	555	615	463	993	1346	736	1025	1110	978	608	468	349	32	1199	413	486	8	567	596	686	1113	1101	1183	781	595	539	180	467	1516	846	0	35	852	1224	691	1302	985	1073	999	1110	1632	671
YA_35_1	Counts	Ambulatory -movement Y-Axis	Break Y-beam, ambulatory movement: Breaks of any two different Y-beams of light at the lower Y level. Records beam-breaks of movements in which, for example light barrier Yn ist first interrupted followed by an interruption to a different light barrier Ym. The counter records the new interruption after a different light barrier has been interrupted first.	35	1	970	1536	578	991	113	541	1567	258	1007	797	348	204	255	1189	4	871	639	215	664	287	569	257	1066	485	506	331	366	305	11	172	1841	700	4	829	336	1108	488	954	752	808	1005	797	1153	28
YA_36_1	Counts	Ambulatory -movement Y-Axis	Break Y-beam, ambulatory movement: Breaks of any two different Y-beams of light at the lower Y level. Records beam-breaks of movements in which, for example light barrier Yn ist first interrupted followed by an interruption to a different light barrier Ym. The counter records the new interruption after a different light barrier has been interrupted first.	36	1	1145	1609	560	751	720	732	632	8	1117	996	400	688	684	703	265	1302	835	3	910	402	154	194	547	249	507	350	29	111	536	41	1592	988	309	984	613	1289	712	1259	829	972	1129	1119	1427	223
YA_37_1	Counts	Ambulatory -movement Y-Axis	Break Y-beam, ambulatory movement: Breaks of any two different Y-beams of light at the lower Y level. Records beam-breaks of movements in which, for example light barrier Yn ist first interrupted followed by an interruption to a different light barrier Ym. The counter records the new interruption after a different light barrier has been interrupted first.	37	1	1072	1738	470	786	6	768	746	944	663	763	721	863	932	704	541	760	389	5	752	418	149	826	99	1371	917	9	32	308	814	621	737	532	377	892	31	1346	592	1173	788	319	1329	910	1613	527
YA_38_1	Counts	Ambulatory -movement Y-Axis	Break Y-beam, ambulatory movement: Breaks of any two different Y-beams of light at the lower Y level. Records beam-breaks of movements in which, for example light barrier Yn ist first interrupted followed by an interruption to a different light barrier Ym. The counter records the new interruption after a different light barrier has been interrupted first.	38	1	1013	1274	358	808	739	683	1046	308	976	678	419	931	731	434	661	1231	619	238	608	746	1029	971	659	956	932	4	16	34	912	1052	1355	918	701	1388	11	926	589	838	752	28	1001	633	1460	572
YA_39_1	Counts	Ambulatory -movement Y-Axis	Break Y-beam, ambulatory movement: Breaks of any two different Y-beams of light at the lower Y level. Records beam-breaks of movements in which, for example light barrier Yn ist first interrupted followed by an interruption to a different light barrier Ym. The counter records the new interruption after a different light barrier has been interrupted first.	39	1	997	1523	743	756	307	579	882	607	915	821	1002	850	857	816	720	702	321	785	709	639	652	835	814	732	70	295	8	451	82	908	1326	1034	342	1052	8	1553	989	1096	869	399	923	1144	1291	628
YA_40_1	Counts	Ambulatory -movement Y-Axis	Break Y-beam, ambulatory movement: Breaks of any two different Y-beams of light at the lower Y level. Records beam-breaks of movements in which, for example light barrier Yn ist first interrupted followed by an interruption to a different light barrier Ym. The counter records the new interruption after a different light barrier has been interrupted first.	40	1	940	1305	447	499	74	648	1649	17	560	775	494	895	712	1226	134	256	405	997	85	473	854	1051	779	1646	828	555	360	143	791	703	872	958	145	972	88	778	639	879	742	692	1140	876	1236	462
YA_41_1	Counts	Ambulatory -movement Y-Axis	Break Y-beam, ambulatory movement: Breaks of any two different Y-beams of light at the lower Y level. Records beam-breaks of movements in which, for example light barrier Yn ist first interrupted followed by an interruption to a different light barrier Ym. The counter records the new interruption after a different light barrier has been interrupted first.	41	1	1277	950	434	58	11	366	1229	341	777	407	544	353	211	504	32	1	459	565	3	588	635	945	201	1123	802	408	819	398	808	685	1075	685	521	1209	390	582	522	833	1006	874	1188	556	1034	1035
YA_42_1	Counts	Ambulatory -movement Y-Axis	Break Y-beam, ambulatory movement: Breaks of any two different Y-beams of light at the lower Y level. Records beam-breaks of movements in which, for example light barrier Yn ist first interrupted followed by an interruption to a different light barrier Ym. The counter records the new interruption after a different light barrier has been interrupted first.	42	1	738	169	303	3	180	174	449	39	856	352	148	207	310	635	30	10	615	721	1	730	688	1039	187	406	835	118	721	558	873	858	1426	946	490	447	682	870	92	1112	969	502	1097	982	1062	197
YA_43_1	Counts	Ambulatory -movement Y-Axis	Break Y-beam, ambulatory movement: Breaks of any two different Y-beams of light at the lower Y level. Records beam-breaks of movements in which, for example light barrier Yn ist first interrupted followed by an interruption to a different light barrier Ym. The counter records the new interruption after a different light barrier has been interrupted first.	43	1	751	172	308	291	725	155	1136	104	281	1079	262	978	912	1305	173	582	27	657	122	166	961	447	14	903	924	9	533	568	967	839	474	793	490	1046	729	643	587	780	967	726	954	1042	144	688
YA_44_1	Counts	Ambulatory -movement Y-Axis	Break Y-beam, ambulatory movement: Breaks of any two different Y-beams of light at the lower Y level. Records beam-breaks of movements in which, for example light barrier Yn ist first interrupted followed by an interruption to a different light barrier Ym. The counter records the new interruption after a different light barrier has been interrupted first.	44	1	963	400	141	745	1358	25	1265	346	172	1012	136	109	935	649	430	1194	12	803	35	934	439	22	261	824	599	248	563	56	921	647	1379	604	444	364	472	569	695	830	687	537	933	898	504	456
YA_45_1	Counts	Ambulatory -movement Y-Axis	Break Y-beam, ambulatory movement: Breaks of any two different Y-beams of light at the lower Y level. Records beam-breaks of movements in which, for example light barrier Yn ist first interrupted followed by an interruption to a different light barrier Ym. The counter records the new interruption after a different light barrier has been interrupted first.	45	1	723	503	3	861	745	1	1170	156	521	892	9	291	787	831	571	950	426	845	79	64	212	478	23	1110	64	405	660	35	848	527	1592	293	763	33	922	558	618	1056	909	490	1200	835	1095	526
YA_46_1	Counts	Ambulatory -movement Y-Axis	Break Y-beam, ambulatory movement: Breaks of any two different Y-beams of light at the lower Y level. Records beam-breaks of movements in which, for example light barrier Yn ist first interrupted followed by an interruption to a different light barrier Ym. The counter records the new interruption after a different light barrier has been interrupted first.	46	1	691	262	0	1014	769	93	1178	507	756	680	4	107	975	682	301	745	508	330	40	252	157	486	512	839	480	687	258	421	525	645	1368	42	532	26	673	639	536	810	846	392	940	971	1334	166
YA_47_1	Counts	Ambulatory -movement Y-Axis	Break Y-beam, ambulatory movement: Breaks of any two different Y-beams of light at the lower Y level. Records beam-breaks of movements in which, for example light barrier Yn ist first interrupted followed by an interruption to a different light barrier Ym. The counter records the new interruption after a different light barrier has been interrupted first.	47	1	882	368	153	1148	666	14	323	151	340	458	14	167	840	1122	90	16	37	724	201	78	124	108	975	581	892	346	198	18	475	876	1237	160	18	8	630	966	567	866	576	215	593	711	1299	53
YA_48_1	Counts	Ambulatory -movement Y-Axis	Break Y-beam, ambulatory movement: Breaks of any two different Y-beams of light at the lower Y level. Records beam-breaks of movements in which, for example light barrier Yn ist first interrupted followed by an interruption to a different light barrier Ym. The counter records the new interruption after a different light barrier has been interrupted first.	48	1	620	897	547	943	546	11	5	38	45	1542	60	2	879	1418	4	10	0	398	856	67	571	27	1133	772	710	268	19	61	475	407	1038	275	2	8	731	610	492	1098	860	549	748	795	1383	285
YA_49_1	Counts	Ambulatory -movement Y-Axis	Break Y-beam, ambulatory movement: Breaks of any two different Y-beams of light at the lower Y level. Records beam-breaks of movements in which, for example light barrier Yn ist first interrupted followed by an interruption to a different light barrier Ym. The counter records the new interruption after a different light barrier has been interrupted first.	49	1	819	1112	505	654	301	117	17	349	676	1062	813	85	443	934	3	841	22	284	911	59	402	77	917	1182	808	507	17	508	512	161	965	723	2	476	893	840	585	195	961	551	404	395	1102	644
YA_50_1	Counts	Ambulatory -movement Y-Axis	Break Y-beam, ambulatory movement: Breaks of any two different Y-beams of light at the lower Y level. Records beam-breaks of movements in which, for example light barrier Yn ist first interrupted followed by an interruption to a different light barrier Ym. The counter records the new interruption after a different light barrier has been interrupted first.	50	1	74	676	365	651	13	603	702	312	592	671	918	883	66	238	17	525	334	849	167	551	93	26	560	145	846	45	297	715	268	424	1051	647	150	1147	966	929	676	89	923	824	55	321	173	863
YA_51_1	Counts	Ambulatory -movement Y-Axis	Break Y-beam, ambulatory movement: Breaks of any two different Y-beams of light at the lower Y level. Records beam-breaks of movements in which, for example light barrier Yn ist first interrupted followed by an interruption to a different light barrier Ym. The counter records the new interruption after a different light barrier has been interrupted first.	51	1	729	933	22	526	41	541	236	620	882	443	801	423	3	10	420	305	606	505	33	701	165	71	26	1116	285	6	580	492	3	2	1328	770	1	1621	976	670	596	23	444	455	318	158	10	501
YA_52_1	Counts	Ambulatory -movement Y-Axis	Break Y-beam, ambulatory movement: Breaks of any two different Y-beams of light at the lower Y level. Records beam-breaks of movements in which, for example light barrier Yn ist first interrupted followed by an interruption to a different light barrier Ym. The counter records the new interruption after a different light barrier has been interrupted first.	52	1	995	1492	1	4	10	668	9	377	757	253	648	198	51	40	424	1105	517	21	14	141	536	913	14	855	396	1	435	58	16	2	243	239	6	986	332	1035	397	34	98	960	155	563	0	223
YA_53_1	Counts	Ambulatory -movement Y-Axis	Break Y-beam, ambulatory movement: Breaks of any two different Y-beams of light at the lower Y level. Records beam-breaks of movements in which, for example light barrier Yn ist first interrupted followed by an interruption to a different light barrier Ym. The counter records the new interruption after a different light barrier has been interrupted first.	53	1	658	185	3	9	231	171	81	113	497	5	491	127	19	247	126	479	10	79	135	473	62	765	10	3	351	10	364	11	21	330	6	48	6	1216	1053	839	49	306	138	540	34	623	9	37
YA_54_1	Counts	Ambulatory -movement Y-Axis	Break Y-beam, ambulatory movement: Breaks of any two different Y-beams of light at the lower Y level. Records beam-breaks of movements in which, for example light barrier Yn ist first interrupted followed by an interruption to a different light barrier Ym. The counter records the new interruption after a different light barrier has been interrupted first.	54	1	411	33	2	14	689	46	129	39	143	619	1016	17	414	845	2	9	13	0	776	108	0	195	343	10	716	639	338	265	8	476	1298	274	81	1245	39	971	24	853	107	527	1029	901	81	334
YA_55_1	Counts	Ambulatory -movement Y-Axis	Break Y-beam, ambulatory movement: Breaks of any two different Y-beams of light at the lower Y level. Records beam-breaks of movements in which, for example light barrier Yn ist first interrupted followed by an interruption to a different light barrier Ym. The counter records the new interruption after a different light barrier has been interrupted first.	55	1	334	32	1	0	440	27	202	33	15	86	484	2	707	731	6	2	242	0	698	881	7	11	1017	0	1064	478	174	14	6	2	1084	96	324	846	45	645	347	970	37	444	1285	623	70	83
YA_56_1	Counts	Ambulatory -movement Y-Axis	Break Y-beam, ambulatory movement: Breaks of any two different Y-beams of light at the lower Y level. Records beam-breaks of movements in which, for example light barrier Yn ist first interrupted followed by an interruption to a different light barrier Ym. The counter records the new interruption after a different light barrier has been interrupted first.	56	1	87	50	8	0	229	417	798	40	27	3	765	286	553	190	2	282	96	196	537	859	1	46	170	307	934	317	0	8	136	51	733	124	613	120	4	197	117	868	122	109	597	231	34	30
YA_57_1	Counts	Ambulatory -movement Y-Axis	Break Y-beam, ambulatory movement: Breaks of any two different Y-beams of light at the lower Y level. Records beam-breaks of movements in which, for example light barrier Yn ist first interrupted followed by an interruption to a different light barrier Ym. The counter records the new interruption after a different light barrier has been interrupted first.	57	1	51	229	6	2	6	519	808	15	156	28	467	25	857	22	540	175	19	6	210	156	42	869	38	1355	512	421	4	9	528	547	985	46	273	24	17	83	11	898	215	49	643	87	469	197
YA_58_1	Counts	Ambulatory -movement Y-Axis	Break Y-beam, ambulatory movement: Breaks of any two different Y-beams of light at the lower Y level. Records beam-breaks of movements in which, for example light barrier Yn ist first interrupted followed by an interruption to a different light barrier Ym. The counter records the new interruption after a different light barrier has been interrupted first.	58	1	60	608	527	257	332	392	348	340	290	774	178	1	173	14	650	0	10	6	3	121	144	1261	43	505	45	33	5	1	774	366	210	523	21	872	4	512	9	334	678	18	491	121	981	79
YA_59_1	Counts	Ambulatory -movement Y-Axis	Break Y-beam, ambulatory movement: Breaks of any two different Y-beams of light at the lower Y level. Records beam-breaks of movements in which, for example light barrier Yn ist first interrupted followed by an interruption to a different light barrier Ym. The counter records the new interruption after a different light barrier has been interrupted first.	59	1	791	1546	565	419	132	18	45	52	22	1057	27	15	4	61	683	8	115	0	114	53	304	898	255	468	9	3	3	26	63	502	51	587	4	910	51	501	82	6	423	317	1116	445	1280	56
YA_60_1	Counts	Ambulatory -movement Y-Axis	Break Y-beam, ambulatory movement: Breaks of any two different Y-beams of light at the lower Y level. Records beam-breaks of movements in which, for example light barrier Yn ist first interrupted followed by an interruption to a different light barrier Ym. The counter records the new interruption after a different light barrier has been interrupted first.	60	1	725	1496	405	346	741	2	3	1	38	803	17	314	2	539	719	327	167	299	613	78	361	718	5	514	7	5	82	31	3	25	25	460	52	916	5	300	58	43	491	113	910	74	114	314
YA_61_1	Counts	Ambulatory -movement Y-Axis	Break Y-beam, ambulatory movement: Breaks of any two different Y-beams of light at the lower Y level. Records beam-breaks of movements in which, for example light barrier Yn ist first interrupted followed by an interruption to a different light barrier Ym. The counter records the new interruption after a different light barrier has been interrupted first.	61	1	335	1159	20	274	482	39	110	12	474	650	9	515	266	316	745	15	19	280	450	9	397	103	15	34	1	256	6	1	1	2	1245	89	0	1002	11	345	164	16	146	228	432	257	4	454
YA_62_1	Counts	Ambulatory -movement Y-Axis	Break Y-beam, ambulatory movement: Breaks of any two different Y-beams of light at the lower Y level. Records beam-breaks of movements in which, for example light barrier Yn ist first interrupted followed by an interruption to a different light barrier Ym. The counter records the new interruption after a different light barrier has been interrupted first.	62	1	43	1379	6	75	214	37	402	137	811	542	805	957	749	100	771	23	3	762	166	65	23	1	28	0	11	726	131	183	10	150	1262	120	25	155	193	588	423	19	63	125	54	293	6	796
YA_63_1	Counts	Ambulatory -movement Y-Axis	Break Y-beam, ambulatory movement: Breaks of any two different Y-beams of light at the lower Y level. Records beam-breaks of movements in which, for example light barrier Yn ist first interrupted followed by an interruption to a different light barrier Ym. The counter records the new interruption after a different light barrier has been interrupted first.	63	1	40	710	0	84	15	232	698	113	1191	195	873	548	1070	71	218	849	2	547	48	13	2	208	9	836	390	175	343	487	1	6	404	551	202	6	335	731	610	487	55	130	42	622	14	547
YA_64_1	Counts	Ambulatory -movement Y-Axis	Break Y-beam, ambulatory movement: Breaks of any two different Y-beams of light at the lower Y level. Records beam-breaks of movements in which, for example light barrier Yn ist first interrupted followed by an interruption to a different light barrier Ym. The counter records the new interruption after a different light barrier has been interrupted first.	64	1	20	1337	9	4	97	654	642	555	1088	32	486	34	478	840	3	784	46	148	267	8	0	864	618	1059	658	552	476	358	95	413	614	808	671	356	422	483	645	824	582	921	6	907	2	583
YA_65_1	Counts	Ambulatory -movement Y-Axis	Break Y-beam, ambulatory movement: Breaks of any two different Y-beams of light at the lower Y level. Records beam-breaks of movements in which, for example light barrier Yn ist first interrupted followed by an interruption to a different light barrier Ym. The counter records the new interruption after a different light barrier has been interrupted first.	65	1	27	754	389	219	327	481	637	1256	876	4	609	21	73	857	531	513	853	360	17	769	259	673	891	740	987	57	349	665	612	888	105	369	551	840	99	66	519	819	422	540	933	866	352	472
YA_66_1	Counts	Ambulatory -movement Y-Axis	Break Y-beam, ambulatory movement: Breaks of any two different Y-beams of light at the lower Y level. Records beam-breaks of movements in which, for example light barrier Yn ist first interrupted followed by an interruption to a different light barrier Ym. The counter records the new interruption after a different light barrier has been interrupted first.	66	1	225	913	353	667	387	745	1496	1088	1455	604	452	2	19	775	690	13	1037	167	534	702	806	191	891	500	232	9	98	423	811	951	5	587	602	1035	19	66	565	752	637	398	1323	401	1364	472
YA_67_1	Counts	Ambulatory -movement Y-Axis	Break Y-beam, ambulatory movement: Breaks of any two different Y-beams of light at the lower Y level. Records beam-breaks of movements in which, for example light barrier Yn ist first interrupted followed by an interruption to a different light barrier Ym. The counter records the new interruption after a different light barrier has been interrupted first.	67	1	862	803	555	1089	622	596	1379	178	1063	1003	99	495	807	1127	885	755	947	247	552	949	899	0	19	6	8	564	0	2	717	632	415	580	320	368	175	41	322	540	536	577	790	1104	1204	328
YA_68_1	Counts	Ambulatory -movement Y-Axis	Break Y-beam, ambulatory movement: Breaks of any two different Y-beams of light at the lower Y level. Records beam-breaks of movements in which, for example light barrier Yn ist first interrupted followed by an interruption to a different light barrier Ym. The counter records the new interruption after a different light barrier has been interrupted first.	68	1	565	103	373	528	964	678	960	453	567	1095	22	1116	972	1391	861	1505	710	77	584	288	792	136	440	159	54	724	1	0	786	1205	218	505	637	108	21	1008	637	23	752	518	988	504	1425	516
YA_69_1	Counts	Ambulatory -movement Y-Axis	Break Y-beam, ambulatory movement: Breaks of any two different Y-beams of light at the lower Y level. Records beam-breaks of movements in which, for example light barrier Yn ist first interrupted followed by an interruption to a different light barrier Ym. The counter records the new interruption after a different light barrier has been interrupted first.	69	1	116	4	1	132	441	270	605	730	15	303	357	989	547	776	44	632	529	2	206	0	134	462	902	790	14	970	1	6	88	543	100	14	108	1	81	776	507	29	737	433	688	77	225	54
YA_70_1	Counts	Ambulatory -movement Y-Axis	Break Y-beam, ambulatory movement: Breaks of any two different Y-beams of light at the lower Y level. Records beam-breaks of movements in which, for example light barrier Yn ist first interrupted followed by an interruption to a different light barrier Ym. The counter records the new interruption after a different light barrier has been interrupted first.	70	1	0	24	0	0	13	240	18	706	16	103	632	501	73	335	2	20	175	0	0	2	1	1	750	422	30	20	234	0	5	17	3	23	39	10	157	541	107	12	458	129	621	2	3	188
YA_71_1	Counts	Ambulatory -movement Y-Axis	Break Y-beam, ambulatory movement: Breaks of any two different Y-beams of light at the lower Y level. Records beam-breaks of movements in which, for example light barrier Yn ist first interrupted followed by an interruption to a different light barrier Ym. The counter records the new interruption after a different light barrier has been interrupted first.	71	1	93	264	3	0	3	111	4	127	43	215	240	71	10	244	6	3	1	11	0	0	4	0	92	172	233	0	337	0	2	2	10	13	3	2	588	141	9	14	29	46	120	432	0	2
YA_72_1	Counts	Ambulatory -movement Y-Axis	Break Y-beam, ambulatory movement: Breaks of any two different Y-beams of light at the lower Y level. Records beam-breaks of movements in which, for example light barrier Yn ist first interrupted followed by an interruption to a different light barrier Ym. The counter records the new interruption after a different light barrier has been interrupted first.	72	1	12	22	1	514	3	11	197	23	674	44	222	16	7	2	6	18	253	317	9	112	3	7	11	1	472	4	674	453	7	2	848	41	169	296	434	58	57	186	4	132	5	536	1	103
YA_73_1	Counts	Ambulatory -movement Y-Axis	Break Y-beam, ambulatory movement: Breaks of any two different Y-beams of light at the lower Y level. Records beam-breaks of movements in which, for example light barrier Yn ist first interrupted followed by an interruption to a different light barrier Ym. The counter records the new interruption after a different light barrier has been interrupted first.	73	1	87	8	8	73	24	37	274	18	356	15	50	20	12	15	5	5	742	455	0	32	2	25	17	0	203	0	307	791	523	224	25	18	473	680	879	34	29	728	7	80	22	772	17	7
YA_74_1	Counts	Ambulatory -movement Y-Axis	Break Y-beam, ambulatory movement: Breaks of any two different Y-beams of light at the lower Y level. Records beam-breaks of movements in which, for example light barrier Yn ist first interrupted followed by an interruption to a different light barrier Ym. The counter records the new interruption after a different light barrier has been interrupted first.	74	1	10	53	0	265	4	578	177	58	37	117	202	34	31	73	75	489	593	372	20	2	7	52	34	241	3	5	12	444	522	534	2	11	432	537	371	28	27	866	110	108	7	588	25	15
YA_75_1	Counts	Ambulatory -movement Y-Axis	Break Y-beam, ambulatory movement: Breaks of any two different Y-beams of light at the lower Y level. Records beam-breaks of movements in which, for example light barrier Yn ist first interrupted followed by an interruption to a different light barrier Ym. The counter records the new interruption after a different light barrier has been interrupted first.	75	1	12	663	423	569	13	343	62	0	314	141	119	5	35	594	466	403	29	342	423	135	0	714	228	228	4	8	1	6	144	567	17	34	79	207	808	78	265	567	7	242	269	20	2	0
YA_76_1	Counts	Ambulatory -movement Y-Axis	Break Y-beam, ambulatory movement: Breaks of any two different Y-beams of light at the lower Y level. Records beam-breaks of movements in which, for example light barrier Yn ist first interrupted followed by an interruption to a different light barrier Ym. The counter records the new interruption after a different light barrier has been interrupted first.	76	1	565	1555	424	972	587	12	767	183	126	520	30	506	767	783	199	4	8	1	251	25	21	810	903	28	17	267	3	4	0	4	3	175	9	170	693	268	559	104	42	424	855	49	11	3
YA_77_1	Counts	Ambulatory -movement Y-Axis	Break Y-beam, ambulatory movement: Breaks of any two different Y-beams of light at the lower Y level. Records beam-breaks of movements in which, for example light barrier Yn ist first interrupted followed by an interruption to a different light barrier Ym. The counter records the new interruption after a different light barrier has been interrupted first.	77	1	311	847	171	123	460	32	58	885	453	336	14	215	347	591	13	21	11	15	2	116	485	594	66	41	226	473	12	4	0	5	17	484	3	35	30	302	406	25	80	105	586	209	501	167
YA_78_1	Counts	Ambulatory -movement Y-Axis	Break Y-beam, ambulatory movement: Breaks of any two different Y-beams of light at the lower Y level. Records beam-breaks of movements in which, for example light barrier Yn ist first interrupted followed by an interruption to a different light barrier Ym. The counter records the new interruption after a different light barrier has been interrupted first.	78	1	16	11	2	70	3	10	390	84	387	3	398	48	15	14	0	8	7	0	4	2	462	79	1	29	997	1	275	2	5	28	187	446	5	17	8	25	117	7	29	36	107	93	883	261
YA_79_1	Counts	Ambulatory -movement Y-Axis	Break Y-beam, ambulatory movement: Breaks of any two different Y-beams of light at the lower Y level. Records beam-breaks of movements in which, for example light barrier Yn ist first interrupted followed by an interruption to a different light barrier Ym. The counter records the new interruption after a different light barrier has been interrupted first.	79	1	3	160	4	67	0	35	743	9	24	10	84	31	2	15	0	8	6	0	0	9	2	39	68	30	746	2	31	0	15	3	631	260	440	6	19	75	3	51	39	45	4	71	508	185
YA_80_1	Counts	Ambulatory -movement Y-Axis	Break Y-beam, ambulatory movement: Breaks of any two different Y-beams of light at the lower Y level. Records beam-breaks of movements in which, for example light barrier Yn ist first interrupted followed by an interruption to a different light barrier Ym. The counter records the new interruption after a different light barrier has been interrupted first.	80	1	30	159	0	30	11	214	167	18	248	3	55	269	106	9	7	0	523	3	2	54	2	32	23	82	6	2	0	141	6	0	26	13	126	434	19	40	14	50	385	74	41	589	84	8
YA_81_1	Counts	Ambulatory -movement Y-Axis	Break Y-beam, ambulatory movement: Breaks of any two different Y-beams of light at the lower Y level. Records beam-breaks of movements in which, for example light barrier Yn ist first interrupted followed by an interruption to a different light barrier Ym. The counter records the new interruption after a different light barrier has been interrupted first.	81	1	8	326	256	475	3	332	12	26	309	11	126	363	116	18	4	32	351	236	223	6	44	83	8	295	0	2	214	494	12	99	6	54	208	1002	35	215	22	540	712	254	10	729	25	8
YA_82_1	Counts	Ambulatory -movement Y-Axis	Break Y-beam, ambulatory movement: Breaks of any two different Y-beams of light at the lower Y level. Records beam-breaks of movements in which, for example light barrier Yn ist first interrupted followed by an interruption to a different light barrier Ym. The counter records the new interruption after a different light barrier has been interrupted first.	82	1	22	170	12	125	56	57	27	18	23	6	355	6	8	292	48	202	85	226	787	0	3	87	525	653	8	2	22	1	260	7	29	43	0	274	2	520	23	507	451	61	60	475	1	3
YA_83_1	Counts	Ambulatory -movement Y-Axis	Break Y-beam, ambulatory movement: Breaks of any two different Y-beams of light at the lower Y level. Records beam-breaks of movements in which, for example light barrier Yn ist first interrupted followed by an interruption to a different light barrier Ym. The counter records the new interruption after a different light barrier has been interrupted first.	83	1	10	13	6	2	112	13	54	18	3	0	323	0	13	14	392	111	7	1	286	834	0	292	474	272	4	4	8	4	362	8	8	7	9	9	198	74	97	28	37	34	491	2	6	0
YA_84_1	Counts	Ambulatory -movement Y-Axis	Break Y-beam, ambulatory movement: Breaks of any two different Y-beams of light at the lower Y level. Records beam-breaks of movements in which, for example light barrier Yn ist first interrupted followed by an interruption to a different light barrier Ym. The counter records the new interruption after a different light barrier has been interrupted first.	84	1	1	2	2	49	11	18	125	3	28	273	142	35	12	82	69	2	83	0	2	213	82	476	13	198	2	182	2	20	157	6	536	383	74	4	293	7	380	73	31	70	570	60	49	2
YF_1_1	Counts	Fine-movement Y-Axis	Breaks Y-beam, fine Movement: Two consecutive breaks of a single beam of light at the lower level Y. The counter records the interruption of a light barrier that has been interrupted for the second time in succession without a different light barrier having first been interrupted.	1	1	425	679	256	372	377	411	289	481	361	325	315	382	372	289	326	422	288	485	498	322	428	402	308	393	291	119	62	316	374	265	622	339	209	615	328	255	264	344	303	219	469	490	690	360
YF_2_1	Counts	Fine-movement Y-Axis	Breaks Y-beam, fine Movement: Two consecutive breaks of a single beam of light at the lower level Y. The counter records the interruption of a light barrier that has been interrupted for the second time in succession without a different light barrier having first been interrupted.	2	1	522	600	183	310	390	379	344	470	405	324	440	279	317	341	254	146	217	415	399	377	355	332	313	357	195	20	11	339	352	239	605	364	137	491	228	158	272	331	315	272	422	604	669	359
YF_3_1	Counts	Fine-movement Y-Axis	Breaks Y-beam, fine Movement: Two consecutive breaks of a single beam of light at the lower level Y. The counter records the interruption of a light barrier that has been interrupted for the second time in succession without a different light barrier having first been interrupted.	3	1	231	516	102	159	305	340	313	396	306	232	396	344	247	342	290	129	13	292	391	323	419	321	361	307	192	45	201	402	258	238	637	338	107	478	182	81	284	250	216	258	462	419	669	292
YF_4_1	Counts	Fine-movement Y-Axis	Breaks Y-beam, fine Movement: Two consecutive breaks of a single beam of light at the lower level Y. The counter records the interruption of a light barrier that has been interrupted for the second time in succession without a different light barrier having first been interrupted.	4	1	280	574	21	28	321	335	260	408	335	337	264	334	290	314	266	288	23	297	406	313	349	321	153	197	73	51	59	359	375	259	565	301	18	28	68	216	217	239	142	288	384	450	605	226
YF_5_1	Counts	Fine-movement Y-Axis	Breaks Y-beam, fine Movement: Two consecutive breaks of a single beam of light at the lower level Y. The counter records the interruption of a light barrier that has been interrupted for the second time in succession without a different light barrier having first been interrupted.	5	1	133	538	222	36	314	329	148	216	267	135	204	236	226	108	210	136	113	320	293	255	352	271	275	231	271	260	28	295	228	157	694	329	19	1	18	68	272	199	191	237	303	461	615	260
YF_6_1	Counts	Fine-movement Y-Axis	Breaks Y-beam, fine Movement: Two consecutive breaks of a single beam of light at the lower level Y. The counter records the interruption of a light barrier that has been interrupted for the second time in succession without a different light barrier having first been interrupted.	6	1	406	504	52	18	230	232	41	166	64	209	232	345	175	295	202	171	287	306	199	153	201	264	122	44	309	42	10	136	274	23	128	149	201	0	10	52	227	274	195	168	348	451	482	219
YF_7_1	Counts	Fine-movement Y-Axis	Breaks Y-beam, fine Movement: Two consecutive breaks of a single beam of light at the lower level Y. The counter records the interruption of a light barrier that has been interrupted for the second time in succession without a different light barrier having first been interrupted.	7	1	181	513	107	38	133	225	37	312	233	90	280	275	69	258	207	369	37	252	27	421	78	205	60	219	203	0	205	271	140	246	306	229	129	18	10	53	55	205	16	153	343	332	560	214
YF_8_1	Counts	Fine-movement Y-Axis	Breaks Y-beam, fine Movement: Two consecutive breaks of a single beam of light at the lower level Y. The counter records the interruption of a light barrier that has been interrupted for the second time in succession without a different light barrier having first been interrupted.	8	1	173	520	17	333	359	7	306	179	214	21	15	149	204	190	241	206	28	228	330	270	354	152	275	253	28	17	107	2	345	281	496	237	16	6	5	108	168	59	55	269	280	389	382	38
YF_9_1	Counts	Fine-movement Y-Axis	Breaks Y-beam, fine Movement: Two consecutive breaks of a single beam of light at the lower level Y. The counter records the interruption of a light barrier that has been interrupted for the second time in succession without a different light barrier having first been interrupted.	9	1	379	539	59	222	151	279	226	41	273	102	330	224	238	65	277	47	223	276	357	194	107	301	243	221	141	22	61	13	198	2	107	107	1	9	41	288	263	54	302	101	296	211	267	28
YF_10_1	Counts	Fine-movement Y-Axis	Breaks Y-beam, fine Movement: Two consecutive breaks of a single beam of light at the lower level Y. The counter records the interruption of a light barrier that has been interrupted for the second time in succession without a different light barrier having first been interrupted.	10	1	171	517	11	6	147	273	101	185	13	216	231	41	93	251	230	41	156	246	105	394	284	268	18	88	26	24	203	236	49	252	56	16	78	13	40	96	241	33	209	65	201	222	254	112
YF_11_1	Counts	Fine-movement Y-Axis	Breaks Y-beam, fine Movement: Two consecutive breaks of a single beam of light at the lower level Y. The counter records the interruption of a light barrier that has been interrupted for the second time in succession without a different light barrier having first been interrupted.	11	1	168	502	63	0	87	195	5	347	174	168	90	343	29	45	69	38	17	205	32	96	189	80	15	92	218	27	65	218	129	285	166	16	298	5	204	36	36	34	192	106	178	174	25	259
YF_12_1	Counts	Fine-movement Y-Axis	Breaks Y-beam, fine Movement: Two consecutive breaks of a single beam of light at the lower level Y. The counter records the interruption of a light barrier that has been interrupted for the second time in succession without a different light barrier having first been interrupted.	12	1	141	531	285	12	17	3	220	253	345	145	21	310	129	106	164	45	101	265	343	328	5	16	24	131	234	122	4	278	356	60	69	177	186	440	155	272	55	186	10	218	276	90	331	216
YF_13_1	Counts	Fine-movement Y-Axis	Breaks Y-beam, fine Movement: Two consecutive breaks of a single beam of light at the lower level Y. The counter records the interruption of a light barrier that has been interrupted for the second time in succession without a different light barrier having first been interrupted.	13	1	37	504	218	111	298	11	272	30	102	22	100	176	257	253	96	131	68	177	318	281	26	222	215	77	9	174	12	52	254	197	180	247	82	544	32	281	152	279	47	180	279	63	431	225
YF_14_1	Counts	Fine-movement Y-Axis	Breaks Y-beam, fine Movement: Two consecutive breaks of a single beam of light at the lower level Y. The counter records the interruption of a light barrier that has been interrupted for the second time in succession without a different light barrier having first been interrupted.	14	1	43	549	140	18	156	217	153	343	54	79	352	107	167	48	86	366	33	110	14	365	279	315	314	306	24	48	105	137	81	41	623	292	104	550	0	103	145	199	293	85	267	161	173	56
YF_15_1	Counts	Fine-movement Y-Axis	Breaks Y-beam, fine Movement: Two consecutive breaks of a single beam of light at the lower level Y. The counter records the interruption of a light barrier that has been interrupted for the second time in succession without a different light barrier having first been interrupted.	15	1	107	633	6	77	52	246	27	183	187	20	275	77	14	47	29	58	45	40	29	112	278	311	136	108	267	19	75	132	21	170	328	165	82	378	37	67	60	137	67	70	54	433	52	115
YF_16_1	Counts	Fine-movement Y-Axis	Breaks Y-beam, fine Movement: Two consecutive breaks of a single beam of light at the lower level Y. The counter records the interruption of a light barrier that has been interrupted for the second time in succession without a different light barrier having first been interrupted.	16	1	402	544	8	278	165	125	103	26	223	243	32	281	15	288	175	42	110	153	174	269	24	90	10	137	189	99	21	115	142	192	62	17	182	14	10	223	187	87	64	32	69	319	57	183
YF_17_1	Counts	Fine-movement Y-Axis	Breaks Y-beam, fine Movement: Two consecutive breaks of a single beam of light at the lower level Y. The counter records the interruption of a light barrier that has been interrupted for the second time in succession without a different light barrier having first been interrupted.	17	1	59	593	194	259	48	51	118	97	127	152	119	127	149	276	83	30	255	225	124	169	52	104	146	323	21	73	88	187	15	16	34	25	41	37	216	93	222	98	115	107	321	253	25	58
YF_18_1	Counts	Fine-movement Y-Axis	Breaks Y-beam, fine Movement: Two consecutive breaks of a single beam of light at the lower level Y. The counter records the interruption of a light barrier that has been interrupted for the second time in succession without a different light barrier having first been interrupted.	18	1	44	516	180	109	338	122	129	227	33	64	294	63	50	92	68	256	50	245	71	126	183	119	56	69	89	55	282	10	259	377	291	186	248	68	40	96	154	182	258	49	333	65	386	75
YF_19_1	Counts	Fine-movement Y-Axis	Breaks Y-beam, fine Movement: Two consecutive breaks of a single beam of light at the lower level Y. The counter records the interruption of a light barrier that has been interrupted for the second time in succession without a different light barrier having first been interrupted.	19	1	67	523	112	156	168	120	71	198	46	21	243	315	30	129	136	59	76	36	174	228	154	101	202	363	106	144	42	186	105	120	598	282	55	579	37	293	16	209	189	158	153	142	254	110
YF_20_1	Counts	Fine-movement Y-Axis	Breaks Y-beam, fine Movement: Two consecutive breaks of a single beam of light at the lower level Y. The counter records the interruption of a light barrier that has been interrupted for the second time in succession without a different light barrier having first been interrupted.	20	1	4	656	309	324	155	263	289	262	347	5	295	394	285	304	173	358	273	174	146	294	326	374	75	339	214	122	200	229	150	342	308	358	200	565	5	327	291	91	300	266	176	460	293	336
YF_21_1	Counts	Fine-movement Y-Axis	Breaks Y-beam, fine Movement: Two consecutive breaks of a single beam of light at the lower level Y. The counter records the interruption of a light barrier that has been interrupted for the second time in succession without a different light barrier having first been interrupted.	21	1	433	650	323	308	99	436	382	408	482	385	364	312	364	346	346	378	284	187	404	335	387	385	328	594	480	248	239	164	348	335	627	349	319	621	87	499	335	359	405	268	319	497	626	248
YF_22_1	Counts	Fine-movement Y-Axis	Breaks Y-beam, fine Movement: Two consecutive breaks of a single beam of light at the lower level Y. The counter records the interruption of a light barrier that has been interrupted for the second time in succession without a different light barrier having first been interrupted.	22	1	462	602	269	294	425	314	430	467	477	424	198	357	370	293	283	534	219	279	351	295	334	418	396	354	437	225	179	253	313	334	638	445	410	620	220	473	307	406	343	78	407	409	671	306
YF_23_1	Counts	Fine-movement Y-Axis	Breaks Y-beam, fine Movement: Two consecutive breaks of a single beam of light at the lower level Y. The counter records the interruption of a light barrier that has been interrupted for the second time in succession without a different light barrier having first been interrupted.	23	1	497	695	323	311	365	406	278	586	414	414	331	365	174	272	317	214	232	272	380	252	381	385	404	420	491	203	282	377	205	332	471	353	306	575	271	334	375	443	301	192	424	449	556	200
YF_24_1	Counts	Fine-movement Y-Axis	Breaks Y-beam, fine Movement: Two consecutive breaks of a single beam of light at the lower level Y. The counter records the interruption of a light barrier that has been interrupted for the second time in succession without a different light barrier having first been interrupted.	24	1	381	568	356	285	328	377	400	348	437	463	325	367	194	280	274	421	120	299	394	372	266	327	350	414	436	263	77	132	318	189	598	447	149	510	220	406	258	398	247	288	415	445	596	296
YF_25_1	Counts	Fine-movement Y-Axis	Breaks Y-beam, fine Movement: Two consecutive breaks of a single beam of light at the lower level Y. The counter records the interruption of a light barrier that has been interrupted for the second time in succession without a different light barrier having first been interrupted.	25	1	357	606	293	213	388	323	394	469	425	424	282	198	320	373	277	437	310	308	276	319	413	387	331	445	420	153	0	261	356	442	425	422	277	523	233	242	311	359	315	270	372	428	567	296
YF_26_1	Counts	Fine-movement Y-Axis	Breaks Y-beam, fine Movement: Two consecutive breaks of a single beam of light at the lower level Y. The counter records the interruption of a light barrier that has been interrupted for the second time in succession without a different light barrier having first been interrupted.	26	1	536	647	272	81	369	340	304	183	470	435	267	490	272	115	211	287	317	266	456	290	236	348	244	184	407	9	41	146	311	304	556	366	316	623	198	381	292	434	346	300	360	404	568	321
YF_27_1	Counts	Fine-movement Y-Axis	Breaks Y-beam, fine Movement: Two consecutive breaks of a single beam of light at the lower level Y. The counter records the interruption of a light barrier that has been interrupted for the second time in succession without a different light barrier having first been interrupted.	27	1	504	648	232	306	294	214	385	399	374	449	210	293	307	335	166	473	239	141	283	348	232	177	332	445	219	110	262	70	300	363	413	329	343	581	187	390	267	316	329	311	347	390	596	278
YF_28_1	Counts	Fine-movement Y-Axis	Breaks Y-beam, fine Movement: Two consecutive breaks of a single beam of light at the lower level Y. The counter records the interruption of a light barrier that has been interrupted for the second time in succession without a different light barrier having first been interrupted.	28	1	406	639	244	294	297	119	342	533	437	484	320	86	295	210	142	329	70	338	105	321	396	434	288	402	357	271	261	231	269	286	146	453	389	352	198	512	284	407	364	297	372	216	576	105
YF_29_1	Counts	Fine-movement Y-Axis	Breaks Y-beam, fine Movement: Two consecutive breaks of a single beam of light at the lower level Y. The counter records the interruption of a light barrier that has been interrupted for the second time in succession without a different light barrier having first been interrupted.	29	1	460	569	306	256	309	353	369	452	367	391	468	284	298	102	327	35	78	259	373	304	280	412	375	197	461	263	215	239	53	269	47	348	209	565	124	286	339	328	375	218	439	397	605	62
YF_30_1	Counts	Fine-movement Y-Axis	Breaks Y-beam, fine Movement: Two consecutive breaks of a single beam of light at the lower level Y. The counter records the interruption of a light barrier that has been interrupted for the second time in succession without a different light barrier having first been interrupted.	30	1	444	507	288	271	198	286	275	450	280	429	334	443	262	405	132	74	291	176	389	297	318	372	319	311	385	199	25	120	331	195	256	325	63	661	61	427	283	312	303	36	387	407	631	287
YF_31_1	Counts	Fine-movement Y-Axis	Breaks Y-beam, fine Movement: Two consecutive breaks of a single beam of light at the lower level Y. The counter records the interruption of a light barrier that has been interrupted for the second time in succession without a different light barrier having first been interrupted.	31	1	459	517	221	255	277	402	337	355	401	462	202	431	270	225	290	406	277	55	295	331	61	183	313	386	388	156	28	153	418	256	417	327	214	493	132	360	274	412	391	49	417	382	613	203
YF_32_1	Counts	Fine-movement Y-Axis	Breaks Y-beam, fine Movement: Two consecutive breaks of a single beam of light at the lower level Y. The counter records the interruption of a light barrier that has been interrupted for the second time in succession without a different light barrier having first been interrupted.	32	1	508	701	272	146	357	143	300	401	336	417	97	400	285	329	218	403	244	156	104	282	395	386	180	386	265	38	37	219	398	413	512	443	394	650	140	47	282	373	354	289	429	388	443	284
YF_33_1	Counts	Fine-movement Y-Axis	Breaks Y-beam, fine Movement: Two consecutive breaks of a single beam of light at the lower level Y. The counter records the interruption of a light barrier that has been interrupted for the second time in succession without a different light barrier having first been interrupted.	33	1	346	614	258	235	261	189	370	355	316	421	362	360	330	257	227	461	244	304	14	330	294	409	368	137	423	151	342	77	276	318	658	400	146	101	190	283	142	412	302	301	377	344	587	85
YF_34_1	Counts	Fine-movement Y-Axis	Breaks Y-beam, fine Movement: Two consecutive breaks of a single beam of light at the lower level Y. The counter records the interruption of a light barrier that has been interrupted for the second time in succession without a different light barrier having first been interrupted.	34	1	475	594	304	237	320	313	407	330	389	410	311	266	288	192	66	432	225	168	8	347	316	291	390	493	404	291	318	244	90	321	472	368	156	110	255	555	306	405	345	359	323	358	527	288
YF_35_1	Counts	Fine-movement Y-Axis	Breaks Y-beam, fine Movement: Two consecutive breaks of a single beam of light at the lower level Y. The counter records the interruption of a light barrier that has been interrupted for the second time in succession without a different light barrier having first been interrupted.	35	1	400	633	320	315	74	226	449	189	377	360	193	161	155	403	24	393	211	103	421	142	357	160	362	407	296	177	259	171	83	230	651	344	143	451	137	429	232	291	306	309	339	424	429	14
YF_36_1	Counts	Fine-movement Y-Axis	Breaks Y-beam, fine Movement: Two consecutive breaks of a single beam of light at the lower level Y. The counter records the interruption of a light barrier that has been interrupted for the second time in succession without a different light barrier having first been interrupted.	36	1	527	691	303	299	375	286	351	14	449	406	155	267	300	312	133	441	285	206	360	248	146	93	283	139	186	161	45	90	240	134	596	378	203	582	254	485	256	371	345	340	402	428	653	84
YF_37_1	Counts	Fine-movement Y-Axis	Breaks Y-beam, fine Movement: Two consecutive breaks of a single beam of light at the lower level Y. The counter records the interruption of a light barrier that has been interrupted for the second time in succession without a different light barrier having first been interrupted.	37	1	466	751	239	323	114	283	327	325	380	335	274	402	371	294	239	409	191	49	306	238	93	321	184	481	415	7	51	193	381	286	384	360	249	588	66	524	290	351	357	182	399	428	610	217
YF_38_1	Counts	Fine-movement Y-Axis	Breaks Y-beam, fine Movement: Two consecutive breaks of a single beam of light at the lower level Y. The counter records the interruption of a light barrier that has been interrupted for the second time in succession without a different light barrier having first been interrupted.	38	1	418	650	258	296	341	290	405	143	480	385	167	393	344	157	311	432	217	72	414	265	369	331	353	433	398	14	36	33	429	421	572	282	284	586	29	428	280	323	368	48	347	436	651	248
YF_39_1	Counts	Fine-movement Y-Axis	Breaks Y-beam, fine Movement: Two consecutive breaks of a single beam of light at the lower level Y. The counter records the interruption of a light barrier that has been interrupted for the second time in succession without a different light barrier having first been interrupted.	39	1	428	638	344	276	190	224	320	323	422	402	360	394	349	298	286	370	188	248	290	234	332	300	346	354	30	117	21	196	67	376	567	389	188	672	11	516	350	345	347	178	332	453	509	246
YF_40_1	Counts	Fine-movement Y-Axis	Breaks Y-beam, fine Movement: Two consecutive breaks of a single beam of light at the lower level Y. The counter records the interruption of a light barrier that has been interrupted for the second time in succession without a different light barrier having first been interrupted.	40	1	372	629	295	205	96	209	485	19	357	406	267	318	335	359	143	201	170	279	97	214	439	388	327	604	438	207	222	73	383	327	582	353	113	690	69	360	208	302	328	298	351	391	525	189
YF_41_1	Counts	Fine-movement Y-Axis	Breaks Y-beam, fine Movement: Two consecutive breaks of a single beam of light at the lower level Y. The counter records the interruption of a light barrier that has been interrupted for the second time in succession without a different light barrier having first been interrupted.	41	1	493	628	218	24	34	196	396	209	331	208	233	205	159	194	26	11	170	163	20	202	283	337	131	482	347	190	370	153	322	437	523	317	261	631	186	217	208	266	393	337	388	447	569	344
YF_42_1	Counts	Fine-movement Y-Axis	Breaks Y-beam, fine Movement: Two consecutive breaks of a single beam of light at the lower level Y. The counter records the interruption of a light barrier that has been interrupted for the second time in succession without a different light barrier having first been interrupted.	42	1	279	542	184	23	128	99	221	40	319	156	57	148	175	262	68	18	210	258	21	255	341	343	154	308	368	80	280	210	387	351	584	328	297	263	251	382	67	352	380	226	317	495	558	249
YF_43_1	Counts	Fine-movement Y-Axis	Breaks Y-beam, fine Movement: Two consecutive breaks of a single beam of light at the lower level Y. The counter records the interruption of a light barrier that has been interrupted for the second time in succession without a different light barrier having first been interrupted.	43	1	346	541	266	166	375	70	389	182	147	348	119	396	428	370	158	282	69	225	167	89	414	228	11	584	402	23	251	223	359	378	559	332	384	638	252	337	280	311	391	275	334	417	627	345
YF_44_1	Counts	Fine-movement Y-Axis	Breaks Y-beam, fine Movement: Two consecutive breaks of a single beam of light at the lower level Y. The counter records the interruption of a light barrier that has been interrupted for the second time in succession without a different light barrier having first been interrupted.	44	1	384	547	112	270	462	31	403	368	129	375	78	155	375	257	273	481	32	308	61	386	288	49	139	484	415	98	228	35	432	277	528	275	222	323	244	363	332	357	305	204	328	390	524	246
YF_45_1	Counts	Fine-movement Y-Axis	Breaks Y-beam, fine Movement: Two consecutive breaks of a single beam of light at the lower level Y. The counter records the interruption of a light barrier that has been interrupted for the second time in succession without a different light barrier having first been interrupted.	45	1	415	577	202	304	344	4	355	236	336	336	112	195	405	316	275	453	150	265	183	328	138	196	32	429	56	211	270	50	391	302	576	135	395	192	283	260	292	371	351	235	385	382	525	241
YF_46_1	Counts	Fine-movement Y-Axis	Breaks Y-beam, fine Movement: Two consecutive breaks of a single beam of light at the lower level Y. The counter records the interruption of a light barrier that has been interrupted for the second time in succession without a different light barrier having first been interrupted.	46	1	380	557	314	342	289	36	371	170	289	311	3	88	383	267	219	282	199	132	85	269	62	229	318	465	323	289	207	234	209	308	617	45	249	127	239	245	287	334	342	247	298	396	593	148
YF_47_1	Counts	Fine-movement Y-Axis	Breaks Y-beam, fine Movement: Two consecutive breaks of a single beam of light at the lower level Y. The counter records the interruption of a light barrier that has been interrupted for the second time in succession without a different light barrier having first been interrupted.	47	1	537	523	258	392	256	15	168	105	195	306	18	117	338	356	190	30	54	219	206	30	66	51	366	284	417	190	178	11	270	384	523	165	69	27	222	344	296	379	292	131	260	418	552	67
YF_48_1	Counts	Fine-movement Y-Axis	Breaks Y-beam, fine Movement: Two consecutive breaks of a single beam of light at the lower level Y. The counter records the interruption of a light barrier that has been interrupted for the second time in succession without a different light barrier having first been interrupted.	48	1	272	462	316	335	238	31	21	29	48	446	46	14	347	406	135	94	2	191	399	37	317	53	348	320	369	133	37	185	252	315	483	149	78	26	235	325	224	363	294	276	302	288	585	207
YF_49_1	Counts	Fine-movement Y-Axis	Breaks Y-beam, fine Movement: Two consecutive breaks of a single beam of light at the lower level Y. The counter records the interruption of a light barrier that has been interrupted for the second time in succession without a different light barrier having first been interrupted.	49	1	370	602	328	298	200	72	15	248	247	415	320	47	269	360	280	382	29	132	336	38	213	30	357	427	358	255	26	209	307	183	513	392	65	316	318	343	278	189	344	243	151	213	508	237
YF_50_1	Counts	Fine-movement Y-Axis	Breaks Y-beam, fine Movement: Two consecutive breaks of a single beam of light at the lower level Y. The counter records the interruption of a light barrier that has been interrupted for the second time in succession without a different light barrier having first been interrupted.	50	1	139	536	267	252	12	234	294	133	300	350	361	325	80	154	61	292	155	263	136	180	92	33	279	193	361	36	182	294	145	225	649	270	206	562	350	376	288	101	403	255	42	69	241	262
YF_51_1	Counts	Fine-movement Y-Axis	Breaks Y-beam, fine Movement: Two consecutive breaks of a single beam of light at the lower level Y. The counter records the interruption of a light barrier that has been interrupted for the second time in succession without a different light barrier having first been interrupted.	51	1	405	617	76	197	29	227	112	251	382	284	339	204	10	35	303	149	173	176	223	331	87	65	15	397	156	215	259	219	54	379	560	313	36	641	316	362	306	25	218	212	139	98	52	188
YF_52_1	Counts	Fine-movement Y-Axis	Breaks Y-beam, fine Movement: Two consecutive breaks of a single beam of light at the lower level Y. The counter records the interruption of a light barrier that has been interrupted for the second time in succession without a different light barrier having first been interrupted.	52	1	502	683	16	13	12	237	41	201	387	201	277	93	63	64	221	400	255	94	24	72	337	317	28	377	272	297	198	107	29	38	148	129	67	539	201	425	263	30	142	303	103	189	73	145
YF_53_1	Counts	Fine-movement Y-Axis	Breaks Y-beam, fine Movement: Two consecutive breaks of a single beam of light at the lower level Y. The counter records the interruption of a light barrier that has been interrupted for the second time in succession without a different light barrier having first been interrupted.	53	1	295	527	213	8	126	129	84	132	287	10	195	82	11	124	152	296	27	46	156	240	57	304	25	4	231	390	214	10	38	319	25	32	17	551	375	314	283	140	74	276	30	340	20	30
YF_54_1	Counts	Fine-movement Y-Axis	Breaks Y-beam, fine Movement: Two consecutive breaks of a single beam of light at the lower level Y. The counter records the interruption of a light barrier that has been interrupted for the second time in succession without a different light barrier having first been interrupted.	54	1	289	508	8	11	316	81	86	82	164	250	334	34	182	317	21	46	43	1	469	61	7	109	280	8	453	237	188	141	17	293	454	154	77	461	100	394	157	245	191	216	308	392	139	183
YF_55_1	Counts	Fine-movement Y-Axis	Breaks Y-beam, fine Movement: Two consecutive breaks of a single beam of light at the lower level Y. The counter records the interruption of a light barrier that has been interrupted for the second time in succession without a different light barrier having first been interrupted.	55	1	337	494	61	19	230	22	120	49	39	95	204	12	333	286	26	3	150	0	363	302	4	6	379	2	378	240	206	40	11	55	543	83	245	391	66	227	243	313	70	226	384	348	261	104
YF_56_1	Counts	Fine-movement Y-Axis	Breaks Y-beam, fine Movement: Two consecutive breaks of a single beam of light at the lower level Y. The counter records the interruption of a light barrier that has been interrupted for the second time in succession without a different light barrier having first been interrupted.	56	1	287	495	49	32	175	188	367	17	45	4	351	204	347	89	34	197	103	132	306	375	7	86	92	169	350	182	9	12	93	384	536	67	222	298	11	157	84	380	47	53	214	147	392	14
YF_57_1	Counts	Fine-movement Y-Axis	Breaks Y-beam, fine Movement: Two consecutive breaks of a single beam of light at the lower level Y. The counter records the interruption of a light barrier that has been interrupted for the second time in succession without a different light barrier having first been interrupted.	57	1	38	549	5	5	4	254	321	13	90	67	252	142	343	23	287	153	99	10	183	78	33	347	41	525	294	211	65	27	340	352	504	128	233	182	26	81	98	361	186	54	241	48	237	82
YF_58_1	Counts	Fine-movement Y-Axis	Breaks Y-beam, fine Movement: Two consecutive breaks of a single beam of light at the lower level Y. The counter records the interruption of a light barrier that has been interrupted for the second time in succession without a different light barrier having first been interrupted.	58	1	72	543	265	158	105	158	238	295	164	318	142	9	187	39	251	36	41	44	193	77	109	372	46	327	83	59	31	15	324	282	176	228	68	378	8	203	214	202	308	66	220	35	558	71
YF_59_1	Counts	Fine-movement Y-Axis	Breaks Y-beam, fine Movement: Two consecutive breaks of a single beam of light at the lower level Y. The counter records the interruption of a light barrier that has been interrupted for the second time in succession without a different light barrier having first been interrupted.	59	1	388	720	353	194	97	44	121	45	95	461	29	19	19	56	269	31	96	8	126	126	203	339	183	334	38	35	25	40	28	279	110	285	35	549	95	366	187	17	245	168	359	118	576	39
YF_60_1	Counts	Fine-movement Y-Axis	Breaks Y-beam, fine Movement: Two consecutive breaks of a single beam of light at the lower level Y. The counter records the interruption of a light barrier that has been interrupted for the second time in succession without a different light barrier having first been interrupted.	60	1	439	731	261	197	385	3	15	1	35	330	64	175	11	222	274	243	86	156	388	115	220	274	2	429	13	12	38	91	19	141	65	221	61	494	19	130	108	26	445	176	294	71	104	151
YF_61_1	Counts	Fine-movement Y-Axis	Breaks Y-beam, fine Movement: Two consecutive breaks of a single beam of light at the lower level Y. The counter records the interruption of a light barrier that has been interrupted for the second time in succession without a different light barrier having first been interrupted.	61	1	194	574	72	125	252	31	51	8	264	324	8	329	220	175	290	40	50	173	314	384	267	102	21	97	20	119	9	24	4	260	628	95	39	524	22	153	310	19	380	116	163	101	88	217
YF_62_1	Counts	Fine-movement Y-Axis	Breaks Y-beam, fine Movement: Two consecutive breaks of a single beam of light at the lower level Y. The counter records the interruption of a light barrier that has been interrupted for the second time in succession without a different light barrier having first been interrupted.	62	1	28	666	12	56	238	98	329	51	367	351	291	384	325	79	288	33	64	289	113	269	57	12	46	15	23	268	124	125	14	129	547	76	58	345	131	206	233	18	310	136	80	128	289	311
YF_63_1	Counts	Fine-movement Y-Axis	Breaks Y-beam, fine Movement: Two consecutive breaks of a single beam of light at the lower level Y. The counter records the interruption of a light barrier that has been interrupted for the second time in succession without a different light barrier having first been interrupted.	63	1	108	440	28	46	83	189	308	111	359	231	293	251	361	64	166	301	46	213	42	36	7	134	65	293	237	115	228	189	19	292	482	362	117	184	117	307	241	195	523	88	35	449	190	286
YF_64_1	Counts	Fine-movement Y-Axis	Breaks Y-beam, fine Movement: Two consecutive breaks of a single beam of light at the lower level Y. The counter records the interruption of a light barrier that has been interrupted for the second time in succession without a different light barrier having first been interrupted.	64	1	50	517	152	31	294	269	371	373	375	38	359	21	248	318	138	269	74	120	133	7	0	300	271	502	388	250	234	195	96	289	364	362	303	408	236	257	326	305	353	338	39	488	484	282
YF_65_1	Counts	Fine-movement Y-Axis	Breaks Y-beam, fine Movement: Two consecutive breaks of a single beam of light at the lower level Y. The counter records the interruption of a light barrier that has been interrupted for the second time in succession without a different light barrier having first been interrupted.	65	1	69	428	364	113	365	218	359	451	378	117	253	75	111	327	402	233	295	152	131	317	186	315	396	305	426	72	253	298	404	362	124	336	472	474	96	59	263	334	279	248	312	411	496	245
YF_66_1	Counts	Fine-movement Y-Axis	Breaks Y-beam, fine Movement: Two consecutive breaks of a single beam of light at the lower level Y. The counter records the interruption of a light barrier that has been interrupted for the second time in succession without a different light barrier having first been interrupted.	66	1	121	438	290	281	219	336	464	401	422	375	190	29	53	307	250	35	326	81	263	320	388	134	348	246	130	20	154	222	335	318	96	293	305	574	15	82	272	297	248	219	424	183	579	232
YF_67_1	Counts	Fine-movement Y-Axis	Breaks Y-beam, fine Movement: Two consecutive breaks of a single beam of light at the lower level Y. The counter records the interruption of a light barrier that has been interrupted for the second time in succession without a different light barrier having first been interrupted.	67	1	353	479	271	331	404	214	445	189	370	447	200	230	332	356	342	242	303	129	305	336	457	2	12	2	13	290	1	16	357	270	294	281	228	224	150	116	228	301	355	241	259	348	694	214
YF_68_1	Counts	Fine-movement Y-Axis	Breaks Y-beam, fine Movement: Two consecutive breaks of a single beam of light at the lower level Y. The counter records the interruption of a light barrier that has been interrupted for the second time in succession without a different light barrier having first been interrupted.	68	1	406	515	233	236	376	307	283	165	321	447	131	385	390	356	330	451	251	43	254	138	353	83	219	80	41	281	13	2	300	397	154	302	306	145	35	373	322	30	299	250	295	213	587	258
YF_69_1	Counts	Fine-movement Y-Axis	Breaks Y-beam, fine Movement: Two consecutive breaks of a single beam of light at the lower level Y. The counter records the interruption of a light barrier that has been interrupted for the second time in succession without a different light barrier having first been interrupted.	69	1	176	502	31	134	215	187	222	307	59	181	182	342	268	299	164	350	232	22	240	14	107	256	341	399	25	337	356	14	90	306	69	21	131	5	84	411	232	33	319	243	312	102	139	167
YF_70_1	Counts	Fine-movement Y-Axis	Breaks Y-beam, fine Movement: Two consecutive breaks of a single beam of light at the lower level Y. The counter records the interruption of a light barrier that has been interrupted for the second time in succession without a different light barrier having first been interrupted.	70	1	381	504	96	10	39	168	68	277	64	175	236	251	64	213	106	66	215	39	5	0	83	4	359	303	34	140	274	8	19	216	14	87	20	47	71	257	139	5	343	135	285	6	10	223
YF_71_1	Counts	Fine-movement Y-Axis	Breaks Y-beam, fine Movement: Two consecutive breaks of a single beam of light at the lower level Y. The counter records the interruption of a light barrier that has been interrupted for the second time in succession without a different light barrier having first been interrupted.	71	1	199	532	115	16	78	54	47	90	65	134	135	145	23	165	135	17	13	45	19	1	35	2	86	168	169	35	199	8	15	17	80	49	55	2	204	106	37	16	37	49	104	152	0	10
YF_72_1	Counts	Fine-movement Y-Axis	Breaks Y-beam, fine Movement: Two consecutive breaks of a single beam of light at the lower level Y. The counter records the interruption of a light barrier that has been interrupted for the second time in succession without a different light barrier having first been interrupted.	72	1	158	507	278	104	10	78	248	32	272	118	69	17	12	29	96	17	167	167	40	54	11	11	26	9	268	12	238	201	11	11	433	39	201	202	141	33	64	162	17	144	7	208	0	121
YF_73_1	Counts	Fine-movement Y-Axis	Breaks Y-beam, fine Movement: Two consecutive breaks of a single beam of light at the lower level Y. The counter records the interruption of a light barrier that has been interrupted for the second time in succession without a different light barrier having first been interrupted.	73	1	73	504	81	77	115	40	274	22	185	4	26	160	28	71	9	14	293	211	60	22	9	16	33	3	91	35	190	320	284	163	71	33	399	478	339	127	38	222	5	61	32	389	15	98
YF_74_1	Counts	Fine-movement Y-Axis	Breaks Y-beam, fine Movement: Two consecutive breaks of a single beam of light at the lower level Y. The counter records the interruption of a light barrier that has been interrupted for the second time in succession without a different light barrier having first been interrupted.	74	1	16	496	405	122	83	257	67	85	86	102	124	36	100	27	149	176	259	160	86	10	58	100	132	144	8	58	18	280	319	328	45	40	243	716	132	73	61	290	119	110	18	398	32	16
YF_75_1	Counts	Fine-movement Y-Axis	Breaks Y-beam, fine Movement: Two consecutive breaks of a single beam of light at the lower level Y. The counter records the interruption of a light barrier that has been interrupted for the second time in succession without a different light barrier having first been interrupted.	75	1	30	401	222	233	50	238	146	6	141	103	159	38	49	208	217	221	61	187	313	54	134	312	258	112	18	16	15	26	141	281	55	47	169	137	309	67	229	253	59	147	113	47	8	40
YF_76_1	Counts	Fine-movement Y-Axis	Breaks Y-beam, fine Movement: Two consecutive breaks of a single beam of light at the lower level Y. The counter records the interruption of a light barrier that has been interrupted for the second time in succession without a different light barrier having first been interrupted.	76	1	233	609	396	344	388	35	317	174	92	313	72	229	323	256	183	34	15	34	238	51	64	296	339	124	67	165	118	13	0	352	17	120	103	140	321	223	242	138	31	274	364	118	17	8
YF_77_1	Counts	Fine-movement Y-Axis	Breaks Y-beam, fine Movement: Two consecutive breaks of a single beam of light at the lower level Y. The counter records the interruption of a light barrier that has been interrupted for the second time in succession without a different light barrier having first been interrupted.	77	1	211	647	215	86	266	51	243	404	205	289	11	325	228	242	17	167	36	6	14	54	253	241	72	19	241	239	19	18	0	289	87	387	37	116	83	221	252	63	40	75	325	94	335	126
YF_78_1	Counts	Fine-movement Y-Axis	Breaks Y-beam, fine Movement: Two consecutive breaks of a single beam of light at the lower level Y. The counter records the interruption of a light barrier that has been interrupted for the second time in succession without a different light barrier having first been interrupted.	78	1	17	490	286	165	58	9	188	69	220	124	236	142	147	28	69	51	23	10	21	1	227	60	10	26	336	530	152	7	12	117	143	255	58	46	52	31	84	21	50	28	51	63	499	208
YF_79_1	Counts	Fine-movement Y-Axis	Breaks Y-beam, fine Movement: Two consecutive breaks of a single beam of light at the lower level Y. The counter records the interruption of a light barrier that has been interrupted for the second time in succession without a different light barrier having first been interrupted.	79	1	27	526	14	77	6	35	288	2	41	25	68	44	31	46	234	321	63	1	34	5	208	103	59	45	315	309	34	22	46	511	423	186	257	24	37	39	23	52	55	103	9	55	383	197
YF_80_1	Counts	Fine-movement Y-Axis	Breaks Y-beam, fine Movement: Two consecutive breaks of a single beam of light at the lower level Y. The counter records the interruption of a light barrier that has been interrupted for the second time in succession without a different light barrier having first been interrupted.	80	1	58	521	139	34	26	131	135	20	120	28	59	179	102	26	148	164	200	5	32	50	47	35	40	55	13	324	16	104	18	469	129	13	156	299	45	114	55	35	302	60	23	325	65	37
YF_81_1	Counts	Fine-movement Y-Axis	Breaks Y-beam, fine Movement: Two consecutive breaks of a single beam of light at the lower level Y. The counter records the interruption of a light barrier that has been interrupted for the second time in succession without a different light barrier having first been interrupted.	81	1	6	533	223	194	44	225	13	40	203	9	100	188	75	26	45	115	167	126	200	14	112	44	21	199	1	419	134	192	18	300	23	51	132	478	63	205	38	271	280	179	12	340	67	80
YF_82_1	Counts	Fine-movement Y-Axis	Breaks Y-beam, fine Movement: Two consecutive breaks of a single beam of light at the lower level Y. The counter records the interruption of a light barrier that has been interrupted for the second time in succession without a different light barrier having first been interrupted.	82	1	16	536	144	160	111	34	149	70	32	49	271	5	7	165	84	239	39	135	345	6	14	49	326	264	4	442	53	1	210	304	53	26	14	192	9	215	34	206	268	108	23	235	0	45
YF_83_1	Counts	Fine-movement Y-Axis	Breaks Y-beam, fine Movement: Two consecutive breaks of a single beam of light at the lower level Y. The counter records the interruption of a light barrier that has been interrupted for the second time in succession without a different light barrier having first been interrupted.	83	1	21	497	201	6	201	115	62	24	67	2	162	3	4	17	198	130	5	24	170	274	132	185	242	124	18	405	12	4	194	11	20	28	19	25	114	142	61	79	76	78	189	7	13	41
YF_84_1	Counts	Fine-movement Y-Axis	Breaks Y-beam, fine Movement: Two consecutive breaks of a single beam of light at the lower level Y. The counter records the interruption of a light barrier that has been interrupted for the second time in succession without a different light barrier having first been interrupted.	84	1	15	495	528	112	74	47	172	1	39	225	231	32	12	128	123	124	61	17	118	191	83	190	12	52	2	301	12	30	125	19	441	214	74	28	189	118	230	76	175	68	329	44	57	47
[truncated: 304 more columns]

## Sheet: status_codes
setting_value_text	setting_description
_bLOQ_	(ESLIM_PARAMSC_009 & IMPC_PARAMSC_009): Measured value is below the lower limit of quantitation of the assay
_AUL_	(ESLIM_PARAMSC_008 & IMPC_PARAMSC_008): Measured value is above the upper limit of quantitation of the assay
_PNM-EQ_	(ESLIM_PARAMSC_001 & IMPC_PARAMSC_001): Parameter not measured - Equipment Failed
_PNM-EI_	IMPC_PARAMSC_014: Parameter not measured - Equipment Incompatible
_PNM-SL_	(ESLIM_PARAMSC_002 & IMPC_PARAMSC_002): Parameter not measured - Sample lost
_PNM-IS_	(ESLIM_PARAMSC_003 & IMPC_PARAMSC_003): Parameter not measured - Insufficient Sample
_PNR-WI_	(ESLIM_PARAMSC_004 & IMPC_PARAMSC_004): Parameter not recorded - Welfare Issue
_PNM-NIS_	(ESLIM_PARAMSC_007 & IMPC_PARAMSC_007): Parameter not measured - not in SOP
_PNM-PQF_	(IMPC_PARAMSC_010): Parameter not measured - parameter QC failed
_PNM-LNRY_	(IMPC_PARAMSC_011): Parameter not measured - LIMS not ready yet (LIMS is undergoing updates and is unable to collect the data, for the moment; e.g. manage mandatory parameters added to procedure after experiment performed but before data exported)
_PNM-UM_	(IMPC_PARAMSC_013): Parameter not measured - uncooperative mouse (e.g. mouse woke up from narcosis too early so ABR could not be fully examined)
_PNM-SF_	(IMPC_PARAMSC_012): Parameter not measured - Software failure
_PNM-S_	IMPC_PARAMSC_005: Parameter not measured - schedule
_SPNM-BV_	(IMPC_PARAMSC_003): single parameter not measured because of a too low blood volume
_PNM-NPEP_	(MausDBinternal_PARAMSC): Parameter not measured - not part of EUMODIC procedure
_REJECTED_	(MausDBinternal_PARAMSC): Rejected value from blood pressure assay
_MNR_	IMPC_PARAMSC_005:Metadata not recorded inadvertently
_PNM-PDRM_	IMPC_PARAMSC_005: Parameter not measured - phenotype or disease rules out measurement of parameter
_PNM-NMSP_	IMPC_PARAMSC_005:no fertility male screen performed
_PNM-NFSP_	IMPC_PARAMSC_005:no fertility female screen performed
