# Supplementary material for: Laboratory mouse housing conditions can be improved using common environmental enrichment without compromising data
Source: PLoS Biol. 2018 Apr 16;16(4):e2005019. doi: 10.1371/journal.pbio.2005019 (PMC5922977; doi:10.1371/journal.pbio.2005019)
Supplement: S1 Data — (ZIP) [file pbio.2005019.s001.zip › S1_Data/P00343_CLINICAL_CHEMISTRY.xlsx]

## Sheet: data
mouse_id	mouse_line	strain	sex	type	date_of_birth	Albumin	alpha_Amylase_CNPG3	Amy	AP	Bil_d	Bili	bw_CliChe	Ca	Chol	Cl	Crea	CRP	date_measure_AU400	Fe	Ferr	Gluc	Glycerol	GOT	GPT	HDL	K	Lactat_AU400	LDH	LDL	Lipase	Mg	Na	Nefa	Phos	Plasma_dilution	TP	Trf	Trig	UA	UIBC	Urea
						g/l	U/l	U/l	U/l	µmol/l	µmol/l	g	mmol/l	mmol/l	mmol/l	µmol/l	mg/l	-	µmol/l	pmol/l	mmol/l	mmol/l	U/l	U/l	mmol/l	mmol/l	mmol/l	U/l	mmol/l	U/l	mmol/l	mmol/l	mmol/l	mmol/l		g/l	µmol/l	mmol/l	µmol/l	µmol/l	mmol/l
						Albumin	alpha-Amylase (CNPG3)	Amylase	ALP	Direct bilirubin	Total bilirubin	Body weight Clinical Chemistry	Calcium	Cholesterol	Chloride	Creatinine	C-reactive protein	AU400_measurement_date	Iron	Ferritin	Glucose	Glycerol	ASAT/GOT	ALAT/GPT	HDL-Cholesterol	Potassium	Lactat (AU400)	LDH	LDL-Cholesterol	Lipase activity	Magnesium	Sodium	Free fatty acids in plasma	Inorganic phosphate	Plasma dilution	Total protein	Transferrin	Triglyceride	Uric acid	Unsaturated iron binding capacity	Urea
						Albumin concentration in plasma	alpha-amylase test which uses CNPG3 as substrate of the test reaction	Alpha-amylase activity in plasma (test as recommended by the IFCC)	Alkaline phosphatase activity in plasma	Conjugated bilirubin concentration in plasma	Total bilirubin concentration in plasma		Calcium concentration in plasma	Cholesterol concentration in plasma	Chloride concentration in plasma	Creatinine concentration in plasma	C-reactive protein in plasma	Date when the blood samples where measured in the AU400 device	Iron concentration in plasma	Ferritin concentration in plasma	Glucose concentration in plasma	Glycerol concentration in plasma	Aspartate aminotransferase (Glutamat oxalacetat transaminase) activity in plasma	Alanine aminotransferase (Glutamat pyruvat transaminase) activity in plasma	Concentration of cholesterol from high-density-lipoprotein in plasma	Potassium concentration in plasma	Lactate concentration in plasma	Lactat-dehydrogenase activity in plasma	Concentration of cholesterol from low-density-lipoprotein in plasma	Lipase activity in plasma	Magnesium concentration in plasma	Sodium concentration in plasma	Free fatty acids concentration in plasma	Inorganic phosphate concentration in plasma	Dilution of the plasma sample before measurement	Total protein concentration in plasma	Transferrin concentration in plasma	Triglyceride concentration in plasma	Urid acid concentration in plasma	Unsaturated iron binding capacity in plasma	Urea concentration in plasma
30304073	Enrichment	C57BL/6NTac	m	con (Enrichment)	2014-04-29 06:00:00	26.3	746.25	_PNM-NIS_	70	_PNM-NIS_	_PNM-NIS_	30.6	2.28	1.991	112.5	_PNM-NIS_	_PNM-NIS_	25.09.2014	17.87	_PNM-NIS_	14.08	_PNM-NIS_	49	32	_PNM-NIS_	4	9.84	145.9	_PNM-NIS_	_PNM-NIS_	_PNM-NIS_	155	_PNM-NIS_	1.57	1:2	48.2	_PNM-NIS_	1.385	_PNM-NIS_	45.7	7.71
30304074	Enrichment	C57BL/6NTac	m	con (Enrichment)	2014-04-29 06:00:00	24.9	602.04	_PNM-NIS_	101	_PNM-NIS_	_PNM-NIS_	26.2	2.31	1.73	112.3	_PNM-NIS_	_PNM-NIS_	25.09.2014	17.3	_PNM-NIS_	16.48	_PNM-NIS_	44	39	_PNM-NIS_	4.1	7.88	283.4	_PNM-NIS_	_PNM-NIS_	_PNM-NIS_	152	_PNM-NIS_	1.98	1:2	46.9	_PNM-NIS_	1.073	_PNM-NIS_	41.3	8.41
30304075	Enrichment	C57BL/6NTac	m	con (Enrichment)	2014-04-29 06:00:00	25.8	718.67	_PNM-NIS_	63	_PNM-NIS_	_PNM-NIS_	28.6	2.32	1.976	111.4	_PNM-NIS_	_PNM-NIS_	25.09.2014	21.04	_PNM-NIS_	15.85	_PNM-NIS_	55	29	_PNM-NIS_	3.5	6.83	218.3	_PNM-NIS_	_PNM-NIS_	_PNM-NIS_	152	_PNM-NIS_	2.01	1:2	49.4	_PNM-NIS_	1.279	_PNM-NIS_	39.4	8.86
30304076	Enrichment	C57BL/6NTac	m	con (Enrichment)	2014-04-29 06:00:00	26	670.17	_PNM-NIS_	73	_PNM-NIS_	_PNM-NIS_	30.4	2.36	2.327	112.2	_PNM-NIS_	_PNM-NIS_	25.09.2014	22.28	_PNM-NIS_	14.74	_PNM-NIS_	37	32	_PNM-NIS_	4	5.28	191.2	_PNM-NIS_	_PNM-NIS_	_PNM-NIS_	153	_PNM-NIS_	1.99	1:2	47.2	_PNM-NIS_	2.426	_PNM-NIS_	39.5	9.34
30304077	Enrichment	C57BL/6NTac	m	con (Enrichment)	2014-04-29 06:00:00	28	767.92	_PNM-NIS_	68	_PNM-NIS_	_PNM-NIS_	29.2	2.22	2.219	110.1	_PNM-NIS_	_PNM-NIS_	25.09.2014	22.99	_PNM-NIS_	9.36	_PNM-NIS_	66	84	_PNM-NIS_	4	8.81	292.1	_PNM-NIS_	_PNM-NIS_	_PNM-NIS_	151	_PNM-NIS_	1.41	1:2	51.7	_PNM-NIS_	1.543	_PNM-NIS_	35.5	10.14
30304078	Enrichment	C57BL/6NTac	m	con (Enrichment)	2014-04-29 06:00:00	26.6	783.84	_PNM-NIS_	68	_PNM-NIS_	_PNM-NIS_	30.7	2.26	2.084	109.1	_PNM-NIS_	_PNM-NIS_	25.09.2014	19.59	_PNM-NIS_	14.89	_PNM-NIS_	44	85	_PNM-NIS_	4	10.02	252.4	_PNM-NIS_	_PNM-NIS_	_PNM-NIS_	149	_PNM-NIS_	2.01	1:2	49.4	_PNM-NIS_	2.153	_PNM-NIS_	37.2	11.59
30304079	Enrichment	C57BL/6NTac	m	con (Enrichment)	2014-04-29 06:00:00	25.9	957.86	_PNM-NIS_	63	_PNM-NIS_	_PNM-NIS_	34.3	2.26	2.048	108.6	_PNM-NIS_	_PNM-NIS_	25.09.2014	19.75	_PNM-NIS_	14.56	_PNM-NIS_	48	36	_PNM-NIS_	3.9	10.13	205.4	_PNM-NIS_	_PNM-NIS_	_PNM-NIS_	149	_PNM-NIS_	2.13	1:2	48.7	_PNM-NIS_	2.184	_PNM-NIS_	39	10.26
30304080	Enrichment	C57BL/6NTac	m	con (Enrichment)	2014-04-29 06:00:00	25.5	795.68	_PNM-NIS_	59	_PNM-NIS_	_PNM-NIS_	32.7	2.23	1.903	109.3	_PNM-NIS_	_PNM-NIS_	25.09.2014	19.48	_PNM-NIS_	13.06	_PNM-NIS_	66	98	_PNM-NIS_	4.1	10.13	347.7	_PNM-NIS_	_PNM-NIS_	_PNM-NIS_	150	_PNM-NIS_	2.13	1:2	49	_PNM-NIS_	1.701	_PNM-NIS_	32.8	10.66
30304081	Enrichment	C57BL/6NTac	m	con (Enrichment)	2014-04-29 06:00:00	23.7	892.32	_PNM-NIS_	65	_PNM-NIS_	_PNM-NIS_	31.6	2.26	2.433	108.1	_PNM-NIS_	_PNM-NIS_	25.09.2014	16.56	_PNM-NIS_	14.78	_PNM-NIS_	46	27	_PNM-NIS_	4	8.92	158	_PNM-NIS_	_PNM-NIS_	_PNM-NIS_	148	_PNM-NIS_	2.17	1:2	46.7	_PNM-NIS_	1.841	_PNM-NIS_	37.7	10.44
30304082	Enrichment	C57BL/6NTac	m	con (Enrichment)	2014-04-29 06:00:00	26.8	815.49	_PNM-NIS_	58	_PNM-NIS_	_PNM-NIS_	35.8	2.27	2.203	108.8	_PNM-NIS_	_PNM-NIS_	25.09.2014	23.12	_PNM-NIS_	11.45	_PNM-NIS_	31	26	_PNM-NIS_	4.1	8.05	139.2	_PNM-NIS_	_PNM-NIS_	_PNM-NIS_	150	_PNM-NIS_	2.15	1:2	48.6	_PNM-NIS_	1.875	_PNM-NIS_	36	10.44
30304083	Enrichment	C57BL/6NTac	m	nest (Enrichment)	2014-04-29 06:00:00	26.4	719.6	_PNM-NIS_	73	_PNM-NIS_	_PNM-NIS_	29.6	2.32	2.123	113.8	_PNM-NIS_	_PNM-NIS_	25.09.2014	20.07	_PNM-NIS_	14.28	_PNM-NIS_	55	57	_PNM-NIS_	4.1	3.68	216.1	_PNM-NIS_	_PNM-NIS_	_PNM-NIS_	153	_PNM-NIS_	2.43	1:2	47.5	_PNM-NIS_	1.408	_PNM-NIS_	40.8	9.77
30304084	Enrichment	C57BL/6NTac	m	nest (Enrichment)	2014-04-29 06:00:00	25.4	687.38	_PNM-NIS_	72	_PNM-NIS_	_PNM-NIS_	28.3	2.35	1.72	114	_PNM-NIS_	_PNM-NIS_	25.09.2014	23.17	_PNM-NIS_	14.06	_PNM-NIS_	55	56	_PNM-NIS_	4.3	3.97	221.6	_PNM-NIS_	_PNM-NIS_	_PNM-NIS_	151	_PNM-NIS_	2.11	1:2	46.7	_PNM-NIS_	1.114	_PNM-NIS_	34.1	8.54
30304085	Enrichment	C57BL/6NTac	m	nest (Enrichment)	2014-04-29 06:00:00	25.5	783.84	_PNM-NIS_	67	_PNM-NIS_	_PNM-NIS_	33.8	2.33	2.286	113.5	_PNM-NIS_	_PNM-NIS_	25.09.2014	19.59	_PNM-NIS_	15.06	_PNM-NIS_	41	84	_PNM-NIS_	4.1	3.1	273.9	_PNM-NIS_	_PNM-NIS_	_PNM-NIS_	152	_PNM-NIS_	2.39	1:2	47.7	_PNM-NIS_	1.302	_PNM-NIS_	37.4	9.57
30304086	Enrichment	C57BL/6NTac	m	nest (Enrichment)	2014-04-29 06:00:00	25.9	744.59	_PNM-NIS_	66	_PNM-NIS_	_PNM-NIS_	32.4	2.43	2.159	115.6	_PNM-NIS_	_PNM-NIS_	25.09.2014	19.37	_PNM-NIS_	17.88	_PNM-NIS_	42	30	_PNM-NIS_	4.2	5.41	168.6	_PNM-NIS_	_PNM-NIS_	_PNM-NIS_	154	_PNM-NIS_	2.27	1:2	48.4	_PNM-NIS_	1.162	_PNM-NIS_	41.6	9.09
30304087	Enrichment	C57BL/6NTac	m	nest (Enrichment)	2014-04-29 06:00:00	25.9	764.77	_PNM-NIS_	71	_PNM-NIS_	_PNM-NIS_	31.1	2.13	1.947	108.2	_PNM-NIS_	_PNM-NIS_	25.09.2014	18.94	_PNM-NIS_	11.45	_PNM-NIS_	40	29	_PNM-NIS_	3.9	9.31	164.4	_PNM-NIS_	_PNM-NIS_	_PNM-NIS_	149	_PNM-NIS_	1.44	1:2	50.9	_PNM-NIS_	2.097	_PNM-NIS_	35.4	11.57
30304088	Enrichment	C57BL/6NTac	m	nest (Enrichment)	2014-04-29 06:00:00	24.7	803.09	_PNM-NIS_	62	_PNM-NIS_	_PNM-NIS_	31.3	2.25	1.906	107.3	_PNM-NIS_	_PNM-NIS_	25.09.2014	17.96	_PNM-NIS_	14.74	_PNM-NIS_	116	145	_PNM-NIS_	4	9.04	359.2	_PNM-NIS_	_PNM-NIS_	_PNM-NIS_	146	_PNM-NIS_	1.92	1:2	48.1	_PNM-NIS_	2.29	_PNM-NIS_	37.4	10.74
30304089	Enrichment	C57BL/6NTac	m	nest (Enrichment)	2014-04-29 06:00:00	25.3	752.18	_PNM-NIS_	65	_PNM-NIS_	_PNM-NIS_	30.1	2.25	2.066	107.4	_PNM-NIS_	_PNM-NIS_	25.09.2014	19.95	_PNM-NIS_	17.38	_PNM-NIS_	38	43	_PNM-NIS_	4.1	8.63	183.8	_PNM-NIS_	_PNM-NIS_	_PNM-NIS_	146	_PNM-NIS_	1.69	1:2	49.4	_PNM-NIS_	2.169	_PNM-NIS_	37.6	11.04
30304090	Enrichment	C57BL/6NTac	m	nest (Enrichment)	2014-04-29 06:00:00	25.6	799.76	_PNM-NIS_	58	_PNM-NIS_	_PNM-NIS_	35.5	2.29	2.167	109.6	_PNM-NIS_	_PNM-NIS_	25.09.2014	19.27	_PNM-NIS_	15.96	_PNM-NIS_	97	49	_PNM-NIS_	4	8.69	238.1	_PNM-NIS_	_PNM-NIS_	_PNM-NIS_	150	_PNM-NIS_	1.88	1:2	49.9	_PNM-NIS_	1.839	_PNM-NIS_	43.3	11.11
30304091	Enrichment	C57BL/6NTac	m	nest (Enrichment)	2014-04-29 06:00:00	25.5	880.66	_PNM-NIS_	59	_PNM-NIS_	_PNM-NIS_	36.1	2.27	2.648	108.9	_PNM-NIS_	_PNM-NIS_	25.09.2014	18.93	_PNM-NIS_	13.67	_PNM-NIS_	86	29	_PNM-NIS_	4.2	9.17	250.8	_PNM-NIS_	_PNM-NIS_	_PNM-NIS_	149	_PNM-NIS_	2.16	1:2	47.7	_PNM-NIS_	3.069	_PNM-NIS_	39.1	12.8
30304092	Enrichment	C57BL/6NTac	m	nest (Enrichment)	2014-04-29 06:00:00	27	826.23	_PNM-NIS_	59	_PNM-NIS_	_PNM-NIS_	33.4	2.32	2.327	108	_PNM-NIS_	_PNM-NIS_	25.09.2014	16.94	_PNM-NIS_	17.87	_PNM-NIS_	41	31	_PNM-NIS_	3.8	8.27	171.6	_PNM-NIS_	_PNM-NIS_	_PNM-NIS_	147	_PNM-NIS_	2.06	1:2	49.6	_PNM-NIS_	2.205	_PNM-NIS_	42.2	9.29
30304093	Enrichment	C57BL/6NTac	m	double (Enrichment)	2014-04-29 06:00:00	25	764.4	_PNM-NIS_	71	_PNM-NIS_	_PNM-NIS_	31.1	2.36	2.108	112.5	_PNM-NIS_	_PNM-NIS_	25.09.2014	18.01	_PNM-NIS_	19.33	_PNM-NIS_	42	26	_PNM-NIS_	4.1	5.17	217.6	_PNM-NIS_	_PNM-NIS_	_PNM-NIS_	150	_PNM-NIS_	2.23	1:2	47.5	_PNM-NIS_	0.824	_PNM-NIS_	37.1	10.16
30304094	Enrichment	C57BL/6NTac	m	double (Enrichment)	2014-04-29 06:00:00	25.6	806.61	_PNM-NIS_	65	_PNM-NIS_	_PNM-NIS_	28	2.44	2.516	111.7	_PNM-NIS_	_PNM-NIS_	25.09.2014	17.14	_PNM-NIS_	17.82	_PNM-NIS_	48	41	_PNM-NIS_	4.3	5.62	225.4	_PNM-NIS_	_PNM-NIS_	_PNM-NIS_	153	_PNM-NIS_	2.05	1:2	47.6	_PNM-NIS_	1.471	_PNM-NIS_	37.3	9.27
30304095	Enrichment	C57BL/6NTac	m	double (Enrichment)	2014-04-29 06:00:00	26.6	831.78	_PNM-NIS_	76	_PNM-NIS_	_PNM-NIS_	31.7	2.38	2.47	113	_PNM-NIS_	_PNM-NIS_	25.09.2014	20.34	_PNM-NIS_	16.76	_PNM-NIS_	46	32	_PNM-NIS_	4.1	4.62	201.5	_PNM-NIS_	_PNM-NIS_	_PNM-NIS_	153	_PNM-NIS_	2.23	1:2	52.6	_PNM-NIS_	1.727	_PNM-NIS_	39.4	10.92
30304096	Enrichment	C57BL/6NTac	m	double (Enrichment)	2014-04-29 06:00:00	27.3	754.03	_PNM-NIS_	81	_PNM-NIS_	_PNM-NIS_	27.7	2.5	2.04	116.9	_PNM-NIS_	_PNM-NIS_	25.09.2014	22.06	_PNM-NIS_	8.13	_PNM-NIS_	46	79	_PNM-NIS_	4.4	7.11	370	_PNM-NIS_	_PNM-NIS_	_PNM-NIS_	157	_PNM-NIS_	2.23	1:2	52.8	_PNM-NIS_	1.089	_PNM-NIS_	39.2	10.76
30304097	Enrichment	C57BL/6NTac	m	double (Enrichment)	2014-04-29 06:00:00	26.5	737.74	_PNM-NIS_	66	_PNM-NIS_	_PNM-NIS_	30.1	2.24	1.513	110.5	_PNM-NIS_	_PNM-NIS_	25.09.2014	18.91	_PNM-NIS_	12.39	_PNM-NIS_	53	58	_PNM-NIS_	3.7	9.76	230.6	_PNM-NIS_	_PNM-NIS_	_PNM-NIS_	151	_PNM-NIS_	1.5	1:2	50.9	_PNM-NIS_	1.215	_PNM-NIS_	42.2	10.12
30304098	Enrichment	C57BL/6NTac	m	double (Enrichment)	2014-04-29 06:00:00	27	846.97	_PNM-NIS_	67	_PNM-NIS_	_PNM-NIS_	30.9	2.32	2.384	111.2	_PNM-NIS_	_PNM-NIS_	25.09.2014	21	_PNM-NIS_	15.65	_PNM-NIS_	43	25	_PNM-NIS_	4	8.62	214.1	_PNM-NIS_	_PNM-NIS_	_PNM-NIS_	152	_PNM-NIS_	1.72	1:2	50.8	_PNM-NIS_	2.026	_PNM-NIS_	36.5	10.27
30304099	Enrichment	C57BL/6NTac	m	double (Enrichment)	2014-04-29 06:00:00	25	877.88	_PNM-NIS_	68	_PNM-NIS_	_PNM-NIS_	36.5	2.34	2.123	108.4	_PNM-NIS_	_PNM-NIS_	25.09.2014	19.52	_PNM-NIS_	15.18	_PNM-NIS_	50	35	_PNM-NIS_	4.2	8.77	173.9	_PNM-NIS_	_PNM-NIS_	_PNM-NIS_	149	_PNM-NIS_	1.96	1:2	51.7	_PNM-NIS_	1.656	_PNM-NIS_	46	11.84
30304100	Enrichment	C57BL/6NTac	m	double (Enrichment)	2014-04-29 06:00:00	26.1	791.61	_PNM-NIS_	59	_PNM-NIS_	_PNM-NIS_	33.4	2.27	2.237	109.7	_PNM-NIS_	_PNM-NIS_	25.09.2014	21.04	_PNM-NIS_	13.85	_PNM-NIS_	64	35	_PNM-NIS_	4.3	9	179.2	_PNM-NIS_	_PNM-NIS_	_PNM-NIS_	152	_PNM-NIS_	2.22	1:2	49.4	_PNM-NIS_	1.173	_PNM-NIS_	37.5	9.62
30304101	Enrichment	C57BL/6NTac	m	double (Enrichment)	2014-04-29 06:00:00	29.1	847.52	_PNM-NIS_	62	_PNM-NIS_	_PNM-NIS_	30.1	2.54	1.916	121.7	_PNM-NIS_	_PNM-NIS_	25.09.2014	23.13	_PNM-NIS_	15.51	_PNM-NIS_	42	27	_PNM-NIS_	4.5	12.18	175.2	_PNM-NIS_	_PNM-NIS_	_PNM-NIS_	_AUL_	_PNM-NIS_	2.91	1:2	53.2	_PNM-NIS_	1.359	_PNM-NIS_	40	11.85
30304102	Enrichment	C57BL/6NTac	m	double (Enrichment)	2014-04-29 06:00:00	27.5	744.59	_PNM-NIS_	67	_PNM-NIS_	_PNM-NIS_	29.7	2.4	1.632	114.2	_PNM-NIS_	_PNM-NIS_	25.09.2014	22.58	_PNM-NIS_	10.83	_PNM-NIS_	48	43	_PNM-NIS_	4.6	10.46	223.9	_PNM-NIS_	_PNM-NIS_	_PNM-NIS_	158	_PNM-NIS_	2.65	1:2	52.5	_PNM-NIS_	1.112	_PNM-NIS_	37.5	11.66
30304103	Enrichment	C57BL/6NTac	f	con (Enrichment)	2014-04-29 06:00:00	27.7	459.31	_PNM-NIS_	124	_PNM-NIS_	_PNM-NIS_	26.9	2.27	1.624	109	_PNM-NIS_	_PNM-NIS_	25.09.2014	34.09	_PNM-NIS_	11.75	_PNM-NIS_	44	35	_PNM-NIS_	4	9.11	153.7	_PNM-NIS_	_PNM-NIS_	_PNM-NIS_	147	_PNM-NIS_	1.3	1:2	48.3	_PNM-NIS_	1.37	_PNM-NIS_	25.8	11.94
30304104	Enrichment	C57BL/6NTac	f	con (Enrichment)	2014-04-29 06:00:00	27.1	426.17	_PNM-NIS_	120	_PNM-NIS_	_PNM-NIS_	26.7	2.28	1.427	107.6	_PNM-NIS_	_PNM-NIS_	25.09.2014	32.89	_PNM-NIS_	14.96	_PNM-NIS_	36	28	_PNM-NIS_	3.3	8.99	131	_PNM-NIS_	_PNM-NIS_	_PNM-NIS_	146	_PNM-NIS_	1.75	1:2	46.9	_PNM-NIS_	1.291	_PNM-NIS_	34	10.82
30304105	Enrichment	C57BL/6NTac	f	con (Enrichment)	2014-04-29 06:00:00	25.6	383.77	_PNM-NIS_	117	_PNM-NIS_	_PNM-NIS_	22.9	2.24	1.221	109.2	_PNM-NIS_	_PNM-NIS_	25.09.2014	28.4	_PNM-NIS_	16.17	_PNM-NIS_	48	34	_PNM-NIS_	3.6	9.16	142.8	_PNM-NIS_	_PNM-NIS_	_PNM-NIS_	147	_PNM-NIS_	1.62	1:2	46.5	_PNM-NIS_	0.939	_PNM-NIS_	29.7	10.72
30304106	Enrichment	C57BL/6NTac	f	con (Enrichment)	2014-04-29 06:00:00	26.8	423.58	_PNM-NIS_	93	_PNM-NIS_	_PNM-NIS_	30.2	2.31	1.862	107.5	_PNM-NIS_	_PNM-NIS_	25.09.2014	23.19	_PNM-NIS_	14.55	_PNM-NIS_	52	31	_PNM-NIS_	3.3	10.45	144	_PNM-NIS_	_PNM-NIS_	_PNM-NIS_	146	_PNM-NIS_	1.99	1:2	47.1	_PNM-NIS_	1.171	_PNM-NIS_	41.4	10.07
30304107	Enrichment	C57BL/6NTac	f	con (Enrichment)	2014-04-29 06:00:00	28	481.34	_PNM-NIS_	110	_PNM-NIS_	_PNM-NIS_	25.1	2.31	1.694	109.5	_PNM-NIS_	_PNM-NIS_	25.09.2014	23.21	_PNM-NIS_	16.46	_PNM-NIS_	39	26	_PNM-NIS_	3.2	8	118.4	_PNM-NIS_	_PNM-NIS_	_PNM-NIS_	148	_PNM-NIS_	1.89	1:2	49.4	_PNM-NIS_	0.791	_PNM-NIS_	31.9	8.62
30304108	Enrichment	C57BL/6NTac	f	con (Enrichment)	2014-04-29 06:00:00	25.5	521.69	_PNM-NIS_	128	_PNM-NIS_	_PNM-NIS_	28.9	2.32	1.272	109.9	_PNM-NIS_	_PNM-NIS_	25.09.2014	20.56	_PNM-NIS_	13.62	_PNM-NIS_	47	28	_PNM-NIS_	3.7	9.75	134.5	_PNM-NIS_	_PNM-NIS_	_PNM-NIS_	148	_PNM-NIS_	2	1:2	46	_PNM-NIS_	1.231	_PNM-NIS_	41.3	12.57
30304109	Enrichment	C57BL/6NTac	f	con (Enrichment)	2014-04-29 06:00:00	25.8	465.23	_PNM-NIS_	100	_PNM-NIS_	_PNM-NIS_	25	2.32	2.022	109.5	_PNM-NIS_	_PNM-NIS_	25.09.2014	16.1	_PNM-NIS_	14.35	_PNM-NIS_	39	20	_PNM-NIS_	3.7	9.91	109.7	_PNM-NIS_	_PNM-NIS_	_PNM-NIS_	148	_PNM-NIS_	1.67	1:2	50.1	_PNM-NIS_	0.624	_PNM-NIS_	50.6	6.91
30304110	Enrichment	C57BL/6NTac	f	con (Enrichment)	2014-04-29 06:00:00	27.1	487.44	_PNM-NIS_	102	_PNM-NIS_	_PNM-NIS_	25.1	2.28	1.968	109.8	_PNM-NIS_	_PNM-NIS_	25.09.2014	21.49	_PNM-NIS_	14.95	_PNM-NIS_	41	27	_PNM-NIS_	3.5	8.85	120	_PNM-NIS_	_PNM-NIS_	_PNM-NIS_	148	_PNM-NIS_	1.93	1:2	49.7	_PNM-NIS_	0.705	_PNM-NIS_	39.6	9.84
30304111	Enrichment	C57BL/6NTac	f	con (Enrichment)	2014-04-29 06:00:00	27.1	501.88	_PNM-NIS_	83	_PNM-NIS_	_PNM-NIS_	27.5	2.33	1.608	111.3	_PNM-NIS_	_PNM-NIS_	25.09.2014	25.37	_PNM-NIS_	15.88	_PNM-NIS_	52	25	_PNM-NIS_	3.5	9.24	129.1	_PNM-NIS_	_PNM-NIS_	_PNM-NIS_	150	_PNM-NIS_	1.94	1:2	50.1	_PNM-NIS_	0.915	_PNM-NIS_	36.1	11.74
30304112	Enrichment	C57BL/6NTac	f	con (Enrichment)	2014-04-29 06:00:00	24.6	510.4	_PNM-NIS_	106	_PNM-NIS_	_PNM-NIS_	33.4	2.23	1.078	110.7	_PNM-NIS_	_PNM-NIS_	25.09.2014	34.9	_PNM-NIS_	12.66	_PNM-NIS_	62	31	_PNM-NIS_	3.5	8.94	140.3	_PNM-NIS_	_PNM-NIS_	_PNM-NIS_	150	_PNM-NIS_	1.93	1:2	46.1	_PNM-NIS_	0.811	_PNM-NIS_	23.9	9.44
30304113	Enrichment	C57BL/6NTac	f	nest (Enrichment)	2014-04-29 06:00:00	27.1	493.37	_PNM-NIS_	122	_PNM-NIS_	_PNM-NIS_	26.6	2.29	1.774	110.6	_PNM-NIS_	_PNM-NIS_	25.09.2014	25.68	_PNM-NIS_	14.74	_PNM-NIS_	43	38	_PNM-NIS_	3.4	10.07	132.7	_PNM-NIS_	_PNM-NIS_	_PNM-NIS_	149	_PNM-NIS_	2.12	1:2	49.9	_PNM-NIS_	1.231	_PNM-NIS_	34.9	11.31
30304114	Enrichment	C57BL/6NTac	f	nest (Enrichment)	2014-04-29 06:00:00	25.4	542.8	_PNM-NIS_	78	_PNM-NIS_	_PNM-NIS_	31.4	2.28	1.805	109.5	_PNM-NIS_	_PNM-NIS_	25.09.2014	24.84	_PNM-NIS_	15.19	_PNM-NIS_	50	30	_PNM-NIS_	3.3	10.81	138.9	_PNM-NIS_	_PNM-NIS_	_PNM-NIS_	148	_PNM-NIS_	2.04	1:2	46.8	_PNM-NIS_	1.504	_PNM-NIS_	35.7	11.51
30304115	Enrichment	C57BL/6NTac	f	nest (Enrichment)	2014-04-29 06:00:00	27.8	461.71	_PNM-NIS_	131	_PNM-NIS_	_PNM-NIS_	24	2.26	1.531	110	_PNM-NIS_	_PNM-NIS_	25.09.2014	26.79	_PNM-NIS_	14.76	_PNM-NIS_	42	33	_PNM-NIS_	3.4	8.48	165.9	_PNM-NIS_	_PNM-NIS_	_PNM-NIS_	147	_PNM-NIS_	1.76	1:2	50.5	_PNM-NIS_	0.943	_PNM-NIS_	35.8	12.7
30304116	Enrichment	C57BL/6NTac	f	nest (Enrichment)	2014-04-29 06:00:00	26.2	508.36	_PNM-NIS_	119	_PNM-NIS_	_PNM-NIS_	24.4	2.25	1.691	110.9	_PNM-NIS_	_PNM-NIS_	25.09.2014	24.23	_PNM-NIS_	15.51	_PNM-NIS_	56	26	_PNM-NIS_	3.3	9.1	149.3	_PNM-NIS_	_PNM-NIS_	_PNM-NIS_	148	_PNM-NIS_	1.86	1:2	48.3	_PNM-NIS_	1.41	_PNM-NIS_	32.8	11.36
30304117	Enrichment	C57BL/6NTac	f	nest (Enrichment)	2014-04-29 06:00:00	27.2	455.42	_PNM-NIS_	99	_PNM-NIS_	_PNM-NIS_	25	2.3	1.88	111.1	_PNM-NIS_	_PNM-NIS_	25.09.2014	17.21	_PNM-NIS_	16.77	_PNM-NIS_	87	24	_PNM-NIS_	3.6	8.7	200.8	_PNM-NIS_	_PNM-NIS_	_PNM-NIS_	148	_PNM-NIS_	2.18	1:2	47.7	_PNM-NIS_	0.647	_PNM-NIS_	41.1	9.21
30304118	Enrichment	C57BL/6NTac	f	nest (Enrichment)	2014-04-29 06:00:00	27.8	522.99	_PNM-NIS_	114	_PNM-NIS_	_PNM-NIS_	28.8	2.25	1.756	110	_PNM-NIS_	_PNM-NIS_	25.09.2014	22.06	_PNM-NIS_	14.6	_PNM-NIS_	42	24	_PNM-NIS_	3.1	8.21	111.5	_PNM-NIS_	_PNM-NIS_	_PNM-NIS_	148	_PNM-NIS_	1.76	1:2	50.1	_PNM-NIS_	1.141	_PNM-NIS_	41.6	9.62
30304119	Enrichment	C57BL/6NTac	f	nest (Enrichment)	2014-04-29 06:00:00	26.1	497.26	_PNM-NIS_	91	_PNM-NIS_	_PNM-NIS_	28.2	2.32	1.394	109.7	_PNM-NIS_	_PNM-NIS_	25.09.2014	20.32	_PNM-NIS_	15.14	_PNM-NIS_	38	27	_PNM-NIS_	3.5	11.03	118.6	_PNM-NIS_	_PNM-NIS_	_PNM-NIS_	148	_PNM-NIS_	1.8	1:2	48.4	_PNM-NIS_	1.163	_PNM-NIS_	45.3	12.57
30304120	Enrichment	C57BL/6NTac	f	nest (Enrichment)	2014-04-29 06:00:00	27.8	576.86	_PNM-NIS_	107	_PNM-NIS_	_PNM-NIS_	27.6	2.33	1.976	109.7	_PNM-NIS_	_PNM-NIS_	25.09.2014	22.7	_PNM-NIS_	15.31	_PNM-NIS_	47	26	_PNM-NIS_	3.3	8.61	117.7	_PNM-NIS_	_PNM-NIS_	_PNM-NIS_	149	_PNM-NIS_	1.6	1:2	50.5	_PNM-NIS_	1.168	_PNM-NIS_	42.9	12.47
30304121	Enrichment	C57BL/6NTac	f	nest (Enrichment)	2014-04-29 06:00:00	27.8	496.7	_PNM-NIS_	117	_PNM-NIS_	_PNM-NIS_	26.6	2.34	1.665	111.7	_PNM-NIS_	_PNM-NIS_	25.09.2014	22.76	_PNM-NIS_	14.94	_PNM-NIS_	40	27	_PNM-NIS_	3.4	9.3	112.5	_PNM-NIS_	_PNM-NIS_	_PNM-NIS_	150	_PNM-NIS_	1.87	1:2	48.3	_PNM-NIS_	1.049	_PNM-NIS_	44.4	12.27
30304122	Enrichment	C57BL/6NTac	f	nest (Enrichment)	2014-04-29 06:00:00	29.1	483.93	_PNM-NIS_	116	_PNM-NIS_	_PNM-NIS_	28.8	2.34	1.725	112.5	_PNM-NIS_	_PNM-NIS_	25.09.2014	26.84	_PNM-NIS_	13.7	_PNM-NIS_	51	28	_PNM-NIS_	3.6	9.09	205	_PNM-NIS_	_PNM-NIS_	_PNM-NIS_	152	_PNM-NIS_	1.64	1:2	51.1	_PNM-NIS_	0.981	_PNM-NIS_	39.4	12.99
30304123	Enrichment	C57BL/6NTac	f	double (Enrichment)	2014-04-29 06:00:00	25.3	469.86	_PNM-NIS_	109	_PNM-NIS_	_PNM-NIS_	24.5	2.21	1.715	110.5	_PNM-NIS_	_PNM-NIS_	25.09.2014	21.08	_PNM-NIS_	16.17	_PNM-NIS_	53	21	_PNM-NIS_	3.6	8.86	144.2	_PNM-NIS_	_PNM-NIS_	_PNM-NIS_	147	_PNM-NIS_	1.81	1:2	46.4	_PNM-NIS_	0.968	_PNM-NIS_	34.8	9.19
30304124	Enrichment	C57BL/6NTac	f	double (Enrichment)	2014-04-29 06:00:00	25.6	557.98	_PNM-NIS_	114	_PNM-NIS_	_PNM-NIS_	23	2.25	1.409	110.1	_PNM-NIS_	_PNM-NIS_	25.09.2014	24.87	_PNM-NIS_	15.97	_PNM-NIS_	66	36	_PNM-NIS_	3.7	9.72	168	_PNM-NIS_	_PNM-NIS_	_PNM-NIS_	148	_PNM-NIS_	2.04	1:2	45.8	_PNM-NIS_	0.986	_PNM-NIS_	33.5	11.01
30304125	Enrichment	C57BL/6NTac	f	double (Enrichment)	2014-04-29 06:00:00	26.4	477.63	_PNM-NIS_	112	_PNM-NIS_	_PNM-NIS_	24	2.28	1.849	110.3	_PNM-NIS_	_PNM-NIS_	25.09.2014	20.18	_PNM-NIS_	17.32	_PNM-NIS_	49	43	_PNM-NIS_	3.3	8.52	161.3	_PNM-NIS_	_PNM-NIS_	_PNM-NIS_	147	_PNM-NIS_	1.96	1:2	48.7	_PNM-NIS_	0.675	_PNM-NIS_	37.4	8.82
30304126	Enrichment	C57BL/6NTac	f	double (Enrichment)	2014-04-29 06:00:00	26.5	520.77	_PNM-NIS_	114	_PNM-NIS_	_PNM-NIS_	24.1	2.32	1.435	111.3	_PNM-NIS_	_PNM-NIS_	25.09.2014	24.08	_PNM-NIS_	14.6	_PNM-NIS_	44	27	_PNM-NIS_	3.4	10.4	146.1	_PNM-NIS_	_PNM-NIS_	_PNM-NIS_	151	_PNM-NIS_	2.28	1:2	46.1	_PNM-NIS_	1.258	_PNM-NIS_	33.6	12.54
30304127	Enrichment	C57BL/6NTac	f	double (Enrichment)	2014-04-29 06:00:00	25.5	497.81	_PNM-NIS_	96	_PNM-NIS_	_PNM-NIS_	28	2.35	1.707	109.3	_PNM-NIS_	_PNM-NIS_	25.09.2014	24.24	_PNM-NIS_	14.85	_PNM-NIS_	54	32	_PNM-NIS_	3.4	9.99	152.3	_PNM-NIS_	_PNM-NIS_	_PNM-NIS_	147	_PNM-NIS_	2.07	1:2	47.6	_PNM-NIS_	1.093	_PNM-NIS_	37.2	11.27
30304128	Enrichment	C57BL/6NTac	f	double (Enrichment)	2014-04-29 06:00:00	27.8	520.95	_PNM-NIS_	107	_PNM-NIS_	_PNM-NIS_	24.7	2.32	1.673	112.6	_PNM-NIS_	_PNM-NIS_	25.09.2014	26.32	_PNM-NIS_	13.97	_PNM-NIS_	45	26	_PNM-NIS_	3.8	9.26	128.7	_PNM-NIS_	_PNM-NIS_	_PNM-NIS_	151	_PNM-NIS_	1.83	1:2	48.8	_PNM-NIS_	0.994	_PNM-NIS_	35.9	10.26
30304129	Enrichment	C57BL/6NTac	f	double (Enrichment)	2014-04-29 06:00:00	26.8	483.37	_PNM-NIS_	114	_PNM-NIS_	_PNM-NIS_	24.2	2.31	1.898	113	_PNM-NIS_	_PNM-NIS_	25.09.2014	23.13	_PNM-NIS_	15.04	_PNM-NIS_	49	30	_PNM-NIS_	3.6	8.85	160.7	_PNM-NIS_	_PNM-NIS_	_PNM-NIS_	152	_PNM-NIS_	1.73	1:2	50.2	_PNM-NIS_	0.744	_PNM-NIS_	36	10.97
30304130	Enrichment	C57BL/6NTac	f	double (Enrichment)	2014-04-29 06:00:00	28.4	438.02	_PNM-NIS_	97	_PNM-NIS_	_PNM-NIS_	24.9	2.38	1.588	113.4	_PNM-NIS_	_PNM-NIS_	25.09.2014	25.46	_PNM-NIS_	15.84	_PNM-NIS_	37	22	_PNM-NIS_	3.8	9.3	146.6	_PNM-NIS_	_PNM-NIS_	_PNM-NIS_	151	_PNM-NIS_	1.95	1:2	50.1	_PNM-NIS_	0.8	_PNM-NIS_	43.2	10.32
30304131	Enrichment	C57BL/6NTac	f	double (Enrichment)	2014-04-29 06:00:00	28.4	504.66	_PNM-NIS_	107	_PNM-NIS_	_PNM-NIS_	27	2.28	2.224	113.3	_PNM-NIS_	_PNM-NIS_	25.09.2014	22.42	_PNM-NIS_	14.27	_PNM-NIS_	51	46	_PNM-NIS_	4	7.33	175.1	_PNM-NIS_	_PNM-NIS_	_PNM-NIS_	151	_PNM-NIS_	1.58	1:2	51.7	_PNM-NIS_	0.832	_PNM-NIS_	39.2	7.84
30304132	Enrichment	C57BL/6NTac	f	double (Enrichment)	2014-04-29 06:00:00	26.8	511.88	_PNM-NIS_	101	_PNM-NIS_	_PNM-NIS_	28.5	2.38	1.797	111.5	_PNM-NIS_	_PNM-NIS_	25.09.2014	27.41	_PNM-NIS_	15.65	_PNM-NIS_	38	33	_PNM-NIS_	3.5	9.14	164.8	_PNM-NIS_	_PNM-NIS_	_PNM-NIS_	151	_PNM-NIS_	1.81	1:2	49.6	_PNM-NIS_	1.37	_PNM-NIS_	35.1	11.22
30307512	Enrichment	DBA/2NCrl	m	con (Enrichment)	2014-06-03 06:00:00	25.4	762.18	_PNM-NIS_	159	_PNM-NIS_	_PNM-NIS_	26.7	2.32	2.873	109.9	_PNM-NIS_	_PNM-NIS_	28.10.2014	31.12	_PNM-NIS_	8.19	_PNM-NIS_	56	72	_PNM-NIS_	4.7	8.8	345.4	_PNM-NIS_	_PNM-NIS_	_PNM-NIS_	153	_PNM-NIS_	1.14	1:2	49.8	_PNM-NIS_	2.523	_PNM-NIS_	34.2	11.39
30307513	Enrichment	DBA/2NCrl	m	con (Enrichment)	2014-06-03 06:00:00	25.8	734.41	_PNM-NIS_	140	_PNM-NIS_	_PNM-NIS_	27.9	2.38	2.785	111	_PNM-NIS_	_PNM-NIS_	28.10.2014	30.64	_PNM-NIS_	10.14	_PNM-NIS_	52	62	_PNM-NIS_	4.1	10.21	267	_PNM-NIS_	_PNM-NIS_	_PNM-NIS_	157	_PNM-NIS_	2.1	1:2	51	_PNM-NIS_	2.515	_PNM-NIS_	27.9	12.02
30307514	Enrichment	DBA/2NCrl	m	con (Enrichment)	2014-06-03 06:00:00	26.5	713.3	_PNM-NIS_	143	_PNM-NIS_	_PNM-NIS_	30.2	2.43	2.865	111.7	_PNM-NIS_	_PNM-NIS_	28.10.2014	31.23	_PNM-NIS_	10.57	_PNM-NIS_	54	65	_PNM-NIS_	4.3	9.89	286.7	_PNM-NIS_	_PNM-NIS_	_PNM-NIS_	157	_PNM-NIS_	2.63	1:2	51.4	_PNM-NIS_	2.68	_PNM-NIS_	32.6	11.26
30307515	Enrichment	DBA/2NCrl	m	con (Enrichment)	2014-06-03 06:00:00	26	781.24	_PNM-NIS_	137	_PNM-NIS_	_PNM-NIS_	28.1	2.32	2.728	112.4	_PNM-NIS_	_PNM-NIS_	28.10.2014	29.89	_PNM-NIS_	10.36	_PNM-NIS_	53	55	_PNM-NIS_	4.7	10.32	334.6	_PNM-NIS_	_PNM-NIS_	_PNM-NIS_	157	_PNM-NIS_	1.85	1:2	51.3	_PNM-NIS_	2.632	_PNM-NIS_	30.3	12.42
30307516	Enrichment	DBA/2NCrl	m	con (Enrichment)	2014-06-03 06:00:00	23.4	578.16	_PNM-NIS_	137	_PNM-NIS_	_PNM-NIS_	27.1	2.11	2.651	96.6	_PNM-NIS_	_PNM-NIS_	28.10.2014	26.59	_PNM-NIS_	11.27	_PNM-NIS_	38	22	_PNM-NIS_	3.9	6.85	190.5	_PNM-NIS_	_PNM-NIS_	_PNM-NIS_	136	_PNM-NIS_	2.11	1:2	46	_PNM-NIS_	2.875	_PNM-NIS_	30	10.37
30307517	Enrichment	DBA/2NCrl	m	con (Enrichment)	2014-06-03 06:00:00	17.6	513.73	_PNM-NIS_	48	_PNM-NIS_	_PNM-NIS_	26.2	1.99	2.152	97	_PNM-NIS_	_PNM-NIS_	28.10.2014	18.73	_PNM-NIS_	6.66	_PNM-NIS_	66	41	_PNM-NIS_	3.4	6.73	244.3	_PNM-NIS_	_PNM-NIS_	_PNM-NIS_	136	_PNM-NIS_	1.67	1:2	39.4	_PNM-NIS_	1.151	_PNM-NIS_	51.5	7.29
30307518	Enrichment	DBA/2NCrl	m	con (Enrichment)	2014-06-03 06:00:00	19.1	578.16	_PNM-NIS_	105	_PNM-NIS_	_PNM-NIS_	27.1	2.04	2.239	98.4	_PNM-NIS_	_PNM-NIS_	28.10.2014	29.13	_PNM-NIS_	10.67	_PNM-NIS_	48	42	_PNM-NIS_	3.9	6.77	295.5	_PNM-NIS_	_PNM-NIS_	_PNM-NIS_	136	_PNM-NIS_	1.64	1:2	39.9	_PNM-NIS_	2.262	_PNM-NIS_	18.8	10.92
30307519	Enrichment	DBA/2NCrl	m	con (Enrichment)	2014-06-03 06:00:00	17.1	427.28	_PNM-NIS_	66	_PNM-NIS_	_PNM-NIS_	27.5	2.02	2.069	96.7	_PNM-NIS_	_PNM-NIS_	28.10.2014	18.91	_PNM-NIS_	7.69	_PNM-NIS_	62	67	_PNM-NIS_	3.5	7.22	308.5	_PNM-NIS_	_PNM-NIS_	_PNM-NIS_	137	_PNM-NIS_	2.43	1:2	38.1	_PNM-NIS_	1.033	_PNM-NIS_	42.6	6.78
30307520	Enrichment	DBA/2NCrl	m	con (Enrichment)	2014-06-03 06:00:00	18.4	475.04	_PNM-NIS_	121	_PNM-NIS_	_PNM-NIS_	27.8	1.96	2.361	_bLOQ_	_PNM-NIS_	_PNM-NIS_	28.10.2014	30.1	_PNM-NIS_	10.77	_PNM-NIS_	43	21	_PNM-NIS_	3.7	6.93	198.5	_PNM-NIS_	_PNM-NIS_	_PNM-NIS_	129	_PNM-NIS_	2.35	1:2	37.1	_PNM-NIS_	2.749	_PNM-NIS_	25	8.96
30307521	Enrichment	DBA/2NCrl	m	con (Enrichment)	2014-06-03 06:00:00	17.7	622.59	_PNM-NIS_	124	_PNM-NIS_	_PNM-NIS_	29.8	2.41	2.976	114.3	_PNM-NIS_	_PNM-NIS_	28.10.2014	28.13	_PNM-NIS_	11.22	_PNM-NIS_	209	50	_PNM-NIS_	5.8	8.14	570.1	_PNM-NIS_	_PNM-NIS_	_PNM-NIS_	153	_PNM-NIS_	2.83	1:2	45.6	_PNM-NIS_	4.393	_PNM-NIS_	30.7	12.62
30307522	Enrichment	DBA/2NCrl	m	nest (Enrichment)	2014-06-03 06:00:00	24.4	624.44	_PNM-NIS_	126	_PNM-NIS_	_PNM-NIS_	25.9	2.35	2.418	111.6	_PNM-NIS_	_PNM-NIS_	28.10.2014	34.06	_PNM-NIS_	9.68	_PNM-NIS_	48	57	_PNM-NIS_	4.7	9.55	347.4	_PNM-NIS_	_PNM-NIS_	_PNM-NIS_	154	_PNM-NIS_	1.67	1:2	48.1	_PNM-NIS_	2.042	_PNM-NIS_	22.7	10.37
30307523	Enrichment	DBA/2NCrl	m	nest (Enrichment)	2014-06-03 06:00:00	26.8	657.02	_PNM-NIS_	140	_PNM-NIS_	_PNM-NIS_	27	2.31	2.891	112.8	_PNM-NIS_	_PNM-NIS_	28.10.2014	31.68	_PNM-NIS_	10.23	_PNM-NIS_	47	46	_PNM-NIS_	4.3	8.88	298.3	_PNM-NIS_	_PNM-NIS_	_PNM-NIS_	155	_PNM-NIS_	1.71	1:2	52.1	_PNM-NIS_	2.639	_PNM-NIS_	26.5	11.92
30307524	Enrichment	DBA/2NCrl	m	nest (Enrichment)	2014-06-03 06:00:00	25.7	619.63	_PNM-NIS_	144	_PNM-NIS_	_PNM-NIS_	27.3	2.32	2.733	114.5	_PNM-NIS_	_PNM-NIS_	28.10.2014	29.96	_PNM-NIS_	11.51	_PNM-NIS_	91	73	_PNM-NIS_	5.5	8.6	554.1	_PNM-NIS_	_PNM-NIS_	_PNM-NIS_	155	_PNM-NIS_	1.52	1:2	50.2	_PNM-NIS_	3.624	_PNM-NIS_	26.5	14.49
30307525	Enrichment	DBA/2NCrl	m	nest (Enrichment)	2014-06-03 06:00:00	25.9	654.43	_PNM-NIS_	147	_PNM-NIS_	_PNM-NIS_	28.7	2.32	2.78	112.5	_PNM-NIS_	_PNM-NIS_	28.10.2014	30.64	_PNM-NIS_	12.36	_PNM-NIS_	_PNM-IS_	32	_PNM-NIS_	4.5	7.88	_PNM-IS_	_PNM-NIS_	_PNM-NIS_	_PNM-NIS_	154	_PNM-NIS_	_PNM-IS_	1:2	50.8	_PNM-NIS_	_PNM-IS_	_PNM-NIS_	_PNM-IS_	10.92
30307526	Enrichment	DBA/2NCrl	m	nest (Enrichment)	2014-06-03 06:00:00	22.2	493.92	_PNM-NIS_	128	_PNM-NIS_	_PNM-NIS_	31.2	2.11	2.565	95.6	_PNM-NIS_	_PNM-NIS_	28.10.2014	25.14	_PNM-NIS_	10.42	_PNM-NIS_	42	74	_PNM-NIS_	4	7.99	297.1	_PNM-NIS_	_PNM-NIS_	_PNM-NIS_	137	_PNM-NIS_	2.29	1:2	44.7	_PNM-NIS_	3.175	_PNM-NIS_	25.1	9.99
30307527	Enrichment	DBA/2NCrl	m	nest (Enrichment)	2014-06-03 06:00:00	22.1	550.2	_PNM-NIS_	110	_PNM-NIS_	_PNM-NIS_	28	2.1	2.25	97.5	_PNM-NIS_	_PNM-NIS_	28.10.2014	26.79	_PNM-NIS_	11.68	_PNM-NIS_	46	68	_PNM-NIS_	4.2	7.4	326.7	_PNM-NIS_	_PNM-NIS_	_PNM-NIS_	137	_PNM-NIS_	2.05	1:2	43.9	_PNM-NIS_	2.222	_PNM-NIS_	26.1	9.94
30307528	Enrichment	DBA/2NCrl	m	nest (Enrichment)	2014-06-03 06:00:00	21.8	522.8	_PNM-NIS_	121	_PNM-NIS_	_PNM-NIS_	29.2	2.08	2.221	97.5	_PNM-NIS_	_PNM-NIS_	28.10.2014	23.74	_PNM-NIS_	13.72	_PNM-NIS_	39	33	_PNM-NIS_	3.9	5.61	254.3	_PNM-NIS_	_PNM-NIS_	_PNM-NIS_	136	_PNM-NIS_	2.79	1:2	42.8	_PNM-NIS_	1.559	_PNM-NIS_	27.5	10.11
30307529	Enrichment	DBA/2NCrl	m	nest (Enrichment)	2014-06-03 06:00:00	22.6	601.11	_PNM-NIS_	126	_PNM-NIS_	_PNM-NIS_	28.4	2.16	2.767	99	_PNM-NIS_	_PNM-NIS_	28.10.2014	30.33	_PNM-NIS_	10.87	_PNM-NIS_	36	16	_PNM-NIS_	4.3	7.16	212.6	_PNM-NIS_	_PNM-NIS_	_PNM-NIS_	139	_PNM-NIS_	2.55	1:2	44.8	_PNM-NIS_	1.925	_PNM-NIS_	21.1	9.76
30307531	Enrichment	DBA/2NCrl	m	nest (Enrichment)	2014-06-03 06:00:00	20.4	627.03	_PNM-NIS_	117	_PNM-NIS_	_PNM-NIS_	27.9	2.12	2.227	98.3	_PNM-NIS_	_PNM-NIS_	28.10.2014	26.34	_PNM-NIS_	11.75	_PNM-NIS_	45	45	_PNM-NIS_	4.4	6	308.5	_PNM-NIS_	_PNM-NIS_	_PNM-NIS_	138	_PNM-NIS_	3	1:2	42.1	_PNM-NIS_	1.929	_PNM-NIS_	20.8	11.54
30307532	Enrichment	DBA/2NCrl	m	double (Enrichment)	2014-06-03 06:00:00	25	604.82	_PNM-NIS_	136	_PNM-NIS_	_PNM-NIS_	28.2	2.34	2.837	112.1	_PNM-NIS_	_PNM-NIS_	28.10.2014	28.63	_PNM-NIS_	9.94	_PNM-NIS_	43	23	_PNM-NIS_	4.6	6.95	201.1	_PNM-NIS_	_PNM-NIS_	_PNM-NIS_	155	_PNM-NIS_	1.98	1:2	48.9	_PNM-NIS_	3.595	_PNM-NIS_	33.8	11.04
30307533	Enrichment	DBA/2NCrl	m	double (Enrichment)	2014-06-03 06:00:00	26.7	674.8	_PNM-NIS_	143	_PNM-NIS_	_PNM-NIS_	30.6	2.38	2.896	112.8	_PNM-NIS_	_PNM-NIS_	28.10.2014	28.11	_PNM-NIS_	13.08	_PNM-NIS_	44	28	_PNM-NIS_	5	7.11	223.3	_PNM-NIS_	_PNM-NIS_	_PNM-NIS_	155	_PNM-NIS_	1.63	1:2	52.6	_PNM-NIS_	2.981	_PNM-NIS_	32.5	10.94
30307534	Enrichment	DBA/2NCrl	m	double (Enrichment)	2014-06-03 06:00:00	28.5	577.6	_PNM-NIS_	149	_PNM-NIS_	_PNM-NIS_	25.1	2.35	2.85	114.7	_PNM-NIS_	_PNM-NIS_	28.10.2014	35.62	_PNM-NIS_	12.06	_PNM-NIS_	84	48	_PNM-NIS_	4.8	6.71	334.4	_PNM-NIS_	_PNM-NIS_	_PNM-NIS_	156	_PNM-NIS_	1.71	1:2	53.5	_PNM-NIS_	2.271	_PNM-NIS_	26.3	9.81
30307535	Enrichment	DBA/2NCrl	m	double (Enrichment)	2014-06-03 06:00:00	26.9	578.16	_PNM-NIS_	145	_PNM-NIS_	_PNM-NIS_	27.6	2.42	3.271	111.9	_PNM-NIS_	_PNM-NIS_	28.10.2014	32.71	_PNM-NIS_	13.29	_PNM-NIS_	61	112	_PNM-NIS_	4.5	8.05	399.9	_PNM-NIS_	_PNM-NIS_	_PNM-NIS_	155	_PNM-NIS_	2.05	1:2	51.3	_PNM-NIS_	2.758	_PNM-NIS_	30	10.39
30307536	Enrichment	DBA/2NCrl	m	double (Enrichment)	2014-06-03 06:00:00	21.8	583.53	_PNM-NIS_	123	_PNM-NIS_	_PNM-NIS_	28.9	2.09	2.511	95.6	_PNM-NIS_	_PNM-NIS_	28.10.2014	25.7	_PNM-NIS_	9.84	_PNM-NIS_	40	25	_PNM-NIS_	3.5	7.86	179	_PNM-NIS_	_PNM-NIS_	_PNM-NIS_	137	_PNM-NIS_	2.01	1:2	43.2	_PNM-NIS_	2.759	_PNM-NIS_	25.7	8.66
30307537	Enrichment	DBA/2NCrl	m	double (Enrichment)	2014-06-03 06:00:00	23.5	609.44	_PNM-NIS_	130	_PNM-NIS_	_PNM-NIS_	32.7	2.1	2.511	98.4	_PNM-NIS_	_PNM-NIS_	28.10.2014	25.73	_PNM-NIS_	11.89	_PNM-NIS_	39	28	_PNM-NIS_	4.4	7.16	251	_PNM-NIS_	_PNM-NIS_	_PNM-NIS_	138	_PNM-NIS_	1.55	1:2	45.6	_PNM-NIS_	1.703	_PNM-NIS_	31.3	10.86
30307538	Enrichment	DBA/2NCrl	m	double (Enrichment)	2014-06-03 06:00:00	21.8	772.36	_PNM-NIS_	109	_PNM-NIS_	_PNM-NIS_	29.6	2.11	2.164	98.9	_PNM-NIS_	_PNM-NIS_	28.10.2014	24.59	_PNM-NIS_	10.9	_PNM-NIS_	56	77	_PNM-NIS_	4.3	7.57	392.5	_PNM-NIS_	_PNM-NIS_	_PNM-NIS_	138	_PNM-NIS_	1.82	1:2	42.7	_PNM-NIS_	2.72	_PNM-NIS_	22.7	12
30307539	Enrichment	DBA/2NCrl	m	double (Enrichment)	2014-06-03 06:00:00	22.3	631.85	_PNM-NIS_	108	_PNM-NIS_	_PNM-NIS_	30.7	2.17	2.286	98.1	_PNM-NIS_	_PNM-NIS_	28.10.2014	28.92	_PNM-NIS_	11.05	_PNM-NIS_	54	44	_PNM-NIS_	4.2	7.88	309.1	_PNM-NIS_	_PNM-NIS_	_PNM-NIS_	138	_PNM-NIS_	1.99	1:2	46	_PNM-NIS_	1.791	_PNM-NIS_	23.6	9.79
30307540	Enrichment	DBA/2NCrl	m	double (Enrichment)	2014-06-03 06:00:00	19.7	583.71	_PNM-NIS_	131	_PNM-NIS_	_PNM-NIS_	27.1	2.2	2.361	100	_PNM-NIS_	_PNM-NIS_	28.10.2014	22.88	_PNM-NIS_	10.24	_PNM-NIS_	43	22	_PNM-NIS_	4.4	7.56	217.7	_PNM-NIS_	_PNM-NIS_	_PNM-NIS_	139	_PNM-NIS_	2.69	1:2	41.4	_PNM-NIS_	1.584	_PNM-NIS_	25.7	9.61
30307541	Enrichment	DBA/2NCrl	m	double (Enrichment)	2014-06-03 06:00:00	19.8	613.89	_PNM-NIS_	120	_PNM-NIS_	_PNM-NIS_	34	2.12	2.302	98	_PNM-NIS_	_PNM-NIS_	28.10.2014	23.08	_PNM-NIS_	14.96	_PNM-NIS_	38	20	_PNM-NIS_	4.7	5.01	199.4	_PNM-NIS_	_PNM-NIS_	_PNM-NIS_	138	_PNM-NIS_	2.92	1:2	42	_PNM-NIS_	1.904	_PNM-NIS_	26.9	11.72
30307542	Enrichment	DBA/2NCrl	f	con (Enrichment)	2014-06-03 06:00:00	24.2	527.62	_PNM-NIS_	137	_PNM-NIS_	_PNM-NIS_	21.8	2.23	1.702	109	_PNM-NIS_	_PNM-NIS_	30.10.2014	29.83	_PNM-NIS_	9.95	_PNM-NIS_	76	109	_PNM-NIS_	4.4	8.52	584.1	_PNM-NIS_	_PNM-NIS_	_PNM-NIS_	147	_PNM-NIS_	2.47	1:2	42.4	_PNM-NIS_	3.614	_PNM-NIS_	15.5	13.9
30307543	Enrichment	DBA/2NCrl	f	con (Enrichment)	2014-06-03 06:00:00	23.3	698.49	_PNM-NIS_	197	_PNM-NIS_	_PNM-NIS_	22.3	2.49	2.04	108.7	_PNM-NIS_	_PNM-NIS_	30.10.2014	29.69	_PNM-NIS_	12.33	_PNM-NIS_	72	106	_PNM-NIS_	5	7.49	336.7	_PNM-NIS_	_PNM-NIS_	_PNM-NIS_	149	_PNM-NIS_	2.22	1:2	42.9	_PNM-NIS_	2.358	_PNM-NIS_	24.8	17.95
30307544	Enrichment	DBA/2NCrl	f	con (Enrichment)	2014-06-03 06:00:00	23.9	807.72	_PNM-NIS_	124	_PNM-NIS_	_PNM-NIS_	26.9	2.39	1.947	107.5	_PNM-NIS_	_PNM-NIS_	30.10.2014	32.32	_PNM-NIS_	12.31	_PNM-NIS_	46	47	_PNM-NIS_	4.5	6.87	203.7	_PNM-NIS_	_PNM-NIS_	_PNM-NIS_	147	_PNM-NIS_	2.93	1:2	44.8	_PNM-NIS_	2.959	_PNM-NIS_	24.7	11.14
30307546	Enrichment	DBA/2NCrl	f	con (Enrichment)	2014-06-03 06:00:00	25.3	608.33	_PNM-NIS_	154	_PNM-NIS_	_PNM-NIS_	25.8	2.39	1.495	107.9	_PNM-NIS_	_PNM-NIS_	30.10.2014	28.35	_PNM-NIS_	15	_PNM-NIS_	48	20	_PNM-NIS_	4.5	6.24	169.7	_PNM-NIS_	_PNM-NIS_	_PNM-NIS_	149	_PNM-NIS_	3.35	1:2	46.7	_PNM-NIS_	2.094	_PNM-NIS_	30.7	10.44
30307547	Enrichment	DBA/2NCrl	f	con (Enrichment)	2014-06-03 06:00:00	25.3	583.16	_PNM-NIS_	183	_PNM-NIS_	_PNM-NIS_	22.4	2.3	1.518	109.4	_PNM-NIS_	_PNM-NIS_	30.10.2014	30.91	_PNM-NIS_	11.68	_PNM-NIS_	49	26	_PNM-NIS_	3.9	8.47	199.8	_PNM-NIS_	_PNM-NIS_	_PNM-NIS_	148	_PNM-NIS_	1.67	1:2	46.1	_PNM-NIS_	2.383	_PNM-NIS_	22.7	10.21
30307548	Enrichment	DBA/2NCrl	f	con (Enrichment)	2014-06-03 06:00:00	24.2	587.97	_PNM-NIS_	202	_PNM-NIS_	_PNM-NIS_	23.7	2.34	1.324	110.1	_PNM-NIS_	_PNM-NIS_	30.10.2014	28.24	_PNM-NIS_	11.78	_PNM-NIS_	79	23	_PNM-NIS_	4.3	6.29	194.1	_PNM-NIS_	_PNM-NIS_	_PNM-NIS_	147	_PNM-NIS_	1.89	1:2	44.1	_PNM-NIS_	3.125	_PNM-NIS_	25.3	12.42
30307549	Enrichment	DBA/2NCrl	f	con (Enrichment)	2014-06-03 06:00:00	24.6	642.95	_PNM-NIS_	182	_PNM-NIS_	_PNM-NIS_	24.4	2.33	1.533	109.4	_PNM-NIS_	_PNM-NIS_	30.10.2014	31.66	_PNM-NIS_	11.7	_PNM-NIS_	60	57	_PNM-NIS_	4.3	6.93	242.8	_PNM-NIS_	_PNM-NIS_	_PNM-NIS_	148	_PNM-NIS_	2.05	1:2	43.7	_PNM-NIS_	4.049	_PNM-NIS_	24.7	10.84
30307550	Enrichment	DBA/2NCrl	f	con (Enrichment)	2014-06-03 06:00:00	25.7	558.35	_PNM-NIS_	169	_PNM-NIS_	_PNM-NIS_	25.2	2.34	1.681	109.4	_PNM-NIS_	_PNM-NIS_	30.10.2014	30.23	_PNM-NIS_	10.59	_PNM-NIS_	48	39	_PNM-NIS_	3.9	6.73	243.6	_PNM-NIS_	_PNM-NIS_	_PNM-NIS_	148	_PNM-NIS_	1.95	1:2	45	_PNM-NIS_	3.846	_PNM-NIS_	25.5	10.91
30307551	Enrichment	DBA/2NCrl	f	con (Enrichment)	2014-06-03 06:00:00	25.9	642.4	_PNM-NIS_	135	_PNM-NIS_	_PNM-NIS_	26.8	2.34	1.896	110.5	_PNM-NIS_	_PNM-NIS_	30.10.2014	35.78	_PNM-NIS_	10.09	_PNM-NIS_	49	39	_PNM-NIS_	4.9	6.26	213.7	_PNM-NIS_	_PNM-NIS_	_PNM-NIS_	148	_PNM-NIS_	2.2	1:2	47.7	_PNM-NIS_	3.614	_PNM-NIS_	26.6	11.95
30307552	Enrichment	DBA/2NCrl	f	nest (Enrichment)	2014-06-03 06:00:00	22.8	623.14	_PNM-NIS_	151	_PNM-NIS_	_PNM-NIS_	22.9	2.31	1.464	109.9	_PNM-NIS_	_PNM-NIS_	30.10.2014	32.12	_PNM-NIS_	11.22	_PNM-NIS_	66	62	_PNM-NIS_	4.6	6.43	239.9	_PNM-NIS_	_PNM-NIS_	_PNM-NIS_	150	_PNM-NIS_	3.32	1:2	41.9	_PNM-NIS_	3.921	_PNM-NIS_	22.9	13.15
30307553	Enrichment	DBA/2NCrl	f	nest (Enrichment)	2014-06-03 06:00:00	23.4	664.24	_PNM-NIS_	198	_PNM-NIS_	_PNM-NIS_	21.3	2.38	1.373	111.9	_PNM-NIS_	_PNM-NIS_	30.10.2014	43.05	_PNM-NIS_	9.72	_PNM-NIS_	57	24	_PNM-NIS_	4.7	7.56	198.7	_PNM-NIS_	_PNM-NIS_	_PNM-NIS_	151	_PNM-NIS_	3.73	1:2	43.5	_PNM-NIS_	1.963	_PNM-NIS_	13.2	10.97
30307554	Enrichment	DBA/2NCrl	f	nest (Enrichment)	2014-06-03 06:00:00	24.7	636.66	_PNM-NIS_	131	_PNM-NIS_	_PNM-NIS_	25.7	2.34	1.487	108.9	_PNM-NIS_	_PNM-NIS_	30.10.2014	29.04	_PNM-NIS_	13.21	_PNM-NIS_	57	74	_PNM-NIS_	4.5	5.94	251.5	_PNM-NIS_	_PNM-NIS_	_PNM-NIS_	149	_PNM-NIS_	3.69	1:2	46.5	_PNM-NIS_	3.194	_PNM-NIS_	26.9	12.02
30307555	Enrichment	DBA/2NCrl	f	nest (Enrichment)	2014-06-03 06:00:00	24.5	612.96	_PNM-NIS_	127	_PNM-NIS_	_PNM-NIS_	23.9	2.3	1.743	110.6	_PNM-NIS_	_PNM-NIS_	30.10.2014	27.72	_PNM-NIS_	13.81	_PNM-NIS_	44	22	_PNM-NIS_	4.4	5.65	125	_PNM-NIS_	_PNM-NIS_	_PNM-NIS_	150	_PNM-NIS_	4.04	1:2	44.6	_PNM-NIS_	1.83	_PNM-NIS_	24.5	10.34
30307556	Enrichment	DBA/2NCrl	f	nest (Enrichment)	2014-06-03 06:00:00	25.4	650.36	_PNM-NIS_	128	_PNM-NIS_	_PNM-NIS_	25.4	2.36	1.79	108.1	_PNM-NIS_	_PNM-NIS_	30.10.2014	28.85	_PNM-NIS_	14.73	_PNM-NIS_	53	31	_PNM-NIS_	4.8	5.83	248.2	_PNM-NIS_	_PNM-NIS_	_PNM-NIS_	147	_PNM-NIS_	3.8	1:2	46.6	_PNM-NIS_	2.962	_PNM-NIS_	25.5	11.72
30307557	Enrichment	DBA/2NCrl	f	nest (Enrichment)	2014-06-03 06:00:00	25.3	625.55	_PNM-NIS_	179	_PNM-NIS_	_PNM-NIS_	24.1	2.34	1.593	110.9	_PNM-NIS_	_PNM-NIS_	30.10.2014	38.05	_PNM-NIS_	11.98	_PNM-NIS_	49	46	_PNM-NIS_	3.9	7.76	219.1	_PNM-NIS_	_PNM-NIS_	_PNM-NIS_	148	_PNM-NIS_	1.49	1:2	45.4	_PNM-NIS_	3.245	_PNM-NIS_	18.9	11.42
30307558	Enrichment	DBA/2NCrl	f	nest (Enrichment)	2014-06-03 06:00:00	26.5	626.29	_PNM-NIS_	141	_PNM-NIS_	_PNM-NIS_	26	2.28	1.859	110.4	_PNM-NIS_	_PNM-NIS_	30.10.2014	27.66	_PNM-NIS_	11.52	_PNM-NIS_	57	105	_PNM-NIS_	3.9	6.69	326.2	_PNM-NIS_	_PNM-NIS_	_PNM-NIS_	149	_PNM-NIS_	2.46	1:2	46.8	_PNM-NIS_	2.441	_PNM-NIS_	33.4	11.26
30307559	Enrichment	DBA/2NCrl	f	nest (Enrichment)	2014-06-03 06:00:00	25.7	656.28	_PNM-NIS_	172	_PNM-NIS_	_PNM-NIS_	22.9	2.33	1.518	112.7	_PNM-NIS_	_PNM-NIS_	30.10.2014	33.54	_PNM-NIS_	11.33	_PNM-NIS_	54	32	_PNM-NIS_	4	5.98	233.4	_PNM-NIS_	_PNM-NIS_	_PNM-NIS_	149	_PNM-NIS_	1.85	1:2	45.4	_PNM-NIS_	3.637	_PNM-NIS_	25.2	10.57
30307560	Enrichment	DBA/2NCrl	f	nest (Enrichment)	2014-06-03 06:00:00	25.5	600.56	_PNM-NIS_	184	_PNM-NIS_	_PNM-NIS_	24.8	2.35	1.533	110.1	_PNM-NIS_	_PNM-NIS_	30.10.2014	33.47	_PNM-NIS_	10.07	_PNM-NIS_	66	64	_PNM-NIS_	4.6	6.06	286.2	_PNM-NIS_	_PNM-NIS_	_PNM-NIS_	148	_PNM-NIS_	2.24	1:2	47.7	_PNM-NIS_	3.122	_PNM-NIS_	24.6	11.79
30307561	Enrichment	DBA/2NCrl	f	nest (Enrichment)	2014-06-03 06:00:00	26.8	621.66	_PNM-NIS_	179	_PNM-NIS_	_PNM-NIS_	25.5	2.34	1.854	108.5	_PNM-NIS_	_PNM-NIS_	30.10.2014	42.94	_PNM-NIS_	10.46	_PNM-NIS_	56	87	_PNM-NIS_	4.1	5.09	273.4	_PNM-NIS_	_PNM-NIS_	_PNM-NIS_	147	_PNM-NIS_	2.12	1:2	49.8	_PNM-NIS_	3.639	_PNM-NIS_	18.6	9.72
30307562	Enrichment	DBA/2NCrl	f	double (Enrichment)	2014-06-03 06:00:00	25.5	649.43	_PNM-NIS_	144	_PNM-NIS_	_PNM-NIS_	20.4	2.32	1.699	110.8	_PNM-NIS_	_PNM-NIS_	30.10.2014	31.66	_PNM-NIS_	12.01	_PNM-NIS_	44	22	_PNM-NIS_	3.9	8.69	179.6	_PNM-NIS_	_PNM-NIS_	_PNM-NIS_	149	_PNM-NIS_	1.57	1:2	46.3	_PNM-NIS_	2.245	_PNM-NIS_	29.3	11.66
30307563	Enrichment	DBA/2NCrl	f	double (Enrichment)	2014-06-03 06:00:00	25.5	644.62	_PNM-NIS_	157	_PNM-NIS_	_PNM-NIS_	23.2	2.33	1.65	110.4	_PNM-NIS_	_PNM-NIS_	30.10.2014	35.11	_PNM-NIS_	11.36	_PNM-NIS_	79	129	_PNM-NIS_	4.2	8.04	448.6	_PNM-NIS_	_PNM-NIS_	_PNM-NIS_	148	_PNM-NIS_	1.71	1:2	47.6	_PNM-NIS_	3.155	_PNM-NIS_	19.8	10.96
30307564	Enrichment	DBA/2NCrl	f	double (Enrichment)	2014-06-03 06:00:00	25.1	685.72	_PNM-NIS_	141	_PNM-NIS_	_PNM-NIS_	25.3	2.28	1.813	110.4	_PNM-NIS_	_PNM-NIS_	30.10.2014	32.28	_PNM-NIS_	11.2	_PNM-NIS_	59	66	_PNM-NIS_	4.2	6.21	295	_PNM-NIS_	_PNM-NIS_	_PNM-NIS_	147	_PNM-NIS_	1.93	1:2	45.3	_PNM-NIS_	2.793	_PNM-NIS_	23	11.22
30307565	Enrichment	DBA/2NCrl	f	double (Enrichment)	2014-06-03 06:00:00	26.5	661.47	_PNM-NIS_	133	_PNM-NIS_	_PNM-NIS_	26	2.37	2.263	109.7	_PNM-NIS_	_PNM-NIS_	30.10.2014	36.01	_PNM-NIS_	10.54	_PNM-NIS_	45	21	_PNM-NIS_	3.9	6.8	196.4	_PNM-NIS_	_PNM-NIS_	_PNM-NIS_	147	_PNM-NIS_	1.96	1:2	47.1	_PNM-NIS_	3.534	_PNM-NIS_	25.7	10.61
30307566	Enrichment	DBA/2NCrl	f	double (Enrichment)	2014-06-03 06:00:00	25.3	1635.98	_PNM-NIS_	143	_PNM-NIS_	_PNM-NIS_	24.4	2.41	2.012	110.4	_PNM-NIS_	_PNM-NIS_	30.10.2014	29.4	_PNM-NIS_	9.06	_PNM-NIS_	53	56	_PNM-NIS_	4.2	6.28	239.6	_PNM-NIS_	_PNM-NIS_	_PNM-NIS_	149	_PNM-NIS_	2.57	1:2	46.8	_PNM-NIS_	3.785	_PNM-NIS_	25.8	10.77
30307567	Enrichment	DBA/2NCrl	f	double (Enrichment)	2014-06-03 06:00:00	27.3	681.83	_PNM-NIS_	142	_PNM-NIS_	_PNM-NIS_	25.6	2.38	1.942	112.4	_PNM-NIS_	_PNM-NIS_	30.10.2014	30.14	_PNM-NIS_	10.51	_PNM-NIS_	45	20	_PNM-NIS_	4.2	8.63	199.6	_PNM-NIS_	_PNM-NIS_	_PNM-NIS_	152	_PNM-NIS_	1.9	1:2	48.7	_PNM-NIS_	3.392	_PNM-NIS_	28.8	11.64
30307568	Enrichment	DBA/2NCrl	f	double (Enrichment)	2014-06-03 06:00:00	26.8	648.32	_PNM-NIS_	140	_PNM-NIS_	_PNM-NIS_	24	2.39	1.79	111.7	_PNM-NIS_	_PNM-NIS_	30.10.2014	30.1	_PNM-NIS_	11.94	_PNM-NIS_	59	73	_PNM-NIS_	4.4	5.44	326.4	_PNM-NIS_	_PNM-NIS_	_PNM-NIS_	149	_PNM-NIS_	1.75	1:2	45.8	_PNM-NIS_	3.722	_PNM-NIS_	24.8	12.5
30307569	Enrichment	DBA/2NCrl	f	double (Enrichment)	2014-06-03 06:00:00	26.5	629.44	_PNM-NIS_	146	_PNM-NIS_	_PNM-NIS_	26	2.36	1.924	111.6	_PNM-NIS_	_PNM-NIS_	30.10.2014	24.96	_PNM-NIS_	10.61	_PNM-NIS_	56	27	_PNM-NIS_	4.1	7.1	184.1	_PNM-NIS_	_PNM-NIS_	_PNM-NIS_	149	_PNM-NIS_	1.96	1:2	47.8	_PNM-NIS_	3.123	_PNM-NIS_	28.9	11.29
30307570	Enrichment	DBA/2NCrl	f	double (Enrichment)	2014-06-03 06:00:00	26.6	713.3	_PNM-NIS_	147	_PNM-NIS_	_PNM-NIS_	28.9	2.42	1.929	109.1	_PNM-NIS_	_PNM-NIS_	30.10.2014	35.31	_PNM-NIS_	10.88	_PNM-NIS_	53	33	_PNM-NIS_	4.5	6.19	335.9	_PNM-NIS_	_PNM-NIS_	_PNM-NIS_	148	_PNM-NIS_	2.1	1:2	49.2	_PNM-NIS_	3.861	_PNM-NIS_	23.7	10.66
30307571	Enrichment	DBA/2NCrl	f	double (Enrichment)	2014-06-03 06:00:00	25.5	633.88	_PNM-NIS_	176	_PNM-NIS_	_PNM-NIS_	23.5	2.33	1.557	110.4	_PNM-NIS_	_PNM-NIS_	30.10.2014	35.92	_PNM-NIS_	9.72	_PNM-NIS_	56	55	_PNM-NIS_	4	5.7	337.5	_PNM-NIS_	_PNM-NIS_	_PNM-NIS_	149	_PNM-NIS_	2.53	1:2	47.6	_PNM-NIS_	2.383	_PNM-NIS_	19	9.71
30308886	Enrichment	C57BL/6NTac	m	con (Enrichment)	2014-06-17 06:00:00	29.4	969.15	_PNM-NIS_	108	_PNM-NIS_	_PNM-NIS_	28.6	2.36	2.759	113.8	_PNM-NIS_	_PNM-NIS_	11.11.2014	14.5	_PNM-NIS_	14.44	_PNM-NIS_	61	32	_PNM-NIS_	4.4	9.94	286.2	_PNM-NIS_	_PNM-NIS_	_PNM-NIS_	155	_PNM-NIS_	1.3	1:2	63.8	_PNM-NIS_	1.533	_PNM-NIS_	47.6	14.05
30308887	Enrichment	C57BL/6NTac	m	con (Enrichment)	2014-06-17 06:00:00	30.5	718.12	_PNM-NIS_	96	_PNM-NIS_	_PNM-NIS_	31.6	2.4	3.075	114	_PNM-NIS_	_PNM-NIS_	11.11.2014	16.78	_PNM-NIS_	21.14	_PNM-NIS_	46	50	_PNM-NIS_	4.1	9.13	249.1	_PNM-NIS_	_PNM-NIS_	_PNM-NIS_	154	_PNM-NIS_	1.48	1:2	60	_PNM-NIS_	1.987	_PNM-NIS_	41.4	9.66
30308888	Enrichment	C57BL/6NTac	m	con (Enrichment)	2014-06-17 06:00:00	28.7	701.64	_PNM-NIS_	97	_PNM-NIS_	_PNM-NIS_	29.3	2.38	2.847	112.6	_PNM-NIS_	_PNM-NIS_	11.11.2014	18.12	_PNM-NIS_	21.13	_PNM-NIS_	62	82	_PNM-NIS_	4.2	10.25	341.1	_PNM-NIS_	_PNM-NIS_	_PNM-NIS_	153	_PNM-NIS_	1.92	1:2	60.6	_PNM-NIS_	1.542	_PNM-NIS_	41.5	9.37
30308889	Enrichment	C57BL/6NTac	m	con (Enrichment)	2014-06-17 06:00:00	28.2	716.26	_PNM-NIS_	82	_PNM-NIS_	_PNM-NIS_	32.7	2.38	2.545	111.8	_PNM-NIS_	_PNM-NIS_	11.11.2014	18.69	_PNM-NIS_	22.56	_PNM-NIS_	56	28	_PNM-NIS_	4.2	8.71	202.8	_PNM-NIS_	_PNM-NIS_	_PNM-NIS_	151	_PNM-NIS_	2.35	1:2	56.7	_PNM-NIS_	1.617	_PNM-NIS_	40.6	10.66
30308890	Enrichment	C57BL/6NTac	m	con (Enrichment)	2014-06-17 06:00:00	28.9	811.98	_PNM-NIS_	90	_PNM-NIS_	_PNM-NIS_	32.6	2.35	2.581	110.4	_PNM-NIS_	_PNM-NIS_	11.11.2014	18.35	_PNM-NIS_	16.51	_PNM-NIS_	41	28	_PNM-NIS_	4.4	9.55	255.1	_PNM-NIS_	_PNM-NIS_	_PNM-NIS_	152	_PNM-NIS_	2.34	1:2	59.4	_PNM-NIS_	1.641	_PNM-NIS_	42.6	11.02
30308891	Enrichment	C57BL/6NTac	m	con (Enrichment)	2014-06-17 06:00:00	30.4	733.67	_PNM-NIS_	76	_PNM-NIS_	_PNM-NIS_	31.5	2.24	2.133	106.8	_PNM-NIS_	_PNM-NIS_	11.11.2014	23.1	_PNM-NIS_	11.93	_PNM-NIS_	47	29	_PNM-NIS_	3.7	10	209.2	_PNM-NIS_	_PNM-NIS_	_PNM-NIS_	147	_PNM-NIS_	1.26	1:2	57.3	_PNM-NIS_	2.111	_PNM-NIS_	35	11.17
30308892	Enrichment	C57BL/6NTac	m	con (Enrichment)	2014-06-17 06:00:00	28.3	675.35	_PNM-NIS_	77	_PNM-NIS_	_PNM-NIS_	31.8	2.24	2.477	105.8	_PNM-NIS_	_PNM-NIS_	11.11.2014	21.29	_PNM-NIS_	14.67	_PNM-NIS_	40	51	_PNM-NIS_	3.8	11.81	270.3	_PNM-NIS_	_PNM-NIS_	_PNM-NIS_	148	_PNM-NIS_	1.41	1:2	58.2	_PNM-NIS_	1.877	_PNM-NIS_	34.7	10.11
30308893	Enrichment	C57BL/6NTac	m	con (Enrichment)	2014-06-17 06:00:00	29.8	688.31	_PNM-NIS_	84	_PNM-NIS_	_PNM-NIS_	35.2	2.32	2.989	107.1	_PNM-NIS_	_PNM-NIS_	11.11.2014	23.05	_PNM-NIS_	16.75	_PNM-NIS_	62	32	_PNM-NIS_	4	11.4	287.9	_PNM-NIS_	_PNM-NIS_	_PNM-NIS_	149	_PNM-NIS_	1.47	1:2	59.2	_PNM-NIS_	2.181	_PNM-NIS_	35.9	10.62
30308894	Enrichment	C57BL/6NTac	m	con (Enrichment)	2014-06-17 06:00:00	27.5	730.15	_PNM-NIS_	75	_PNM-NIS_	_PNM-NIS_	29.2	2.25	2.007	109.9	_PNM-NIS_	_PNM-NIS_	11.11.2014	19.84	_PNM-NIS_	15.5	_PNM-NIS_	64	34	_PNM-NIS_	3.8	11.31	267	_PNM-NIS_	_PNM-NIS_	_PNM-NIS_	149	_PNM-NIS_	1.39	1:2	54.8	_PNM-NIS_	1.502	_PNM-NIS_	31.3	9.61
30308895	Enrichment	C57BL/6NTac	m	con (Enrichment)	2014-06-17 06:00:00	28.5	782.73	_PNM-NIS_	74	_PNM-NIS_	_PNM-NIS_	29.8	2.34	2.26	108.6	_PNM-NIS_	_PNM-NIS_	11.11.2014	21.7	_PNM-NIS_	15.12	_PNM-NIS_	53	33	_PNM-NIS_	4	11.03	226.2	_PNM-NIS_	_PNM-NIS_	_PNM-NIS_	148	_PNM-NIS_	1.4	1:2	58.3	_PNM-NIS_	2.202	_PNM-NIS_	37.8	9.76
30308896	Enrichment	C57BL/6NTac	m	nest (Enrichment)	2014-06-17 06:00:00	30	730.89	_PNM-NIS_	74	_PNM-NIS_	_PNM-NIS_	27	2.3	2.692	113.2	_PNM-NIS_	_PNM-NIS_	11.11.2014	19.86	_PNM-NIS_	16.21	_PNM-NIS_	46	28	_PNM-NIS_	4.1	8.43	220.2	_PNM-NIS_	_PNM-NIS_	_PNM-NIS_	155	_PNM-NIS_	1.49	1:2	58.2	_PNM-NIS_	1.475	_PNM-NIS_	39.2	9.29
30308897	Enrichment	C57BL/6NTac	m	nest (Enrichment)	2014-06-17 06:00:00	28.1	776.06	_PNM-NIS_	82	_PNM-NIS_	_PNM-NIS_	32.9	2.32	1.632	114.9	_PNM-NIS_	_PNM-NIS_	11.11.2014	18.17	_PNM-NIS_	14.44	_PNM-NIS_	75	31	_PNM-NIS_	4.5	9.67	254.5	_PNM-NIS_	_PNM-NIS_	_PNM-NIS_	154	_PNM-NIS_	2.11	1:2	56.3	_PNM-NIS_	0.935	_PNM-NIS_	40.7	7.94
30308898	Enrichment	C57BL/6NTac	m	nest (Enrichment)	2014-06-17 06:00:00	29.3	754.22	_PNM-NIS_	75	_PNM-NIS_	_PNM-NIS_	32.5	2.34	2.175	117.3	_PNM-NIS_	_PNM-NIS_	11.11.2014	18.62	_PNM-NIS_	19.11	_PNM-NIS_	53	41	_PNM-NIS_	4.3	9.71	261.8	_PNM-NIS_	_PNM-NIS_	_PNM-NIS_	156	_PNM-NIS_	2.47	1:2	58.7	_PNM-NIS_	1.792	_PNM-NIS_	41.9	8.91
30308899	Enrichment	C57BL/6NTac	m	nest (Enrichment)	2014-06-17 06:00:00	27.4	724.59	_PNM-NIS_	73	_PNM-NIS_	_PNM-NIS_	31.8	2.35	2.754	111	_PNM-NIS_	_PNM-NIS_	11.11.2014	17.92	_PNM-NIS_	17.32	_PNM-NIS_	43	50	_PNM-NIS_	4.3	10.32	233.2	_PNM-NIS_	_PNM-NIS_	_PNM-NIS_	152	_PNM-NIS_	2.78	1:2	56	_PNM-NIS_	0.937	_PNM-NIS_	36.3	9.01
30308900	Enrichment	C57BL/6NTac	m	nest (Enrichment)	2014-06-17 06:00:00	27.9	760.88	_PNM-NIS_	82	_PNM-NIS_	_PNM-NIS_	34.5	2.23	2.824	110.2	_PNM-NIS_	_PNM-NIS_	11.11.2014	17.91	_PNM-NIS_	17.07	_PNM-NIS_	42	26	_PNM-NIS_	4.5	8.03	207.9	_PNM-NIS_	_PNM-NIS_	_PNM-NIS_	148	_PNM-NIS_	2.01	1:2	55.1	_PNM-NIS_	1.933	_PNM-NIS_	33.7	10.77
30308901	Enrichment	C57BL/6NTac	m	nest (Enrichment)	2014-06-17 06:00:00	28.7	779.21	_PNM-NIS_	85	_PNM-NIS_	_PNM-NIS_	32.5	2.29	2.969	106.9	_PNM-NIS_	_PNM-NIS_	11.11.2014	18.73	_PNM-NIS_	18	_PNM-NIS_	54	71	_PNM-NIS_	4	10.63	291.7	_PNM-NIS_	_PNM-NIS_	_PNM-NIS_	146	_PNM-NIS_	1.61	1:2	59.7	_PNM-NIS_	2.322	_PNM-NIS_	38.1	10.49
30308902	Enrichment	C57BL/6NTac	m	nest (Enrichment)	2014-06-17 06:00:00	30.3	731.63	_PNM-NIS_	72	_PNM-NIS_	_PNM-NIS_	29.3	2.34	2.511	108.5	_PNM-NIS_	_PNM-NIS_	11.11.2014	19.14	_PNM-NIS_	15.71	_PNM-NIS_	54	29	_PNM-NIS_	3.6	10.51	224.5	_PNM-NIS_	_PNM-NIS_	_PNM-NIS_	148	_PNM-NIS_	1.42	1:2	58.7	_PNM-NIS_	1.594	_PNM-NIS_	42.1	10.47
30308903	Enrichment	C57BL/6NTac	m	nest (Enrichment)	2014-06-17 06:00:00	28	740.15	_PNM-NIS_	73	_PNM-NIS_	_PNM-NIS_	31.4	2.31	2.739	108.8	_PNM-NIS_	_PNM-NIS_	11.11.2014	20.04	_PNM-NIS_	15.81	_PNM-NIS_	80	34	_PNM-NIS_	4	12.5	244.1	_PNM-NIS_	_PNM-NIS_	_PNM-NIS_	148	_PNM-NIS_	1.65	1:2	58.3	_PNM-NIS_	2.273	_PNM-NIS_	35.1	11.72
30308904	Enrichment	C57BL/6NTac	m	nest (Enrichment)	2014-06-17 06:00:00	28.1	868.44	_PNM-NIS_	73	_PNM-NIS_	_PNM-NIS_	36.4	2.29	2.971	107.3	_PNM-NIS_	_PNM-NIS_	11.11.2014	22.11	_PNM-NIS_	15.26	_PNM-NIS_	53	29	_PNM-NIS_	4.1	10.77	259.9	_PNM-NIS_	_PNM-NIS_	_PNM-NIS_	148	_PNM-NIS_	1.61	1:2	56.7	_PNM-NIS_	2.437	_PNM-NIS_	31.8	12.87
30308905	Enrichment	C57BL/6NTac	m	nest (Enrichment)	2014-06-17 06:00:00	29.1	856.22	_PNM-NIS_	73	_PNM-NIS_	_PNM-NIS_	32.4	2.35	2.708	109.3	_PNM-NIS_	_PNM-NIS_	11.11.2014	21.72	_PNM-NIS_	16.34	_PNM-NIS_	61	29	_PNM-NIS_	3.9	11.34	243.3	_PNM-NIS_	_PNM-NIS_	_PNM-NIS_	150	_PNM-NIS_	1.83	1:2	58.5	_PNM-NIS_	2.169	_PNM-NIS_	34.2	10.29
30308906	Enrichment	C57BL/6NTac	m	double (Enrichment)	2014-06-17 06:00:00	29.3	727	_PNM-NIS_	77	_PNM-NIS_	_PNM-NIS_	28.5	2.34	2.604	114.9	_PNM-NIS_	_PNM-NIS_	11.11.2014	18.17	_PNM-NIS_	17.38	_PNM-NIS_	50	21	_PNM-NIS_	4	8.46	208.8	_PNM-NIS_	_PNM-NIS_	_PNM-NIS_	154	_PNM-NIS_	1.67	1:2	58.6	_PNM-NIS_	1.342	_PNM-NIS_	43.6	8.44
30308907	Enrichment	C57BL/6NTac	m	double (Enrichment)	2014-06-17 06:00:00	27.8	792.17	_PNM-NIS_	76	_PNM-NIS_	_PNM-NIS_	31	2.4	2.93	112.4	_PNM-NIS_	_PNM-NIS_	11.11.2014	17.58	_PNM-NIS_	18.62	_PNM-NIS_	52	30	_PNM-NIS_	4.1	11.6	268.1	_PNM-NIS_	_PNM-NIS_	_PNM-NIS_	154	_PNM-NIS_	2.35	1:2	58.5	_PNM-NIS_	1.586	_PNM-NIS_	42.9	8.82
30308908	Enrichment	C57BL/6NTac	m	double (Enrichment)	2014-06-17 06:00:00	25.9	1028.76	_PNM-NIS_	77	_PNM-NIS_	_PNM-NIS_	33.9	2.41	2.744	113.8	_PNM-NIS_	_PNM-NIS_	11.11.2014	17.83	_PNM-NIS_	17.98	_PNM-NIS_	180	30	_PNM-NIS_	4.9	9.19	351.9	_PNM-NIS_	_PNM-NIS_	_PNM-NIS_	155	_PNM-NIS_	3.11	1:2	55.5	_PNM-NIS_	1.31	_PNM-NIS_	40.2	10.06
30308909	Enrichment	C57BL/6NTac	m	double (Enrichment)	2014-06-17 06:00:00	29.2	832.9	_PNM-NIS_	92	_PNM-NIS_	_PNM-NIS_	30.1	2.43	2.545	113.7	_PNM-NIS_	_PNM-NIS_	11.11.2014	18.77	_PNM-NIS_	16.47	_PNM-NIS_	75	62	_PNM-NIS_	4.9	8.24	328.1	_PNM-NIS_	_PNM-NIS_	_PNM-NIS_	154	_PNM-NIS_	3.34	1:2	58.8	_PNM-NIS_	0.695	_PNM-NIS_	38.8	9.81
30308910	Enrichment	C57BL/6NTac	m	double (Enrichment)	2014-06-17 06:00:00	28	835.49	_PNM-NIS_	78	_PNM-NIS_	_PNM-NIS_	34	2.32	2.586	110.3	_PNM-NIS_	_PNM-NIS_	11.11.2014	18.21	_PNM-NIS_	15.3	_PNM-NIS_	42	29	_PNM-NIS_	4.2	8.63	245.2	_PNM-NIS_	_PNM-NIS_	_PNM-NIS_	149	_PNM-NIS_	1.97	1:2	59	_PNM-NIS_	2.549	_PNM-NIS_	40.8	10.39
30308911	Enrichment	C57BL/6NTac	m	double (Enrichment)	2014-06-17 06:00:00	28.3	820.31	_PNM-NIS_	76	_PNM-NIS_	_PNM-NIS_	31.4	2.29	2.736	107.9	_PNM-NIS_	_PNM-NIS_	11.11.2014	21.65	_PNM-NIS_	16.15	_PNM-NIS_	61	34	_PNM-NIS_	3.9	10.92	218.5	_PNM-NIS_	_PNM-NIS_	_PNM-NIS_	149	_PNM-NIS_	1.84	1:2	57.9	_PNM-NIS_	1.946	_PNM-NIS_	37.5	10.49
30308912	Enrichment	C57BL/6NTac	m	double (Enrichment)	2014-06-17 06:00:00	28.9	840.12	_PNM-NIS_	75	_PNM-NIS_	_PNM-NIS_	33.1	2.36	2.684	110.3	_PNM-NIS_	_PNM-NIS_	11.11.2014	23.39	_PNM-NIS_	11.67	_PNM-NIS_	53	28	_PNM-NIS_	4.2	10.41	214.6	_PNM-NIS_	_PNM-NIS_	_PNM-NIS_	153	_PNM-NIS_	2.31	1:2	59.2	_PNM-NIS_	1.802	_PNM-NIS_	58.5	12.3
30308913	Enrichment	C57BL/6NTac	m	double (Enrichment)	2014-06-17 06:00:00	28.2	770.69	_PNM-NIS_	70	_PNM-NIS_	_PNM-NIS_	31.5	2.31	2.589	108.8	_PNM-NIS_	_PNM-NIS_	11.11.2014	17.44	_PNM-NIS_	13.84	_PNM-NIS_	44	31	_PNM-NIS_	4.2	10.08	213.2	_PNM-NIS_	_PNM-NIS_	_PNM-NIS_	151	_PNM-NIS_	2.15	1:2	56.6	_PNM-NIS_	1.418	_PNM-NIS_	39.5	11.95
30308914	Enrichment	C57BL/6NTac	m	double (Enrichment)	2014-06-17 06:00:00	27.5	868.63	_PNM-NIS_	70	_PNM-NIS_	_PNM-NIS_	34.1	2.34	2.92	108.7	_PNM-NIS_	_PNM-NIS_	11.11.2014	19	_PNM-NIS_	13.73	_PNM-NIS_	101	37	_PNM-NIS_	4.3	9.23	286.8	_PNM-NIS_	_PNM-NIS_	_PNM-NIS_	151	_PNM-NIS_	2.54	1:2	58.1	_PNM-NIS_	2.053	_PNM-NIS_	40.4	11.77
30308915	Enrichment	C57BL/6NTac	f	con (Enrichment)	2014-06-17 06:00:00	30.5	616.48	_PNM-NIS_	125	_PNM-NIS_	_PNM-NIS_	26.1	2.2	1.777	108.1	_PNM-NIS_	_PNM-NIS_	13.11.2014	26.66	_PNM-NIS_	14.1	_PNM-NIS_	58	55	_PNM-NIS_	4.1	6.57	248.2	_PNM-NIS_	_PNM-NIS_	_PNM-NIS_	146	_PNM-NIS_	1.38	1:2	57.8	_PNM-NIS_	1.481	_PNM-NIS_	40.7	11.66
30308916	Enrichment	C57BL/6NTac	f	con (Enrichment)	2014-06-17 06:00:00	29.6	664.43	_PNM-NIS_	109	_PNM-NIS_	_PNM-NIS_	27.2	2.19	1.696	109.3	_PNM-NIS_	_PNM-NIS_	13.11.2014	25.44	_PNM-NIS_	17.22	_PNM-NIS_	52	59	_PNM-NIS_	3.5	8.35	216.6	_PNM-NIS_	_PNM-NIS_	_PNM-NIS_	146	_PNM-NIS_	1.46	1:2	54	_PNM-NIS_	1.678	_PNM-NIS_	38.6	12.27
30308917	Enrichment	C57BL/6NTac	f	con (Enrichment)	2014-06-17 06:00:00	29.6	589.08	_PNM-NIS_	110	_PNM-NIS_	_PNM-NIS_	26.5	2.19	1.678	105.9	_PNM-NIS_	_PNM-NIS_	13.11.2014	17.05	_PNM-NIS_	14.98	_PNM-NIS_	61	48	_PNM-NIS_	4	7.92	247.4	_PNM-NIS_	_PNM-NIS_	_PNM-NIS_	142	_PNM-NIS_	1.34	1:2	54.9	_PNM-NIS_	1.321	_PNM-NIS_	50	11.37
30308918	Enrichment	C57BL/6NTac	f	con (Enrichment)	2014-06-17 06:00:00	30.7	562.61	_PNM-NIS_	111	_PNM-NIS_	_PNM-NIS_	23.7	2.23	2.133	107.5	_PNM-NIS_	_PNM-NIS_	13.11.2014	22.19	_PNM-NIS_	14.89	_PNM-NIS_	63	24	_PNM-NIS_	3.8	5.87	204.9	_PNM-NIS_	_PNM-NIS_	_PNM-NIS_	146	_PNM-NIS_	1.44	1:2	57.5	_PNM-NIS_	1.274	_PNM-NIS_	43.8	9.21
30308919	Enrichment	C57BL/6NTac	f	con (Enrichment)	2014-06-17 06:00:00	28.8	576.86	_PNM-NIS_	109	_PNM-NIS_	_PNM-NIS_	24.4	2.2	1.976	109.3	_PNM-NIS_	_PNM-NIS_	13.11.2014	22.81	_PNM-NIS_	17.01	_PNM-NIS_	98	21	_PNM-NIS_	3.9	5.3	295.4	_PNM-NIS_	_PNM-NIS_	_PNM-NIS_	144	_PNM-NIS_	1.41	1:2	56.3	_PNM-NIS_	0.739	_PNM-NIS_	41.7	8.54
30308920	Enrichment	C57BL/6NTac	f	con (Enrichment)	2014-06-17 06:00:00	28	546.13	_PNM-NIS_	118	_PNM-NIS_	_PNM-NIS_	25.1	2.22	1.826	111.2	_PNM-NIS_	_PNM-NIS_	13.11.2014	22.81	_PNM-NIS_	15.48	_PNM-NIS_	54	38	_PNM-NIS_	3.5	8.06	244	_PNM-NIS_	_PNM-NIS_	_PNM-NIS_	148	_PNM-NIS_	2.5	1:2	54.8	_PNM-NIS_	1.154	_PNM-NIS_	39.6	10.01
30308921	Enrichment	C57BL/6NTac	f	con (Enrichment)	2014-06-17 06:00:00	27.7	790.13	_PNM-NIS_	99	_PNM-NIS_	_PNM-NIS_	27.2	2.3	1.8	109.1	_PNM-NIS_	_PNM-NIS_	13.11.2014	23.9	_PNM-NIS_	16.44	_PNM-NIS_	68	136	_PNM-NIS_	3.6	9.53	400.1	_PNM-NIS_	_PNM-NIS_	_PNM-NIS_	146	_PNM-NIS_	2.13	1:2	54.5	_PNM-NIS_	1.377	_PNM-NIS_	46.6	10.64
30308922	Enrichment	C57BL/6NTac	f	con (Enrichment)	2014-06-17 06:00:00	27.4	616.11	_PNM-NIS_	120	_PNM-NIS_	_PNM-NIS_	24.5	2.26	1.725	111.4	_PNM-NIS_	_PNM-NIS_	13.11.2014	26.11	_PNM-NIS_	17.42	_PNM-NIS_	55	26	_PNM-NIS_	3.5	8.16	163.7	_PNM-NIS_	_PNM-NIS_	_PNM-NIS_	148	_PNM-NIS_	2.22	1:2	55.2	_PNM-NIS_	1.635	_PNM-NIS_	35.9	11.69
30308923	Enrichment	C57BL/6NTac	f	con (Enrichment)	2014-06-17 06:00:00	28.2	697.75	_PNM-NIS_	131	_PNM-NIS_	_PNM-NIS_	24	2.31	1.552	110	_PNM-NIS_	_PNM-NIS_	13.11.2014	29.22	_PNM-NIS_	13.85	_PNM-NIS_	81	57	_PNM-NIS_	3.9	9.23	213.5	_PNM-NIS_	_PNM-NIS_	_PNM-NIS_	149	_PNM-NIS_	2.32	1:2	53	_PNM-NIS_	1.441	_PNM-NIS_	30.8	12.79
30308924	Enrichment	C57BL/6NTac	f	con (Enrichment)	2014-06-17 06:00:00	27.3	566.49	_PNM-NIS_	128	_PNM-NIS_	_PNM-NIS_	24.4	2.26	1.347	110.6	_PNM-NIS_	_PNM-NIS_	13.11.2014	21.09	_PNM-NIS_	15.09	_PNM-NIS_	67	28	_PNM-NIS_	3.7	8.48	200.3	_PNM-NIS_	_PNM-NIS_	_PNM-NIS_	148	_PNM-NIS_	2.24	1:2	55	_PNM-NIS_	1.352	_PNM-NIS_	38.4	9.72
30308925	Enrichment	C57BL/6NTac	f	nest (Enrichment)	2014-06-17 06:00:00	28.5	591.12	_PNM-NIS_	112	_PNM-NIS_	_PNM-NIS_	25.4	2.2	1.451	108	_PNM-NIS_	_PNM-NIS_	13.11.2014	23.51	_PNM-NIS_	16.25	_PNM-NIS_	79	29	_PNM-NIS_	3.5	6.31	227.5	_PNM-NIS_	_PNM-NIS_	_PNM-NIS_	143	_PNM-NIS_	1.42	1:2	54.3	_PNM-NIS_	1.235	_PNM-NIS_	41	9.41
30308926	Enrichment	C57BL/6NTac	f	nest (Enrichment)	2014-06-17 06:00:00	28.2	564.83	_PNM-NIS_	106	_PNM-NIS_	_PNM-NIS_	23.4	2.26	1.947	109.9	_PNM-NIS_	_PNM-NIS_	13.11.2014	26.14	_PNM-NIS_	17.32	_PNM-NIS_	47	23	_PNM-NIS_	3.5	5.02	199.3	_PNM-NIS_	_PNM-NIS_	_PNM-NIS_	146	_PNM-NIS_	1.82	1:2	51.7	_PNM-NIS_	0.965	_PNM-NIS_	37.7	7.86
30308927	Enrichment	C57BL/6NTac	f	nest (Enrichment)	2014-06-17 06:00:00	28.9	637.95	_PNM-NIS_	103	_PNM-NIS_	_PNM-NIS_	27	2.25	1.795	108.2	_PNM-NIS_	_PNM-NIS_	13.11.2014	24.93	_PNM-NIS_	19.31	_PNM-NIS_	54	25	_PNM-NIS_	3.3	7.74	223.1	_PNM-NIS_	_PNM-NIS_	_PNM-NIS_	144	_PNM-NIS_	1.94	1:2	54.9	_PNM-NIS_	1.512	_PNM-NIS_	40.7	11.17
30308928	Enrichment	C57BL/6NTac	f	nest (Enrichment)	2014-06-17 06:00:00	28.2	583.9	_PNM-NIS_	111	_PNM-NIS_	_PNM-NIS_	23.3	2.32	1.994	109.4	_PNM-NIS_	_PNM-NIS_	13.11.2014	21.42	_PNM-NIS_	20.51	_PNM-NIS_	48	25	_PNM-NIS_	3.3	6.5	256.7	_PNM-NIS_	_PNM-NIS_	_PNM-NIS_	147	_PNM-NIS_	1.67	1:2	56.1	_PNM-NIS_	0.816	_PNM-NIS_	42.9	9.61
30308929	Enrichment	C57BL/6NTac	f	nest (Enrichment)	2014-06-17 06:00:00	27.2	633.14	_PNM-NIS_	105	_PNM-NIS_	_PNM-NIS_	28.2	2.26	1.694	109.2	_PNM-NIS_	_PNM-NIS_	13.11.2014	32.36	_PNM-NIS_	16.72	_PNM-NIS_	52	27	_PNM-NIS_	3.5	8.89	202	_PNM-NIS_	_PNM-NIS_	_PNM-NIS_	146	_PNM-NIS_	2.28	1:2	52.5	_PNM-NIS_	2.065	_PNM-NIS_	29	12.15
30308930	Enrichment	C57BL/6NTac	f	nest (Enrichment)	2014-06-17 06:00:00	27	670.17	_PNM-NIS_	115	_PNM-NIS_	_PNM-NIS_	22.3	2.3	1.707	110.3	_PNM-NIS_	_PNM-NIS_	13.11.2014	21.45	_PNM-NIS_	17.26	_PNM-NIS_	50	29	_PNM-NIS_	3.8	8.72	194.4	_PNM-NIS_	_PNM-NIS_	_PNM-NIS_	149	_PNM-NIS_	2.52	1:2	52.3	_PNM-NIS_	0.983	_PNM-NIS_	35.5	10.97
30308931	Enrichment	C57BL/6NTac	f	nest (Enrichment)	2014-06-17 06:00:00	26.6	565.57	_PNM-NIS_	110	_PNM-NIS_	_PNM-NIS_	25.7	2.3	0.91	112.3	_PNM-NIS_	_PNM-NIS_	13.11.2014	25.19	_PNM-NIS_	11.42	_PNM-NIS_	70	29	_PNM-NIS_	3.5	8.49	201	_PNM-NIS_	_PNM-NIS_	_PNM-NIS_	151	_PNM-NIS_	2.35	1:2	53	_PNM-NIS_	0.945	_PNM-NIS_	31	7.99
30308932	Enrichment	C57BL/6NTac	f	nest (Enrichment)	2014-06-17 06:00:00	27.3	621.48	_PNM-NIS_	117	_PNM-NIS_	_PNM-NIS_	25.6	2.29	2.172	110.8	_PNM-NIS_	_PNM-NIS_	13.11.2014	22.65	_PNM-NIS_	17.42	_PNM-NIS_	48	31	_PNM-NIS_	3.9	8.69	242.3	_PNM-NIS_	_PNM-NIS_	_PNM-NIS_	148	_PNM-NIS_	2.29	1:2	55.3	_PNM-NIS_	0.73	_PNM-NIS_	41.9	9.37
30308934	Enrichment	C57BL/6NTac	f	nest (Enrichment)	2014-06-17 06:00:00	28.8	672.76	_PNM-NIS_	113	_PNM-NIS_	_PNM-NIS_	27.2	2.38	1.614	110.7	_PNM-NIS_	_PNM-NIS_	13.11.2014	31.14	_PNM-NIS_	13.38	_PNM-NIS_	48	28	_PNM-NIS_	4.1	10.06	199.4	_PNM-NIS_	_PNM-NIS_	_PNM-NIS_	152	_PNM-NIS_	2.81	1:2	56.4	_PNM-NIS_	1.53	_PNM-NIS_	32.2	13.59
30308935	Enrichment	C57BL/6NTac	f	double (Enrichment)	2014-06-17 06:00:00	26.3	727.37	_PNM-NIS_	126	_PNM-NIS_	_PNM-NIS_	25.5	2.23	1.562	109.9	_PNM-NIS_	_PNM-NIS_	13.11.2014	24.37	_PNM-NIS_	16.76	_PNM-NIS_	76	58	_PNM-NIS_	3.6	8.38	321.5	_PNM-NIS_	_PNM-NIS_	_PNM-NIS_	146	_PNM-NIS_	1.96	1:2	52.1	_PNM-NIS_	1.971	_PNM-NIS_	35.4	12.12
30308936	Enrichment	C57BL/6NTac	f	double (Enrichment)	2014-06-17 06:00:00	27.2	688.49	_PNM-NIS_	134	_PNM-NIS_	_PNM-NIS_	23.6	2.3	1.616	109.5	_PNM-NIS_	_PNM-NIS_	13.11.2014	30.08	_PNM-NIS_	16.35	_PNM-NIS_	64	108	_PNM-NIS_	3.7	8.27	350.1	_PNM-NIS_	_PNM-NIS_	_PNM-NIS_	146	_PNM-NIS_	2.11	1:2	54	_PNM-NIS_	1.712	_PNM-NIS_	30.6	12.77
30308937	Enrichment	C57BL/6NTac	f	double (Enrichment)	2014-06-17 06:00:00	28.6	592.23	_PNM-NIS_	122	_PNM-NIS_	_PNM-NIS_	26	2.31	1.593	108.6	_PNM-NIS_	_PNM-NIS_	13.11.2014	25.8	_PNM-NIS_	16.23	_PNM-NIS_	43	26	_PNM-NIS_	3.4	10.54	172	_PNM-NIS_	_PNM-NIS_	_PNM-NIS_	146	_PNM-NIS_	2.28	1:2	55.1	_PNM-NIS_	1.365	_PNM-NIS_	38	10.64
30308938	Enrichment	C57BL/6NTac	f	double (Enrichment)	2014-06-17 06:00:00	28	716.08	_PNM-NIS_	105	_PNM-NIS_	_PNM-NIS_	31.9	2.38	2.307	110.1	_PNM-NIS_	_PNM-NIS_	13.11.2014	21.58	_PNM-NIS_	16.24	_PNM-NIS_	48	40	_PNM-NIS_	3.3	11.01	175.7	_PNM-NIS_	_PNM-NIS_	_PNM-NIS_	148	_PNM-NIS_	2.54	1:2	55	_PNM-NIS_	1.909	_PNM-NIS_	43.7	12.29
30308939	Enrichment	C57BL/6NTac	f	double (Enrichment)	2014-06-17 06:00:00	28.4	647.77	_PNM-NIS_	114	_PNM-NIS_	_PNM-NIS_	22.8	2.26	1.802	107.8	_PNM-NIS_	_PNM-NIS_	13.11.2014	24.89	_PNM-NIS_	17.17	_PNM-NIS_	66	26	_PNM-NIS_	3.5	8.18	243.2	_PNM-NIS_	_PNM-NIS_	_PNM-NIS_	145	_PNM-NIS_	2.01	1:2	56.7	_PNM-NIS_	0.805	_PNM-NIS_	39.4	8.69
30308940	Enrichment	C57BL/6NTac	f	double (Enrichment)	2014-06-17 06:00:00	28.5	567.24	_PNM-NIS_	113	_PNM-NIS_	_PNM-NIS_	26.3	2.29	1.991	107.3	_PNM-NIS_	_PNM-NIS_	13.11.2014	23.51	_PNM-NIS_	14.55	_PNM-NIS_	51	29	_PNM-NIS_	3.6	8.6	256.4	_PNM-NIS_	_PNM-NIS_	_PNM-NIS_	146	_PNM-NIS_	2.3	1:2	55.1	_PNM-NIS_	1.309	_PNM-NIS_	36.9	12.57
30308941	Enrichment	C57BL/6NTac	f	double (Enrichment)	2014-06-17 06:00:00	27.8	756.07	_PNM-NIS_	110	_PNM-NIS_	_PNM-NIS_	29.5	2.26	1.761	108.9	_PNM-NIS_	_PNM-NIS_	13.11.2014	23.99	_PNM-NIS_	14.76	_PNM-NIS_	79	69	_PNM-NIS_	3.5	9.1	286.1	_PNM-NIS_	_PNM-NIS_	_PNM-NIS_	147	_PNM-NIS_	2.66	1:2	54.3	_PNM-NIS_	1.328	_PNM-NIS_	36.1	11.22
30308942	Enrichment	C57BL/6NTac	f	double (Enrichment)	2014-06-17 06:00:00	27.5	628.33	_PNM-NIS_	94	_PNM-NIS_	_PNM-NIS_	29.3	2.3	2.294	109.1	_PNM-NIS_	_PNM-NIS_	13.11.2014	25.64	_PNM-NIS_	16.29	_PNM-NIS_	50	24	_PNM-NIS_	3.7	8.2	200	_PNM-NIS_	_PNM-NIS_	_PNM-NIS_	148	_PNM-NIS_	2.29	1:2	54.8	_PNM-NIS_	1.469	_PNM-NIS_	36.1	11.16
30308943	Enrichment	C57BL/6NTac	f	double (Enrichment)	2014-06-17 06:00:00	28.8	499.66	_PNM-NIS_	111	_PNM-NIS_	_PNM-NIS_	25.7	2.24	1.771	108.7	_PNM-NIS_	_PNM-NIS_	13.11.2014	28.09	_PNM-NIS_	16.33	_PNM-NIS_	55	31	_PNM-NIS_	3.7	8.06	222.7	_PNM-NIS_	_PNM-NIS_	_PNM-NIS_	146	_PNM-NIS_	2.45	1:2	54	_PNM-NIS_	1.265	_PNM-NIS_	31.4	9.52
30308944	Enrichment	C57BL/6NTac	f	double (Enrichment)	2014-06-17 06:00:00	30.2	557.79	_PNM-NIS_	112	_PNM-NIS_	_PNM-NIS_	26.7	2.25	1.859	109.2	_PNM-NIS_	_PNM-NIS_	13.11.2014	26.36	_PNM-NIS_	15.81	_PNM-NIS_	51	27	_PNM-NIS_	3.5	8.45	216.1	_PNM-NIS_	_PNM-NIS_	_PNM-NIS_	147	_PNM-NIS_	2.32	1:2	55.9	_PNM-NIS_	0.921	_PNM-NIS_	39.3	9.89
30309725	Enrichment	C57BL/6NTac	m	double (Enrichment)	2014-06-17 06:00:00	27.7	847.34	_PNM-NIS_	75	_PNM-NIS_	_PNM-NIS_	34.5	2.38	2.889	109	_PNM-NIS_	_PNM-NIS_	11.11.2014	22.29	_PNM-NIS_	13.53	_PNM-NIS_	44	51	_PNM-NIS_	4.7	9.79	238.5	_PNM-NIS_	_PNM-NIS_	_PNM-NIS_	151	_PNM-NIS_	2.51	1:2	57.6	_PNM-NIS_	1.646	_PNM-NIS_	37.1	11.56
30310359	Enrichment	DBA/2NCrl	m	con (Enrichment)	2014-07-01 06:00:00	26.8	724.41	_PNM-NIS_	107	_PNM-NIS_	_PNM-NIS_	27.1	2.26	2.705	105.6	_PNM-NIS_	_PNM-NIS_	25.11.2014	27.31	_PNM-NIS_	8.08	_PNM-NIS_	86	153	_PNM-NIS_	4.6	8.6	639.6	_PNM-NIS_	_PNM-NIS_	_PNM-NIS_	147	_PNM-NIS_	2.27	1:2	54.3	_PNM-NIS_	4.774	_PNM-NIS_	32.1	10.17
30310360	Enrichment	DBA/2NCrl	m	con (Enrichment)	2014-07-01 06:00:00	24.2	744.59	_PNM-NIS_	109	_PNM-NIS_	_PNM-NIS_	27	2.27	2.728	105.5	_PNM-NIS_	_PNM-NIS_	25.11.2014	23.82	_PNM-NIS_	12.66	_PNM-NIS_	87	144	_PNM-NIS_	4.6	7.52	381.5	_PNM-NIS_	_PNM-NIS_	_PNM-NIS_	147	_PNM-NIS_	2.3	1:2	50.4	_PNM-NIS_	3.432	_PNM-NIS_	29.3	12.79
30310361	Enrichment	DBA/2NCrl	m	con (Enrichment)	2014-07-01 06:00:00	28	793.83	_PNM-NIS_	109	_PNM-NIS_	_PNM-NIS_	24.7	2.37	2.925	106.4	_PNM-NIS_	_PNM-NIS_	25.11.2014	30.98	_PNM-NIS_	10.93	_PNM-NIS_	45	29	_PNM-NIS_	4.3	8.95	210.6	_PNM-NIS_	_PNM-NIS_	_PNM-NIS_	149	_PNM-NIS_	2.32	1:2	56.4	_PNM-NIS_	2.551	_PNM-NIS_	27.4	8.82
30310362	Enrichment	DBA/2NCrl	m	con (Enrichment)	2014-07-01 06:00:00	25.9	707.01	_PNM-NIS_	123	_PNM-NIS_	_PNM-NIS_	26.9	2.41	2.7	104.2	_PNM-NIS_	_PNM-NIS_	25.11.2014	27.58	_PNM-NIS_	13.08	_PNM-NIS_	65	23	_PNM-NIS_	4.3	8.18	230.1	_PNM-NIS_	_PNM-NIS_	_PNM-NIS_	147	_PNM-NIS_	2.42	1:2	55.4	_PNM-NIS_	3.355	_PNM-NIS_	31	9.51
30310363	Enrichment	DBA/2NCrl	m	con (Enrichment)	2014-07-01 06:00:00	25.9	724.59	_PNM-NIS_	112	_PNM-NIS_	_PNM-NIS_	28.3	2.3	2.55	105.8	_PNM-NIS_	_PNM-NIS_	25.11.2014	29.76	_PNM-NIS_	11.31	_PNM-NIS_	58	24	_PNM-NIS_	4.6	8.86	211.8	_PNM-NIS_	_PNM-NIS_	_PNM-NIS_	146	_PNM-NIS_	1.71	1:2	53	_PNM-NIS_	3.307	_PNM-NIS_	21.5	11.36
30310364	Enrichment	DBA/2NCrl	m	con (Enrichment)	2014-07-01 06:00:00	25.3	695.9	_PNM-NIS_	105	_PNM-NIS_	_PNM-NIS_	26.4	2.24	2.555	103.8	_PNM-NIS_	_PNM-NIS_	25.11.2014	29.58	_PNM-NIS_	12.01	_PNM-NIS_	62	18	_PNM-NIS_	4.6	9.14	133	_PNM-NIS_	_PNM-NIS_	_PNM-NIS_	144	_PNM-NIS_	1.78	1:2	52.6	_PNM-NIS_	3.865	_PNM-NIS_	18.6	10.19
30310365	Enrichment	DBA/2NCrl	m	con (Enrichment)	2014-07-01 06:00:00	25.7	683.68	_PNM-NIS_	119	_PNM-NIS_	_PNM-NIS_	25.1	2.31	2.723	105.3	_PNM-NIS_	_PNM-NIS_	25.11.2014	24.05	_PNM-NIS_	11.82	_PNM-NIS_	47	37	_PNM-NIS_	4.5	8.21	151.6	_PNM-NIS_	_PNM-NIS_	_PNM-NIS_	146	_PNM-NIS_	2.16	1:2	53	_PNM-NIS_	5.129	_PNM-NIS_	21.8	11.36
30310366	Enrichment	DBA/2NCrl	m	con (Enrichment)	2014-07-01 06:00:00	25.7	792.91	_PNM-NIS_	120	_PNM-NIS_	_PNM-NIS_	31.1	2.34	2.428	102.7	_PNM-NIS_	_PNM-NIS_	25.11.2014	34.85	_PNM-NIS_	11.46	_PNM-NIS_	58	25	_PNM-NIS_	4.5	8.99	145.4	_PNM-NIS_	_PNM-NIS_	_PNM-NIS_	144	_PNM-NIS_	2.54	1:2	52.2	_PNM-NIS_	3.626	_PNM-NIS_	18.3	11.51
30310367	Enrichment	DBA/2NCrl	m	con (Enrichment)	2014-07-01 06:00:00	23	724.59	_PNM-NIS_	63	_PNM-NIS_	_PNM-NIS_	27.2	2.41	2.609	104	_PNM-NIS_	_PNM-NIS_	25.11.2014	25.61	_PNM-NIS_	10.37	_PNM-NIS_	56	17	_PNM-NIS_	4.7	7.01	106.6	_PNM-NIS_	_PNM-NIS_	_PNM-NIS_	145	_PNM-NIS_	2.42	1:2	48.8	_PNM-NIS_	2.63	_PNM-NIS_	46.3	10.72
30310368	Enrichment	DBA/2NCrl	m	con (Enrichment)	2014-07-01 06:00:00	22.7	598.52	_PNM-NIS_	53	_PNM-NIS_	_PNM-NIS_	28.3	2.45	3.093	105.7	_PNM-NIS_	_PNM-NIS_	25.11.2014	33.45	_PNM-NIS_	9.33	_PNM-NIS_	41	30	_PNM-NIS_	4.3	8.37	122.7	_PNM-NIS_	_PNM-NIS_	_PNM-NIS_	148	_PNM-NIS_	3.05	1:2	49.3	_PNM-NIS_	4.984	_PNM-NIS_	45.5	9.66
30310369	Enrichment	DBA/2NCrl	m	nest (Enrichment)	2014-07-01 06:00:00	27.6	666.28	_PNM-NIS_	123	_PNM-NIS_	_PNM-NIS_	24.2	2.36	2.927	107.4	_PNM-NIS_	_PNM-NIS_	25.11.2014	35.96	_PNM-NIS_	13.08	_PNM-NIS_	44	28	_PNM-NIS_	3.9	6.82	179.3	_PNM-NIS_	_PNM-NIS_	_PNM-NIS_	148	_PNM-NIS_	2.51	1:2	55.5	_PNM-NIS_	2.761	_PNM-NIS_	16.3	8.77
30310370	Enrichment	DBA/2NCrl	m	nest (Enrichment)	2014-07-01 06:00:00	27.3	747	_PNM-NIS_	116	_PNM-NIS_	_PNM-NIS_	26	2.4	2.736	106.7	_PNM-NIS_	_PNM-NIS_	25.11.2014	32.89	_PNM-NIS_	13.4	_PNM-NIS_	62	55	_PNM-NIS_	4.2	8.43	247.1	_PNM-NIS_	_PNM-NIS_	_PNM-NIS_	148	_PNM-NIS_	2.5	1:2	56.2	_PNM-NIS_	3.342	_PNM-NIS_	20.7	9.84
30310371	Enrichment	DBA/2NCrl	m	nest (Enrichment)	2014-07-01 06:00:00	29.7	756.07	_PNM-NIS_	122	_PNM-NIS_	_PNM-NIS_	25.5	2.37	2.826	107.8	_PNM-NIS_	_PNM-NIS_	25.11.2014	32.07	_PNM-NIS_	14.16	_PNM-NIS_	54	80	_PNM-NIS_	4	8.41	324.8	_PNM-NIS_	_PNM-NIS_	_PNM-NIS_	149	_PNM-NIS_	2.1	1:2	58.8	_PNM-NIS_	2.265	_PNM-NIS_	27.5	10.57
30310372	Enrichment	DBA/2NCrl	m	nest (Enrichment)	2014-07-01 06:00:00	28.3	785.32	_PNM-NIS_	116	_PNM-NIS_	_PNM-NIS_	28.2	2.44	3.095	107	_PNM-NIS_	_PNM-NIS_	25.11.2014	32.43	_PNM-NIS_	12.77	_PNM-NIS_	50	52	_PNM-NIS_	4.4	8.67	253.6	_PNM-NIS_	_PNM-NIS_	_PNM-NIS_	149	_PNM-NIS_	2.06	1:2	57.2	_PNM-NIS_	4.782	_PNM-NIS_	26	12.25
30310373	Enrichment	DBA/2NCrl	m	nest (Enrichment)	2014-07-01 06:00:00	27.2	726.08	_PNM-NIS_	111	_PNM-NIS_	_PNM-NIS_	27.7	2.26	2.604	106	_PNM-NIS_	_PNM-NIS_	25.11.2014	25.55	_PNM-NIS_	11.32	_PNM-NIS_	40	37	_PNM-NIS_	4	9.3	156.9	_PNM-NIS_	_PNM-NIS_	_PNM-NIS_	147	_PNM-NIS_	1.59	1:2	53.8	_PNM-NIS_	3.334	_PNM-NIS_	28.7	12.14
30310374	Enrichment	DBA/2NCrl	m	nest (Enrichment)	2014-07-01 06:00:00	27.5	753.1	_PNM-NIS_	123	_PNM-NIS_	_PNM-NIS_	29.5	2.32	2.795	104.8	_PNM-NIS_	_PNM-NIS_	25.11.2014	31.41	_PNM-NIS_	11.6	_PNM-NIS_	53	93	_PNM-NIS_	4.5	8.79	252.9	_PNM-NIS_	_PNM-NIS_	_PNM-NIS_	147	_PNM-NIS_	2.19	1:2	56	_PNM-NIS_	2.701	_PNM-NIS_	23.1	11.54
30310375	Enrichment	DBA/2NCrl	m	nest (Enrichment)	2014-07-01 06:00:00	27.8	777.91	_PNM-NIS_	101	_PNM-NIS_	_PNM-NIS_	28.6	2.34	2.819	103.2	_PNM-NIS_	_PNM-NIS_	25.11.2014	27.83	_PNM-NIS_	11.1	_PNM-NIS_	42	62	_PNM-NIS_	4.3	9.17	186.8	_PNM-NIS_	_PNM-NIS_	_PNM-NIS_	146	_PNM-NIS_	2.11	1:2	56.3	_PNM-NIS_	4.19	_PNM-NIS_	33	12.74
30310376	Enrichment	DBA/2NCrl	m	nest (Enrichment)	2014-07-01 06:00:00	27	680.53	_PNM-NIS_	108	_PNM-NIS_	_PNM-NIS_	27.3	2.31	2.679	103.3	_PNM-NIS_	_PNM-NIS_	25.11.2014	32.32	_PNM-NIS_	14.43	_PNM-NIS_	55	128	_PNM-NIS_	4.4	8.4	293.4	_PNM-NIS_	_PNM-NIS_	_PNM-NIS_	146	_PNM-NIS_	2.58	1:2	56.1	_PNM-NIS_	2.665	_PNM-NIS_	24.5	9.67
30310377	Enrichment	DBA/2NCrl	m	nest (Enrichment)	2014-07-01 06:00:00	28.1	726.45	_PNM-NIS_	117	_PNM-NIS_	_PNM-NIS_	29.4	2.38	2.982	104.2	_PNM-NIS_	_PNM-NIS_	25.11.2014	29.24	_PNM-NIS_	12.89	_PNM-NIS_	50	83	_PNM-NIS_	4.3	7.55	225.1	_PNM-NIS_	_PNM-NIS_	_PNM-NIS_	147	_PNM-NIS_	2.63	1:2	57.5	_PNM-NIS_	3.296	_PNM-NIS_	30.3	9.11
30310378	Enrichment	DBA/2NCrl	m	nest (Enrichment)	2014-07-01 06:00:00	25.8	794.2	_PNM-NIS_	104	_PNM-NIS_	_PNM-NIS_	31.2	2.42	2.814	103.6	_PNM-NIS_	_PNM-NIS_	25.11.2014	36.06	_PNM-NIS_	12.03	_PNM-NIS_	42	20	_PNM-NIS_	4.4	8.79	124.7	_PNM-NIS_	_PNM-NIS_	_PNM-NIS_	147	_PNM-NIS_	3.39	1:2	54	_PNM-NIS_	2.648	_PNM-NIS_	15.9	10.82
30310379	Enrichment	DBA/2NCrl	m	double (Enrichment)	2014-07-01 06:00:00	28.6	881.03	_PNM-NIS_	110	_PNM-NIS_	_PNM-NIS_	27.7	2.43	3.532	104.7	_PNM-NIS_	_PNM-NIS_	25.11.2014	30.31	_PNM-NIS_	14.24	_PNM-NIS_	52	91	_PNM-NIS_	4	7.66	344.9	_PNM-NIS_	_PNM-NIS_	_PNM-NIS_	144	_PNM-NIS_	2.14	1:2	57.7	_PNM-NIS_	4.574	_PNM-NIS_	29.9	11.12
30310380	Enrichment	DBA/2NCrl	m	double (Enrichment)	2014-07-01 06:00:00	27	727.56	_PNM-NIS_	102	_PNM-NIS_	_PNM-NIS_	27.6	2.31	2.736	104.1	_PNM-NIS_	_PNM-NIS_	25.11.2014	31.59	_PNM-NIS_	12.61	_PNM-NIS_	47	39	_PNM-NIS_	4.1	8.02	245.6	_PNM-NIS_	_PNM-NIS_	_PNM-NIS_	143	_PNM-NIS_	2.15	1:2	53	_PNM-NIS_	2.605	_PNM-NIS_	23.5	9.44
30310381	Enrichment	DBA/2NCrl	m	double (Enrichment)	2014-07-01 06:00:00	28.4	753.66	_PNM-NIS_	117	_PNM-NIS_	_PNM-NIS_	26.8	2.36	2.909	106.5	_PNM-NIS_	_PNM-NIS_	25.11.2014	34.93	_PNM-NIS_	15.78	_PNM-NIS_	56	61	_PNM-NIS_	3.8	7.72	414.4	_PNM-NIS_	_PNM-NIS_	_PNM-NIS_	147	_PNM-NIS_	2.02	1:2	56.4	_PNM-NIS_	3.222	_PNM-NIS_	15.2	9.22
30310382	Enrichment	DBA/2NCrl	m	double (Enrichment)	2014-07-01 06:00:00	29.4	624.81	_PNM-NIS_	125	_PNM-NIS_	_PNM-NIS_	28	2.45	2.801	107.3	_PNM-NIS_	_PNM-NIS_	25.11.2014	38.34	_PNM-NIS_	15.59	_PNM-NIS_	46	41	_PNM-NIS_	4	8.49	236.2	_PNM-NIS_	_PNM-NIS_	_PNM-NIS_	149	_PNM-NIS_	2.11	1:2	58.5	_PNM-NIS_	2.776	_PNM-NIS_	23.9	9.92
30310383	Enrichment	DBA/2NCrl	m	double (Enrichment)	2014-07-01 06:00:00	26.1	754.96	_PNM-NIS_	140	_PNM-NIS_	_PNM-NIS_	26.5	2.46	2.764	107.9	_PNM-NIS_	_PNM-NIS_	25.11.2014	36.44	_PNM-NIS_	13.77	_PNM-NIS_	50	45	_PNM-NIS_	4.2	5.94	184.9	_PNM-NIS_	_PNM-NIS_	_PNM-NIS_	147	_PNM-NIS_	1.6	1:2	54	_PNM-NIS_	2.066	_PNM-NIS_	19.5	11.47
30310384	Enrichment	DBA/2NCrl	m	double (Enrichment)	2014-07-01 06:00:00	28.8	796.61	_PNM-NIS_	111	_PNM-NIS_	_PNM-NIS_	31.7	2.37	2.718	105.6	_PNM-NIS_	_PNM-NIS_	25.11.2014	28.7	_PNM-NIS_	12.63	_PNM-NIS_	60	33	_PNM-NIS_	4.5	8.61	157.5	_PNM-NIS_	_PNM-NIS_	_PNM-NIS_	148	_PNM-NIS_	1.93	1:2	56.9	_PNM-NIS_	2.881	_PNM-NIS_	33.6	11.26
30310385	Enrichment	DBA/2NCrl	m	double (Enrichment)	2014-07-01 06:00:00	28.8	766.99	_PNM-NIS_	119	_PNM-NIS_	_PNM-NIS_	29.4	2.35	2.909	105.2	_PNM-NIS_	_PNM-NIS_	25.11.2014	25.98	_PNM-NIS_	13.8	_PNM-NIS_	40	24	_PNM-NIS_	4.5	8.53	157.2	_PNM-NIS_	_PNM-NIS_	_PNM-NIS_	147	_PNM-NIS_	2.12	1:2	58.7	_PNM-NIS_	2.579	_PNM-NIS_	36.8	11.01
30310386	Enrichment	DBA/2NCrl	m	double (Enrichment)	2014-07-01 06:00:00	26	767.54	_PNM-NIS_	105	_PNM-NIS_	_PNM-NIS_	26.1	2.35	2.573	108	_PNM-NIS_	_PNM-NIS_	25.11.2014	22.87	_PNM-NIS_	10.9	_PNM-NIS_	75	78	_PNM-NIS_	4.8	8.18	242.7	_PNM-NIS_	_PNM-NIS_	_PNM-NIS_	149	_PNM-NIS_	2.45	1:2	52.5	_PNM-NIS_	2.443	_PNM-NIS_	31.2	12.45
30310387	Enrichment	DBA/2NCrl	m	double (Enrichment)	2014-07-01 06:00:00	28.2	733.11	_PNM-NIS_	110	_PNM-NIS_	_PNM-NIS_	27.8	2.54	2.85	109.3	_PNM-NIS_	_PNM-NIS_	25.11.2014	31.96	_PNM-NIS_	12.23	_PNM-NIS_	51	48	_PNM-NIS_	4.6	9.68	212.2	_PNM-NIS_	_PNM-NIS_	_PNM-NIS_	153	_PNM-NIS_	2.71	1:2	57.3	_PNM-NIS_	2.847	_PNM-NIS_	27.2	11.32
30310388	Enrichment	DBA/2NCrl	m	double (Enrichment)	2014-07-01 06:00:00	29	767.54	_PNM-NIS_	111	_PNM-NIS_	_PNM-NIS_	35.3	2.41	2.746	106	_PNM-NIS_	_PNM-NIS_	25.11.2014	28.95	_PNM-NIS_	11.14	_PNM-NIS_	50	80	_PNM-NIS_	4.5	6.95	256.3	_PNM-NIS_	_PNM-NIS_	_PNM-NIS_	148	_PNM-NIS_	2.99	1:2	56.7	_PNM-NIS_	2.809	_PNM-NIS_	33.8	12.42
30310389	Enrichment	DBA/2NCrl	f	con (Enrichment)	2014-07-01 06:00:00	28.2	724.59	_PNM-NIS_	165	_PNM-NIS_	_PNM-NIS_	23.7	2.33	1.73	109.3	_PNM-NIS_	_PNM-NIS_	27.11.2014	28.09	_PNM-NIS_	11.19	_PNM-NIS_	46	24	_PNM-NIS_	4	7.21	123.5	_PNM-NIS_	_PNM-NIS_	_PNM-NIS_	144	_PNM-NIS_	1.73	1:2	50.9	_PNM-NIS_	4.392	_PNM-NIS_	24.7	13.59
30310390	Enrichment	DBA/2NCrl	f	con (Enrichment)	2014-07-01 06:00:00	27.9	705.16	_PNM-NIS_	157	_PNM-NIS_	_PNM-NIS_	25.5	2.38	1.585	108	_PNM-NIS_	_PNM-NIS_	27.11.2014	32.71	_PNM-NIS_	11.91	_PNM-NIS_	45	49	_PNM-NIS_	3.9	7.76	159.6	_PNM-NIS_	_PNM-NIS_	_PNM-NIS_	146	_PNM-NIS_	2.18	1:2	52	_PNM-NIS_	2.81	_PNM-NIS_	18.9	8.84
30310391	Enrichment	DBA/2NCrl	f	con (Enrichment)	2014-07-01 06:00:00	28.4	727.56	_PNM-NIS_	160	_PNM-NIS_	_PNM-NIS_	25.1	2.44	1.777	109.4	_PNM-NIS_	_PNM-NIS_	27.11.2014	27.45	_PNM-NIS_	12.63	_PNM-NIS_	51	34	_PNM-NIS_	4	7.8	184.2	_PNM-NIS_	_PNM-NIS_	_PNM-NIS_	146	_PNM-NIS_	2.46	1:2	51.8	_PNM-NIS_	3.511	_PNM-NIS_	25.6	12.04
30310392	Enrichment	DBA/2NCrl	f	con (Enrichment)	2014-07-01 06:00:00	27.2	699.05	_PNM-NIS_	150	_PNM-NIS_	_PNM-NIS_	26.1	2.35	1.841	109.1	_PNM-NIS_	_PNM-NIS_	27.11.2014	27.02	_PNM-NIS_	11.99	_PNM-NIS_	42	20	_PNM-NIS_	4.1	8.21	119.9	_PNM-NIS_	_PNM-NIS_	_PNM-NIS_	147	_PNM-NIS_	2.66	1:2	48	_PNM-NIS_	4.487	_PNM-NIS_	26.1	10.26
30310393	Enrichment	DBA/2NCrl	f	con (Enrichment)	2014-07-01 06:00:00	27.3	730.15	_PNM-NIS_	136	_PNM-NIS_	_PNM-NIS_	26.2	2.42	1.8	109.5	_PNM-NIS_	_PNM-NIS_	27.11.2014	28.47	_PNM-NIS_	11.2	_PNM-NIS_	45	40	_PNM-NIS_	4.5	8.19	127.6	_PNM-NIS_	_PNM-NIS_	_PNM-NIS_	146	_PNM-NIS_	2.93	1:2	50.4	_PNM-NIS_	3.689	_PNM-NIS_	24.8	10.92
30310394	Enrichment	DBA/2NCrl	f	con (Enrichment)	2014-07-01 06:00:00	28.4	687.38	_PNM-NIS_	158	_PNM-NIS_	_PNM-NIS_	24.7	2.27	1.676	113.6	_PNM-NIS_	_PNM-NIS_	27.11.2014	31.28	_PNM-NIS_	8.82	_PNM-NIS_	84	32	_PNM-NIS_	4.5	6.75	276.7	_PNM-NIS_	_PNM-NIS_	_PNM-NIS_	151	_PNM-NIS_	1.52	1:2	53	_PNM-NIS_	4.017	_PNM-NIS_	27.9	13.49
30310395	Enrichment	DBA/2NCrl	f	con (Enrichment)	2014-07-01 06:00:00	30.4	727	_PNM-NIS_	165	_PNM-NIS_	_PNM-NIS_	25.2	2.42	1.614	112.8	_PNM-NIS_	_PNM-NIS_	27.11.2014	29.03	_PNM-NIS_	12.13	_PNM-NIS_	65	22	_PNM-NIS_	4	7.3	255.6	_PNM-NIS_	_PNM-NIS_	_PNM-NIS_	149	_PNM-NIS_	1.62	1:2	54.8	_PNM-NIS_	3.299	_PNM-NIS_	31.6	12.19
30310396	Enrichment	DBA/2NCrl	f	con (Enrichment)	2014-07-01 06:00:00	28.5	674.42	_PNM-NIS_	162	_PNM-NIS_	_PNM-NIS_	24.1	2.31	1.95	112.6	_PNM-NIS_	_PNM-NIS_	27.11.2014	28.15	_PNM-NIS_	12.24	_PNM-NIS_	63	25	_PNM-NIS_	4.3	6.49	241.1	_PNM-NIS_	_PNM-NIS_	_PNM-NIS_	148	_PNM-NIS_	1.82	1:2	53.2	_PNM-NIS_	2.957	_PNM-NIS_	31.2	13.22
30310397	Enrichment	DBA/2NCrl	f	con (Enrichment)	2014-07-01 06:00:00	28.1	740.52	_PNM-NIS_	137	_PNM-NIS_	_PNM-NIS_	21.7	2.39	1.753	111	_PNM-NIS_	_PNM-NIS_	27.11.2014	27.47	_PNM-NIS_	12.29	_PNM-NIS_	53	21	_PNM-NIS_	3.7	7.57	186.7	_PNM-NIS_	_PNM-NIS_	_PNM-NIS_	148	_PNM-NIS_	1.77	1:2	52.3	_PNM-NIS_	3.625	_PNM-NIS_	38.2	11.97
30310398	Enrichment	DBA/2NCrl	f	con (Enrichment)	2014-07-01 06:00:00	26	800.13	_PNM-NIS_	154	_PNM-NIS_	_PNM-NIS_	21.7	2.3	1.813	109.9	_PNM-NIS_	_PNM-NIS_	27.11.2014	33.52	_PNM-NIS_	10.29	_PNM-NIS_	84	170	_PNM-NIS_	4.7	9.29	457.6	_PNM-NIS_	_PNM-NIS_	_PNM-NIS_	150	_PNM-NIS_	2.08	1:2	48.9	_PNM-NIS_	3.059	_PNM-NIS_	17.9	12.77
30310400	Enrichment	DBA/2NCrl	f	nest (Enrichment)	2014-07-01 06:00:00	28.1	630.55	_PNM-NIS_	166	_PNM-NIS_	_PNM-NIS_	24.5	2.39	1.883	110.7	_PNM-NIS_	_PNM-NIS_	27.11.2014	28.47	_PNM-NIS_	9.2	_PNM-NIS_	45	27	_PNM-NIS_	4.7	6.76	113.6	_PNM-NIS_	_PNM-NIS_	_PNM-NIS_	147	_PNM-NIS_	2.77	1:2	51.2	_PNM-NIS_	5.281	_PNM-NIS_	28.6	14.92
30310401	Enrichment	DBA/2NCrl	f	nest (Enrichment)	2014-07-01 06:00:00	26.6	773.65	_PNM-NIS_	149	_PNM-NIS_	_PNM-NIS_	24.4	2.41	1.769	107.3	_PNM-NIS_	_PNM-NIS_	27.11.2014	23.26	_PNM-NIS_	10.05	_PNM-NIS_	50	59	_PNM-NIS_	4.4	7.56	194.2	_PNM-NIS_	_PNM-NIS_	_PNM-NIS_	144	_PNM-NIS_	3.4	1:2	51.4	_PNM-NIS_	4.454	_PNM-NIS_	36.1	12.87
30310402	Enrichment	DBA/2NCrl	f	nest (Enrichment)	2014-07-01 06:00:00	25.6	639.44	_PNM-NIS_	160	_PNM-NIS_	_PNM-NIS_	22.6	2.31	1.446	111.7	_PNM-NIS_	_PNM-NIS_	27.11.2014	35.47	_PNM-NIS_	9.61	_PNM-NIS_	68	35	_PNM-NIS_	4.8	7.35	191.6	_PNM-NIS_	_PNM-NIS_	_PNM-NIS_	147	_PNM-NIS_	3.32	1:2	48.4	_PNM-NIS_	2.81	_PNM-NIS_	16.1	13.92
30310403	Enrichment	DBA/2NCrl	f	nest (Enrichment)	2014-07-01 06:00:00	27.9	744.4	_PNM-NIS_	134	_PNM-NIS_	_PNM-NIS_	26.3	2.53	1.901	109.8	_PNM-NIS_	_PNM-NIS_	27.11.2014	28.33	_PNM-NIS_	11.86	_PNM-NIS_	49	51	_PNM-NIS_	4.2	6.05	171.8	_PNM-NIS_	_PNM-NIS_	_PNM-NIS_	149	_PNM-NIS_	4.03	1:2	51.4	_PNM-NIS_	3.057	_PNM-NIS_	30.7	13.47
30310404	Enrichment	DBA/2NCrl	f	nest (Enrichment)	2014-07-01 06:00:00	27.6	701.27	_PNM-NIS_	154	_PNM-NIS_	_PNM-NIS_	23.5	2.35	1.74	110	_PNM-NIS_	_PNM-NIS_	27.11.2014	29.53	_PNM-NIS_	10.8	_PNM-NIS_	47	23	_PNM-NIS_	4.5	8.19	116.8	_PNM-NIS_	_PNM-NIS_	_PNM-NIS_	148	_PNM-NIS_	3.25	1:2	50.1	_PNM-NIS_	4.395	_PNM-NIS_	23.5	12.32
30310405	Enrichment	DBA/2NCrl	f	nest (Enrichment)	2014-07-01 06:00:00	28.1	704.97	_PNM-NIS_	132	_PNM-NIS_	_PNM-NIS_	27.2	2.46	1.864	110.3	_PNM-NIS_	_PNM-NIS_	27.11.2014	28.29	_PNM-NIS_	11.47	_PNM-NIS_	45	25	_PNM-NIS_	4.7	6.3	122.5	_PNM-NIS_	_PNM-NIS_	_PNM-NIS_	149	_PNM-NIS_	3.4	1:2	50.2	_PNM-NIS_	4.059	_PNM-NIS_	30.9	12.57
30310406	Enrichment	DBA/2NCrl	f	nest (Enrichment)	2014-07-01 06:00:00	27.5	723.67	_PNM-NIS_	167	_PNM-NIS_	_PNM-NIS_	23.8	2.38	1.508	113.7	_PNM-NIS_	_PNM-NIS_	27.11.2014	26.2	_PNM-NIS_	11.61	_PNM-NIS_	54	29	_PNM-NIS_	4.4	4.87	144.5	_PNM-NIS_	_PNM-NIS_	_PNM-NIS_	151	_PNM-NIS_	3.77	1:2	51.5	_PNM-NIS_	2.13	_PNM-NIS_	30.5	9.57
30310407	Enrichment	DBA/2NCrl	f	nest (Enrichment)	2014-07-01 06:00:00	27.6	731.07	_PNM-NIS_	154	_PNM-NIS_	_PNM-NIS_	24.2	2.36	1.28	112.9	_PNM-NIS_	_PNM-NIS_	27.11.2014	28.45	_PNM-NIS_	12.47	_PNM-NIS_	55	48	_PNM-NIS_	4.8	6.4	203.3	_PNM-NIS_	_PNM-NIS_	_PNM-NIS_	151	_PNM-NIS_	3.68	1:2	49.8	_PNM-NIS_	2.654	_PNM-NIS_	28.8	10.97
30310408	Enrichment	DBA/2NCrl	f	nest (Enrichment)	2014-07-01 06:00:00	25.7	729.04	_PNM-NIS_	210	_PNM-NIS_	_PNM-NIS_	22.2	2.41	1.309	110.4	_PNM-NIS_	_PNM-NIS_	27.11.2014	33.57	_PNM-NIS_	11.03	_PNM-NIS_	62	29	_PNM-NIS_	4.9	5.75	158.9	_PNM-NIS_	_PNM-NIS_	_PNM-NIS_	149	_PNM-NIS_	3.92	1:2	49.9	_PNM-NIS_	3.127	_PNM-NIS_	20	13.6
30310409	Enrichment	DBA/2NCrl	f	double (Enrichment)	2014-07-01 06:00:00	28.2	772.54	_PNM-NIS_	136	_PNM-NIS_	_PNM-NIS_	23.1	2.37	1.673	110.4	_PNM-NIS_	_PNM-NIS_	27.11.2014	24.87	_PNM-NIS_	14.41	_PNM-NIS_	55	57	_PNM-NIS_	3.6	6.96	166.7	_PNM-NIS_	_PNM-NIS_	_PNM-NIS_	147	_PNM-NIS_	2.35	1:2	51.8	_PNM-NIS_	2.368	_PNM-NIS_	31.1	10.11
30310410	Enrichment	DBA/2NCrl	f	double (Enrichment)	2014-07-01 06:00:00	26.2	808.64	_PNM-NIS_	158	_PNM-NIS_	_PNM-NIS_	23.5	2.34	1.746	110.3	_PNM-NIS_	_PNM-NIS_	27.11.2014	28.65	_PNM-NIS_	12.69	_PNM-NIS_	51	21	_PNM-NIS_	3.5	6.81	99.4	_PNM-NIS_	_PNM-NIS_	_PNM-NIS_	147	_PNM-NIS_	2.45	1:2	51.2	_PNM-NIS_	3.518	_PNM-NIS_	29	10.51
30310411	Enrichment	DBA/2NCrl	f	double (Enrichment)	2014-07-01 06:00:00	29.4	758.29	_PNM-NIS_	145	_PNM-NIS_	_PNM-NIS_	23.1	2.44	1.513	111.6	_PNM-NIS_	_PNM-NIS_	27.11.2014	30.6	_PNM-NIS_	12.05	_PNM-NIS_	65	48	_PNM-NIS_	3.8	8.24	180.3	_PNM-NIS_	_PNM-NIS_	_PNM-NIS_	150	_PNM-NIS_	2.21	1:2	55.1	_PNM-NIS_	2.378	_PNM-NIS_	27	11.02
30310412	Enrichment	DBA/2NCrl	f	double (Enrichment)	2014-07-01 06:00:00	29	725.15	_PNM-NIS_	182	_PNM-NIS_	_PNM-NIS_	25.4	2.45	1.658	112.5	_PNM-NIS_	_PNM-NIS_	27.11.2014	23.05	_PNM-NIS_	14.02	_PNM-NIS_	50	23	_PNM-NIS_	3.9	6.89	113.9	_PNM-NIS_	_PNM-NIS_	_PNM-NIS_	150	_PNM-NIS_	3.22	1:2	53.4	_PNM-NIS_	1.601	_PNM-NIS_	31.2	9.27
30310413	Enrichment	DBA/2NCrl	f	double (Enrichment)	2014-07-01 06:00:00	27	560.02	_PNM-NIS_	179	_PNM-NIS_	_PNM-NIS_	22.4	2.36	1.637	113.7	_PNM-NIS_	_PNM-NIS_	27.11.2014	27.86	_PNM-NIS_	11.03	_PNM-NIS_	65	80	_PNM-NIS_	4.3	7	214.9	_PNM-NIS_	_PNM-NIS_	_PNM-NIS_	151	_PNM-NIS_	2.81	1:2	50.4	_PNM-NIS_	3.104	_PNM-NIS_	26.1	11.95
30310414	Enrichment	DBA/2NCrl	f	double (Enrichment)	2014-07-01 06:00:00	27.7	815.68	_PNM-NIS_	141	_PNM-NIS_	_PNM-NIS_	21.2	2.32	1.952	111.5	_PNM-NIS_	_PNM-NIS_	27.11.2014	28.42	_PNM-NIS_	11.89	_PNM-NIS_	53	24	_PNM-NIS_	3.8	7.69	212.2	_PNM-NIS_	_PNM-NIS_	_PNM-NIS_	147	_PNM-NIS_	1.87	1:2	53.1	_PNM-NIS_	2.965	_PNM-NIS_	28.7	11.69
30310415	Enrichment	DBA/2NCrl	f	double (Enrichment)	2014-07-01 06:00:00	27.5	690.72	_PNM-NIS_	143	_PNM-NIS_	_PNM-NIS_	25.6	2.31	1.554	109.9	_PNM-NIS_	_PNM-NIS_	27.11.2014	29.15	_PNM-NIS_	12.71	_PNM-NIS_	53	22	_PNM-NIS_	4	8.23	179.2	_PNM-NIS_	_PNM-NIS_	_PNM-NIS_	147	_PNM-NIS_	2.01	1:2	51	_PNM-NIS_	4.578	_PNM-NIS_	29.6	11.87
30310416	Enrichment	DBA/2NCrl	f	double (Enrichment)	2014-07-01 06:00:00	28.6	735.52	_PNM-NIS_	137	_PNM-NIS_	_PNM-NIS_	20.2	2.4	1.973	112.1	_PNM-NIS_	_PNM-NIS_	27.11.2014	39.48	_PNM-NIS_	10.16	_PNM-NIS_	52	17	_PNM-NIS_	4.3	9.51	303.6	_PNM-NIS_	_PNM-NIS_	_PNM-NIS_	149	_PNM-NIS_	2.55	1:2	54	_PNM-NIS_	3.015	_PNM-NIS_	10.7	12.55
30310417	Enrichment	DBA/2NCrl	f	double (Enrichment)	2014-07-01 06:00:00	28.8	791.61	_PNM-NIS_	133	_PNM-NIS_	_PNM-NIS_	23.2	2.49	2.227	112.5	_PNM-NIS_	_PNM-NIS_	27.11.2014	28.04	_PNM-NIS_	11.01	_PNM-NIS_	56	72	_PNM-NIS_	4.2	8.62	349	_PNM-NIS_	_PNM-NIS_	_PNM-NIS_	152	_PNM-NIS_	2.9	1:2	53.9	_PNM-NIS_	2.917	_PNM-NIS_	27.3	12.64
30310418	Enrichment	DBA/2NCrl	f	double (Enrichment)	2014-07-01 06:00:00	26.9	659.98	_PNM-NIS_	187	_PNM-NIS_	_PNM-NIS_	25.1	2.52	1.836	112.8	_PNM-NIS_	_PNM-NIS_	27.11.2014	27.75	_PNM-NIS_	10.73	_PNM-NIS_	54	21	_PNM-NIS_	4.8	9.39	218.9	_PNM-NIS_	_PNM-NIS_	_PNM-NIS_	150	_PNM-NIS_	2.78	1:2	50.5	_PNM-NIS_	5.619	_PNM-NIS_	23.8	13.55
30327051	Enrichment	C57BL/6NTac	m	con (Enrichment)	2014-12-30 06:00:00	28.1	729.45	_PNM-NIS_	65	_PNM-NIS_	_PNM-NIS_	25.6	2.37	2.744	108.7	_PNM-NIS_	_PNM-NIS_	28.05.2015	18.43	_PNM-NIS_	10.97	_PNM-NIS_	60	35	_PNM-NIS_	4	7.54	324.6	_PNM-NIS_	_PNM-NIS_	_PNM-NIS_	148	_PNM-NIS_	1.72	1:2	54.3	_PNM-NIS_	1.511	_PNM-NIS_	35.5	9.42
30327052	Enrichment	C57BL/6NTac	m	con (Enrichment)	2014-12-30 06:00:00	27.8	635.41	_PNM-NIS_	69	_PNM-NIS_	_PNM-NIS_	27.5	2.34	2.477	109.1	_PNM-NIS_	_PNM-NIS_	28.05.2015	18.32	_PNM-NIS_	10.46	_PNM-NIS_	41	34	_PNM-NIS_	4.3	7.48	266.1	_PNM-NIS_	_PNM-NIS_	_PNM-NIS_	148	_PNM-NIS_	1.53	1:2	51	_PNM-NIS_	1.48	_PNM-NIS_	37.3	10.47
30327053	Enrichment	C57BL/6NTac	m	con (Enrichment)	2014-12-30 06:00:00	25.9	769.85	_PNM-NIS_	69	_PNM-NIS_	_PNM-NIS_	37.4	2.32	2.865	103.6	_PNM-NIS_	_PNM-NIS_	28.05.2015	20.31	_PNM-NIS_	12.13	_PNM-NIS_	44	42	_PNM-NIS_	3.8	8.12	293.8	_PNM-NIS_	_PNM-NIS_	_PNM-NIS_	142	_PNM-NIS_	1.5	1:2	51.8	_PNM-NIS_	2.238	_PNM-NIS_	40.9	9.32
30327054	Enrichment	C57BL/6NTac	m	con (Enrichment)	2014-12-30 06:00:00	28.3	631.61	_PNM-NIS_	80	_PNM-NIS_	_PNM-NIS_	29.1	2.38	2.41	108.3	_PNM-NIS_	_PNM-NIS_	28.05.2015	21.33	_PNM-NIS_	13.38	_PNM-NIS_	46	48	_PNM-NIS_	4.5	7.78	269.9	_PNM-NIS_	_PNM-NIS_	_PNM-NIS_	147	_PNM-NIS_	1.52	1:2	52.8	_PNM-NIS_	1.355	_PNM-NIS_	37.2	10.12
30327055	Enrichment	C57BL/6NTac	m	con (Enrichment)	2014-12-30 06:00:00	26	675.09	_PNM-NIS_	67	_PNM-NIS_	_PNM-NIS_	32.7	2.29	2.744	103.6	_PNM-NIS_	_PNM-NIS_	28.05.2015	18.78	_PNM-NIS_	14.93	_PNM-NIS_	48	54	_PNM-NIS_	4.2	9.11	321.6	_PNM-NIS_	_PNM-NIS_	_PNM-NIS_	140	_PNM-NIS_	1.56	1:2	49	_PNM-NIS_	1.966	_PNM-NIS_	35.9	10.86
30327056	Enrichment	C57BL/6NTac	m	con (Enrichment)	2014-12-30 06:00:00	28.4	669.11	_PNM-NIS_	62	_PNM-NIS_	_PNM-NIS_	29.9	2.36	2.79	109.1	_PNM-NIS_	_PNM-NIS_	28.05.2015	17.83	_PNM-NIS_	17.14	_PNM-NIS_	65	38	_PNM-NIS_	3.6	7.56	239.5	_PNM-NIS_	_PNM-NIS_	_PNM-NIS_	148	_PNM-NIS_	2.26	1:2	51.5	_PNM-NIS_	2.193	_PNM-NIS_	35.2	10.31
30327057	Enrichment	C57BL/6NTac	m	con (Enrichment)	2014-12-30 06:00:00	27.2	594.1	_PNM-NIS_	69	_PNM-NIS_	_PNM-NIS_	27.9	2.39	2.345	109	_PNM-NIS_	_PNM-NIS_	28.05.2015	20.31	_PNM-NIS_	14.07	_PNM-NIS_	46	26	_PNM-NIS_	3.8	9.15	215.5	_PNM-NIS_	_PNM-NIS_	_PNM-NIS_	148	_PNM-NIS_	2.19	1:2	49.5	_PNM-NIS_	1.88	_PNM-NIS_	27.2	9.34
30327058	Enrichment	C57BL/6NTac	m	con (Enrichment)	2014-12-30 06:00:00	27	724.01	_PNM-NIS_	75	_PNM-NIS_	_PNM-NIS_	37.2	2.31	2.997	108	_PNM-NIS_	_PNM-NIS_	28.05.2015	19.8	_PNM-NIS_	18.27	_PNM-NIS_	56	38	_PNM-NIS_	4.3	6.9	250.3	_PNM-NIS_	_PNM-NIS_	_PNM-NIS_	148	_PNM-NIS_	2.66	1:2	50	_PNM-NIS_	2.017	_PNM-NIS_	32.8	11.66
30327059	Enrichment	C57BL/6NTac	m	con (Enrichment)	2014-12-30 06:00:00	28.1	623.46	_PNM-NIS_	77	_PNM-NIS_	_PNM-NIS_	32.4	2.38	2.622	108.4	_PNM-NIS_	_PNM-NIS_	28.05.2015	20.41	_PNM-NIS_	11.91	_PNM-NIS_	50	31	_PNM-NIS_	4	9.84	222.4	_PNM-NIS_	_PNM-NIS_	_PNM-NIS_	149	_PNM-NIS_	2.92	1:2	50.6	_PNM-NIS_	1.929	_PNM-NIS_	32.5	11.56
30327060	Enrichment	C57BL/6NTac	m	con (Enrichment)	2014-12-30 06:00:00	28.2	710.06	_PNM-NIS_	65	_PNM-NIS_	_PNM-NIS_	32.3	2.36	2.971	107.5	_PNM-NIS_	_PNM-NIS_	28.05.2015	20.13	_PNM-NIS_	15.71	_PNM-NIS_	45	37	_PNM-NIS_	3.9	7.72	225.9	_PNM-NIS_	_PNM-NIS_	_PNM-NIS_	145	_PNM-NIS_	1.48	1:2	52.8	_PNM-NIS_	1.775	_PNM-NIS_	31.7	10.06
30327061	Enrichment	C57BL/6NTac	m	nest (Enrichment)	2014-12-30 06:00:00	26.6	753	_PNM-NIS_	71	_PNM-NIS_	_PNM-NIS_	30.4	2.35	2.633	110.8	_PNM-NIS_	_PNM-NIS_	28.05.2015	20.36	_PNM-NIS_	13.68	_PNM-NIS_	46	35	_PNM-NIS_	4	8.47	260.7	_PNM-NIS_	_PNM-NIS_	_PNM-NIS_	150	_PNM-NIS_	1.79	1:2	54.1	_PNM-NIS_	2.136	_PNM-NIS_	42.5	8.96
30327062	Enrichment	C57BL/6NTac	m	nest (Enrichment)	2014-12-30 06:00:00	27.9	618.02	_PNM-NIS_	69	_PNM-NIS_	_PNM-NIS_	26.1	2.36	2.648	109.7	_PNM-NIS_	_PNM-NIS_	28.05.2015	23.42	_PNM-NIS_	12.29	_PNM-NIS_	49	57	_PNM-NIS_	4.6	7.7	306.2	_PNM-NIS_	_PNM-NIS_	_PNM-NIS_	148	_PNM-NIS_	1.49	1:2	54.7	_PNM-NIS_	1.121	_PNM-NIS_	30.3	8.77
30327063	Enrichment	C57BL/6NTac	m	nest (Enrichment)	2014-12-30 06:00:00	26.9	625.99	_PNM-NIS_	63	_PNM-NIS_	_PNM-NIS_	28.2	2.4	2.483	110.6	_PNM-NIS_	_PNM-NIS_	28.05.2015	23.58	_PNM-NIS_	12.39	_PNM-NIS_	52	129	_PNM-NIS_	4.5	7.09	435.7	_PNM-NIS_	_PNM-NIS_	_PNM-NIS_	149	_PNM-NIS_	1.6	1:2	51.4	_PNM-NIS_	1.666	_PNM-NIS_	29.8	8.89
30327064	Enrichment	C57BL/6NTac	m	nest (Enrichment)	2014-12-30 06:00:00	27.6	623.28	_PNM-NIS_	77	_PNM-NIS_	_PNM-NIS_	27.6	2.37	2.436	109.2	_PNM-NIS_	_PNM-NIS_	28.05.2015	21.58	_PNM-NIS_	13.93	_PNM-NIS_	41	40	_PNM-NIS_	4.3	8.51	266.6	_PNM-NIS_	_PNM-NIS_	_PNM-NIS_	148	_PNM-NIS_	1.55	1:2	52.2	_PNM-NIS_	1.162	_PNM-NIS_	32.9	9.51
30327065	Enrichment	C57BL/6NTac	m	nest (Enrichment)	2014-12-30 06:00:00	26.9	697.74	_PNM-NIS_	70	_PNM-NIS_	_PNM-NIS_	27.9	2.39	2.537	108.3	_PNM-NIS_	_PNM-NIS_	28.05.2015	18.68	_PNM-NIS_	14.18	_PNM-NIS_	44	33	_PNM-NIS_	4	8.74	228	_PNM-NIS_	_PNM-NIS_	_PNM-NIS_	148	_PNM-NIS_	3.32	1:2	50	_PNM-NIS_	1.451	_PNM-NIS_	34.6	10.04
30327066	Enrichment	C57BL/6NTac	m	nest (Enrichment)	2014-12-30 06:00:00	27.9	625.27	_PNM-NIS_	78	_PNM-NIS_	_PNM-NIS_	28.3	2.32	2.527	107.9	_PNM-NIS_	_PNM-NIS_	28.05.2015	19.68	_PNM-NIS_	9.59	_PNM-NIS_	44	31	_PNM-NIS_	4.3	8.51	201.9	_PNM-NIS_	_PNM-NIS_	_PNM-NIS_	148	_PNM-NIS_	3.01	1:2	51.2	_PNM-NIS_	1.425	_PNM-NIS_	31.1	10.89
30327067	Enrichment	C57BL/6NTac	m	nest (Enrichment)	2014-12-30 06:00:00	29.5	719.48	_PNM-NIS_	97	_PNM-NIS_	_PNM-NIS_	33.3	2.45	2.387	107.5	_PNM-NIS_	_PNM-NIS_	28.05.2015	19.28	_PNM-NIS_	16.06	_PNM-NIS_	43	28	_PNM-NIS_	4.3	7.23	201.4	_PNM-NIS_	_PNM-NIS_	_PNM-NIS_	148	_PNM-NIS_	3.53	1:2	53.4	_PNM-NIS_	1.29	_PNM-NIS_	35.5	11.44
30327068	Enrichment	C57BL/6NTac	m	nest (Enrichment)	2014-12-30 06:00:00	28.9	913.53	_PNM-NIS_	95	_PNM-NIS_	_PNM-NIS_	33.2	2.47	3.382	107.3	_PNM-NIS_	_PNM-NIS_	28.05.2015	18.77	_PNM-NIS_	11.41	_PNM-NIS_	44	28	_PNM-NIS_	5	7.19	215.7	_PNM-NIS_	_PNM-NIS_	_PNM-NIS_	148	_PNM-NIS_	3.58	1:2	52.6	_PNM-NIS_	1.669	_PNM-NIS_	36.3	13.15
30327069	Enrichment	C57BL/6NTac	m	nest (Enrichment)	2014-12-30 06:00:00	29	641.39	_PNM-NIS_	66	_PNM-NIS_	_PNM-NIS_	36.9	2.38	2.847	106.9	_PNM-NIS_	_PNM-NIS_	28.05.2015	21.52	_PNM-NIS_	13.57	_PNM-NIS_	46	30	_PNM-NIS_	4.7	7.17	293.9	_PNM-NIS_	_PNM-NIS_	_PNM-NIS_	148	_PNM-NIS_	4.07	1:2	52.1	_PNM-NIS_	1.867	_PNM-NIS_	31.6	13.29
30327070	Enrichment	C57BL/6NTac	m	nest (Enrichment)	2014-12-30 06:00:00	27.7	744.49	_PNM-NIS_	71	_PNM-NIS_	_PNM-NIS_	33.5	2.32	2.767	108	_PNM-NIS_	_PNM-NIS_	28.05.2015	20.9	_PNM-NIS_	16.45	_PNM-NIS_	40	37	_PNM-NIS_	4	8.82	177.4	_PNM-NIS_	_PNM-NIS_	_PNM-NIS_	146	_PNM-NIS_	1.7	1:2	51.2	_PNM-NIS_	2.357	_PNM-NIS_	30.9	10.14
30327071	Enrichment	C57BL/6NTac	m	double (Enrichment)	2014-12-30 06:00:00	28.6	615.3	_PNM-NIS_	68	_PNM-NIS_	_PNM-NIS_	25.3	2.33	2.433	109.1	_PNM-NIS_	_PNM-NIS_	28.05.2015	23.35	_PNM-NIS_	13.01	_PNM-NIS_	53	39	_PNM-NIS_	4.7	7.46	276.3	_PNM-NIS_	_PNM-NIS_	_PNM-NIS_	146	_PNM-NIS_	1.66	1:2	54.8	_PNM-NIS_	1.05	_PNM-NIS_	32.1	8.67
30327072	Enrichment	C57BL/6NTac	m	double (Enrichment)	2014-12-30 06:00:00	29.1	614.22	_PNM-NIS_	64	_PNM-NIS_	_PNM-NIS_	26.4	2.39	2.47	110.1	_PNM-NIS_	_PNM-NIS_	28.05.2015	23.78	_PNM-NIS_	13.48	_PNM-NIS_	70	37	_PNM-NIS_	4.5	6.74	315.6	_PNM-NIS_	_PNM-NIS_	_PNM-NIS_	148	_PNM-NIS_	1.52	1:2	54	_PNM-NIS_	1.263	_PNM-NIS_	36.3	8.87
30327073	Enrichment	C57BL/6NTac	m	double (Enrichment)	2014-12-30 06:00:00	28	783.99	_PNM-NIS_	72	_PNM-NIS_	_PNM-NIS_	33.4	2.43	2.953	108	_PNM-NIS_	_PNM-NIS_	28.05.2015	22.76	_PNM-NIS_	14.62	_PNM-NIS_	46	30	_PNM-NIS_	4.1	7.43	249.5	_PNM-NIS_	_PNM-NIS_	_PNM-NIS_	148	_PNM-NIS_	1.68	1:2	54.1	_PNM-NIS_	1.726	_PNM-NIS_	41.8	8.94
30327074	Enrichment	C57BL/6NTac	m	double (Enrichment)	2014-12-30 06:00:00	28.6	623.09	_PNM-NIS_	61	_PNM-NIS_	_PNM-NIS_	29.4	2.35	2.708	110.1	_PNM-NIS_	_PNM-NIS_	28.05.2015	23.28	_PNM-NIS_	15.06	_PNM-NIS_	46	68	_PNM-NIS_	4.4	7.71	443	_PNM-NIS_	_PNM-NIS_	_PNM-NIS_	148	_PNM-NIS_	1.54	1:2	51.7	_PNM-NIS_	1.586	_PNM-NIS_	23.9	10.81
30327075	Enrichment	C57BL/6NTac	m	double (Enrichment)	2014-12-30 06:00:00	30.3	686.51	_PNM-NIS_	71	_PNM-NIS_	_PNM-NIS_	32.9	2.43	3.22	107.6	_PNM-NIS_	_PNM-NIS_	28.05.2015	21.08	_PNM-NIS_	11.65	_PNM-NIS_	49	28	_PNM-NIS_	4.3	7.43	256.8	_PNM-NIS_	_PNM-NIS_	_PNM-NIS_	150	_PNM-NIS_	3.05	1:2	56	_PNM-NIS_	1.792	_PNM-NIS_	26.9	11.54
30327076	Enrichment	C57BL/6NTac	m	double (Enrichment)	2014-12-30 06:00:00	27.2	651.72	_PNM-NIS_	48	_PNM-NIS_	_PNM-NIS_	34	2.34	2.645	108.5	_PNM-NIS_	_PNM-NIS_	28.05.2015	17.48	_PNM-NIS_	16.66	_PNM-NIS_	71	54	_PNM-NIS_	4.8	7.32	437.3	_PNM-NIS_	_PNM-NIS_	_PNM-NIS_	147	_PNM-NIS_	2.68	1:2	49.9	_PNM-NIS_	2.015	_PNM-NIS_	22.3	11.56
30327077	Enrichment	C57BL/6NTac	m	double (Enrichment)	2014-12-30 06:00:00	27.5	581.6	_PNM-NIS_	78	_PNM-NIS_	_PNM-NIS_	29.4	2.4	2.64	109.1	_PNM-NIS_	_PNM-NIS_	28.05.2015	17.55	_PNM-NIS_	14.93	_PNM-NIS_	105	96	_PNM-NIS_	4.9	10.65	464.3	_PNM-NIS_	_PNM-NIS_	_PNM-NIS_	148	_PNM-NIS_	3.12	1:2	50.6	_PNM-NIS_	1.29	_PNM-NIS_	28.7	9.79
30327078	Enrichment	C57BL/6NTac	m	double (Enrichment)	2014-12-30 06:00:00	24.7	668.75	_PNM-NIS_	76	_PNM-NIS_	_PNM-NIS_	33.8	2.3	1.575	108.3	_PNM-NIS_	_PNM-NIS_	28.05.2015	18.48	_PNM-NIS_	9.1	_PNM-NIS_	72	35	_PNM-NIS_	5.5	7.35	199.6	_PNM-NIS_	_PNM-NIS_	_PNM-NIS_	147	_PNM-NIS_	3.5	1:2	48	_PNM-NIS_	0.786	_PNM-NIS_	38	9.34
30327079	Enrichment	C57BL/6NTac	m	double (Enrichment)	2014-12-30 06:00:00	28.7	616.21	_PNM-NIS_	62	_PNM-NIS_	_PNM-NIS_	31.2	2.4	2.881	108.9	_PNM-NIS_	_PNM-NIS_	28.05.2015	19.02	_PNM-NIS_	13.31	_PNM-NIS_	61	32	_PNM-NIS_	4.6	8.38	306.8	_PNM-NIS_	_PNM-NIS_	_PNM-NIS_	148	_PNM-NIS_	3.25	1:2	52.8	_PNM-NIS_	1.226	_PNM-NIS_	26.9	10.34
30327080	Enrichment	C57BL/6NTac	m	double (Enrichment)	2014-12-30 06:00:00	28.3	748.47	_PNM-NIS_	60	_PNM-NIS_	_PNM-NIS_	34.2	2.36	2.992	109	_PNM-NIS_	_PNM-NIS_	28.05.2015	19.36	_PNM-NIS_	18.32	_PNM-NIS_	53	35	_PNM-NIS_	4.2	7.84	198.1	_PNM-NIS_	_PNM-NIS_	_PNM-NIS_	147	_PNM-NIS_	1.5	1:2	52.2	_PNM-NIS_	2.359	_PNM-NIS_	32	10.66
30327081	Enrichment	C57BL/6NTac	f	con (Enrichment)	2014-12-30 06:00:00	28.5	586.13	_PNM-NIS_	114	_PNM-NIS_	_PNM-NIS_	21.9	2.24	1.841	111.2	_PNM-NIS_	_PNM-NIS_	28.05.2015	25.14	_PNM-NIS_	12.49	_PNM-NIS_	50	37	_PNM-NIS_	4.1	8.17	136.5	_PNM-NIS_	_PNM-NIS_	_PNM-NIS_	145	_PNM-NIS_	1.48	1:2	51.6	_PNM-NIS_	0.843	_PNM-NIS_	34	10.22
30327082	Enrichment	C57BL/6NTac	f	con (Enrichment)	2014-12-30 06:00:00	28.1	574.36	_PNM-NIS_	129	_PNM-NIS_	_PNM-NIS_	25.5	2.26	2.211	108.9	_PNM-NIS_	_PNM-NIS_	28.05.2015	28.42	_PNM-NIS_	15.1	_PNM-NIS_	51	59	_PNM-NIS_	3.8	9.17	229	_PNM-NIS_	_PNM-NIS_	_PNM-NIS_	144	_PNM-NIS_	1.56	1:2	51.5	_PNM-NIS_	1.257	_PNM-NIS_	29.1	11.46
30327083	Enrichment	C57BL/6NTac	f	con (Enrichment)	2014-12-30 06:00:00	29	519.82	_PNM-NIS_	124	_PNM-NIS_	_PNM-NIS_	22	2.3	2.004	108.9	_PNM-NIS_	_PNM-NIS_	28.05.2015	27.47	_PNM-NIS_	16.14	_PNM-NIS_	48	29	_PNM-NIS_	3.6	8.93	129.6	_PNM-NIS_	_PNM-NIS_	_PNM-NIS_	144	_PNM-NIS_	1.57	1:2	50.1	_PNM-NIS_	0.968	_PNM-NIS_	32.5	10.39
30327084	Enrichment	C57BL/6NTac	f	con (Enrichment)	2014-12-30 06:00:00	26.8	725.1	_PNM-NIS_	139	_PNM-NIS_	_PNM-NIS_	22.6	2.3	2.017	110.2	_PNM-NIS_	_PNM-NIS_	28.05.2015	21.29	_PNM-NIS_	17.19	_PNM-NIS_	52	27	_PNM-NIS_	3.5	8.61	140.1	_PNM-NIS_	_PNM-NIS_	_PNM-NIS_	145	_PNM-NIS_	1.57	1:2	48.9	_PNM-NIS_	0.97	_PNM-NIS_	36	11.34
30327085	Enrichment	C57BL/6NTac	f	con (Enrichment)	2014-12-30 06:00:00	28.4	562.03	_PNM-NIS_	113	_PNM-NIS_	_PNM-NIS_	26.8	2.39	2.04	108.5	_PNM-NIS_	_PNM-NIS_	28.05.2015	24.5	_PNM-NIS_	17.4	_PNM-NIS_	48	56	_PNM-NIS_	3.5	11.41	214.4	_PNM-NIS_	_PNM-NIS_	_PNM-NIS_	145	_PNM-NIS_	1.85	1:2	50.9	_PNM-NIS_	1.485	_PNM-NIS_	33.5	11.72
30327086	Enrichment	C57BL/6NTac	f	con (Enrichment)	2014-12-30 06:00:00	30.6	622.55	_PNM-NIS_	123	_PNM-NIS_	_PNM-NIS_	28.4	2.42	2.423	111	_PNM-NIS_	_PNM-NIS_	28.05.2015	27.97	_PNM-NIS_	14.4	_PNM-NIS_	55	48	_PNM-NIS_	3	8.01	256.6	_PNM-NIS_	_PNM-NIS_	_PNM-NIS_	148	_PNM-NIS_	1.71	1:2	54.7	_PNM-NIS_	1.495	_PNM-NIS_	37.3	12.94
30327087	Enrichment	C57BL/6NTac	f	con (Enrichment)	2014-12-30 06:00:00	29.3	510.58	_PNM-NIS_	117	_PNM-NIS_	_PNM-NIS_	23.3	2.36	2.356	110.7	_PNM-NIS_	_PNM-NIS_	28.05.2015	22.63	_PNM-NIS_	15.1	_PNM-NIS_	65	29	_PNM-NIS_	3.2	6.84	288.8	_PNM-NIS_	_PNM-NIS_	_PNM-NIS_	144	_PNM-NIS_	1.82	1:2	52.3	_PNM-NIS_	1.112	_PNM-NIS_	33.7	9.82
30327088	Enrichment	C57BL/6NTac	f	con (Enrichment)	2014-12-30 06:00:00	29.9	496.26	_PNM-NIS_	116	_PNM-NIS_	_PNM-NIS_	23.8	2.35	1.986	111	_PNM-NIS_	_PNM-NIS_	28.05.2015	30.23	_PNM-NIS_	12.68	_PNM-NIS_	49	37	_PNM-NIS_	3.5	7.13	319.1	_PNM-NIS_	_PNM-NIS_	_PNM-NIS_	144	_PNM-NIS_	1.58	1:2	52.4	_PNM-NIS_	1.47	_PNM-NIS_	28.5	11.94
30327089	Enrichment	C57BL/6NTac	f	con (Enrichment)	2014-12-30 06:00:00	29.8	526.16	_PNM-NIS_	108	_PNM-NIS_	_PNM-NIS_	23.6	2.44	2.157	111.1	_PNM-NIS_	_PNM-NIS_	28.05.2015	19.3	_PNM-NIS_	16.97	_PNM-NIS_	50	40	_PNM-NIS_	3.2	7.05	226.9	_PNM-NIS_	_PNM-NIS_	_PNM-NIS_	145	_PNM-NIS_	1.88	1:2	52.8	_PNM-NIS_	0.833	_PNM-NIS_	38.4	9.11
30327090	Enrichment	C57BL/6NTac	f	con (Enrichment)	2014-12-30 06:00:00	29.5	485.03	_PNM-NIS_	122	_PNM-NIS_	_PNM-NIS_	24.5	2.46	2.048	110.9	_PNM-NIS_	_PNM-NIS_	28.05.2015	25.86	_PNM-NIS_	14.54	_PNM-NIS_	53	32	_PNM-NIS_	3	10.67	246.7	_PNM-NIS_	_PNM-NIS_	_PNM-NIS_	145	_PNM-NIS_	1.85	1:2	52.9	_PNM-NIS_	1.427	_PNM-NIS_	36.7	11.66
30327091	Enrichment	C57BL/6NTac	f	nest (Enrichment)	2014-12-30 06:00:00	28.8	568.92	_PNM-NIS_	119	_PNM-NIS_	_PNM-NIS_	26.2	2.31	1.914	109.4	_PNM-NIS_	_PNM-NIS_	28.05.2015	27.59	_PNM-NIS_	16.34	_PNM-NIS_	59	39	_PNM-NIS_	3.6	7.73	235.2	_PNM-NIS_	_PNM-NIS_	_PNM-NIS_	144	_PNM-NIS_	1.86	1:2	51.4	_PNM-NIS_	1.736	_PNM-NIS_	22.9	8.84
30327092	Enrichment	C57BL/6NTac	f	nest (Enrichment)	2014-12-30 06:00:00	27.3	612.77	_PNM-NIS_	146	_PNM-NIS_	_PNM-NIS_	23.5	2.29	1.883	108	_PNM-NIS_	_PNM-NIS_	28.05.2015	28.31	_PNM-NIS_	16.26	_PNM-NIS_	62	48	_PNM-NIS_	3.3	10.4	233.3	_PNM-NIS_	_PNM-NIS_	_PNM-NIS_	144	_PNM-NIS_	2.06	1:2	50.4	_PNM-NIS_	1.309	_PNM-NIS_	34.9	11.29
30327093	Enrichment	C57BL/6NTac	f	nest (Enrichment)	2014-12-30 06:00:00	27.4	588.85	_PNM-NIS_	124	_PNM-NIS_	_PNM-NIS_	25.1	2.3	2.317	109	_PNM-NIS_	_PNM-NIS_	28.05.2015	23.89	_PNM-NIS_	16.65	_PNM-NIS_	46	31	_PNM-NIS_	3.2	7.72	175.3	_PNM-NIS_	_PNM-NIS_	_PNM-NIS_	144	_PNM-NIS_	1.65	1:2	51.8	_PNM-NIS_	1.195	_PNM-NIS_	34	8.86
30327094	Enrichment	C57BL/6NTac	f	nest (Enrichment)	2014-12-30 06:00:00	28.1	547.9	_PNM-NIS_	122	_PNM-NIS_	_PNM-NIS_	24	2.38	1.955	109.7	_PNM-NIS_	_PNM-NIS_	28.05.2015	25.55	_PNM-NIS_	15.81	_PNM-NIS_	52	50	_PNM-NIS_	3.4	9.44	170.7	_PNM-NIS_	_PNM-NIS_	_PNM-NIS_	144	_PNM-NIS_	1.92	1:2	50.1	_PNM-NIS_	1.888	_PNM-NIS_	29.3	10.67
30327095	Enrichment	C57BL/6NTac	f	nest (Enrichment)	2014-12-30 06:00:00	28.3	708.79	_PNM-NIS_	118	_PNM-NIS_	_PNM-NIS_	27.2	2.35	1.774	108.5	_PNM-NIS_	_PNM-NIS_	28.05.2015	30.14	_PNM-NIS_	14.98	_PNM-NIS_	71	114	_PNM-NIS_	3.5	7.75	347.3	_PNM-NIS_	_PNM-NIS_	_PNM-NIS_	143	_PNM-NIS_	1.88	1:2	50.9	_PNM-NIS_	1.922	_PNM-NIS_	19.3	11.57
30327096	Enrichment	C57BL/6NTac	f	nest (Enrichment)	2014-12-30 06:00:00	29.8	552.07	_PNM-NIS_	145	_PNM-NIS_	_PNM-NIS_	22.4	2.46	1.968	109.2	_PNM-NIS_	_PNM-NIS_	28.05.2015	26.5	_PNM-NIS_	17.15	_PNM-NIS_	51	41	_PNM-NIS_	3.5	9.8	264.3	_PNM-NIS_	_PNM-NIS_	_PNM-NIS_	145	_PNM-NIS_	1.93	1:2	53	_PNM-NIS_	1.014	_PNM-NIS_	33.9	12.5
30327097	Enrichment	C57BL/6NTac	f	nest (Enrichment)	2014-12-30 06:00:00	29.9	550.44	_PNM-NIS_	133	_PNM-NIS_	_PNM-NIS_	23.1	2.4	1.805	107.6	_PNM-NIS_	_PNM-NIS_	28.05.2015	26.14	_PNM-NIS_	15.75	_PNM-NIS_	64	79	_PNM-NIS_	3.3	10.63	333.8	_PNM-NIS_	_PNM-NIS_	_PNM-NIS_	144	_PNM-NIS_	2.04	1:2	52.9	_PNM-NIS_	1.04	_PNM-NIS_	36.3	10.96
30327098	Enrichment	C57BL/6NTac	f	nest (Enrichment)	2014-12-30 06:00:00	27.6	515.83	_PNM-NIS_	114	_PNM-NIS_	_PNM-NIS_	25.7	2.33	2.053	109.1	_PNM-NIS_	_PNM-NIS_	28.05.2015	27.5	_PNM-NIS_	18.57	_PNM-NIS_	46	30	_PNM-NIS_	3.3	10.3	263.3	_PNM-NIS_	_PNM-NIS_	_PNM-NIS_	145	_PNM-NIS_	1.95	1:2	49.9	_PNM-NIS_	1.304	_PNM-NIS_	25.8	9.31
30327099	Enrichment	C57BL/6NTac	f	nest (Enrichment)	2014-12-30 06:00:00	29.5	642.12	_PNM-NIS_	121	_PNM-NIS_	_PNM-NIS_	24.6	2.43	1.629	109.7	_PNM-NIS_	_PNM-NIS_	28.05.2015	25.19	_PNM-NIS_	17.1	_PNM-NIS_	58	48	_PNM-NIS_	3.8	10.07	296.1	_PNM-NIS_	_PNM-NIS_	_PNM-NIS_	144	_PNM-NIS_	1.71	1:2	51.4	_PNM-NIS_	1.335	_PNM-NIS_	35	11.72
30327100	Enrichment	C57BL/6NTac	f	nest (Enrichment)	2014-12-30 06:00:00	28	573.27	_PNM-NIS_	118	_PNM-NIS_	_PNM-NIS_	23.5	2.44	1.901	110.7	_PNM-NIS_	_PNM-NIS_	28.05.2015	22.29	_PNM-NIS_	17.63	_PNM-NIS_	70	73	_PNM-NIS_	3.4	11.61	363.1	_PNM-NIS_	_PNM-NIS_	_PNM-NIS_	147	_PNM-NIS_	2.23	1:2	50.6	_PNM-NIS_	1.145	_PNM-NIS_	34.6	9.59
30327101	Enrichment	C57BL/6NTac	f	double (Enrichment)	2014-12-30 06:00:00	28.8	757.53	_PNM-NIS_	134	_PNM-NIS_	_PNM-NIS_	21.3	2.41	2.188	109.9	_PNM-NIS_	_PNM-NIS_	28.05.2015	23.03	_PNM-NIS_	14.97	_PNM-NIS_	52	45	_PNM-NIS_	3.4	8.23	183.8	_PNM-NIS_	_PNM-NIS_	_PNM-NIS_	144	_PNM-NIS_	1.6	1:2	52.8	_PNM-NIS_	1.345	_PNM-NIS_	38.8	16.63
30327102	Enrichment	C57BL/6NTac	f	double (Enrichment)	2014-12-30 06:00:00	29.7	602.62	_PNM-NIS_	128	_PNM-NIS_	_PNM-NIS_	24.6	2.46	2.108	110.9	_PNM-NIS_	_PNM-NIS_	28.05.2015	26.21	_PNM-NIS_	13.73	_PNM-NIS_	57	31	_PNM-NIS_	3.4	8.98	168.6	_PNM-NIS_	_PNM-NIS_	_PNM-NIS_	146	_PNM-NIS_	1.84	1:2	52.5	_PNM-NIS_	1.993	_PNM-NIS_	33.2	12.7
30327103	Enrichment	C57BL/6NTac	f	double (Enrichment)	2014-12-30 06:00:00	28.2	634.69	_PNM-NIS_	93	_PNM-NIS_	_PNM-NIS_	34.8	2.32	2.433	105.7	_PNM-NIS_	_PNM-NIS_	28.05.2015	21.97	_PNM-NIS_	19.45	_PNM-NIS_	51	31	_PNM-NIS_	3.3	7.79	198.9	_PNM-NIS_	_PNM-NIS_	_PNM-NIS_	140	_PNM-NIS_	1.83	1:2	51.7	_PNM-NIS_	2.413	_PNM-NIS_	37.2	11.14
30327104	Enrichment	C57BL/6NTac	f	double (Enrichment)	2014-12-30 06:00:00	27.4	519.28	_PNM-NIS_	113	_PNM-NIS_	_PNM-NIS_	22.4	2.35	2.053	110.6	_PNM-NIS_	_PNM-NIS_	28.05.2015	24.66	_PNM-NIS_	16.26	_PNM-NIS_	45	27	_PNM-NIS_	3.4	8.57	139.7	_PNM-NIS_	_PNM-NIS_	_PNM-NIS_	145	_PNM-NIS_	1.88	1:2	48.9	_PNM-NIS_	1.472	_PNM-NIS_	30.7	11.44
30327105	Enrichment	C57BL/6NTac	f	double (Enrichment)	2014-12-30 06:00:00	28.2	537.57	_PNM-NIS_	139	_PNM-NIS_	_PNM-NIS_	26.1	2.41	2.04	109.7	_PNM-NIS_	_PNM-NIS_	28.05.2015	26.72	_PNM-NIS_	19.13	_PNM-NIS_	43	36	_PNM-NIS_	3.3	8.4	166.7	_PNM-NIS_	_PNM-NIS_	_PNM-NIS_	145	_PNM-NIS_	1.97	1:2	50.8	_PNM-NIS_	2.082	_PNM-NIS_	36.4	11.92
30327106	Enrichment	C57BL/6NTac	f	double (Enrichment)	2014-12-30 06:00:00	29.4	506.05	_PNM-NIS_	114	_PNM-NIS_	_PNM-NIS_	24.3	2.32	2.278	109	_PNM-NIS_	_PNM-NIS_	28.05.2015	20.99	_PNM-NIS_	13.8	_PNM-NIS_	43	25	_PNM-NIS_	3.2	7.79	248.8	_PNM-NIS_	_PNM-NIS_	_PNM-NIS_	143	_PNM-NIS_	1.56	1:2	52.7	_PNM-NIS_	0.993	_PNM-NIS_	37.2	9.16
30327107	Enrichment	C57BL/6NTac	f	double (Enrichment)	2014-12-30 06:00:00	28.9	485.21	_PNM-NIS_	104	_PNM-NIS_	_PNM-NIS_	24.3	2.43	2.136	111	_PNM-NIS_	_PNM-NIS_	28.05.2015	30.69	_PNM-NIS_	16.95	_PNM-NIS_	60	58	_PNM-NIS_	3.4	11.01	414.4	_PNM-NIS_	_PNM-NIS_	_PNM-NIS_	147	_PNM-NIS_	2.24	1:2	50.2	_PNM-NIS_	1.071	_PNM-NIS_	15.6	9.32
30327108	Enrichment	C57BL/6NTac	f	double (Enrichment)	2014-12-30 06:00:00	30.3	483.94	_PNM-NIS_	125	_PNM-NIS_	_PNM-NIS_	20.5	2.46	1.864	109.9	_PNM-NIS_	_PNM-NIS_	28.05.2015	24.76	_PNM-NIS_	14.08	_PNM-NIS_	84	45	_PNM-NIS_	3.3	11.1	277.4	_PNM-NIS_	_PNM-NIS_	_PNM-NIS_	147	_PNM-NIS_	1.91	1:2	52.2	_PNM-NIS_	0.886	_PNM-NIS_	33.7	11.12
30327109	Enrichment	C57BL/6NTac	f	double (Enrichment)	2014-12-30 06:00:00	26.6	577.44	_PNM-NIS_	126	_PNM-NIS_	_PNM-NIS_	24.9	2.37	1.784	110.4	_PNM-NIS_	_PNM-NIS_	28.05.2015	24.19	_PNM-NIS_	16.05	_PNM-NIS_	63	31	_PNM-NIS_	3.4	10.98	284.8	_PNM-NIS_	_PNM-NIS_	_PNM-NIS_	146	_PNM-NIS_	2.06	1:2	50	_PNM-NIS_	1.251	_PNM-NIS_	31.5	10.27
30327110	Enrichment	C57BL/6NTac	f	double (Enrichment)	2014-12-30 06:00:00	28.7	508.59	_PNM-NIS_	128	_PNM-NIS_	_PNM-NIS_	23.6	2.4	1.994	110	_PNM-NIS_	_PNM-NIS_	28.05.2015	27.74	_PNM-NIS_	15.58	_PNM-NIS_	45	31	_PNM-NIS_	3.1	10.42	278.9	_PNM-NIS_	_PNM-NIS_	_PNM-NIS_	146	_PNM-NIS_	2.09	1:2	52.8	_PNM-NIS_	1.25	_PNM-NIS_	29.8	11.61
30328485	Enrichment	DBA/2NCrl	m	con (Enrichment)	2015-01-13 06:00:00	25.3	654.97	_PNM-NIS_	120	_PNM-NIS_	_PNM-NIS_	28.6	2.4	2.697	113.3	_PNM-NIS_	_PNM-NIS_	12.06.2015	36.08	_PNM-NIS_	12.29	_PNM-NIS_	103	67	_PNM-NIS_	4.6	11.35	353.4	_PNM-NIS_	_PNM-NIS_	_PNM-NIS_	160	_PNM-NIS_	2.55	1:2	46.2	_PNM-NIS_	2.753	_PNM-NIS_	17.8	10.42
30328486	Enrichment	DBA/2NCrl	m	con (Enrichment)	2015-01-13 06:00:00	28	679.39	_PNM-NIS_	133	_PNM-NIS_	_PNM-NIS_	30.5	2.49	3.245	112.8	_PNM-NIS_	_PNM-NIS_	12.06.2015	34.81	_PNM-NIS_	13.44	_PNM-NIS_	58	26	_PNM-NIS_	4.2	10.59	156.8	_PNM-NIS_	_PNM-NIS_	_PNM-NIS_	159	_PNM-NIS_	1.88	1:2	50.5	_PNM-NIS_	3.437	_PNM-NIS_	28.2	9.64
30328487	Enrichment	DBA/2NCrl	m	con (Enrichment)	2015-01-13 06:00:00	27.5	682.98	_PNM-NIS_	110	_PNM-NIS_	_PNM-NIS_	31.9	2.5	2.956	114.3	_PNM-NIS_	_PNM-NIS_	12.06.2015	29.65	_PNM-NIS_	12.44	_PNM-NIS_	45	24	_PNM-NIS_	4.3	8.98	106.9	_PNM-NIS_	_PNM-NIS_	_PNM-NIS_	160	_PNM-NIS_	2.62	1:2	49.8	_PNM-NIS_	3.63	_PNM-NIS_	30.5	11.17
30328488	Enrichment	DBA/2NCrl	m	con (Enrichment)	2015-01-13 06:00:00	25	666.71	_PNM-NIS_	134	_PNM-NIS_	_PNM-NIS_	27	2.42	2.901	114.1	_PNM-NIS_	_PNM-NIS_	12.06.2015	30.4	_PNM-NIS_	11.56	_PNM-NIS_	76	81	_PNM-NIS_	4.8	7.66	328.9	_PNM-NIS_	_PNM-NIS_	_PNM-NIS_	160	_PNM-NIS_	3.58	1:2	46.8	_PNM-NIS_	2.441	_PNM-NIS_	21.9	12.79
30328489	Enrichment	DBA/2NCrl	m	con (Enrichment)	2015-01-13 06:00:00	26.8	615.23	_PNM-NIS_	108	_PNM-NIS_	_PNM-NIS_	28.3	2.49	2.876	112.5	_PNM-NIS_	_PNM-NIS_	12.06.2015	37.64	_PNM-NIS_	18.65	_PNM-NIS_	46	43	_PNM-NIS_	4.9	5.95	190.8	_PNM-NIS_	_PNM-NIS_	_PNM-NIS_	160	_PNM-NIS_	4.12	1:2	47.8	_PNM-NIS_	2.955	_PNM-NIS_	22.3	10.37
30328490	Enrichment	DBA/2NCrl	m	con (Enrichment)	2015-01-13 06:00:00	26.4	671.06	_PNM-NIS_	108	_PNM-NIS_	_PNM-NIS_	31.1	2.27	2.501	109.5	_PNM-NIS_	_PNM-NIS_	12.06.2015	30.57	_PNM-NIS_	9.66	_PNM-NIS_	54	42	_PNM-NIS_	4.6	11.37	202.5	_PNM-NIS_	_PNM-NIS_	_PNM-NIS_	157	_PNM-NIS_	1.66	1:2	46.4	_PNM-NIS_	3.281	_PNM-NIS_	29.5	11.54
30328491	Enrichment	DBA/2NCrl	m	con (Enrichment)	2015-01-13 06:00:00	22.3	601.61	_PNM-NIS_	104	_PNM-NIS_	_PNM-NIS_	26.9	2.28	2.405	111.5	_PNM-NIS_	_PNM-NIS_	12.06.2015	27.06	_PNM-NIS_	10.28	_PNM-NIS_	73	86	_PNM-NIS_	4.5	11.08	367.7	_PNM-NIS_	_PNM-NIS_	_PNM-NIS_	157	_PNM-NIS_	2.32	1:2	45.5	_PNM-NIS_	1.798	_PNM-NIS_	33.5	10.82
30328492	Enrichment	DBA/2NCrl	m	con (Enrichment)	2015-01-13 06:00:00	26.2	629.61	_PNM-NIS_	110	_PNM-NIS_	_PNM-NIS_	25.7	2.39	3.126	111.8	_PNM-NIS_	_PNM-NIS_	12.06.2015	29.42	_PNM-NIS_	11	_PNM-NIS_	50	52	_PNM-NIS_	4.4	8.64	161.5	_PNM-NIS_	_PNM-NIS_	_PNM-NIS_	158	_PNM-NIS_	2.73	1:2	48.3	_PNM-NIS_	2.681	_PNM-NIS_	34.1	11.7
30328493	Enrichment	DBA/2NCrl	m	con (Enrichment)	2015-01-13 06:00:00	25.6	712.12	_PNM-NIS_	122	_PNM-NIS_	_PNM-NIS_	29.5	2.39	2.558	111	_PNM-NIS_	_PNM-NIS_	12.06.2015	29.71	_PNM-NIS_	12.83	_PNM-NIS_	47	22	_PNM-NIS_	4.5	6.14	65.2	_PNM-NIS_	_PNM-NIS_	_PNM-NIS_	159	_PNM-NIS_	3.46	1:2	47	_PNM-NIS_	2.704	_PNM-NIS_	27.5	13.57
30328494	Enrichment	DBA/2NCrl	m	con (Enrichment)	2015-01-13 06:00:00	27.4	714.96	_PNM-NIS_	102	_PNM-NIS_	_PNM-NIS_	32.6	2.5	3.222	110.2	_PNM-NIS_	_PNM-NIS_	12.06.2015	30.23	_PNM-NIS_	11.63	_PNM-NIS_	43	24	_PNM-NIS_	4.5	7.82	123.4	_PNM-NIS_	_PNM-NIS_	_PNM-NIS_	160	_PNM-NIS_	3.59	1:2	49.3	_PNM-NIS_	3.226	_PNM-NIS_	33.7	10.37
30328495	Enrichment	DBA/2NCrl	m	nest (Enrichment)	2015-01-13 06:00:00	26.7	707.58	_PNM-NIS_	108	_PNM-NIS_	_PNM-NIS_	26.1	2.53	3.212	112.7	_PNM-NIS_	_PNM-NIS_	12.06.2015	32.25	_PNM-NIS_	9.7	_PNM-NIS_	157	203	_PNM-NIS_	5.4	14.63	874.5	_PNM-NIS_	_PNM-NIS_	_PNM-NIS_	161	_PNM-NIS_	2.19	1:2	49.1	_PNM-NIS_	3.04	_PNM-NIS_	14.4	12.85
30328497	Enrichment	DBA/2NCrl	m	nest (Enrichment)	2015-01-13 06:00:00	26.9	605.77	_PNM-NIS_	104	_PNM-NIS_	_PNM-NIS_	30.7	2.45	2.86	116.7	_PNM-NIS_	_PNM-NIS_	12.06.2015	29.35	_PNM-NIS_	14.9	_PNM-NIS_	64	38	_PNM-NIS_	4.8	4.9	216.6	_PNM-NIS_	_PNM-NIS_	_PNM-NIS_	163	_PNM-NIS_	4.73	1:2	47.6	_PNM-NIS_	2.737	_PNM-NIS_	33.1	9.52
30328498	Enrichment	DBA/2NCrl	m	nest (Enrichment)	2015-01-13 06:00:00	26	640.59	_PNM-NIS_	103	_PNM-NIS_	_PNM-NIS_	29	2.49	2.974	112.8	_PNM-NIS_	_PNM-NIS_	12.06.2015	33.32	_PNM-NIS_	15.44	_PNM-NIS_	72	55	_PNM-NIS_	5.3	6.21	282.5	_PNM-NIS_	_PNM-NIS_	_PNM-NIS_	162	_PNM-NIS_	5.03	1:2	49.5	_PNM-NIS_	2.267	_PNM-NIS_	38.2	11.82
30328499	Enrichment	DBA/2NCrl	m	nest (Enrichment)	2015-01-13 06:00:00	22.5	633.4	_PNM-NIS_	80	_PNM-NIS_	_PNM-NIS_	28.4	2.38	3.16	112.1	_PNM-NIS_	_PNM-NIS_	12.06.2015	26.09	_PNM-NIS_	9.19	_PNM-NIS_	68	41	_PNM-NIS_	3.9	8.92	190.5	_PNM-NIS_	_PNM-NIS_	_PNM-NIS_	161	_PNM-NIS_	2.11	1:2	44.8	_PNM-NIS_	3.773	_PNM-NIS_	36.6	7.11
30328500	Enrichment	DBA/2NCrl	m	nest (Enrichment)	2015-01-13 06:00:00	27.5	712.69	_PNM-NIS_	102	_PNM-NIS_	_PNM-NIS_	29.7	2.3	3.041	111.5	_PNM-NIS_	_PNM-NIS_	12.06.2015	31.25	_PNM-NIS_	11.19	_PNM-NIS_	48	39	_PNM-NIS_	4.5	10.84	265.3	_PNM-NIS_	_PNM-NIS_	_PNM-NIS_	158	_PNM-NIS_	1.64	1:2	48.9	_PNM-NIS_	5.169	_PNM-NIS_	28.2	12.6
30328501	Enrichment	DBA/2NCrl	m	nest (Enrichment)	2015-01-13 06:00:00	26.8	683.55	_PNM-NIS_	116	_PNM-NIS_	_PNM-NIS_	32.5	2.41	3.046	110.9	_PNM-NIS_	_PNM-NIS_	12.06.2015	35.45	_PNM-NIS_	11.58	_PNM-NIS_	55	49	_PNM-NIS_	4.4	9.92	252.8	_PNM-NIS_	_PNM-NIS_	_PNM-NIS_	156	_PNM-NIS_	1.9	1:2	49.8	_PNM-NIS_	2.802	_PNM-NIS_	23	11.06
30328502	Enrichment	DBA/2NCrl	m	nest (Enrichment)	2015-01-13 06:00:00	27	630.56	_PNM-NIS_	94	_PNM-NIS_	_PNM-NIS_	38.8	2.43	2.956	110.4	_PNM-NIS_	_PNM-NIS_	12.06.2015	31.51	_PNM-NIS_	13.4	_PNM-NIS_	43	25	_PNM-NIS_	4.2	8.55	172.7	_PNM-NIS_	_PNM-NIS_	_PNM-NIS_	157	_PNM-NIS_	2.26	1:2	50.7	_PNM-NIS_	4.118	_PNM-NIS_	43.1	12.27
30328503	Enrichment	DBA/2NCrl	m	nest (Enrichment)	2015-01-13 06:00:00	27.4	682.03	_PNM-NIS_	104	_PNM-NIS_	_PNM-NIS_	32.1	2.43	3.209	110.6	_PNM-NIS_	_PNM-NIS_	12.06.2015	35.65	_PNM-NIS_	12.3	_PNM-NIS_	44	25	_PNM-NIS_	4.2	8.47	141.3	_PNM-NIS_	_PNM-NIS_	_PNM-NIS_	158	_PNM-NIS_	2.41	1:2	49	_PNM-NIS_	5.153	_PNM-NIS_	28.3	11.12
30328504	Enrichment	DBA/2NCrl	m	nest (Enrichment)	2015-01-13 06:00:00	27	707.96	_PNM-NIS_	109	_PNM-NIS_	_PNM-NIS_	32.6	2.42	2.775	109.9	_PNM-NIS_	_PNM-NIS_	12.06.2015	31.94	_PNM-NIS_	15.69	_PNM-NIS_	42	21	_PNM-NIS_	5	6.56	118.6	_PNM-NIS_	_PNM-NIS_	_PNM-NIS_	158	_PNM-NIS_	3.24	1:2	48.6	_PNM-NIS_	4.048	_PNM-NIS_	30.7	14.85
30328505	Enrichment	DBA/2NCrl	m	double (Enrichment)	2015-01-13 06:00:00	28.2	_PNM-IS_	_PNM-NIS_	118	_PNM-NIS_	_PNM-NIS_	34	2.39	_PNM-IS_	112.3	_PNM-NIS_	_PNM-NIS_	12.06.2015	34.09	_PNM-NIS_	11.87	_PNM-NIS_	77	49	_PNM-NIS_	4.8	9.52	302.1	_PNM-NIS_	_PNM-NIS_	_PNM-NIS_	159	_PNM-NIS_	1.93	1:2	52.9	_PNM-NIS_	4.058	_PNM-NIS_	30.2	9.61
30328506	Enrichment	DBA/2NCrl	m	double (Enrichment)	2015-01-13 06:00:00	26.9	608.23	_PNM-NIS_	124	_PNM-NIS_	_PNM-NIS_	27.1	2.55	3.082	114.8	_PNM-NIS_	_PNM-NIS_	12.06.2015	40.4	_PNM-NIS_	13.5	_PNM-NIS_	84	31	_PNM-NIS_	5.1	8.04	287.7	_PNM-NIS_	_PNM-NIS_	_PNM-NIS_	161	_PNM-NIS_	3.86	1:2	48.3	_PNM-NIS_	2.575	_PNM-NIS_	13.2	8.61
30328508	Enrichment	DBA/2NCrl	m	double (Enrichment)	2015-01-13 06:00:00	25.8	629.24	_PNM-NIS_	102	_PNM-NIS_	_PNM-NIS_	31.6	2.6	3.051	112.6	_PNM-NIS_	_PNM-NIS_	12.06.2015	35.87	_PNM-NIS_	17.43	_PNM-NIS_	46	40	_PNM-NIS_	5.3	6.74	140.6	_PNM-NIS_	_PNM-NIS_	_PNM-NIS_	159	_PNM-NIS_	4.42	1:2	48.8	_PNM-NIS_	3.374	_PNM-NIS_	24.3	9.96
30328509	Enrichment	DBA/2NCrl	m	double (Enrichment)	2015-01-13 06:00:00	25.6	688.66	_PNM-NIS_	113	_PNM-NIS_	_PNM-NIS_	27.5	2.64	2.824	113.1	_PNM-NIS_	_PNM-NIS_	12.06.2015	34.61	_PNM-NIS_	16.1	_PNM-NIS_	54	52	_PNM-NIS_	5.8	6.05	158.9	_PNM-NIS_	_PNM-NIS_	_PNM-NIS_	163	_PNM-NIS_	5.17	1:2	47.1	_PNM-NIS_	3.704	_PNM-NIS_	22.7	12.69
30328510	Enrichment	DBA/2NCrl	m	double (Enrichment)	2015-01-13 06:00:00	27.7	727.07	_PNM-NIS_	117	_PNM-NIS_	_PNM-NIS_	31.7	2.35	3.181	110.7	_PNM-NIS_	_PNM-NIS_	12.06.2015	30.85	_PNM-NIS_	13	_PNM-NIS_	55	31	_PNM-NIS_	4.5	9.4	186.3	_PNM-NIS_	_PNM-NIS_	_PNM-NIS_	157	_PNM-NIS_	2.02	1:2	50.8	_PNM-NIS_	3.728	_PNM-NIS_	33.5	9.36
30328511	Enrichment	DBA/2NCrl	m	double (Enrichment)	2015-01-13 06:00:00	27.5	765.11	_PNM-NIS_	97	_PNM-NIS_	_PNM-NIS_	34.8	2.45	3.351	110.5	_PNM-NIS_	_PNM-NIS_	12.06.2015	33.22	_PNM-NIS_	14.2	_PNM-NIS_	42	26	_PNM-NIS_	4.5	10.76	135.2	_PNM-NIS_	_PNM-NIS_	_PNM-NIS_	157	_PNM-NIS_	1.82	1:2	53	_PNM-NIS_	4.723	_PNM-NIS_	37.9	10.37
30328513	Enrichment	DBA/2NCrl	m	double (Enrichment)	2015-01-13 06:00:00	27	668.41	_PNM-NIS_	120	_PNM-NIS_	_PNM-NIS_	26.8	2.43	3.119	110.4	_PNM-NIS_	_PNM-NIS_	12.06.2015	29.76	_PNM-NIS_	12.38	_PNM-NIS_	58	46	_PNM-NIS_	4.8	10.45	201.9	_PNM-NIS_	_PNM-NIS_	_PNM-NIS_	158	_PNM-NIS_	2.46	1:2	49.3	_PNM-NIS_	2.955	_PNM-NIS_	29.9	10.84
30328514	Enrichment	DBA/2NCrl	m	double (Enrichment)	2015-01-13 06:00:00	26.8	684.49	_PNM-NIS_	102	_PNM-NIS_	_PNM-NIS_	26	2.5	2.865	112.2	_PNM-NIS_	_PNM-NIS_	12.06.2015	36.65	_PNM-NIS_	11.13	_PNM-NIS_	49	36	_PNM-NIS_	4.3	11.04	140.8	_PNM-NIS_	_PNM-NIS_	_PNM-NIS_	159	_PNM-NIS_	2.85	1:2	49.1	_PNM-NIS_	2.689	_PNM-NIS_	26.2	8.44
30328515	Enrichment	DBA/2NCrl	f	con (Enrichment)	2015-01-13 06:00:00	27	712.12	_PNM-NIS_	129	_PNM-NIS_	_PNM-NIS_	23.1	2.31	1.771	111.1	_PNM-NIS_	_PNM-NIS_	12.06.2015	28.27	_PNM-NIS_	9.87	_PNM-NIS_	65	69	_PNM-NIS_	4.5	10.76	305.9	_PNM-NIS_	_PNM-NIS_	_PNM-NIS_	152	_PNM-NIS_	1.76	1:2	47.6	_PNM-NIS_	2.23	_PNM-NIS_	35.8	10.56
30328516	Enrichment	DBA/2NCrl	f	con (Enrichment)	2015-01-13 06:00:00	23.3	744.3	_PNM-NIS_	155	_PNM-NIS_	_PNM-NIS_	23.1	2.34	1.624	108.8	_PNM-NIS_	_PNM-NIS_	12.06.2015	31.82	_PNM-NIS_	12.09	_PNM-NIS_	73	92	_PNM-NIS_	4.3	10.41	320.7	_PNM-NIS_	_PNM-NIS_	_PNM-NIS_	148	_PNM-NIS_	1.93	1:2	44.7	_PNM-NIS_	2.97	_PNM-NIS_	15.8	11.34
30328517	Enrichment	DBA/2NCrl	f	con (Enrichment)	2015-01-13 06:00:00	25.5	682.22	_PNM-NIS_	139	_PNM-NIS_	_PNM-NIS_	24.2	2.4	1.831	110.5	_PNM-NIS_	_PNM-NIS_	12.06.2015	32.07	_PNM-NIS_	10.66	_PNM-NIS_	53	29	_PNM-NIS_	3.8	9.98	105.2	_PNM-NIS_	_PNM-NIS_	_PNM-NIS_	149	_PNM-NIS_	1.96	1:2	45.1	_PNM-NIS_	4.166	_PNM-NIS_	25.6	10.19
30328518	Enrichment	DBA/2NCrl	f	con (Enrichment)	2015-01-13 06:00:00	26.5	662.16	_PNM-NIS_	175	_PNM-NIS_	_PNM-NIS_	24.9	2.37	1.795	111	_PNM-NIS_	_PNM-NIS_	12.06.2015	33.38	_PNM-NIS_	11.38	_PNM-NIS_	91	54	_PNM-NIS_	4	9.09	159.5	_PNM-NIS_	_PNM-NIS_	_PNM-NIS_	150	_PNM-NIS_	2.22	1:2	44.1	_PNM-NIS_	4.333	_PNM-NIS_	25.2	11.9
30328519	Enrichment	DBA/2NCrl	f	con (Enrichment)	2015-01-13 06:00:00	27.5	667.46	_PNM-NIS_	119	_PNM-NIS_	_PNM-NIS_	28.6	2.46	2.012	109.6	_PNM-NIS_	_PNM-NIS_	12.06.2015	32.41	_PNM-NIS_	9.61	_PNM-NIS_	69	19	_PNM-NIS_	3.9	8.21	68.5	_PNM-NIS_	_PNM-NIS_	_PNM-NIS_	149	_PNM-NIS_	2.29	1:2	47.5	_PNM-NIS_	4.632	_PNM-NIS_	32.5	12.25
30328520	Enrichment	DBA/2NCrl	f	con (Enrichment)	2015-01-13 06:00:00	26.3	591.2	_PNM-NIS_	116	_PNM-NIS_	_PNM-NIS_	20.6	2.41	1.777	114.7	_PNM-NIS_	_PNM-NIS_	12.06.2015	28.4	_PNM-NIS_	11.36	_PNM-NIS_	84	33	_PNM-NIS_	4.4	7.91	308.7	_PNM-NIS_	_PNM-NIS_	_PNM-NIS_	151	_PNM-NIS_	2.42	1:2	47.5	_PNM-NIS_	3.065	_PNM-NIS_	32.6	14.37
30328521	Enrichment	DBA/2NCrl	f	con (Enrichment)	2015-01-13 06:00:00	27.5	596.69	_PNM-NIS_	207	_PNM-NIS_	_PNM-NIS_	26.4	2.58	2.27	112.6	_PNM-NIS_	_PNM-NIS_	12.06.2015	36.81	_PNM-NIS_	11.45	_PNM-NIS_	95	42	_PNM-NIS_	4.4	5.27	145.8	_PNM-NIS_	_PNM-NIS_	_PNM-NIS_	150	_PNM-NIS_	2.6	1:2	48.4	_PNM-NIS_	4.448	_PNM-NIS_	27.8	12.67
30328522	Enrichment	DBA/2NCrl	f	con (Enrichment)	2015-01-13 06:00:00	27.9	605.58	_PNM-NIS_	144	_PNM-NIS_	_PNM-NIS_	23.9	2.44	2.079	111.6	_PNM-NIS_	_PNM-NIS_	12.06.2015	37.98	_PNM-NIS_	12.09	_PNM-NIS_	71	28	_PNM-NIS_	4.3	5.52	137.8	_PNM-NIS_	_PNM-NIS_	_PNM-NIS_	150	_PNM-NIS_	2.54	1:2	50.5	_PNM-NIS_	2.487	_PNM-NIS_	24.4	13.24
30328523	Enrichment	DBA/2NCrl	f	con (Enrichment)	2015-01-13 06:00:00	25.9	629.99	_PNM-NIS_	131	_PNM-NIS_	_PNM-NIS_	32.3	2.39	1.95	113.2	_PNM-NIS_	_PNM-NIS_	12.06.2015	44.35	_PNM-NIS_	10.79	_PNM-NIS_	85	26	_PNM-NIS_	4.8	5.45	153.3	_PNM-NIS_	_PNM-NIS_	_PNM-NIS_	150	_PNM-NIS_	2.61	1:2	48.7	_PNM-NIS_	2.883	_PNM-NIS_	21.2	13.37
30328524	Enrichment	DBA/2NCrl	f	con (Enrichment)	2015-01-13 06:00:00	26.8	610.69	_PNM-NIS_	153	_PNM-NIS_	_PNM-NIS_	24.7	2.46	1.596	112	_PNM-NIS_	_PNM-NIS_	12.06.2015	40.86	_PNM-NIS_	12.09	_PNM-NIS_	63	19	_PNM-NIS_	4.6	7.2	91	_PNM-NIS_	_PNM-NIS_	_PNM-NIS_	151	_PNM-NIS_	2.26	1:2	48.5	_PNM-NIS_	3.416	_PNM-NIS_	15.9	14.79
30328525	Enrichment	DBA/2NCrl	f	nest (Enrichment)	2015-01-13 06:00:00	25.2	667.27	_PNM-NIS_	112	_PNM-NIS_	_PNM-NIS_	24.6	2.38	2.079	110.1	_PNM-NIS_	_PNM-NIS_	12.06.2015	29.28	_PNM-NIS_	10.8	_PNM-NIS_	62	24	_PNM-NIS_	3.7	8.96	67.9	_PNM-NIS_	_PNM-NIS_	_PNM-NIS_	150	_PNM-NIS_	1.89	1:2	45.8	_PNM-NIS_	4.337	_PNM-NIS_	28.3	12.64
30328526	Enrichment	DBA/2NCrl	f	nest (Enrichment)	2015-01-13 06:00:00	24.6	635.48	_PNM-NIS_	170	_PNM-NIS_	_PNM-NIS_	22.9	2.55	1.492	116	_PNM-NIS_	_PNM-NIS_	12.06.2015	40.43	_PNM-NIS_	12.47	_PNM-NIS_	115	29	_PNM-NIS_	4.2	9.67	279.8	_PNM-NIS_	_PNM-NIS_	_PNM-NIS_	155	_PNM-NIS_	1.77	1:2	48.1	_PNM-NIS_	2.678	_PNM-NIS_	12.1	11.27
30328528	Enrichment	DBA/2NCrl	f	nest (Enrichment)	2015-01-13 06:00:00	27	781.58	_PNM-NIS_	164	_PNM-NIS_	_PNM-NIS_	23.6	2.46	1.924	113.4	_PNM-NIS_	_PNM-NIS_	12.06.2015	29.9	_PNM-NIS_	11.72	_PNM-NIS_	66	25	_PNM-NIS_	4.1	8.35	233.9	_PNM-NIS_	_PNM-NIS_	_PNM-NIS_	151	_PNM-NIS_	2.12	1:2	49.8	_PNM-NIS_	3.193	_PNM-NIS_	26.2	10.29
30328529	Enrichment	DBA/2NCrl	f	nest (Enrichment)	2015-01-13 06:00:00	26.5	742.97	_PNM-NIS_	131	_PNM-NIS_	_PNM-NIS_	25.9	2.47	2.108	110.7	_PNM-NIS_	_PNM-NIS_	12.06.2015	32.86	_PNM-NIS_	9.51	_PNM-NIS_	58	25	_PNM-NIS_	4.1	7.81	76.8	_PNM-NIS_	_PNM-NIS_	_PNM-NIS_	150	_PNM-NIS_	2.41	1:2	46.9	_PNM-NIS_	3.189	_PNM-NIS_	29.9	13.52
30328531	Enrichment	DBA/2NCrl	f	nest (Enrichment)	2015-01-13 06:00:00	27.8	691.12	_PNM-NIS_	121	_PNM-NIS_	_PNM-NIS_	27.2	2.48	2.102	112.3	_PNM-NIS_	_PNM-NIS_	12.06.2015	31.51	_PNM-NIS_	11.34	_PNM-NIS_	49	21	_PNM-NIS_	3.8	8.67	60.4	_PNM-NIS_	_PNM-NIS_	_PNM-NIS_	152	_PNM-NIS_	1.89	1:2	48.3	_PNM-NIS_	3.551	_PNM-NIS_	35.7	10.92
30328532	Enrichment	DBA/2NCrl	f	nest (Enrichment)	2015-01-13 06:00:00	27.5	670.11	_PNM-NIS_	138	_PNM-NIS_	_PNM-NIS_	26.1	2.51	1.823	110.5	_PNM-NIS_	_PNM-NIS_	12.06.2015	32.64	_PNM-NIS_	12.08	_PNM-NIS_	78	21	_PNM-NIS_	3.7	8.94	103.2	_PNM-NIS_	_PNM-NIS_	_PNM-NIS_	150	_PNM-NIS_	1.43	1:2	49.5	_PNM-NIS_	4.215	_PNM-NIS_	29.1	10.59
30328533	Enrichment	DBA/2NCrl	f	nest (Enrichment)	2015-01-13 06:00:00	27.8	640.97	_PNM-NIS_	170	_PNM-NIS_	_PNM-NIS_	22	2.46	2.152	114.4	_PNM-NIS_	_PNM-NIS_	12.06.2015	27.52	_PNM-NIS_	9.38	_PNM-NIS_	72	22	_PNM-NIS_	4.1	10.04	134	_PNM-NIS_	_PNM-NIS_	_PNM-NIS_	154	_PNM-NIS_	1.72	1:2	49.5	_PNM-NIS_	3.48	_PNM-NIS_	37.1	10.91
30328534	Enrichment	DBA/2NCrl	f	nest (Enrichment)	2015-01-13 06:00:00	25.6	718.75	_PNM-NIS_	144	_PNM-NIS_	_PNM-NIS_	28.6	2.45	2.004	112.1	_PNM-NIS_	_PNM-NIS_	12.06.2015	32.93	_PNM-NIS_	10.41	_PNM-NIS_	96	25	_PNM-NIS_	3.9	7.91	133.2	_PNM-NIS_	_PNM-NIS_	_PNM-NIS_	150	_PNM-NIS_	2.05	1:2	48.4	_PNM-NIS_	4.097	_PNM-NIS_	27.1	11.69
30328535	Enrichment	DBA/2NCrl	f	double (Enrichment)	2015-01-13 06:00:00	27.6	558.84	_PNM-NIS_	155	_PNM-NIS_	_PNM-NIS_	21	2.38	1.908	112.9	_PNM-NIS_	_PNM-NIS_	12.06.2015	31.59	_PNM-NIS_	11.43	_PNM-NIS_	88	25	_PNM-NIS_	3.5	8.11	141	_PNM-NIS_	_PNM-NIS_	_PNM-NIS_	150	_PNM-NIS_	1.92	1:2	49.1	_PNM-NIS_	2.477	_PNM-NIS_	24.3	10.67
30328536	Enrichment	DBA/2NCrl	f	double (Enrichment)	2015-01-13 06:00:00	27.6	654.41	_PNM-NIS_	131	_PNM-NIS_	_PNM-NIS_	22.8	2.44	1.963	112.5	_PNM-NIS_	_PNM-NIS_	12.06.2015	43.03	_PNM-NIS_	9.69	_PNM-NIS_	101	48	_PNM-NIS_	4	8.17	129.4	_PNM-NIS_	_PNM-NIS_	_PNM-NIS_	152	_PNM-NIS_	1.95	1:2	48.8	_PNM-NIS_	3.442	_PNM-NIS_	17.7	10.82
30328537	Enrichment	DBA/2NCrl	f	double (Enrichment)	2015-01-13 06:00:00	25.5	635.1	_PNM-NIS_	122	_PNM-NIS_	_PNM-NIS_	23.7	2.32	1.699	112	_PNM-NIS_	_PNM-NIS_	12.06.2015	32.75	_PNM-NIS_	10.23	_PNM-NIS_	88	19	_PNM-NIS_	4.1	6.41	141	_PNM-NIS_	_PNM-NIS_	_PNM-NIS_	150	_PNM-NIS_	2.32	1:2	42.6	_PNM-NIS_	4.018	_PNM-NIS_	22.1	11.87
30328538	Enrichment	DBA/2NCrl	f	double (Enrichment)	2015-01-13 06:00:00	25.4	696.04	_PNM-NIS_	130	_PNM-NIS_	_PNM-NIS_	23.1	2.45	1.766	112	_PNM-NIS_	_PNM-NIS_	12.06.2015	37.96	_PNM-NIS_	9.84	_PNM-NIS_	49	24	_PNM-NIS_	3.8	7.38	123.1	_PNM-NIS_	_PNM-NIS_	_PNM-NIS_	151	_PNM-NIS_	2.15	1:2	46.8	_PNM-NIS_	1.659	_PNM-NIS_	19.7	8.42
30328539	Enrichment	DBA/2NCrl	f	double (Enrichment)	2015-01-13 06:00:00	25.2	709.66	_PNM-NIS_	164	_PNM-NIS_	_PNM-NIS_	21.3	2.5	2.157	113.9	_PNM-NIS_	_PNM-NIS_	12.06.2015	30.06	_PNM-NIS_	10.2	_PNM-NIS_	89	22	_PNM-NIS_	4.2	7.6	174.5	_PNM-NIS_	_PNM-NIS_	_PNM-NIS_	152	_PNM-NIS_	2.4	1:2	49.2	_PNM-NIS_	2.985	_PNM-NIS_	34.7	11.62
30328540	Enrichment	DBA/2NCrl	f	double (Enrichment)	2015-01-13 06:00:00	27.3	640.21	_PNM-NIS_	167	_PNM-NIS_	_PNM-NIS_	24.7	2.33	1.849	112.1	_PNM-NIS_	_PNM-NIS_	12.06.2015	39.79	_PNM-NIS_	9.88	_PNM-NIS_	92	24	_PNM-NIS_	4.2	6.5	213.4	_PNM-NIS_	_PNM-NIS_	_PNM-NIS_	149	_PNM-NIS_	1.41	1:2	48.9	_PNM-NIS_	2.033	_PNM-NIS_	17.4	12.45
30328541	Enrichment	DBA/2NCrl	f	double (Enrichment)	2015-01-13 06:00:00	24.8	594.41	_PNM-NIS_	133	_PNM-NIS_	_PNM-NIS_	23.5	2.36	1.963	113.4	_PNM-NIS_	_PNM-NIS_	12.06.2015	32.61	_PNM-NIS_	10.83	_PNM-NIS_	64	21	_PNM-NIS_	4.3	6.93	199.3	_PNM-NIS_	_PNM-NIS_	_PNM-NIS_	148	_PNM-NIS_	1.18	1:2	46.9	_PNM-NIS_	3.437	_PNM-NIS_	21.5	10.84
30328542	Enrichment	DBA/2NCrl	f	double (Enrichment)	2015-01-13 06:00:00	27.1	723.67	_PNM-NIS_	115	_PNM-NIS_	_PNM-NIS_	23	2.44	1.934	112.8	_PNM-NIS_	_PNM-NIS_	12.06.2015	39.64	_PNM-NIS_	12.88	_PNM-NIS_	49	23	_PNM-NIS_	4	7.99	116.5	_PNM-NIS_	_PNM-NIS_	_PNM-NIS_	150	_PNM-NIS_	1.29	1:2	47.2	_PNM-NIS_	2.681	_PNM-NIS_	24.3	11.04
30328543	Enrichment	DBA/2NCrl	f	double (Enrichment)	2015-01-13 06:00:00	27.2	672.38	_PNM-NIS_	109	_PNM-NIS_	_PNM-NIS_	26.3	2.46	2.012	113.5	_PNM-NIS_	_PNM-NIS_	12.06.2015	35.9	_PNM-NIS_	12.56	_PNM-NIS_	74	20	_PNM-NIS_	4	7.47	97.5	_PNM-NIS_	_PNM-NIS_	_PNM-NIS_	152	_PNM-NIS_	1.67	1:2	49	_PNM-NIS_	2.471	_PNM-NIS_	29.9	10.49
30328544	Enrichment	DBA/2NCrl	f	double (Enrichment)	2015-01-13 06:00:00	27.8	713.83	_PNM-NIS_	173	_PNM-NIS_	_PNM-NIS_	23.6	2.45	1.352	112.1	_PNM-NIS_	_PNM-NIS_	12.06.2015	48.53	_PNM-NIS_	14.44	_PNM-NIS_	68	22	_PNM-NIS_	4	7.95	157	_PNM-NIS_	_PNM-NIS_	_PNM-NIS_	149	_PNM-NIS_	1.55	1:2	48	_PNM-NIS_	2.602	_PNM-NIS_	7.8	11.56
30328882	Enrichment	DBA/2NCrl	f	nest (Enrichment)	2015-01-13 06:00:00	27.1	767.01	_PNM-NIS_	124	_PNM-NIS_	_PNM-NIS_	25.2	2.57	2.286	112.3	_PNM-NIS_	_PNM-NIS_	12.06.2015	35.85	_PNM-NIS_	12.2	_PNM-NIS_	63	35	_PNM-NIS_	3.1	9.29	77.5	_PNM-NIS_	_PNM-NIS_	_PNM-NIS_	151	_PNM-NIS_	1.89	1:2	48.1	_PNM-NIS_	1.914	_PNM-NIS_	33.2	9.61

## Sheet: status_codes
setting_value_text	setting_description
_bLOQ_	(ESLIM_PARAMSC_009 & IMPC_PARAMSC_009): Measured value is below the lower limit of quantitation of the assay
_AUL_	(ESLIM_PARAMSC_008 & IMPC_PARAMSC_008): Measured value is above the upper limit of quantitation of the assay
_PNM-EQ_	(ESLIM_PARAMSC_001 & IMPC_PARAMSC_001): Parameter not measured - Equipment Failed
_PNM-EI_	IMPC_PARAMSC_014: Parameter not measured - Equipment Incompatible
_PNM-SL_	(ESLIM_PARAMSC_002 & IMPC_PARAMSC_002): Parameter not measured - Sample lost
_PNM-IS_	(ESLIM_PARAMSC_003 & IMPC_PARAMSC_003): Parameter not measured - Insufficient Sample
_PNR-WI_	(ESLIM_PARAMSC_004 & IMPC_PARAMSC_004): Parameter not recorded - Welfare Issue
_PNM-NIS_	(ESLIM_PARAMSC_007 & IMPC_PARAMSC_007): Parameter not measured - not in SOP
_PNM-PQF_	(IMPC_PARAMSC_010): Parameter not measured - parameter QC failed
_PNM-LNRY_	(IMPC_PARAMSC_011): Parameter not measured - LIMS not ready yet (LIMS is undergoing updates and is unable to collect the data, for the moment; e.g. manage mandatory parameters added to procedure after experiment performed but before data exported)
_PNM-UM_	(IMPC_PARAMSC_013): Parameter not measured - uncooperative mouse (e.g. mouse woke up from narcosis too early so ABR could not be fully examined)
_PNM-SF_	(IMPC_PARAMSC_012): Parameter not measured - Software failure
_PNM-S_	IMPC_PARAMSC_005: Parameter not measured - schedule
_SPNM-BV_	(IMPC_PARAMSC_003): single parameter not measured because of a too low blood volume
_PNM-NPEP_	(MausDBinternal_PARAMSC): Parameter not measured - not part of EUMODIC procedure
_REJECTED_	(MausDBinternal_PARAMSC): Rejected value from blood pressure assay
_MNR_	IMPC_PARAMSC_005:Metadata not recorded inadvertently
_PNM-PDRM_	IMPC_PARAMSC_005: Parameter not measured - phenotype or disease rules out measurement of parameter
_PNM-NMSP_	IMPC_PARAMSC_005:no fertility male screen performed
_PNM-NFSP_	IMPC_PARAMSC_005:no fertility female screen performed
