# Supplementary material for: Laboratory mouse housing conditions can be improved using common environmental enrichment without compromising data
Source: PLoS Biol. 2018 Apr 16;16(4):e2005019. doi: 10.1371/journal.pbio.2005019 (PMC5922977; doi:10.1371/journal.pbio.2005019)
Supplement: S1 Data — (ZIP) [file pbio.2005019.s001.zip › S1_Data/P00343_DEXA.xlsx]

## Sheet: data
mouse_id	mouse_line	strain	sex	type	date_of_birth	bw_pDEXA	date_update	LENGTH	LIN_RES	NO_REGS	PAT_SEQ_NO	PNT_RES	R0_REG_FAT	R0_REG_LEA	R0_REG_SEQ	R0_REG_SOF	R0_REG_TBA	R0_REG_TBD	R0_REG_TBM	R0_REG_TYP	R1_REG_FAT	R1_REG_LEA	R1_REG_SEQ	R1_REG_SOF	R1_REG_TBA	R1_REG_TYP	SCAN_TYPE	SCN_WID
						g		cm					g	g		g	cm2	g/cm²	g		g	g		g	cm2			cm
						Body weight	Update Date	Body length	Line Resolution	Number of Regions	Patient sequence number (pDEXA)	Point Resolution	R0 Region Fat Mass	R0 Region Lean Mass	R0 Region Sequence	R0 Region Soft Mass	R0 Bone area	R0 Bone density	R0 Bone mass	R0 Region Type	Fat Mass	Lean Mass	R1 Region Sequence	R1 Region Soft Mass	R1 Bone area	R1 Region Typ	Scan Type	Scan Width
						Body weight at pDEXA scan	Software version (date)	operator measured body length (cm)		Number of subregions analyzed			Fat mass of whole body scan	Lean mass of whole body scan		Soft mass of whole body scan	Bone area of whole body scan	Bone density of whole body scan	Bone mass of whole body scan		Fat mass of whole body scan excluding the skull	Lean mass of whole body scan excluding the skull		Soft mass of whole body scan excluding the skull	Bone area of whole body scan excluding the skull		Scan type: research or patient
30304073	Enrichment	C57BL/6NTac	m	con (Enrichment)	2014-04-29 06:00:00	29.3	23.09.2014	9.5	1	4	6110	0.5	4.192	23.562	4	27.754	11.814	0.054	0.635	1	3.71	20.848	3	24.558	9.564	2	Research	62.5
30304074	Enrichment	C57BL/6NTac	m	con (Enrichment)	2014-04-29 06:00:00	25.5	23.09.2014	9.4	1	4	6111	0.5	0	24.203	4	24.104	7.071	0.06	0.426	1	0	21.389	3	21.302	5.184	2	Research	62.5
30304075	Enrichment	C57BL/6NTac	m	con (Enrichment)	2014-04-29 06:00:00	27.7	23.09.2014	9.4	1	4	6112	0.5	0	26.634	4	26.564	7.391	0.067	0.492	1	0	23.665	3	23.603	5.43	2	Research	60.5
30304076	Enrichment	C57BL/6NTac	m	con (Enrichment)	2014-04-29 06:00:00	27.8	23.09.2014	9.6	1	4	6113	0.5	6.957	18.537	4	25.494	12.351	0.06	0.746	1	6.25	16.653	3	22.903	10.233	2	Research	54
30304077	Enrichment	C57BL/6NTac	m	con (Enrichment)	2014-04-29 06:00:00	27.7	23.09.2014	9.5	1	4	6114	0.5	4.13	21.58	4	25.71	10.87	0.054	0.587	1	3.673	19.194	3	22.867	8.644	2	Research	66.5
30304078	Enrichment	C57BL/6NTac	m	con (Enrichment)	2014-04-29 06:00:00	29.7	23.09.2014	9.8	1	4	6139	0.5	8.267	19.182	4	27.449	11.854	0.061	0.725	1	7.414	17.202	3	24.616	9.566	2	Research	45.5
30304079	Enrichment	C57BL/6NTac	m	con (Enrichment)	2014-04-29 06:00:00	32	23.09.2014	9.7	1	4	6115	0.5	5.386	25.113	4	30.499	6.727	0.074	0.499	1	4.866	22.687	3	27.553	4.699	2	Research	61
30304080	Enrichment	C57BL/6NTac	m	con (Enrichment)	2014-04-29 06:00:00	32.1	23.09.2014	10.1	1	4	6140	0.5	5.139	24.625	4	29.764	7.049	0.074	0.522	1	4.575	21.922	3	26.497	4.832	2	Research	50.5
30304081	Enrichment	C57BL/6NTac	m	con (Enrichment)	2014-04-29 06:00:00	30.8	23.09.2014	9.8	1	4	6141	0.5	7.338	21.237	4	28.575	10.843	0.062	0.674	1	6.553	18.965	3	25.518	8.566	2	Research	53.5
30304082	Enrichment	C57BL/6NTac	m	con (Enrichment)	2014-04-29 06:00:00	34.8	23.09.2014	9.7	1	4	6142	0.5	9.807	22.81	4	32.617	11.391	0.065	0.735	1	8.854	20.594	3	29.448	9.049	2	Research	55.5
30304083	Enrichment	C57BL/6NTac	m	nest (Enrichment)	2014-04-29 06:00:00	28.1	23.09.2014	9.6	1	4	6116	0.5	4.147	22.431	4	26.578	10.073	0.058	0.582	1	3.687	19.945	3	23.632	7.907	2	Research	65
30304084	Enrichment	C57BL/6NTac	m	nest (Enrichment)	2014-04-29 06:00:00	26.4	23.09.2014	9.5	1	4	6136	0.5	4.984	19.616	4	24.6	10.928	0.056	0.611	1	4.425	17.42	3	21.845	8.638	2	Research	70.5
30304085	Enrichment	C57BL/6NTac	m	nest (Enrichment)	2014-04-29 06:00:00	31	23.09.2014	9.9	1	4	6137	0.5	15.774	12.615	4	28.389	17.411	0.062	1.087	1	14.108	11.283	3	25.391	14.789	2	Research	56
30304086	Enrichment	C57BL/6NTac	m	nest (Enrichment)	2014-04-29 06:00:00	31.9	23.09.2014	9.5	1	4	6107	0.5	8.172	21.794	4	29.966	13.588	0.061	0.831	1	7.368	19.649	3	27.017	11.277	2	Research	58
30304087	Enrichment	C57BL/6NTac	m	nest (Enrichment)	2014-04-29 06:00:00	28.8	23.09.2014	9.7	1	4	6138	0.5	4.678	21.879	4	26.557	10.661	0.054	0.574	1	4.134	19.334	3	23.468	8.333	2	Research	48.5
30304088	Enrichment	C57BL/6NTac	m	nest (Enrichment)	2014-04-29 06:00:00	30.4	23.09.2014	9.4	1	4	6117	0.5	5.606	22.702	4	28.308	12.283	0.058	0.711	1	4.952	20.051	3	25.003	9.927	2	Research	61.5
30304089	Enrichment	C57BL/6NTac	m	nest (Enrichment)	2014-04-29 06:00:00	29.3	23.09.2014	9.7	1	4	6118	0.5	6.915	20.828	4	27.743	11.464	0.061	0.7	1	6.233	18.775	3	25.008	9.287	2	Research	67
30304090	Enrichment	C57BL/6NTac	m	nest (Enrichment)	2014-04-29 06:00:00	34.8	23.09.2014	10	1	4	6143	0.5	6.935	25.327	4	32.262	13.852	0.061	0.849	1	6.185	22.589	3	28.774	11.482	2	Research	55.5
30304091	Enrichment	C57BL/6NTac	m	nest (Enrichment)	2014-04-29 06:00:00	34.5	23.09.2014	9.9	1	4	6144	0.5	10.475	21.856	4	32.331	13.831	0.064	0.885	1	9.444	19.703	3	29.147	11.468	2	Research	52
30304092	Enrichment	C57BL/6NTac	m	nest (Enrichment)	2014-04-29 06:00:00	32.9	23.09.2014	9.7	1	4	6145	0.5	12.261	17.883	4	30.144	11.966	0.067	0.806	1	10.905	15.906	3	26.811	9.587	2	Research	51
30304093	Enrichment	C57BL/6NTac	m	double (Enrichment)	2014-04-29 06:00:00	29.9	23.09.2014	9.9	1	4	6131	0.5	8.294	19.726	4	28.02	12.443	0.058	0.723	1	7.391	17.579	3	24.97	10.104	2	Research	66.5
30304094	Enrichment	C57BL/6NTac	m	double (Enrichment)	2014-04-29 06:00:00	26.5	23.09.2014	9.5	1	4	6119	0.5	3.291	21.493	4	24.784	11.363	0.052	0.589	1	2.884	18.836	3	21.72	9.084	2	Research	61.5
30304095	Enrichment	C57BL/6NTac	m	double (Enrichment)	2014-04-29 06:00:00	30.7	23.09.2014	9.4	1	4	6109	0.5	4.459	24.737	4	29.196	7.654	0.07	0.536	1	4.006	22.226	3	26.232	5.627	2	Research	64
30304096	Enrichment	C57BL/6NTac	m	double (Enrichment)	2014-04-29 06:00:00	27.1	23.09.2014	9.8	1	4	6132	0.5	3.424	22.398	4	25.822	9.857	0.056	0.551	1	3.029	19.817	3	22.846	7.732	2	Research	66
30304097	Enrichment	C57BL/6NTac	m	double (Enrichment)	2014-04-29 06:00:00	28.9	23.09.2014	9.7	1	4	6133	0.5	1.618	25.715	4	27.333	5.505	0.075	0.413	1	1.441	22.896	3	24.337	3.517	2	Research	61
30304098	Enrichment	C57BL/6NTac	m	double (Enrichment)	2014-04-29 06:00:00	29.3	23.09.2014	9.6	1	4	6120	0.5	3.189	24.335	4	27.524	7.43	0.068	0.502	1	2.811	21.45	3	24.261	5.239	2	Research	60.5
30304099	Enrichment	C57BL/6NTac	m	double (Enrichment)	2014-04-29 06:00:00	39.8	23.09.2014	9.8	1	4	6121	0.5	6.656	25.383	4	32.039	12.025	0.062	0.748	1	6.018	22.95	3	28.968	9.789	2	Research	60.5
30304100	Enrichment	C57BL/6NTac	m	double (Enrichment)	2014-04-29 06:00:00	32.7	23.09.2014	9.8	1	4	6146	0.5	4.044	27.436	4	31.48	6.904	0.075	0.516	1	3.629	24.626	3	28.255	4.938	2	Research	57.5
30304101	Enrichment	C57BL/6NTac	m	double (Enrichment)	2014-04-29 06:00:00	29.7	23.09.2014	9.5	1	4	6147	0.5	3.323	24.772	4	28.095	6.692	0.071	0.474	1	2.962	22.083	3	25.045	4.613	2	Research	58.5
30304102	Enrichment	C57BL/6NTac	m	double (Enrichment)	2014-04-29 06:00:00	29.1	23.09.2014	9.7	1	4	6148	0.5	6.199	20.501	4	26.7	11.192	0.06	0.668	1	5.522	18.265	3	23.787	8.885	2	Research	48
30304103	Enrichment	C57BL/6NTac	f	con (Enrichment)	2014-04-29 06:00:00	24.9	23.09.2014	9.4	1	4	6149	0.5	3.638	19.08	4	22.718	10.642	0.058	0.62	1	3.223	16.901	3	20.124	8.367	2	Research	54
30304104	Enrichment	C57BL/6NTac	f	con (Enrichment)	2014-04-29 06:00:00	25	23.09.2014	9.6	1	4	6108	0.5	1.77	21.717	4	23.487	10.449	0.059	0.616	1	1.568	19.241	3	20.809	8.31	2	Research	62.5
30304105	Enrichment	C57BL/6NTac	f	con (Enrichment)	2014-04-29 06:00:00	22.8	23.09.2014	9.1	1	4	6150	0.5	5.496	14.98	4	20.476	10.259	0.06	0.617	1	4.859	13.245	3	18.104	8.255	2	Research	48.5
30304106	Enrichment	C57BL/6NTac	f	con (Enrichment)	2014-04-29 06:00:00	26.1	23.09.2014	9.7	1	4	6151	0.5	2.645	21.61	4	24.255	10.761	0.059	0.64	1	2.321	18.972	3	21.293	8.429	2	Research	55
30304107	Enrichment	C57BL/6NTac	f	con (Enrichment)	2014-04-29 06:00:00	24.7	23.09.2014	9.8	1	4	6126	0.5	4.495	18.091	4	22.586	11.55	0.058	0.672	1	3.994	16.078	3	20.072	9.304	2	Research	57
30304108	Enrichment	C57BL/6NTac	f	con (Enrichment)	2014-04-29 06:00:00	28	23.09.2014	9.7	1	4	6127	0.5	3.899	21.37	4	25.269	11.011	0.058	0.634	1	3.472	19.03	3	22.502	8.719	2	Research	64.5
30304109	Enrichment	C57BL/6NTac	f	con (Enrichment)	2014-04-29 06:00:00	25.1	23.09.2014	9.7	1	4	6152	0.5	2.568	19.987	4	22.555	10.634	0.057	0.605	1	2.276	17.713	3	19.989	8.365	2	Research	54.5
30304110	Enrichment	C57BL/6NTac	f	con (Enrichment)	2014-04-29 06:00:00	24.8	23.09.2014	9.4	1	4	6153	0.5	5.175	17.158	4	22.333	11.269	0.059	0.669	1	4.559	15.118	3	19.677	8.963	2	Research	54.5
30304111	Enrichment	C57BL/6NTac	f	con (Enrichment)	2014-04-29 06:00:00	25.5	23.09.2014	9.3	1	4	6154	0.5	5.526	17.97	4	23.496	10.495	0.061	0.642	1	4.902	15.944	3	20.846	8.275	2	Research	52
30304112	Enrichment	C57BL/6NTac	f	con (Enrichment)	2014-04-29 06:00:00	31.1	23.09.2014	9.8	1	4	6155	0.5	13.25	15.723	4	28.973	13.701	0.07	0.962	1	11.855	14.067	3	25.922	11.182	2	Research	55
30304113	Enrichment	C57BL/6NTac	f	nest (Enrichment)	2014-04-29 06:00:00	24.6	23.09.2014	9.5	1	4	6156	0.5	3.386	19.37	4	22.756	11.255	0.059	0.659	1	2.962	16.944	3	19.906	8.94	2	Research	54
30304115	Enrichment	C57BL/6NTac	f	nest (Enrichment)	2014-04-29 06:00:00	21.5	23.09.2014	9.5	1	4	6122	0.5	1.846	19.819	4	21.665	9.225	0.059	0.543	1	1.631	17.52	3	19.151	7.032	2	Research	61.5
30304116	Enrichment	C57BL/6NTac	f	nest (Enrichment)	2014-04-29 06:00:00	22.9	23.09.2014	9.3	1	4	6123	0.5	6.02	14.773	4	20.793	10.956	0.061	0.663	1	5.351	13.131	3	18.482	8.826	2	Research	57.5
30304117	Enrichment	C57BL/6NTac	f	nest (Enrichment)	2014-04-29 06:00:00	25.6	23.09.2014	9.3	1	4	6124	0.5	4.059	19.955	4	24.014	10.538	0.061	0.645	1	3.594	17.672	3	21.266	8.33	2	Research	58.5
30304118	Enrichment	C57BL/6NTac	f	nest (Enrichment)	2014-04-29 06:00:00	26.8	23.09.2014	9.8	1	4	6125	0.5	2.381	22.791	4	25.172	5.93	0.079	0.47	1	2.118	20.266	3	22.384	3.88	2	Research	59
30304119	Enrichment	C57BL/6NTac	f	nest (Enrichment)	2014-04-29 06:00:00	24.8	23.09.2014	9.7	1	4	6157	0.5	3.101	19.321	4	22.422	10.379	0.06	0.621	1	2.71	16.892	3	19.602	7.897	2	Research	56
30304120	Enrichment	C57BL/6NTac	f	nest (Enrichment)	2014-04-29 06:00:00	25.5	23.09.2014	9.4	1	4	6158	0.5	6.561	16.614	4	23.175	11.691	0.062	0.722	1	5.422	13.728	3	19.15	8.519	2	Research	52.5
30304121	Enrichment	C57BL/6NTac	f	nest (Enrichment)	2014-04-29 06:00:00	25.4	23.09.2014	9.4	1	4	6159	0.5	0.049	22.352	4	22.401	5.411	0.072	0.392	1	0.043	19.823	3	19.866	3.397	2	Research	53
30304122	Enrichment	C57BL/6NTac	f	nest (Enrichment)	2014-04-29 06:00:00	26.1	23.09.2014	9.7	1	4	6160	0.5	6.395	17.096	4	23.491	10.518	0.064	0.668	1	5.664	15.141	3	20.805	8.202	2	Research	48
30304123	Enrichment	C57BL/6NTac	f	double (Enrichment)	2014-04-29 06:00:00	24	23.09.2014	9.5	1	4	6161	0.5	1.693	20.654	4	22.347	10.454	0.055	0.572	1	1.483	18.083	3	19.566	8.243	2	Research	57.5
30304124	Enrichment	C57BL/6NTac	f	double (Enrichment)	2014-04-29 06:00:00	22.9	23.09.2014	9.4	1	4	6134	0.5	3.003	18.27	4	21.273	10.516	0.057	0.595	1	2.639	16.057	3	18.696	8.333	2	Research	61.5
30304125	Enrichment	C57BL/6NTac	f	double (Enrichment)	2014-04-29 06:00:00	24	23.09.2014	9.3	1	4	6128	0.5	0	22.241	4	22.239	5.408	0.076	0.41	1	0	19.428	3	19.427	3.453	2	Research	62
30304126	Enrichment	C57BL/6NTac	f	double (Enrichment)	2014-04-29 06:00:00	22.6	23.09.2014	9.1	1	4	6135	0.5	4.719	16.305	4	21.024	9.947	0.06	0.598	1	4.124	14.248	3	18.372	7.73	2	Research	63
30304127	Enrichment	C57BL/6NTac	f	double (Enrichment)	2014-04-29 06:00:00	25.5	23.09.2014	9.7	1	4	6129	0.5	2.937	20.404	4	23.341	9.854	0.057	0.566	1	2.569	17.848	3	20.417	7.549	2	Research	57
30304128	Enrichment	C57BL/6NTac	f	double (Enrichment)	2014-04-29 06:00:00	24.1	23.09.2014	9.4	1	4	6162	0.5	5.373	16.752	4	22.125	10.924	0.06	0.656	1	4.709	14.678	3	19.387	8.608	2	Research	65.5
30304129	Enrichment	C57BL/6NTac	f	double (Enrichment)	2014-04-29 06:00:00	23.7	23.09.2014	9.4	1	4	6130	0.5	3.47	18.43	4	21.9	10.632	0.056	0.598	1	3.05	16.199	3	19.249	8.398	2	Research	55
30304130	Enrichment	C57BL/6NTac	f	double (Enrichment)	2014-04-29 06:00:00	24.6	23.09.2014	9.5	1	4	6163	0.5	2.654	20.191	4	22.845	10.414	0.057	0.598	1	2.317	17.62	3	19.937	8.124	2	Research	64
30304131	Enrichment	C57BL/6NTac	f	double (Enrichment)	2014-04-29 06:00:00	26.3	23.09.2014	9.5	1	4	6164	0.5	5.512	18.808	4	24.32	11.033	0.06	0.666	1	4.845	16.53	3	21.375	8.63	2	Research	62
30304132	Enrichment	C57BL/6NTac	f	double (Enrichment)	2014-04-29 06:00:00	26.2	23.09.2014	9.6	1	4	6165	0.5	3.549	21.037	4	24.586	11.061	0.059	0.652	1	3.111	18.447	3	21.558	8.599	2	Research	67.5
30307512	Enrichment	DBA/2NCrl	m	con (Enrichment)	2014-06-03 06:00:00	26	17.10.2014	9.9	1	4	6338	0.5	4.365	19.107	4	23.472	8.855	0.058	0.518	1	3.936	17.227	3	21.163	6.914	2	Research	48
30307513	Enrichment	DBA/2NCrl	m	con (Enrichment)	2014-06-03 06:00:00	27.8	17.10.2014	10	1	4	6339	0.5	0.787	25.516	4	26.303	6.242	0.068	0.423	1	0.704	22.816	3	23.52	4.372	2	Research	55.5
30307514	Enrichment	DBA/2NCrl	m	con (Enrichment)	2014-06-03 06:00:00	28.8	17.10.2014	10	1	4	6340	0.5	5.998	20.235	4	26.233	10.12	0.059	0.602	1	5.381	18.152	3	23.533	8.123	2	Research	55
30307515	Enrichment	DBA/2NCrl	m	con (Enrichment)	2014-06-03 06:00:00	27.1	17.10.2014	10	1	4	6341	0.5	4.61	20.051	4	24.661	9.984	0.055	0.547	1	4.163	18.109	3	22.272	7.985	2	Research	53
30307516	Enrichment	DBA/2NCrl	m	con (Enrichment)	2014-06-03 06:00:00	26	17.10.2014	10	1	4	6342	0.5	0.315	23.39	4	23.705	5.325	0.067	0.355	1	0.28	20.831	3	21.111	3.531	2	Research	52.5
30307517	Enrichment	DBA/2NCrl	m	con (Enrichment)	2014-06-03 06:00:00	26.4	17.10.2014	9.9	1	4	6343	0.5	2.138	21.486	4	23.624	7.686	0.062	0.48	1	1.889	18.977	3	20.866	5.723	2	Research	54
30307518	Enrichment	DBA/2NCrl	m	con (Enrichment)	2014-06-03 06:00:00	25.7	17.10.2014	9.6	1	4	6344	0.5	1.031	22.645	4	23.676	7.141	0.061	0.436	1	0.914	20.081	3	20.995	5.333	2	Research	59
30307519	Enrichment	DBA/2NCrl	m	con (Enrichment)	2014-06-03 06:00:00	28.4	17.10.2014	10.2	1	4	6345	0.5	5.634	19.715	4	25.349	11.412	0.057	0.645	1	5.022	17.577	3	22.599	9.272	2	Research	48.5
30307520	Enrichment	DBA/2NCrl	m	con (Enrichment)	2014-06-03 06:00:00	26	17.10.2014	9.8	1	4	6346	0.5	0	26.025	4	24.806	8.009	0.056	0.451	1	0	22.767	3	21.701	6.032	2	Research	67
30307521	Enrichment	DBA/2NCrl	m	con (Enrichment)	2014-06-03 06:00:00	27.5	17.10.2014	9.8	1	4	6347	0.5	2.326	23.323	4	25.649	10.622	0.053	0.562	1	2.066	20.717	3	22.783	8.467	2	Research	60.5
30307522	Enrichment	DBA/2NCrl	m	nest (Enrichment)	2014-06-03 06:00:00	25.1	17.10.2014	9.8	1	4	6348	0.5	2.958	20.481	4	23.439	9.653	0.053	0.509	1	2.635	18.243	3	20.878	7.638	2	Research	56
30307523	Enrichment	DBA/2NCrl	m	nest (Enrichment)	2014-06-03 06:00:00	26.5	17.10.2014	10.1	1	4	6349	0.5	0.792	24.037	4	24.829	5.337	0.07	0.371	1	0.704	21.363	3	22.067	3.517	2	Research	64
30307524	Enrichment	DBA/2NCrl	m	nest (Enrichment)	2014-06-03 06:00:00	26.3	17.10.2014	9.7	1	4	6350	0.5	4.295	19.818	4	24.113	11.255	0.054	0.604	1	3.806	17.567	3	21.373	9.033	2	Research	57
30307525	Enrichment	DBA/2NCrl	m	nest (Enrichment)	2014-06-03 06:00:00	28	17.10.2014	10.1	1	4	6351	0.5	4.774	21.215	4	25.989	9.098	0.059	0.539	1	4.294	19.079	3	23.373	7.131	2	Research	65
30307526	Enrichment	DBA/2NCrl	m	nest (Enrichment)	2014-06-03 06:00:00	29.6	17.10.2014	9.8	1	4	6352	0.5	8.44	18.678	4	27.118	11.841	0.056	0.659	1	7.644	16.917	3	24.561	9.821	2	Research	54
30307527	Enrichment	DBA/2NCrl	m	nest (Enrichment)	2014-06-03 06:00:00	28.4	17.10.2014	9.7	1	4	6353	0.5	2.791	24.371	4	27.162	6.42	0.064	0.414	1	2.493	21.774	3	24.267	4.479	2	Research	69.5
30307528	Enrichment	DBA/2NCrl	m	nest (Enrichment)	2014-06-03 06:00:00	29.6	17.10.2014	9.7	1	4	6354	0.5	8.126	19.499	4	27.625	9.28	0.063	0.58	1	7.259	17.42	3	24.679	7.214	2	Research	60.5
30307529	Enrichment	DBA/2NCrl	m	nest (Enrichment)	2014-06-03 06:00:00	28.1	17.10.2014	10.1	1	4	6355	0.5	5.128	21.036	4	26.164	12.361	0.055	0.676	1	4.569	18.746	3	23.315	9.966	2	Research	60.5
30307531	Enrichment	DBA/2NCrl	m	nest (Enrichment)	2014-06-03 06:00:00	26.8	17.10.2014	9.7	1	4	6357	0.5	2.613	22.63	4	25.243	10.879	0.052	0.57	1	2.33	20.18	3	22.51	8.649	2	Research	65.5
30307532	Enrichment	DBA/2NCrl	m	double (Enrichment)	2014-06-03 06:00:00	27.1	17.10.2014	9.7	1	4	6358	0.5	7.561	17.99	4	25.551	11.68	0.057	0.666	1	6.809	16.199	3	23.008	9.588	2	Research	60
30307533	Enrichment	DBA/2NCrl	m	double (Enrichment)	2014-06-03 06:00:00	29.9	17.10.2014	9.9	1	4	6359	0.5	8.239	19.225	4	27.464	8.416	0.065	0.546	1	7.374	17.209	3	24.583	6.343	2	Research	51.5
30307534	Enrichment	DBA/2NCrl	m	double (Enrichment)	2014-06-03 06:00:00	25.3	17.10.2014	9.5	1	4	6360	0.5	2.581	20.142	4	22.723	9.989	0.053	0.525	1	2.259	17.631	3	19.89	7.789	2	Research	58.5
30307535	Enrichment	DBA/2NCrl	m	double (Enrichment)	2014-06-03 06:00:00	25.7	17.10.2014	9.7	1	4	6361	0.5	2.231	21.741	4	23.972	6.193	0.068	0.424	1	1.991	19.401	3	21.392	4.284	2	Research	53
30307536	Enrichment	DBA/2NCrl	m	double (Enrichment)	2014-06-03 06:00:00	28	17.10.2014	10.1	1	4	6362	0.5	5.704	19.666	4	25.37	10.207	0.058	0.588	1	5.086	17.536	3	22.622	8.142	2	Research	57.5
30307537	Enrichment	DBA/2NCrl	m	double (Enrichment)	2014-06-03 06:00:00	31.5	17.10.2014	10.1	1	4	6363	0.5	5.4	23.591	4	28.991	9.643	0.061	0.586	1	4.838	21.134	3	25.972	7.475	2	Research	61.5
30307538	Enrichment	DBA/2NCrl	m	double (Enrichment)	2014-06-03 06:00:00	28.5	17.10.2014	10	1	4	6364	0.5	4.22	22.767	4	26.987	11.439	0.049	0.563	1	3.754	20.252	3	24.006	9.197	2	Research	69
30307539	Enrichment	DBA/2NCrl	m	double (Enrichment)	2014-06-03 06:00:00	29.9	17.10.2014	10.2	1	4	6365	0.5	6.587	21.456	4	28.043	11.792	0.055	0.647	1	5.859	19.082	3	24.941	9.538	2	Research	57
30307540	Enrichment	DBA/2NCrl	m	double (Enrichment)	2014-06-03 06:00:00	26	17.10.2014	9.7	1	4	6366	0.5	1.815	23.262	4	25.077	9.978	0.052	0.518	1	1.586	20.336	3	21.922	7.793	2	Research	68
30307541	Enrichment	DBA/2NCrl	m	double (Enrichment)	2014-06-03 06:00:00	33	17.10.2014	10	1	4	6367	0.5	7.391	23.698	4	31.089	11.479	0.059	0.673	1	6.678	21.412	3	28.09	9.284	2	Research	65.5
30307542	Enrichment	DBA/2NCrl	f	con (Enrichment)	2014-06-03 06:00:00	21	17.10.2014	9.1	1	4	6368	0.5	0	20.321	4	19.47	4.074	0.068	0.278	1	0	17.785	3	17.04	2.451	2	Research	68.5
30307543	Enrichment	DBA/2NCrl	f	con (Enrichment)	2014-06-03 06:00:00	21.1	17.10.2014	9.3	1	4	6369	0.5	0	21.412	4	19.758	4.7	0.063	0.296	1	0	18.667	3	17.225	2.92	2	Research	55
30307544	Enrichment	DBA/2NCrl	f	con (Enrichment)	2014-06-03 06:00:00	24.9	17.10.2014	9.6	1	4	6370	0.5	2.977	19.966	4	22.943	9.876	0.054	0.53	1	2.625	17.611	3	20.236	7.788	2	Research	56.5
30307546	Enrichment	DBA/2NCrl	f	con (Enrichment)	2014-06-03 06:00:00	23.4	17.10.2014	9.5	1	4	6372	0.5	0.318	21.753	4	22.071	6.301	0.063	0.395	1	0.279	19.077	3	19.356	4.326	2	Research	60.5
30307547	Enrichment	DBA/2NCrl	f	con (Enrichment)	2014-06-03 06:00:00	24.9	17.10.2014	9.5	1	4	6373	0.5	1.402	21.278	4	22.68	10.01	0.048	0.477	1	1.257	19.085	3	20.342	7.926	2	Research	55
30307548	Enrichment	DBA/2NCrl	f	con (Enrichment)	2014-06-03 06:00:00	23.4	17.10.2014	9.4	1	4	6374	0.5	0	23.311	4	21.516	5.078	0.065	0.33	1	0	20.387	3	18.817	3.364	2	Research	50.5
30307549	Enrichment	DBA/2NCrl	f	con (Enrichment)	2014-06-03 06:00:00	25.2	17.10.2014	9.6	1	4	6375	0.5	4.133	18.811	4	22.944	10.939	0.052	0.57	1	3.711	16.892	3	20.603	8.916	2	Research	50
30307550	Enrichment	DBA/2NCrl	f	con (Enrichment)	2014-06-03 06:00:00	24.8	17.10.2014	9.8	1	4	6376	0.5	2.065	20.936	4	23.001	11.208	0.049	0.546	1	1.837	18.619	3	20.456	9.106	2	Research	57
30307551	Enrichment	DBA/2NCrl	f	con (Enrichment)	2014-06-03 06:00:00	25.7	17.10.2014	9.5	1	4	6377	0.5	1.04	22.572	4	23.612	5.095	0.074	0.378	1	0.928	20.143	3	21.071	3.329	2	Research	47.5
30307552	Enrichment	DBA/2NCrl	f	nest (Enrichment)	2014-06-03 06:00:00	21.2	17.10.2014	9.4	1	4	6378	0.5	0	22.14	4	20.055	5.1	0.062	0.315	1	0	19.082	3	17.284	3.316	2	Research	67.5
30307553	Enrichment	DBA/2NCrl	f	nest (Enrichment)	2014-06-03 06:00:00	21	17.10.2014	9.3	1	4	6379	0.5	1.471	17.877	4	19.348	10.129	0.049	0.499	1	1.278	15.534	3	16.812	8.052	2	Research	66.5
30307554	Enrichment	DBA/2NCrl	f	nest (Enrichment)	2014-06-03 06:00:00	24.2	17.10.2014	9.6	1	4	6380	0.5	1.938	20.563	4	22.501	10.133	0.055	0.556	1	1.691	17.939	3	19.63	7.895	2	Research	64
30307555	Enrichment	DBA/2NCrl	f	nest (Enrichment)	2014-06-03 06:00:00	23.1	17.10.2014	9.5	1	4	6381	0.5	2.611	18.609	4	21.22	9.728	0.054	0.522	1	2.289	16.317	3	18.606	7.663	2	Research	71
30307556	Enrichment	DBA/2NCrl	f	nest (Enrichment)	2014-06-03 06:00:00	23.3	17.10.2014	9.7	1	4	6382	0.5	2.077	19.195	4	21.272	8.939	0.058	0.516	1	1.829	16.901	3	18.73	6.893	2	Research	68
30307557	Enrichment	DBA/2NCrl	f	nest (Enrichment)	2014-06-03 06:00:00	22.3	17.10.2014	9.4	1	4	6383	0.5	1.138	19.193	4	20.331	9.593	0.051	0.487	1	0.988	16.675	3	17.663	7.398	2	Research	61.5
30307558	Enrichment	DBA/2NCrl	f	nest (Enrichment)	2014-06-03 06:00:00	23.8	17.10.2014	9.8	1	4	6384	0.5	3.139	18.994	4	22.133	11.07	0.052	0.574	1	2.751	16.647	3	19.398	8.893	2	Research	62.5
30307559	Enrichment	DBA/2NCrl	f	nest (Enrichment)	2014-06-03 06:00:00	22.5	17.10.2014	9.4	1	4	6385	0.5	0.01	20.053	4	20.063	6.82	0.055	0.375	1	0.009	17.558	3	17.567	4.748	2	Research	61
30307560	Enrichment	DBA/2NCrl	f	nest (Enrichment)	2014-06-03 06:00:00	25.1	17.10.2014	9.7	1	4	6386	0.5	0.709	22.45	4	23.159	6.522	0.064	0.418	1	0.634	20.083	3	20.717	4.632	2	Research	49.5
30307561	Enrichment	DBA/2NCrl	f	nest (Enrichment)	2014-06-03 06:00:00	24	17.10.2014	9.8	1	4	6387	0.5	4.788	16.612	4	21.4	9.878	0.056	0.557	1	4.195	14.553	3	18.748	7.701	2	Research	51
30307562	Enrichment	DBA/2NCrl	f	double (Enrichment)	2014-06-03 06:00:00	20.3	17.10.2014	9	1	4	6388	0.5	0.719	17.502	4	18.221	7.244	0.051	0.373	1	0.638	15.513	3	16.151	5.59	2	Research	45
30307563	Enrichment	DBA/2NCrl	f	double (Enrichment)	2014-06-03 06:00:00	22.4	17.10.2014	9.3	1	4	6389	0.5	4.257	15.99	4	20.247	10.023	0.057	0.568	1	3.766	14.145	3	17.911	8.107	2	Research	50
30307564	Enrichment	DBA/2NCrl	f	double (Enrichment)	2014-06-03 06:00:00	23.3	17.10.2014	9.5	1	4	6390	0.5	1.911	18.881	4	20.792	10.029	0.052	0.522	1	1.682	16.622	3	18.304	7.875	2	Research	61.5
30307565	Enrichment	DBA/2NCrl	f	double (Enrichment)	2014-06-03 06:00:00	23.6	17.10.2014	9.6	1	4	6391	0.5	0.38	21.694	4	22.074	5.144	0.072	0.371	1	0.335	19.15	3	19.485	3.391	2	Research	56.5
30307566	Enrichment	DBA/2NCrl	f	double (Enrichment)	2014-06-03 06:00:00	23.1	17.10.2014	9.7	1	4	6392	0.5	2.247	18.814	4	21.061	9.859	0.054	0.528	1	1.981	16.586	3	18.567	7.745	2	Research	59
30307567	Enrichment	DBA/2NCrl	f	double (Enrichment)	2014-06-03 06:00:00	23.5	17.10.2014	9.3	1	4	6393	0.5	3.828	17.68	4	21.508	8.998	0.057	0.51	1	3.401	15.706	3	19.107	7.121	2	Research	56
30307568	Enrichment	DBA/2NCrl	f	double (Enrichment)	2014-06-03 06:00:00	22.5	17.10.2014	9.4	1	4	6396	0.5	3.051	16.862	4	19.913	9.669	0.056	0.541	1	2.656	14.68	3	17.336	7.675	2	Research	60
30307569	Enrichment	DBA/2NCrl	f	double (Enrichment)	2014-06-03 06:00:00	23.4	17.10.2014	9.5	1	4	6395	0.5	2.36	18.437	4	20.797	10.025	0.052	0.524	1	2.081	16.253	3	18.334	7.995	2	Research	52.5
30307570	Enrichment	DBA/2NCrl	f	double (Enrichment)	2014-06-03 06:00:00	26.9	17.10.2014	9.9	1	4	6394	0.5	6.41	18.206	4	24.616	11.629	0.061	0.706	1	5.731	16.279	3	22.01	9.498	2	Research	53
30307571	Enrichment	DBA/2NCrl	f	double (Enrichment)	2014-06-03 06:00:00	21.7	17.10.2014	9.3	1	4	6397	0.5	2.432	17.558	4	19.99	10.062	0.054	0.542	1	2.128	15.361	3	17.489	7.934	2	Research	51
30308886	Enrichment	C57BL/6NTac	m	con (Enrichment)	2014-06-17 06:00:00	27.4	22.10.2014	9.7	1	4	6416	0.5	1.079	25.202	4	26.281	6.102	0.068	0.414	1	0.968	22.603	3	23.571	4.169	2	Research	61
30308887	Enrichment	C57BL/6NTac	m	con (Enrichment)	2014-06-17 06:00:00	31.2	22.10.2014	9.7	1	4	6417	0.5	11.274	18.556	4	29.83	12.715	0.065	0.823	1	10.116	16.65	3	26.766	10.405	2	Research	64.5
30308888	Enrichment	C57BL/6NTac	m	con (Enrichment)	2014-06-17 06:00:00	28.6	22.10.2014	9.8	1	4	6418	0.5	4.372	22.573	4	26.945	7.29	0.068	0.499	1	3.893	20.101	3	23.994	5.185	2	Research	62.5
30308889	Enrichment	C57BL/6NTac	m	con (Enrichment)	2014-06-17 06:00:00	32.5	22.10.2014	9.8	1	4	6419	0.5	8.387	22.588	4	30.975	9.751	0.066	0.641	1	7.565	20.374	3	27.939	7.479	2	Research	66
30308890	Enrichment	C57BL/6NTac	m	con (Enrichment)	2014-06-17 06:00:00	31.4	22.10.2014	9.9	1	4	6420	0.5	7.219	22.311	4	29.53	10.072	0.066	0.667	1	6.499	20.089	3	26.588	7.921	2	Research	58
30308891	Enrichment	C57BL/6NTac	m	con (Enrichment)	2014-06-17 06:00:00	31.1	22.10.2014	9.6	1	4	6421	0.5	4.369	25.529	4	29.898	6.524	0.071	0.464	1	3.945	23.051	3	26.996	4.559	2	Research	63.5
30308892	Enrichment	C57BL/6NTac	m	con (Enrichment)	2014-06-17 06:00:00	31	22.10.2014	9.5	1	4	6422	0.5	7.085	21.321	4	28.406	11.148	0.06	0.666	1	6.396	19.25	3	25.646	9.015	2	Research	55.5
30308893	Enrichment	C57BL/6NTac	m	con (Enrichment)	2014-06-17 06:00:00	34	22.10.2014	9.9	1	4	6423	0.5	9.601	22.801	4	32.402	12.049	0.065	0.781	1	8.687	20.63	3	29.317	9.843	2	Research	67
30308894	Enrichment	C57BL/6NTac	m	con (Enrichment)	2014-06-17 06:00:00	29.9	22.10.2014	9.5	1	4	6424	0.5	6.138	23.041	4	29.179	9.172	0.065	0.596	1	5.575	20.928	3	26.503	7.141	2	Research	68.5
30308895	Enrichment	C57BL/6NTac	m	con (Enrichment)	2014-06-17 06:00:00	28.6	22.10.2014	9.8	1	4	6425	0.5	5.212	21.786	4	26.998	9.546	0.061	0.585	1	4.655	19.453	3	24.108	7.379	2	Research	61.5
30308896	Enrichment	C57BL/6NTac	m	nest (Enrichment)	2014-06-17 06:00:00	26.3	22.10.2014	9.4	1	4	6426	0.5	6.714	17.464	4	24.178	11.908	0.061	0.731	1	5.979	15.553	3	21.532	9.828	2	Research	64.5
30308897	Enrichment	C57BL/6NTac	m	nest (Enrichment)	2014-06-17 06:00:00	32.1	22.10.2014	9.9	1	4	6427	0.5	7.393	23.556	4	30.949	9.666	0.065	0.629	1	6.666	21.24	3	27.906	7.486	2	Research	69
30308898	Enrichment	C57BL/6NTac	m	nest (Enrichment)	2014-06-17 06:00:00	32.9	22.10.2014	9.9	1	4	6428	0.5	10.945	20.29	4	31.235	12.689	0.065	0.822	1	9.994	18.527	3	28.521	10.467	2	Research	70
30308899	Enrichment	C57BL/6NTac	m	nest (Enrichment)	2014-06-17 06:00:00	29.8	22.10.2014	9.8	1	4	6429	0.5	4.231	24.55	4	28.781	7.063	0.07	0.494	1	3.76	21.807	3	25.567	4.981	2	Research	66
30308900	Enrichment	C57BL/6NTac	m	nest (Enrichment)	2014-06-17 06:00:00	31.7	22.10.2014	9.7	1	4	6430	0.5	5.492	24.633	4	30.125	6.653	0.074	0.489	1	4.936	22.137	3	27.073	4.612	2	Research	56.5
30308901	Enrichment	C57BL/6NTac	m	nest (Enrichment)	2014-06-17 06:00:00	32.4	22.10.2014	9.9	1	4	6431	0.5	9.177	21.446	4	30.623	12.772	0.061	0.778	1	8.262	19.31	3	27.572	10.457	2	Research	62.5
30308902	Enrichment	C57BL/6NTac	m	nest (Enrichment)	2014-06-17 06:00:00	29.4	22.10.2014	9.5	1	4	6432	0.5	3.896	24.143	4	28.039	5.637	0.077	0.436	1	3.484	21.585	3	25.069	3.596	2	Research	62.5
30308903	Enrichment	C57BL/6NTac	m	nest (Enrichment)	2014-06-17 06:00:00	30.1	22.10.2014	9.8	1	4	6433	0.5	7.598	20.195	4	27.793	10.696	0.062	0.665	1	6.816	18.114	3	24.93	8.54	2	Research	62
30308904	Enrichment	C57BL/6NTac	m	nest (Enrichment)	2014-06-17 06:00:00	36	22.10.2014	9.8	1	4	6434	0.5	13.833	20.627	4	34.46	13.839	0.065	0.901	1	12.592	18.777	3	31.369	11.538	2	Research	62.5
30308905	Enrichment	C57BL/6NTac	m	nest (Enrichment)	2014-06-17 06:00:00	31	22.10.2014	9.9	1	4	6435	0.5	7.241	21.87	4	29.111	8.182	0.068	0.553	1	6.52	19.694	3	26.214	6.039	2	Research	66.5
30308906	Enrichment	C57BL/6NTac	m	double (Enrichment)	2014-06-17 06:00:00	28.6	22.10.2014	9.6	1	4	6436	0.5	5.207	21.634	4	26.841	12.606	0.055	0.693	1	4.654	19.333	3	23.987	10.312	2	Research	70.5
30308907	Enrichment	C57BL/6NTac	m	double (Enrichment)	2014-06-17 06:00:00	30.3	22.10.2014	9.7	1	4	6437	0.5	5.118	23.413	4	28.531	11.379	0.059	0.666	1	4.605	21.064	3	25.669	9.174	2	Research	58.5
30308908	Enrichment	C57BL/6NTac	m	double (Enrichment)	2014-06-17 06:00:00	32.5	22.10.2014	10.2	1	4	6438	0.5	7.339	23.607	4	30.946	13.052	0.06	0.788	1	6.6	21.233	3	27.833	10.78	2	Research	66
30308909	Enrichment	C57BL/6NTac	m	double (Enrichment)	2014-06-17 06:00:00	30.1	22.10.2014	9.3	1	4	6439	0.5	7.104	21.41	4	28.514	11.134	0.061	0.682	1	6.328	19.068	3	25.396	8.939	2	Research	65
30308910	Enrichment	C57BL/6NTac	m	double (Enrichment)	2014-06-17 06:00:00	32.6	22.10.2014	9.8	1	4	6440	0.5	10.486	19.96	4	30.446	12.55	0.063	0.792	1	9.485	18.057	3	27.542	10.258	2	Research	59
30308911	Enrichment	C57BL/6NTac	m	double (Enrichment)	2014-06-17 06:00:00	30	22.10.2014	9.8	1	4	6441	0.5	7.217	20.714	4	27.931	10.274	0.06	0.617	1	6.45	18.513	3	24.963	8.135	2	Research	58
30308912	Enrichment	C57BL/6NTac	m	double (Enrichment)	2014-06-17 06:00:00	32.6	22.10.2014	9.6	1	4	6442	0.5	3.832	27.429	4	31.261	6.76	0.069	0.469	1	3.488	24.975	3	28.463	4.906	2	Research	65.5
30308913	Enrichment	C57BL/6NTac	m	double (Enrichment)	2014-06-17 06:00:00	31.2	22.10.2014	9.7	1	4	6443	0.5	4.54	24.774	4	29.314	6.723	0.073	0.488	1	4.049	22.093	3	26.142	4.614	2	Research	59.5
30308914	Enrichment	C57BL/6NTac	m	double (Enrichment)	2014-06-17 06:00:00	32.1	22.10.2014	9.7	1	4	6444	0.5	11.304	18.464	4	29.768	11.923	0.067	0.794	1	10.215	16.685	3	26.9	9.681	2	Research	62.5
30308915	Enrichment	C57BL/6NTac	f	con (Enrichment)	2014-06-17 06:00:00	25.2	22.10.2014	9.5	1	4	6445	0.5	4.053	19.136	4	23.189	11.147	0.057	0.637	1	3.605	17.018	3	20.623	8.938	2	Research	58
30308916	Enrichment	C57BL/6NTac	f	con (Enrichment)	2014-06-17 06:00:00	26.2	22.10.2014	9.4	1	4	6446	0.5	6.289	17.843	4	24.132	10.831	0.063	0.68	1	5.605	15.904	3	21.509	8.7	2	Research	66.5
30308917	Enrichment	C57BL/6NTac	f	con (Enrichment)	2014-06-17 06:00:00	24.9	22.10.2014	9.3	1	4	6447	0.5	4.908	17.934	4	22.842	11.02	0.056	0.622	1	4.38	16.007	3	20.387	8.874	2	Research	65
30308918	Enrichment	C57BL/6NTac	f	con (Enrichment)	2014-06-17 06:00:00	22.8	22.10.2014	9	1	4	6448	0.5	3.043	17.923	4	20.966	9.373	0.059	0.555	1	2.655	15.632	3	18.287	7.176	2	Research	66.5
30308919	Enrichment	C57BL/6NTac	f	con (Enrichment)	2014-06-17 06:00:00	24.9	22.10.2014	9.6	1	4	6449	0.5	3.479	19.247	4	22.726	9.35	0.063	0.59	1	3.052	16.886	3	19.938	7.047	2	Research	61
30308920	Enrichment	C57BL/6NTac	f	con (Enrichment)	2014-06-17 06:00:00	23.6	22.10.2014	9.4	1	4	6450	0.5	2.766	18.905	4	21.671	11.67	0.056	0.649	1	2.45	16.748	3	19.198	9.461	2	Research	66.5
30308921	Enrichment	C57BL/6NTac	f	con (Enrichment)	2014-06-17 06:00:00	25.3	22.10.2014	9.5	1	4	6451	0.5	3.45	20.032	4	23.482	10.339	0.06	0.616	1	3.086	17.919	3	21.005	8.294	2	Research	62
30308922	Enrichment	C57BL/6NTac	f	con (Enrichment)	2014-06-17 06:00:00	23.9	22.10.2014	9.3	1	4	6452	0.5	3.24	17.924	4	21.164	9.874	0.057	0.558	1	2.879	15.93	3	18.809	7.819	2	Research	57.5
30308923	Enrichment	C57BL/6NTac	f	con (Enrichment)	2014-06-17 06:00:00	23.6	22.10.2014	9.3	1	4	6453	0.5	2.165	19.618	4	21.783	9.809	0.056	0.554	1	1.903	17.244	3	19.147	7.571	2	Research	66.5
30308924	Enrichment	C57BL/6NTac	f	con (Enrichment)	2014-06-17 06:00:00	25.5	22.10.2014	9.4	1	4	6454	0.5	4.458	19.02	4	23.478	10.978	0.056	0.616	1	3.956	16.877	3	20.833	8.756	2	Research	62.5
30308925	Enrichment	C57BL/6NTac	f	nest (Enrichment)	2014-06-17 06:00:00	24.4	22.10.2014	9.4	1	4	6455	0.5	5.314	16.946	4	22.26	10.595	0.063	0.67	1	4.71	15.022	3	19.732	8.478	2	Research	62.5
30308926	Enrichment	C57BL/6NTac	f	nest (Enrichment)	2014-06-17 06:00:00	22.5	22.10.2014	9.3	1	4	6456	0.5	2.834	17.442	4	20.276	9.617	0.058	0.559	1	2.498	15.382	3	17.88	7.509	2	Research	57
30308927	Enrichment	C57BL/6NTac	f	nest (Enrichment)	2014-06-17 06:00:00	25	22.10.2014	9.5	1	4	6457	0.5	0	24.133	4	23.444	5.246	0.079	0.412	1	0	21.561	3	20.945	3.493	2	Research	59.5
30308928	Enrichment	C57BL/6NTac	f	nest (Enrichment)	2014-06-17 06:00:00	22.7	22.10.2014	9.3	1	4	6458	0.5	2.758	17.708	4	20.466	10.157	0.058	0.589	1	2.436	15.639	3	18.075	8.039	2	Research	63
30308929	Enrichment	C57BL/6NTac	f	nest (Enrichment)	2014-06-17 06:00:00	27.1	22.10.2014	9.6	1	4	6459	0.5	2.456	22.721	4	25.177	4.578	0.087	0.396	1	2.195	20.311	3	22.506	2.639	2	Research	56
30308930	Enrichment	C57BL/6NTac	f	nest (Enrichment)	2014-06-17 06:00:00	21	22.10.2014	9.1	1	4	6460	0.5	0.824	17.918	4	18.742	9.104	0.051	0.466	1	0.724	15.736	3	16.46	7.053	2	Research	62.5
30308931	Enrichment	C57BL/6NTac	f	nest (Enrichment)	2014-06-17 06:00:00	23.4	22.10.2014	9.3	1	4	6461	0.5	0.165	21.617	4	21.782	5.817	0.066	0.383	1	0.146	19.239	3	19.385	4.015	2	Research	56.5
30308932	Enrichment	C57BL/6NTac	f	nest (Enrichment)	2014-06-17 06:00:00	25.3	22.10.2014	9.5	1	4	6462	0.5	5.249	18.07	4	23.319	10.412	0.062	0.648	1	4.633	15.952	3	20.585	8.206	2	Research	66
30308934	Enrichment	C57BL/6NTac	f	nest (Enrichment)	2014-06-17 06:00:00	26.9	22.10.2014	9.7	1	4	6463	0.5	5.75	19.535	4	25.285	10.992	0.066	0.727	1	5.102	17.334	3	22.436	8.718	2	Research	64.5
30308935	Enrichment	C57BL/6NTac	f	double (Enrichment)	2014-06-17 06:00:00	24.2	22.10.2014	9.3	1	4	6464	0.5	0.764	21.443	4	22.207	5.319	0.073	0.387	1	0.683	19.164	3	19.847	3.47	2	Research	56.5
30308936	Enrichment	C57BL/6NTac	f	double (Enrichment)	2014-06-17 06:00:00	23.5	22.10.2014	9.2	1	4	6465	0.5	3.112	18.633	4	21.745	9.778	0.055	0.536	1	2.764	16.549	3	19.313	7.647	2	Research	65.5
30308937	Enrichment	C57BL/6NTac	f	double (Enrichment)	2014-06-17 06:00:00	26.1	22.10.2014	9.4	1	4	6467	0.5	2.487	22.109	4	24.596	6.549	0.071	0.466	1	2.211	19.656	3	21.867	4.474	2	Research	65.5
30308938	Enrichment	C57BL/6NTac	f	double (Enrichment)	2014-06-17 06:00:00	29	22.10.2014	9.4	1	4	6468	0.5	4.408	22.887	4	27.295	5.871	0.08	0.471	1	3.943	20.467	3	24.41	3.833	2	Research	67
30308939	Enrichment	C57BL/6NTac	f	double (Enrichment)	2014-06-17 06:00:00	22.7	22.10.2014	9.4	1	4	6469	0.5	0	20.941	4	20.848	4.614	0.076	0.35	1	0	18.428	3	18.347	2.86	2	Research	58
30308940	Enrichment	C57BL/6NTac	f	double (Enrichment)	2014-06-17 06:00:00	25.7	22.10.2014	9.5	1	4	6470	0.5	0.419	22.57	4	22.989	5.092	0.079	0.403	1	0.376	20.252	3	20.628	3.328	2	Research	58
30308941	Enrichment	C57BL/6NTac	f	double (Enrichment)	2014-06-17 06:00:00	26.8	22.10.2014	9.6	1	4	6471	0.5	4.627	19.837	4	24.464	6.587	0.081	0.534	1	4.153	17.802	3	21.955	4.637	2	Research	58.5
30308942	Enrichment	C57BL/6NTac	f	double (Enrichment)	2014-06-17 06:00:00	26.8	22.10.2014	9.5	1	4	6472	0.5	2.568	23.009	4	25.577	6.798	0.072	0.492	1	2.307	20.674	3	22.981	4.764	2	Research	68.5
30308943	Enrichment	C57BL/6NTac	f	double (Enrichment)	2014-06-17 06:00:00	24.2	22.10.2014	9.4	1	4	6473	0.5	1.766	20.753	4	22.519	6.237	0.074	0.461	1	1.571	18.472	3	20.043	4.247	2	Research	56
30308944	Enrichment	C57BL/6NTac	f	double (Enrichment)	2014-06-17 06:00:00	26	22.10.2014	9.4	1	4	6474	0.5	7.064	16.61	4	23.674	11.182	0.064	0.72	1	6.279	14.764	3	21.043	8.88	2	Research	61
30309725	Enrichment	C57BL/6NTac	m	double (Enrichment)	2014-06-17 06:00:00	32.2	22.10.2014	9.7	1	4	6466	0.5	6.966	23.657	4	30.623	8.885	0.07	0.622	1	6.17	20.954	3	27.124	6.679	2	Research	64
30310359	Enrichment	DBA/2NCrl	m	con (Enrichment)	2014-07-01 06:00:00	27.3	14.11.2014	9.3	1	4	6511	0.5	4.595	20.482	4	25.077	9.797	0.054	0.533	1	4.09	18.231	3	22.321	7.728	2	Research	53.5
30310360	Enrichment	DBA/2NCrl	m	con (Enrichment)	2014-07-01 06:00:00	26.6	14.11.2014	9.3	1	4	6512	0.5	2.729	21.243	4	23.972	11.639	0.049	0.566	1	2.419	18.831	3	21.25	9.597	2	Research	52
30310361	Enrichment	DBA/2NCrl	m	con (Enrichment)	2014-07-01 06:00:00	24.6	14.11.2014	9.1	1	4	6513	0.5	3.633	19.124	4	22.757	11.045	0.051	0.563	1	3.238	17.046	3	20.284	9.118	2	Research	56
30310362	Enrichment	DBA/2NCrl	m	con (Enrichment)	2014-07-01 06:00:00	26.3	14.11.2014	9.2	1	4	6514	0.5	2.062	22.47	4	24.532	9.748	0.051	0.5	1	1.826	19.885	3	21.711	7.719	2	Research	53
30310363	Enrichment	DBA/2NCrl	m	con (Enrichment)	2014-07-01 06:00:00	27.3	14.11.2014	9.4	1	4	6515	0.5	5.468	19.463	4	24.931	12.048	0.054	0.647	1	4.904	17.456	3	22.36	10	2	Research	52
30310364	Enrichment	DBA/2NCrl	m	con (Enrichment)	2014-07-01 06:00:00	25.9	14.11.2014	9.5	1	4	6516	0.5	5.963	18.716	4	24.679	10.719	0.058	0.618	1	5.364	16.834	3	22.198	8.797	2	Research	61
30310365	Enrichment	DBA/2NCrl	m	con (Enrichment)	2014-07-01 06:00:00	24	14.11.2014	9.4	1	4	6517	0.5	2.696	19.781	4	22.477	10.36	0.052	0.534	1	2.399	17.599	3	19.998	8.275	2	Research	60
30310366	Enrichment	DBA/2NCrl	m	con (Enrichment)	2014-07-01 06:00:00	30.4	14.11.2014	9.9	1	4	6518	0.5	5.215	23.676	4	28.891	11.092	0.054	0.604	1	4.687	21.277	3	25.964	8.893	2	Research	73.5
30310367	Enrichment	DBA/2NCrl	m	con (Enrichment)	2014-07-01 06:00:00	27.8	14.11.2014	9.6	1	4	6519	0.5	2.522	23.781	4	26.303	8.941	0.057	0.507	1	2.277	21.478	3	23.755	7.012	2	Research	74.5
30310368	Enrichment	DBA/2NCrl	m	con (Enrichment)	2014-07-01 06:00:00	26.1	14.11.2014	9.7	1	4	6520	0.5	0	24.992	4	24.449	5.848	0.067	0.393	1	0	22.495	3	22.006	4.057	2	Research	63
30310369	Enrichment	DBA/2NCrl	m	nest (Enrichment)	2014-07-01 06:00:00	24.5	14.11.2014	9	1	4	6521	0.5	1.728	20.75	4	22.478	5.862	0.066	0.385	1	1.531	18.393	3	19.924	4.058	2	Research	49
30310370	Enrichment	DBA/2NCrl	m	nest (Enrichment)	2014-07-01 06:00:00	25.4	14.11.2014	9.1	1	4	6522	0.5	0.214	23.096	4	23.31	5.122	0.066	0.34	1	0.191	20.663	3	20.854	3.489	2	Research	50.5
30310371	Enrichment	DBA/2NCrl	m	nest (Enrichment)	2014-07-01 06:00:00	24.9	14.11.2014	9.3	1	4	6523	0.5	2.814	19.335	4	22.149	7.246	0.06	0.434	1	2.504	17.206	3	19.71	5.346	2	Research	49
30310372	Enrichment	DBA/2NCrl	m	nest (Enrichment)	2014-07-01 06:00:00	26.2	14.11.2014	9.4	1	4	6524	0.5	4.841	18.723	4	23.564	9.863	0.055	0.546	1	4.293	16.599	3	20.892	7.79	2	Research	53.5
30310373	Enrichment	DBA/2NCrl	m	nest (Enrichment)	2014-07-01 06:00:00	27.1	14.11.2014	9.5	1	4	6525	0.5	4.774	19.49	4	24.264	11.217	0.053	0.594	1	4.273	17.442	3	21.715	9.11	2	Research	52
30310374	Enrichment	DBA/2NCrl	m	nest (Enrichment)	2014-07-01 06:00:00	28.3	14.11.2014	9.9	1	4	6526	0.5	3.649	23.013	4	26.662	9.964	0.053	0.533	1	3.285	20.72	3	24.005	7.905	2	Research	61
30310375	Enrichment	DBA/2NCrl	m	nest (Enrichment)	2014-07-01 06:00:00	26.5	14.11.2014	9.9	1	4	6527	0.5	3.793	20.707	4	24.5	9.632	0.054	0.522	1	3.375	18.429	3	21.804	7.628	2	Research	54.5
30310376	Enrichment	DBA/2NCrl	m	nest (Enrichment)	2014-07-01 06:00:00	26.7	14.11.2014	9.7	1	4	6528	0.5	0.891	24.467	4	25.358	5.977	0.065	0.391	1	0.795	21.817	3	22.612	4.152	2	Research	65.5
30310377	Enrichment	DBA/2NCrl	m	nest (Enrichment)	2014-07-01 06:00:00	27.9	14.11.2014	9.7	1	4	6529	0.5	7.377	18.476	4	25.853	11.649	0.058	0.672	1	6.625	16.593	3	23.218	9.518	2	Research	67.5
30310378	Enrichment	DBA/2NCrl	m	nest (Enrichment)	2014-07-01 06:00:00	30.5	14.11.2014	10.1	1	4	6530	0.5	3.21	26.36	4	29.57	8.088	0.064	0.52	1	2.902	23.835	3	26.737	6.057	2	Research	64
30310379	Enrichment	DBA/2NCrl	m	double (Enrichment)	2014-07-01 06:00:00	26	14.11.2014	9.3	1	4	6531	0.5	4.207	19.607	4	23.814	8.138	0.06	0.491	1	3.726	17.365	3	21.091	6.238	2	Research	55
30310380	Enrichment	DBA/2NCrl	m	double (Enrichment)	2014-07-01 06:00:00	26.6	14.11.2014	9.3	1	4	6532	0.5	4.017	20.341	4	24.358	9.405	0.054	0.507	1	3.591	18.18	3	21.771	7.433	2	Research	49.5
30310381	Enrichment	DBA/2NCrl	m	double (Enrichment)	2014-07-01 06:00:00	25.3	14.11.2014	9.3	1	4	6533	0.5	4.192	18.686	4	22.878	11.352	0.048	0.548	1	3.727	16.614	3	20.341	9.22	2	Research	55
30310382	Enrichment	DBA/2NCrl	m	double (Enrichment)	2014-07-01 06:00:00	26.9	14.11.2014	9.4	1	4	6534	0.5	5.426	18.918	4	24.344	11.768	0.055	0.648	1	4.816	16.789	3	21.605	9.618	2	Research	55
30310383	Enrichment	DBA/2NCrl	m	double (Enrichment)	2014-07-01 06:00:00	26.6	14.11.2014	9.3	1	4	6535	0.5	6.084	18.208	4	24.292	11.95	0.054	0.65	1	5.463	16.347	3	21.81	9.963	2	Research	59.5
30310384	Enrichment	DBA/2NCrl	m	double (Enrichment)	2014-07-01 06:00:00	30.6	14.11.2014	9.8	1	4	6536	0.5	6.987	22.006	4	28.993	11.779	0.059	0.693	1	6.31	19.872	3	26.182	9.726	2	Research	56.5
30310385	Enrichment	DBA/2NCrl	m	double (Enrichment)	2014-07-01 06:00:00	27.5	14.11.2014	9.5	1	4	6537	0.5	5.77	19.623	4	25.393	10.109	0.061	0.618	1	5.131	17.451	3	22.582	7.948	2	Research	60
30310386	Enrichment	DBA/2NCrl	m	double (Enrichment)	2014-07-01 06:00:00	24.8	14.11.2014	9.6	1	4	6538	0.5	1.864	20.772	4	22.636	9.988	0.053	0.532	1	1.639	18.265	3	19.904	7.869	2	Research	59.5
30310387	Enrichment	DBA/2NCrl	m	double (Enrichment)	2014-07-01 06:00:00	25.9	14.11.2014	9.7	1	4	6539	0.5	0.558	23.998	4	24.556	7.434	0.061	0.452	1	0.494	21.245	3	21.739	5.604	2	Research	63.5
30310388	Enrichment	DBA/2NCrl	m	double (Enrichment)	2014-07-01 06:00:00	32.7	14.11.2014	9.7	1	4	6540	0.5	9.69	21.262	4	30.952	11.607	0.062	0.725	1	8.823	19.36	3	28.183	9.557	2	Research	66
30310389	Enrichment	DBA/2NCrl	f	con (Enrichment)	2014-07-01 06:00:00	21.2	14.11.2014	9.2	1	4	6541	0.5	0	19.788	4	18.696	5.397	0.06	0.326	1	0	17.14	3	16.195	3.607	2	Research	51
30310390	Enrichment	DBA/2NCrl	f	con (Enrichment)	2014-07-01 06:00:00	23.1	14.11.2014	9.2	1	4	6542	0.5	2.256	18.192	4	20.448	10.683	0.051	0.546	1	1.986	16.017	3	18.003	8.604	2	Research	51.5
30310391	Enrichment	DBA/2NCrl	f	con (Enrichment)	2014-07-01 06:00:00	21.7	14.11.2014	9.1	1	4	6543	0.5	0	19.593	4	19.246	4.368	0.073	0.318	1	0	17.087	3	16.784	2.653	2	Research	55.5
30310392	Enrichment	DBA/2NCrl	f	con (Enrichment)	2014-07-01 06:00:00	23.6	14.11.2014	9.3	1	4	6544	0.5	2.624	18.252	4	20.876	10.168	0.054	0.548	1	2.327	16.189	3	18.516	8.189	2	Research	53
30310393	Enrichment	DBA/2NCrl	f	con (Enrichment)	2014-07-01 06:00:00	24.2	14.11.2014	9	1	4	6545	0.5	3.342	18.344	4	21.686	10.581	0.053	0.566	1	2.974	16.323	3	19.297	8.484	2	Research	55
30310394	Enrichment	DBA/2NCrl	f	con (Enrichment)	2014-07-01 06:00:00	24.8	14.11.2014	9.7	1	4	6546	0.5	2.785	20.406	4	23.191	10.839	0.052	0.569	1	2.486	18.218	3	20.704	8.787	2	Research	67.5
30310395	Enrichment	DBA/2NCrl	f	con (Enrichment)	2014-07-01 06:00:00	22.1	14.11.2014	9.5	1	4	6547	0.5	2.261	18.34	4	20.601	8.842	0.054	0.475	1	1.973	16.011	3	17.984	6.731	2	Research	62
30310396	Enrichment	DBA/2NCrl	f	con (Enrichment)	2014-07-01 06:00:00	22.4	14.11.2014	9.3	1	4	6548	0.5	1.276	19.163	4	20.439	9.634	0.052	0.503	1	1.126	16.909	3	18.035	7.493	2	Research	57
30310397	Enrichment	DBA/2NCrl	f	con (Enrichment)	2014-07-01 06:00:00	20.5	14.11.2014	9	1	4	6549	0.5	0	19.506	4	19.354	5.299	0.061	0.325	1	0	16.997	3	16.864	3.472	2	Research	60.5
30310398	Enrichment	DBA/2NCrl	f	con (Enrichment)	2014-07-01 06:00:00	24.7	14.11.2014	9.3	1	4	6550	0.5	0	21.841	4	21.136	4.36	0.075	0.327	1	0	19.14	3	18.522	2.786	2	Research	60
30310400	Enrichment	DBA/2NCrl	f	nest (Enrichment)	2014-07-01 06:00:00	21.4	14.11.2014	9.1	1	4	6552	0.5	2.197	16.262	4	18.459	9.337	0.053	0.491	1	1.93	14.288	3	16.218	7.337	2	Research	51
30310401	Enrichment	DBA/2NCrl	f	nest (Enrichment)	2014-07-01 06:00:00	21.7	14.11.2014	9.1	1	4	6553	0.5	2.942	16.011	4	18.953	10.359	0.053	0.545	1	2.589	14.088	3	16.677	8.364	2	Research	49.5
30310402	Enrichment	DBA/2NCrl	f	nest (Enrichment)	2014-07-01 06:00:00	22.6	14.11.2014	9.1	1	4	6554	0.5	0	21.495	4	20.928	5.885	0.061	0.357	1	0	18.845	3	18.348	4.101	2	Research	60.5
30310403	Enrichment	DBA/2NCrl	f	nest (Enrichment)	2014-07-01 06:00:00	24.7	14.11.2014	9.3	1	4	6555	0.5	1.46	21.975	4	23.435	8.557	0.057	0.488	1	1.309	19.704	3	21.013	6.64	2	Research	65.5
30310404	Enrichment	DBA/2NCrl	f	nest (Enrichment)	2014-07-01 06:00:00	21.8	14.11.2014	9.2	1	4	6556	0.5	0	20.675	4	20.239	5.22	0.057	0.3	1	0	18.146	3	17.763	3.349	2	Research	58.5
30310405	Enrichment	DBA/2NCrl	f	nest (Enrichment)	2014-07-01 06:00:00	24.9	14.11.2014	9.3	1	4	6557	0.5	3.294	20.13	4	23.424	10.795	0.056	0.6	1	2.93	17.908	3	20.838	8.743	2	Research	64.5
30310406	Enrichment	DBA/2NCrl	f	nest (Enrichment)	2014-07-01 06:00:00	23.6	14.11.2014	9.4	1	4	6558	0.5	0.268	22.137	4	22.405	6.446	0.066	0.427	1	0.236	19.518	3	19.754	4.634	2	Research	59
30310407	Enrichment	DBA/2NCrl	f	nest (Enrichment)	2014-07-01 06:00:00	22.5	14.11.2014	9.5	1	4	6559	0.5	2.498	18.129	4	20.627	10.081	0.055	0.555	1	2.171	15.757	3	17.928	7.845	2	Research	55
30310408	Enrichment	DBA/2NCrl	f	nest (Enrichment)	2014-07-01 06:00:00	21.9	14.11.2014	9.3	1	4	6560	0.5	2.075	18.092	4	20.167	10.13	0.054	0.543	1	1.829	15.942	3	17.771	8.102	2	Research	57.5
30310409	Enrichment	DBA/2NCrl	f	double (Enrichment)	2014-07-01 06:00:00	21.9	14.11.2014	9.1	1	4	6561	0.5	0	21.323	4	20.81	5.419	0.062	0.337	1	0	18.84	3	18.387	3.54	2	Research	63
30310410	Enrichment	DBA/2NCrl	f	double (Enrichment)	2014-07-01 06:00:00	21.6	14.11.2014	9.3	1	4	6562	0.5	0	21.853	4	20.188	5.592	0.063	0.353	1	0	19.312	3	17.84	3.798	2	Research	60.5
30310411	Enrichment	DBA/2NCrl	f	double (Enrichment)	2014-07-01 06:00:00	22.5	14.11.2014	9.3	1	4	6563	0.5	2.671	17.743	4	20.414	9.551	0.053	0.506	1	2.355	15.638	3	17.993	7.568	2	Research	65.5
30310412	Enrichment	DBA/2NCrl	f	double (Enrichment)	2014-07-01 06:00:00	23.5	14.11.2014	9.5	1	4	6564	0.5	2.387	19.541	4	21.928	10.799	0.051	0.55	1	2.112	17.294	3	19.406	8.634	2	Research	70
30310413	Enrichment	DBA/2NCrl	f	double (Enrichment)	2014-07-01 06:00:00	22.3	14.11.2014	9.4	1	4	6565	0.5	0	21.208	4	20.635	5.83	0.064	0.372	1	0	18.549	3	18.048	4.001	2	Research	64.5
30310414	Enrichment	DBA/2NCrl	f	double (Enrichment)	2014-07-01 06:00:00	20.4	14.11.2014	9.1	1	4	6566	0.5	0.688	18.54	4	19.228	7.57	0.055	0.42	1	0.614	16.544	3	17.158	5.867	2	Research	60
30310415	Enrichment	DBA/2NCrl	f	double (Enrichment)	2014-07-01 06:00:00	22.3	14.11.2014	9.2	1	4	6567	0.5	0	21.711	4	21.204	5.813	0.065	0.378	1	0	19.562	3	19.105	4.055	2	Research	61
30310416	Enrichment	DBA/2NCrl	f	double (Enrichment)	2014-07-01 06:00:00	19.2	14.11.2014	9	1	4	6568	0.5	0.587	16.88	4	17.467	7.212	0.055	0.396	1	0.51	14.651	3	15.161	5.311	2	Research	54.5
30310417	Enrichment	DBA/2NCrl	f	double (Enrichment)	2014-07-01 06:00:00	21	14.11.2014	9.2	1	4	6569	0.5	0.66	18.725	4	19.385	8.117	0.052	0.42	1	0.585	16.58	3	17.165	6.272	2	Research	65.5
30310418	Enrichment	DBA/2NCrl	f	double (Enrichment)	2014-07-01 06:00:00	23.9	14.11.2014	9.7	1	4	6570	0.5	2.131	20.214	4	22.345	9.9	0.054	0.538	1	1.871	17.752	3	19.623	7.712	2	Research	63
30327051	Enrichment	C57BL/6NTac	m	con (Enrichment)	2014-12-30 06:00:00	24.8	05.05.2015	9.4	1	4	6856	0.5	2.14	21.012	4	23.152	5.583	0.071	0.399	1	1.901	18.673	3	20.574	3.623	2	Research	54.5
30327052	Enrichment	C57BL/6NTac	m	con (Enrichment)	2014-12-30 06:00:00	27	05.05.2015	9.5	1	4	6857	0.5	2.019	23.621	4	25.64	6.894	0.065	0.449	1	1.797	21.019	3	22.816	4.753	2	Research	57
30327053	Enrichment	C57BL/6NTac	m	con (Enrichment)	2014-12-30 06:00:00	35.7	05.05.2015	10	1	4	6858	0.5	10.085	23.792	4	33.877	12.78	0.065	0.825	1	9.094	21.452	3	30.546	10.483	2	Research	60.5
30327054	Enrichment	C57BL/6NTac	m	con (Enrichment)	2014-12-30 06:00:00	29	05.05.2015	9.5	1	4	6859	0.5	7.18	19.64	4	26.82	9.882	0.064	0.629	1	6.404	17.516	3	23.92	7.629	2	Research	56.5
30327055	Enrichment	C57BL/6NTac	m	con (Enrichment)	2014-12-30 06:00:00	31.5	05.05.2015	9.8	1	4	6860	0.5	5.672	24.084	4	29.756	11.296	0.061	0.693	1	5.095	21.637	3	26.732	9.058	2	Research	57.5
30327059	Enrichment	C57BL/6NTac	m	con (Enrichment)	2014-12-30 06:00:00	31.4	06.05.2015	9.7	1	4	6871	0.5	8.07	21.414	4	29.484	10.035	0.068	0.684	1	7.23	19.185	3	26.415	7.839	2	Research	59.5
30327060	Enrichment	C57BL/6NTac	m	con (Enrichment)	2014-12-30 06:00:00	30.1	06.05.2015	9.6	1	4	6872	0.5	5.89	22.654	4	28.544	10.694	0.06	0.639	1	5.329	20.497	3	25.826	8.543	2	Research	58
30327061	Enrichment	C57BL/6NTac	m	nest (Enrichment)	2014-12-30 06:00:00	29.4	05.05.2015	9.6	1	4	6861	0.5	6.462	21.34	4	27.802	10.699	0.06	0.643	1	5.81	19.189	3	24.999	8.542	2	Research	61.5
30327062	Enrichment	C57BL/6NTac	m	nest (Enrichment)	2014-12-30 06:00:00	25.6	05.05.2015	9.3	1	4	6862	0.5	2.638	21.089	4	23.727	7.553	0.065	0.489	1	2.353	18.811	3	21.164	5.461	2	Research	54
30327063	Enrichment	C57BL/6NTac	m	nest (Enrichment)	2014-12-30 06:00:00	27	05.05.2015	9.4	1	4	6863	0.5	4.564	20.658	4	25.222	9.371	0.061	0.574	1	4.105	18.584	3	22.689	7.327	2	Research	69
30327064	Enrichment	C57BL/6NTac	m	nest (Enrichment)	2014-12-30 06:00:00	26.5	05.05.2015	9.8	1	4	6864	0.5	2.995	21.806	4	24.801	7.015	0.065	0.457	1	2.644	19.251	3	21.895	4.983	2	Research	62.5
30327065	Enrichment	C57BL/6NTac	m	nest (Enrichment)	2014-12-30 06:00:00	26.7	05.05.2015	9.7	1	4	6865	0.5	2.374	23.138	4	25.512	6.058	0.071	0.431	1	2.13	20.753	3	22.883	4.188	2	Research	60
30327066	Enrichment	C57BL/6NTac	m	nest (Enrichment)	2014-12-30 06:00:00	27.6	06.05.2015	9.5	1	4	6873	0.5	3.124	22.82	4	25.944	6.445	0.069	0.443	1	2.802	20.466	3	23.268	4.468	2	Research	58.5
30327067	Enrichment	C57BL/6NTac	m	nest (Enrichment)	2014-12-30 06:00:00	31.5	06.05.2015	9.7	1	4	6874	0.5	3.728	26.34	4	30.068	6.351	0.071	0.452	1	3.387	23.924	3	27.311	4.341	2	Research	63.5
30327068	Enrichment	C57BL/6NTac	m	nest (Enrichment)	2014-12-30 06:00:00	30.1	06.05.2015	9.9	1	4	6875	0.5	4.809	23.726	4	28.535	6.464	0.076	0.49	1	4.279	21.116	3	25.395	4.403	2	Research	57.5
30327069	Enrichment	C57BL/6NTac	m	nest (Enrichment)	2014-12-30 06:00:00	34.2	06.05.2015	9.8	1	4	6876	0.5	7.122	24.932	4	32.054	8.114	0.074	0.603	1	6.439	22.54	3	28.979	5.91	2	Research	57
30327070	Enrichment	C57BL/6NTac	m	nest (Enrichment)	2014-12-30 06:00:00	31.3	06.05.2015	9.6	1	4	6877	0.5	10.713	18.319	4	29.032	11.258	0.067	0.758	1	9.646	16.493	3	26.139	8.97	2	Research	56
30327071	Enrichment	C57BL/6NTac	m	double (Enrichment)	2014-12-30 06:00:00	25.2	05.05.2015	9.6	1	4	6866	0.5	1.939	21.653	4	23.592	5.935	0.068	0.405	1	1.723	19.243	3	20.966	4.019	2	Research	64.5
30327072	Enrichment	C57BL/6NTac	m	double (Enrichment)	2014-12-30 06:00:00	26.2	05.05.2015	9.4	1	4	6867	0.5	1.002	23.787	4	24.789	5.737	0.076	0.436	1	0.882	20.92	3	21.802	3.824	2	Research	61.5
30327073	Enrichment	C57BL/6NTac	m	double (Enrichment)	2014-12-30 06:00:00	32.2	05.05.2015	10	1	4	6868	0.5	6.004	24.583	4	30.587	10.428	0.068	0.71	1	5.338	21.855	3	27.193	8.08	2	Research	66.5
30327074	Enrichment	C57BL/6NTac	m	double (Enrichment)	2014-12-30 06:00:00	28.4	05.05.2015	9.7	1	4	6869	0.5	1.546	25.71	4	27.256	5.478	0.079	0.434	1	1.371	22.823	3	24.194	3.473	2	Research	79
30327075	Enrichment	C57BL/6NTac	m	double (Enrichment)	2014-12-30 06:00:00	31.2	05.05.2015	10	1	4	6870	0.5	8.429	21.174	4	29.603	11.831	0.066	0.782	1	7.513	18.873	3	26.386	9.5	2	Research	72.5
30327076	Enrichment	C57BL/6NTac	m	double (Enrichment)	2014-12-30 06:00:00	32.7	06.05.2015	9.9	1	4	6878	0.5	5.342	25.523	4	30.865	10.251	0.066	0.677	1	4.757	22.726	3	27.483	8.045	2	Research	60
30327077	Enrichment	C57BL/6NTac	m	double (Enrichment)	2014-12-30 06:00:00	29.3	06.05.2015	9.6	1	4	6879	0.5	2.907	24.934	4	27.841	5.666	0.076	0.43	1	2.569	22.037	3	24.606	3.59	2	Research	67.5
30327078	Enrichment	C57BL/6NTac	m	double (Enrichment)	2014-12-30 06:00:00	35.4	06.05.2015	9.9	1	4	6880	0.5	3.692	27.652	4	31.344	9.445	0.064	0.605	1	3.319	24.852	3	28.171	7.277	2	Research	56
30327079	Enrichment	C57BL/6NTac	m	double (Enrichment)	2014-12-30 06:00:00	31	06.05.2015	9.8	1	4	6881	0.5	8.351	20.623	4	28.974	10.712	0.064	0.684	1	7.569	18.692	3	26.261	8.47	2	Research	67
30327081	Enrichment	C57BL/6NTac	f	con (Enrichment)	2014-12-30 06:00:00	20.9	06.05.2015	9	1	4	6883	0.5	0	21.51	4	19.569	4.306	0.076	0.327	1	0	18.922	3	17.214	2.529	2	Research	62
30327082	Enrichment	C57BL/6NTac	f	con (Enrichment)	2014-12-30 06:00:00	25.6	06.05.2015	9.4	1	4	6884	0.5	2.168	21.74	4	23.908	9.195	0.064	0.586	1	1.911	19.169	3	21.08	6.974	2	Research	59.5
30327083	Enrichment	C57BL/6NTac	f	con (Enrichment)	2014-12-30 06:00:00	21	06.05.2015	9.3	1	4	6885	0.5	1.772	17.456	4	19.228	9.488	0.057	0.54	1	1.572	15.476	3	17.048	7.484	2	Research	57.5
30327084	Enrichment	C57BL/6NTac	f	con (Enrichment)	2014-12-30 06:00:00	22.3	06.05.2015	9.3	1	4	6886	0.5	0	20.546	4	20.51	6.332	0.066	0.418	1	0	18.013	3	17.981	4.353	2	Research	60
30327088	Enrichment	C57BL/6NTac	f	con (Enrichment)	2014-12-30 06:00:00	23.6	07.05.2015	9.4	1	4	6895	0.5	1.798	20.043	4	21.841	9.132	0.057	0.525	1	1.585	17.658	3	19.243	6.935	2	Research	61.5
30327089	Enrichment	C57BL/6NTac	f	con (Enrichment)	2014-12-30 06:00:00	23.1	07.05.2015	9.4	1	4	6896	0.5	1.958	19.113	4	21.071	9.564	0.056	0.537	1	1.732	16.907	3	18.639	7.411	2	Research	58.5
30327090	Enrichment	C57BL/6NTac	f	con (Enrichment)	2014-12-30 06:00:00	23.6	07.05.2015	9.4	1	4	6897	0.5	0	23.107	4	21.86	4.65	0.079	0.369	1	0	20.256	3	19.162	2.638	2	Research	62.5
30327091	Enrichment	C57BL/6NTac	f	nest (Enrichment)	2014-12-30 06:00:00	24.8	06.05.2015	9.7	1	4	6888	0.5	2.353	20.536	4	22.889	9.48	0.061	0.583	1	2.062	18.006	3	20.068	7.356	2	Research	62.5
30327092	Enrichment	C57BL/6NTac	f	nest (Enrichment)	2014-12-30 06:00:00	22.5	06.05.2015	9.3	1	4	6889	0.5	2.309	18.034	4	20.343	9.704	0.057	0.55	1	2.02	15.774	3	17.794	7.529	2	Research	60
30327093	Enrichment	C57BL/6NTac	f	nest (Enrichment)	2014-12-30 06:00:00	25.4	06.05.2015	9.4	1	4	6890	0.5	1.812	21.824	4	23.636	6.136	0.078	0.48	1	1.619	19.502	3	21.121	4.141	2	Research	61.5
30327094	Enrichment	C57BL/6NTac	f	nest (Enrichment)	2014-12-30 06:00:00	22.4	06.05.2015	9.4	1	4	6891	0.5	2.301	18.256	4	20.557	9.167	0.059	0.542	1	2.003	15.887	3	17.89	7.025	2	Research	68.5
30327095	Enrichment	C57BL/6NTac	f	nest (Enrichment)	2014-12-30 06:00:00	24.5	07.05.2015	9.5	1	4	6892	0.5	4.731	18.121	4	22.852	10.234	0.062	0.638	1	4.136	15.841	3	19.977	7.94	2	Research	61.5
30327096	Enrichment	C57BL/6NTac	f	nest (Enrichment)	2014-12-30 06:00:00	22.2	07.05.2015	9.3	1	4	6898	0.5	0	21.134	4	20.39	5.649	0.069	0.388	1	0	18.573	3	17.92	3.633	2	Research	65.5
30327097	Enrichment	C57BL/6NTac	f	nest (Enrichment)	2014-12-30 06:00:00	22.5	07.05.2015	9.3	1	4	6899	0.5	1.472	19.174	4	20.646	9.727	0.056	0.543	1	1.296	16.878	3	18.174	7.569	2	Research	59
30327098	Enrichment	C57BL/6NTac	f	nest (Enrichment)	2014-12-30 06:00:00	26	07.05.2015	9.7	1	4	6900	0.5	2.594	21.392	4	23.986	10.07	0.061	0.619	1	2.294	18.91	3	21.204	7.82	2	Research	69.5
30327099	Enrichment	C57BL/6NTac	f	nest (Enrichment)	2014-12-30 06:00:00	23.5	07.05.2015	9.3	1	4	6901	0.5	0	21.564	4	21.47	7.695	0.062	0.478	1	0	19.063	3	18.98	5.581	2	Research	61
30327100	Enrichment	C57BL/6NTac	f	nest (Enrichment)	2014-12-30 06:00:00	22.9	07.05.2015	9.4	1	4	6902	0.5	0	21.822	4	21.437	5.62	0.074	0.415	1	0	19.168	3	18.829	3.676	2	Research	61
30327101	Enrichment	C57BL/6NTac	f	double (Enrichment)	2014-12-30 06:00:00	19.9	07.05.2015	9.1	1	4	6903	0.5	0	19.676	4	18.504	4.903	0.066	0.323	1	0	17.107	3	16.089	3.01	2	Research	59.5
30327102	Enrichment	C57BL/6NTac	f	double (Enrichment)	2014-12-30 06:00:00	22.3	07.05.2015	9	1	4	6904	0.5	0.164	20.47	4	20.634	5.412	0.073	0.395	1	0.145	18.052	3	18.197	3.488	2	Research	61.5
30327103	Enrichment	C57BL/6NTac	f	double (Enrichment)	2014-12-30 06:00:00	32.3	07.05.2015	9.9	1	4	6905	0.5	10.912	19.321	4	30.233	11.327	0.073	0.825	1	9.765	17.293	3	27.058	8.903	2	Research	64
30327104	Enrichment	C57BL/6NTac	f	double (Enrichment)	2014-12-30 06:00:00	21.9	07.05.2015	9.2	1	4	6906	0.5	1.289	18.339	4	19.628	7.54	0.064	0.48	1	1.128	16.05	3	17.178	5.525	2	Research	57.5
30327105	Enrichment	C57BL/6NTac	f	double (Enrichment)	2014-12-30 06:00:00	24.8	07.05.2015	9.6	1	4	6907	0.5	4.69	17.711	4	22.401	11.191	0.061	0.681	1	4.107	15.51	3	19.617	8.803	2	Research	56.5
30327106	Enrichment	C57BL/6NTac	f	double (Enrichment)	2014-12-30 06:00:00	23.9	07.05.2015	9.3	1	4	6908	0.5	2.103	20.098	4	22.201	10.106	0.059	0.596	1	1.862	17.791	3	19.653	7.981	2	Research	58.5
30327107	Enrichment	C57BL/6NTac	f	double (Enrichment)	2014-12-30 06:00:00	23.2	07.05.2015	9.4	1	4	6909	0.5	1.087	19.984	4	21.071	9.602	0.058	0.554	1	0.952	17.491	3	18.443	7.314	2	Research	60
30327108	Enrichment	C57BL/6NTac	f	double (Enrichment)	2014-12-30 06:00:00	20.6	07.05.2015	8.9	1	4	6910	0.5	2.088	16.467	4	18.555	9.694	0.057	0.551	1	1.809	14.26	3	16.069	7.46	2	Research	66.5
30327109	Enrichment	C57BL/6NTac	f	double (Enrichment)	2014-12-30 06:00:00	23.9	07.05.2015	9.5	1	4	6911	0.5	3.233	18.611	4	21.844	10.385	0.064	0.664	1	2.846	16.38	3	19.226	8.237	2	Research	64
30327110	Enrichment	C57BL/6NTac	f	double (Enrichment)	2014-12-30 06:00:00	22.9	07.05.2015	9.4	1	4	6912	0.5	0	21.469	4	21.042	6.134	0.071	0.435	1	0	19.002	3	18.623	4.219	2	Research	56.5

## Sheet: status_codes
setting_value_text	setting_description
_bLOQ_	(ESLIM_PARAMSC_009 & IMPC_PARAMSC_009): Measured value is below the lower limit of quantitation of the assay
_AUL_	(ESLIM_PARAMSC_008 & IMPC_PARAMSC_008): Measured value is above the upper limit of quantitation of the assay
_PNM-EQ_	(ESLIM_PARAMSC_001 & IMPC_PARAMSC_001): Parameter not measured - Equipment Failed
_PNM-EI_	IMPC_PARAMSC_014: Parameter not measured - Equipment Incompatible
_PNM-SL_	(ESLIM_PARAMSC_002 & IMPC_PARAMSC_002): Parameter not measured - Sample lost
_PNM-IS_	(ESLIM_PARAMSC_003 & IMPC_PARAMSC_003): Parameter not measured - Insufficient Sample
_PNR-WI_	(ESLIM_PARAMSC_004 & IMPC_PARAMSC_004): Parameter not recorded - Welfare Issue
_PNM-NIS_	(ESLIM_PARAMSC_007 & IMPC_PARAMSC_007): Parameter not measured - not in SOP
_PNM-PQF_	(IMPC_PARAMSC_010): Parameter not measured - parameter QC failed
_PNM-LNRY_	(IMPC_PARAMSC_011): Parameter not measured - LIMS not ready yet (LIMS is undergoing updates and is unable to collect the data, for the moment; e.g. manage mandatory parameters added to procedure after experiment performed but before data exported)
_PNM-UM_	(IMPC_PARAMSC_013): Parameter not measured - uncooperative mouse (e.g. mouse woke up from narcosis too early so ABR could not be fully examined)
_PNM-SF_	(IMPC_PARAMSC_012): Parameter not measured - Software failure
_PNM-S_	IMPC_PARAMSC_005: Parameter not measured - schedule
_SPNM-BV_	(IMPC_PARAMSC_003): single parameter not measured because of a too low blood volume
_PNM-NPEP_	(MausDBinternal_PARAMSC): Parameter not measured - not part of EUMODIC procedure
_REJECTED_	(MausDBinternal_PARAMSC): Rejected value from blood pressure assay
_MNR_	IMPC_PARAMSC_005:Metadata not recorded inadvertently
_PNM-PDRM_	IMPC_PARAMSC_005: Parameter not measured - phenotype or disease rules out measurement of parameter
_PNM-NMSP_	IMPC_PARAMSC_005:no fertility male screen performed
_PNM-NFSP_	IMPC_PARAMSC_005:no fertility female screen performed
