# Supplementary material for: Laboratory mouse housing conditions can be improved using common environmental enrichment without compromising data
Source: PLoS Biol. 2018 Apr 16;16(4):e2005019. doi: 10.1371/journal.pbio.2005019 (PMC5922977; doi:10.1371/journal.pbio.2005019)
Supplement: S1 Data — (ZIP) [file pbio.2005019.s001.zip › S1_Data/P00343_DYSMORPHOLOGY.xlsx]

## Sheet: data
mouse_id	mouse_line	strain	sex	type	date_of_birth	coat_col_abdomen	coat_col_back	coat_col_head	coat_col_pttrn_abdomen	coat_col_pttrn_back	coat_col_pttrn_head	coat_hair_distr_back	coat_hair_distr_head	coat_hair_dstr_abdomen	coat_hair_text_abdom	coat_hair_text_back	coat_hair_text_head	ear	fopaw_shape	fopaw_size	forelimb_digit_no	forelimb_digit_shape	forelimb_digit_size	forelimb_nail_length	forelimb_nail_number	forelimb_nail_shape	forelimb_position	forelimb_shape	forelimb_size	Genitalia.morphology	Genitalia.presence	Genitalia.size	head_morphology	head_size	hindlimb_digit_no	hindlimb_digit_shape	hindlimb_digit_size	hindlimb_nail_length	hindlimb_nail_number	hindlimb_nail_shape	hindlimb_position	hindlimb_shape	hindlimb_size	hipaw_shape	hipaw_size	Lower.lip.morphology	Lwr.teeth.appearance	Mouth.morphology	skin_col_ear
						Coat - color - abdomen	Coat - color - back	Coat - color - head	Coat - color pattern - abdomen	Coat - color pattern - back	Coat - color pattern - head	Coat - hair distribution - back	Coat - hair distribution - head	Coat - hair distribution - abdomen	Coat - hair texture / appearance - abdomen	Coat - hair texture / appearance - back	Coat - hair texture / appearance - head	Ears	Forepaw shape	Forepaw size	Forelimb digit number	Forelimb digit shape	Forelimb digit size	Forelimb nail length	Forelimb nail number	Forelimb nail shape	Forelimbs - position	Forelimbs - shape	Forelimbs - size	Genitalia morphology	Genitalia presence	Genitalia size	Head morphology	Head size	Hindlimb digit number	Hindlimb digit shape	Hindlimb digit size	Hindlimb nail length	Hindlimb nail number	Hindlimb nail shape	Hindlimbs - position	Hindlimbs - shape	Hindlimbs - size	Hindpaw shape	Hindpaw size	Lower lip morphology	Lower teeth appearance	Mouth morphology	Skin color - ear
						Coat - color - abdomen IMPC_CSD_007_001	Coat - color - back IMPC_CSD_005_001	Coat - color - head IMPC_CSD_006_001	Coat - color pattern - abdomen IMPC_CSD_010_001	Coat - color pattern - back IMPC_CSD_008_001	Coat - color pattern - head IMPC_CSD_009_001	Coat - hair distribution - back IMPC_CSD_011_001	Coat - hair distribution - head IMPC_CSD_012_001	Coat - hair distribution - abdomen IMPC_CSD_013_001	Coat - hair texture / appearance - abdomen IMPC_CSD_016_001	Coat - hair texture / appearance - back IMPC_CSD_014_001	Coat - hair texture / appearance - head IMPC_CSD_015_001	Ears IMPC_CSD_027_001	Forepaw shape IMPC_CSD_042_001	Forepaw size IMPC_CSD_040_001	Forelimb digit number IMPC_CSD_044_001	Forelimb digit shape IMPC_CSD_048_001	Forelimb digit size IMPC_CSD_046_001	Forelimb nail length IMPC_CSD_052_001	Forelimb nail number IMPC_CSD_050_001	Forelimb nail shape IMPC_CSD_054_001	Forelimbs - position IMPC_CSD_017_001	Forelimbs - shape IMPC_CSD_018_001	Forelimbs - size IMPC_CSD_019_001	Genitalia morphology IMPC_CSD_073_001	Genitalia presence IMPC_CSD_071_001	Genitalia size IMPC_CSD_072_001	Head morphology IMPC_CSD_026_001	Head size IMPC_CSD_025_001	Hindlimb digit number IMPC_CSD_045_001	Hindlimb digit shape IMPC_CSD_049_001	Hindlimb digit size IMPC_CSD_047_001	Hindlimb nail length IMPC_CSD_053_001	Hindlimb nail number IMPC_CSD_051_001	Hindlimb nail shape IMPC_CSD_055_001	Hindlimb - position IMPC_CSD_020_001	Hindlimb - shape IMPC_CSD_021_001	Hindlimb - size IMPC_CSD_022_001	Hindpaw shape IMPC_CSD_043_001	Hindpaw size IMPC_CSD_041_001	Lower lip morphology IMPC_CSD_076_001	Lower teeth appearance IMPC_CSD_070_001	Mouth morphology IMPC_CSD_074_001	Skin color - ear IMPC_CSD_058_001
30304073	Enrichment	C57BL/6NTac	m	con (Enrichment)	2014-04-29 06:00:00	As expected	As expected	As expected	As expected	As expected	As expected	As expected	As expected	As expected	As expected	As expected	As expected	As expected	As expected	As expected	As expected	As expected	As expected	As expected	As expected	As expected	As expected	As expected	As expected	As expected	As expected	As expected	As expected	As expected	As expected	As expected	As expected	As expected	As expected	As expected	As expected	As expected	As expected	As expected	As expected	As expected	As expected	As expected	As expected
30304074	Enrichment	C57BL/6NTac	m	con (Enrichment)	2014-04-29 06:00:00	As expected	As expected	As expected	As expected	As expected	As expected	As expected	As expected	As expected	As expected	As expected	As expected	As expected	As expected	As expected	As expected	As expected	As expected	As expected	As expected	As expected	As expected	As expected	As expected	As expected	As expected	As expected	As expected	As expected	As expected	As expected	As expected	As expected	As expected	As expected	As expected	As expected	As expected	As expected	As expected	As expected	As expected	As expected	As expected
30304075	Enrichment	C57BL/6NTac	m	con (Enrichment)	2014-04-29 06:00:00	As expected	As expected	As expected	As expected	As expected	As expected	As expected	As expected	As expected	As expected	As expected	As expected	As expected	As expected	As expected	As expected	As expected	As expected	As expected	As expected	As expected	As expected	As expected	As expected	As expected	As expected	As expected	As expected	As expected	As expected	As expected	As expected	As expected	As expected	As expected	As expected	As expected	As expected	As expected	As expected	As expected	As expected	As expected	As expected
30304076	Enrichment	C57BL/6NTac	m	con (Enrichment)	2014-04-29 06:00:00	As expected	As expected	As expected	As expected	As expected	As expected	As expected	As expected	As expected	As expected	As expected	As expected	As expected	As expected	As expected	As expected	As expected	As expected	As expected	As expected	As expected	As expected	As expected	As expected	As expected	As expected	As expected	As expected	As expected	As expected	As expected	As expected	As expected	As expected	As expected	As expected	As expected	As expected	As expected	As expected	As expected	As expected	As expected	As expected
30304077	Enrichment	C57BL/6NTac	m	con (Enrichment)	2014-04-29 06:00:00	As expected	As expected	As expected	As expected	As expected	As expected	As expected	As expected	As expected	As expected	As expected	As expected	As expected	As expected	As expected	As expected	As expected	As expected	As expected	As expected	As expected	As expected	As expected	As expected	As expected	As expected	As expected	As expected	As expected	As expected	As expected	As expected	As expected	As expected	As expected	As expected	As expected	As expected	As expected	As expected	As expected	As expected	As expected	As expected
30304078	Enrichment	C57BL/6NTac	m	con (Enrichment)	2014-04-29 06:00:00	As expected	As expected	As expected	As expected	As expected	As expected	As expected	As expected	As expected	As expected	As expected	As expected	As expected	As expected	As expected	As expected	As expected	As expected	As expected	As expected	As expected	As expected	As expected	As expected	As expected	As expected	As expected	As expected	As expected	As expected	As expected	As expected	As expected	As expected	As expected	As expected	As expected	As expected	As expected	As expected	As expected	As expected	As expected	As expected
30304079	Enrichment	C57BL/6NTac	m	con (Enrichment)	2014-04-29 06:00:00	As expected	As expected	As expected	As expected	As expected	As expected	As expected	As expected	As expected	As expected	As expected	As expected	As expected	As expected	As expected	As expected	As expected	As expected	As expected	As expected	As expected	As expected	As expected	As expected	As expected	As expected	As expected	As expected	As expected	As expected	As expected	As expected	As expected	As expected	As expected	As expected	As expected	As expected	As expected	As expected	As expected	As expected	As expected	As expected
30304080	Enrichment	C57BL/6NTac	m	con (Enrichment)	2014-04-29 06:00:00	As expected	As expected	As expected	As expected	As expected	As expected	As expected	As expected	As expected	As expected	As expected	As expected	As expected	As expected	As expected	As expected	As expected	As expected	As expected	As expected	As expected	As expected	As expected	As expected	As expected	As expected	As expected	As expected	As expected	As expected	As expected	As expected	As expected	As expected	As expected	As expected	As expected	As expected	As expected	As expected	As expected	As expected	As expected	As expected
30304081	Enrichment	C57BL/6NTac	m	con (Enrichment)	2014-04-29 06:00:00	As expected	As expected	As expected	As expected	As expected	As expected	As expected	As expected	As expected	As expected	As expected	As expected	As expected	As expected	As expected	As expected	As expected	As expected	As expected	As expected	As expected	As expected	As expected	As expected	As expected	As expected	As expected	As expected	As expected	As expected	As expected	As expected	As expected	As expected	As expected	As expected	As expected	As expected	As expected	As expected	As expected	As expected	As expected	As expected
30304082	Enrichment	C57BL/6NTac	m	con (Enrichment)	2014-04-29 06:00:00	As expected	As expected	As expected	As expected	As expected	As expected	As expected	As expected	As expected	As expected	As expected	As expected	As expected	As expected	As expected	As expected	As expected	As expected	As expected	As expected	As expected	As expected	As expected	As expected	As expected	As expected	As expected	As expected	As expected	As expected	As expected	As expected	As expected	As expected	As expected	As expected	As expected	As expected	As expected	As expected	As expected	As expected	As expected	As expected
30304083	Enrichment	C57BL/6NTac	m	nest (Enrichment)	2014-04-29 06:00:00	As expected	As expected	As expected	As expected	As expected	As expected	As expected	As expected	As expected	As expected	As expected	As expected	As expected	As expected	As expected	As expected	As expected	As expected	As expected	As expected	As expected	As expected	As expected	As expected	As expected	As expected	As expected	As expected	As expected	As expected	As expected	As expected	As expected	As expected	As expected	As expected	As expected	As expected	As expected	As expected	As expected	As expected	As expected	As expected
30304084	Enrichment	C57BL/6NTac	m	nest (Enrichment)	2014-04-29 06:00:00	As expected	As expected	As expected	As expected	As expected	As expected	As expected	As expected	As expected	As expected	As expected	As expected	As expected	As expected	As expected	As expected	As expected	As expected	As expected	As expected	As expected	As expected	As expected	As expected	As expected	As expected	As expected	As expected	As expected	As expected	As expected	As expected	As expected	As expected	As expected	As expected	As expected	As expected	As expected	As expected	As expected	As expected	As expected	As expected
30304085	Enrichment	C57BL/6NTac	m	nest (Enrichment)	2014-04-29 06:00:00	As expected	As expected	As expected	As expected	As expected	As expected	As expected	As expected	As expected	As expected	As expected	As expected	As expected	As expected	As expected	As expected	As expected	As expected	As expected	As expected	As expected	As expected	As expected	As expected	As expected	As expected	As expected	As expected	As expected	As expected	As expected	As expected	As expected	As expected	As expected	As expected	As expected	As expected	As expected	As expected	As expected	As expected	As expected	As expected
30304086	Enrichment	C57BL/6NTac	m	nest (Enrichment)	2014-04-29 06:00:00	As expected	As expected	As expected	As expected	As expected	As expected	As expected	As expected	As expected	As expected	As expected	As expected	As expected	As expected	As expected	As expected	As expected	As expected	As expected	As expected	As expected	As expected	As expected	As expected	As expected	As expected	As expected	As expected	As expected	As expected	As expected	As expected	As expected	As expected	As expected	As expected	As expected	As expected	As expected	As expected	As expected	As expected	As expected	As expected
30304087	Enrichment	C57BL/6NTac	m	nest (Enrichment)	2014-04-29 06:00:00	As expected	As expected	As expected	As expected	As expected	As expected	As expected	As expected	As expected	As expected	As expected	As expected	As expected	As expected	As expected	As expected	As expected	As expected	As expected	As expected	As expected	As expected	As expected	As expected	As expected	As expected	As expected	As expected	As expected	As expected	As expected	As expected	As expected	As expected	As expected	As expected	As expected	As expected	As expected	As expected	As expected	As expected	As expected	As expected
30304088	Enrichment	C57BL/6NTac	m	nest (Enrichment)	2014-04-29 06:00:00	As expected	As expected	As expected	As expected	As expected	As expected	As expected	As expected	As expected	As expected	As expected	As expected	As expected	As expected	As expected	As expected	As expected	As expected	As expected	As expected	As expected	As expected	As expected	As expected	As expected	As expected	As expected	As expected	As expected	As expected	As expected	As expected	As expected	As expected	As expected	As expected	As expected	As expected	As expected	As expected	As expected	As expected	As expected	As expected
30304089	Enrichment	C57BL/6NTac	m	nest (Enrichment)	2014-04-29 06:00:00	As expected	As expected	As expected	As expected	As expected	As expected	As expected	As expected	As expected	As expected	As expected	As expected	As expected	As expected	As expected	As expected	As expected	As expected	As expected	As expected	As expected	As expected	As expected	As expected	As expected	As expected	As expected	As expected	As expected	As expected	As expected	As expected	As expected	As expected	As expected	As expected	As expected	As expected	As expected	As expected	As expected	As expected	As expected	As expected
30304090	Enrichment	C57BL/6NTac	m	nest (Enrichment)	2014-04-29 06:00:00	As expected	As expected	As expected	As expected	As expected	As expected	As expected	As expected	As expected	As expected	As expected	As expected	As expected	As expected	As expected	As expected	As expected	As expected	As expected	As expected	As expected	As expected	As expected	As expected	As expected	As expected	As expected	As expected	As expected	As expected	As expected	As expected	As expected	As expected	As expected	As expected	As expected	As expected	As expected	As expected	As expected	As expected	As expected	As expected
30304091	Enrichment	C57BL/6NTac	m	nest (Enrichment)	2014-04-29 06:00:00	As expected	As expected	As expected	As expected	As expected	As expected	As expected	As expected	As expected	As expected	As expected	As expected	As expected	As expected	As expected	As expected	As expected	As expected	As expected	As expected	As expected	As expected	As expected	As expected	As expected	As expected	As expected	As expected	As expected	As expected	As expected	As expected	As expected	As expected	As expected	As expected	As expected	As expected	As expected	As expected	As expected	As expected	As expected	As expected
30304092	Enrichment	C57BL/6NTac	m	nest (Enrichment)	2014-04-29 06:00:00	As expected	As expected	As expected	As expected	As expected	As expected	As expected	As expected	As expected	As expected	As expected	As expected	As expected	As expected	As expected	As expected	As expected	As expected	As expected	As expected	As expected	As expected	As expected	As expected	As expected	As expected	As expected	As expected	As expected	As expected	As expected	As expected	As expected	As expected	As expected	As expected	As expected	As expected	As expected	As expected	As expected	As expected	As expected	As expected
30304093	Enrichment	C57BL/6NTac	m	double (Enrichment)	2014-04-29 06:00:00	As expected	As expected	As expected	As expected	As expected	As expected	As expected	As expected	As expected	As expected	As expected	As expected	As expected	As expected	As expected	As expected	As expected	As expected	As expected	As expected	As expected	As expected	As expected	As expected	As expected	As expected	As expected	As expected	As expected	As expected	As expected	As expected	As expected	As expected	As expected	As expected	As expected	As expected	As expected	As expected	As expected	As expected	As expected	As expected
30304094	Enrichment	C57BL/6NTac	m	double (Enrichment)	2014-04-29 06:00:00	As expected	As expected	As expected	As expected	As expected	As expected	As expected	As expected	As expected	As expected	As expected	As expected	As expected	As expected	As expected	As expected	As expected	As expected	As expected	As expected	As expected	As expected	As expected	As expected	As expected	As expected	As expected	As expected	As expected	As expected	As expected	As expected	As expected	As expected	As expected	As expected	As expected	As expected	As expected	As expected	As expected	As expected	As expected	As expected
30304095	Enrichment	C57BL/6NTac	m	double (Enrichment)	2014-04-29 06:00:00	As expected	As expected	As expected	As expected	As expected	As expected	As expected	As expected	As expected	As expected	As expected	As expected	As expected	As expected	As expected	As expected	As expected	As expected	As expected	As expected	As expected	As expected	As expected	As expected	As expected	As expected	As expected	As expected	As expected	As expected	As expected	As expected	As expected	As expected	As expected	As expected	As expected	As expected	As expected	As expected	As expected	As expected	As expected	As expected
30304096	Enrichment	C57BL/6NTac	m	double (Enrichment)	2014-04-29 06:00:00	As expected	As expected	As expected	As expected	As expected	As expected	As expected	As expected	As expected	As expected	As expected	As expected	As expected	As expected	As expected	As expected	As expected	As expected	As expected	As expected	As expected	As expected	As expected	As expected	As expected	As expected	As expected	As expected	As expected	As expected	As expected	As expected	As expected	As expected	As expected	As expected	As expected	As expected	As expected	As expected	As expected	As expected	As expected	As expected
30304097	Enrichment	C57BL/6NTac	m	double (Enrichment)	2014-04-29 06:00:00	As expected	As expected	As expected	As expected	As expected	As expected	As expected	As expected	As expected	As expected	As expected	As expected	As expected	As expected	As expected	As expected	As expected	As expected	As expected	As expected	As expected	As expected	As expected	As expected	As expected	As expected	As expected	As expected	As expected	As expected	As expected	As expected	As expected	As expected	As expected	As expected	As expected	As expected	As expected	As expected	As expected	As expected	As expected	As expected
30304098	Enrichment	C57BL/6NTac	m	double (Enrichment)	2014-04-29 06:00:00	As expected	As expected	As expected	As expected	As expected	As expected	As expected	As expected	As expected	As expected	As expected	As expected	As expected	As expected	As expected	As expected	As expected	As expected	As expected	As expected	As expected	As expected	As expected	As expected	As expected	As expected	As expected	As expected	As expected	As expected	As expected	As expected	As expected	As expected	As expected	As expected	As expected	As expected	As expected	As expected	As expected	As expected	As expected	As expected
30304099	Enrichment	C57BL/6NTac	m	double (Enrichment)	2014-04-29 06:00:00	As expected	As expected	As expected	As expected	As expected	As expected	As expected	As expected	As expected	As expected	As expected	As expected	As expected	As expected	As expected	As expected	As expected	As expected	As expected	As expected	As expected	As expected	As expected	As expected	As expected	As expected	As expected	As expected	As expected	As expected	As expected	As expected	As expected	As expected	As expected	As expected	As expected	As expected	As expected	As expected	As expected	As expected	As expected	As expected
30304100	Enrichment	C57BL/6NTac	m	double (Enrichment)	2014-04-29 06:00:00	As expected	As expected	As expected	As expected	As expected	As expected	As expected	As expected	As expected	As expected	As expected	As expected	As expected	As expected	As expected	As expected	As expected	As expected	As expected	As expected	As expected	As expected	As expected	As expected	As expected	As expected	As expected	As expected	As expected	As expected	As expected	As expected	As expected	As expected	As expected	As expected	As expected	As expected	As expected	As expected	As expected	As expected	As expected	As expected
30304101	Enrichment	C57BL/6NTac	m	double (Enrichment)	2014-04-29 06:00:00	As expected	As expected	As expected	As expected	As expected	As expected	As expected	As expected	As expected	As expected	As expected	As expected	As expected	As expected	As expected	As expected	As expected	As expected	As expected	As expected	As expected	As expected	As expected	As expected	As expected	As expected	As expected	As expected	As expected	As expected	As expected	As expected	As expected	As expected	As expected	As expected	As expected	As expected	As expected	As expected	As expected	As expected	As expected	As expected
30304102	Enrichment	C57BL/6NTac	m	double (Enrichment)	2014-04-29 06:00:00	As expected	As expected	As expected	As expected	As expected	As expected	As expected	As expected	As expected	As expected	As expected	As expected	As expected	As expected	As expected	As expected	As expected	As expected	As expected	As expected	As expected	As expected	As expected	As expected	As expected	As expected	As expected	As expected	As expected	As expected	As expected	As expected	As expected	As expected	As expected	As expected	As expected	As expected	As expected	As expected	As expected	As expected	As expected	As expected
30304103	Enrichment	C57BL/6NTac	f	con (Enrichment)	2014-04-29 06:00:00	As expected	As expected	As expected	As expected	As expected	As expected	As expected	As expected	As expected	As expected	As expected	As expected	As expected	As expected	As expected	As expected	As expected	As expected	As expected	As expected	As expected	As expected	As expected	As expected	As expected	As expected	As expected	As expected	As expected	As expected	As expected	As expected	As expected	As expected	As expected	As expected	As expected	As expected	As expected	As expected	As expected	As expected	As expected	As expected
30304104	Enrichment	C57BL/6NTac	f	con (Enrichment)	2014-04-29 06:00:00	As expected	As expected	As expected	As expected	As expected	As expected	As expected	As expected	As expected	As expected	As expected	As expected	As expected	As expected	As expected	As expected	As expected	As expected	As expected	As expected	As expected	As expected	As expected	As expected	As expected	As expected	As expected	As expected	As expected	As expected	As expected	As expected	As expected	As expected	As expected	As expected	As expected	As expected	As expected	As expected	As expected	As expected	As expected	As expected
30304105	Enrichment	C57BL/6NTac	f	con (Enrichment)	2014-04-29 06:00:00	As expected	As expected	As expected	As expected	As expected	As expected	As expected	As expected	As expected	As expected	As expected	As expected	As expected	As expected	As expected	As expected	As expected	As expected	As expected	As expected	As expected	As expected	As expected	As expected	As expected	As expected	As expected	As expected	As expected	As expected	As expected	As expected	As expected	As expected	As expected	As expected	As expected	As expected	As expected	As expected	As expected	As expected	As expected	As expected
30304106	Enrichment	C57BL/6NTac	f	con (Enrichment)	2014-04-29 06:00:00	As expected	As expected	As expected	As expected	As expected	As expected	As expected	As expected	As expected	As expected	As expected	As expected	As expected	As expected	As expected	As expected	As expected	As expected	As expected	As expected	As expected	As expected	As expected	As expected	As expected	As expected	As expected	As expected	As expected	As expected	As expected	As expected	As expected	As expected	As expected	As expected	As expected	As expected	As expected	As expected	As expected	As expected	As expected	As expected
30304107	Enrichment	C57BL/6NTac	f	con (Enrichment)	2014-04-29 06:00:00	As expected	As expected	As expected	As expected	As expected	As expected	As expected	As expected	As expected	As expected	As expected	As expected	As expected	As expected	As expected	As expected	As expected	As expected	As expected	As expected	As expected	As expected	As expected	As expected	As expected	As expected	As expected	As expected	As expected	As expected	As expected	As expected	As expected	As expected	As expected	As expected	As expected	As expected	As expected	As expected	As expected	As expected	As expected	As expected
30304108	Enrichment	C57BL/6NTac	f	con (Enrichment)	2014-04-29 06:00:00	As expected	As expected	As expected	As expected	As expected	As expected	As expected	As expected	As expected	As expected	As expected	As expected	As expected	As expected	As expected	As expected	As expected	As expected	As expected	As expected	As expected	As expected	As expected	As expected	As expected	As expected	As expected	As expected	As expected	As expected	As expected	As expected	As expected	As expected	As expected	As expected	As expected	As expected	As expected	As expected	As expected	As expected	As expected	As expected
30304109	Enrichment	C57BL/6NTac	f	con (Enrichment)	2014-04-29 06:00:00	As expected	As expected	As expected	As expected	As expected	As expected	As expected	As expected	As expected	As expected	As expected	As expected	As expected	As expected	As expected	As expected	As expected	As expected	As expected	As expected	As expected	As expected	As expected	As expected	As expected	As expected	As expected	As expected	As expected	As expected	As expected	As expected	As expected	As expected	As expected	As expected	As expected	As expected	As expected	As expected	As expected	As expected	As expected	As expected
30304110	Enrichment	C57BL/6NTac	f	con (Enrichment)	2014-04-29 06:00:00	As expected	As expected	As expected	As expected	As expected	As expected	As expected	As expected	As expected	As expected	As expected	As expected	As expected	As expected	As expected	As expected	As expected	As expected	As expected	As expected	As expected	As expected	As expected	As expected	As expected	As expected	As expected	As expected	As expected	As expected	As expected	As expected	As expected	As expected	As expected	As expected	As expected	As expected	As expected	As expected	As expected	As expected	As expected	As expected
30304111	Enrichment	C57BL/6NTac	f	con (Enrichment)	2014-04-29 06:00:00	As expected	As expected	As expected	As expected	As expected	As expected	As expected	As expected	As expected	As expected	As expected	As expected	As expected	As expected	As expected	As expected	As expected	As expected	As expected	As expected	As expected	As expected	As expected	As expected	As expected	As expected	As expected	As expected	As expected	As expected	As expected	As expected	As expected	As expected	As expected	As expected	As expected	As expected	As expected	As expected	As expected	As expected	As expected	As expected
30304112	Enrichment	C57BL/6NTac	f	con (Enrichment)	2014-04-29 06:00:00	As expected	As expected	As expected	As expected	As expected	As expected	As expected	As expected	As expected	As expected	As expected	As expected	As expected	As expected	As expected	As expected	As expected	As expected	As expected	As expected	As expected	As expected	As expected	As expected	As expected	As expected	As expected	As expected	As expected	As expected	As expected	As expected	As expected	As expected	As expected	As expected	As expected	As expected	As expected	As expected	As expected	As expected	As expected	As expected
30304113	Enrichment	C57BL/6NTac	f	nest (Enrichment)	2014-04-29 06:00:00	As expected	As expected	As expected	As expected	As expected	As expected	As expected	As expected	As expected	As expected	As expected	As expected	As expected	As expected	As expected	As expected	As expected	As expected	As expected	As expected	As expected	As expected	As expected	As expected	As expected	As expected	As expected	As expected	As expected	As expected	As expected	As expected	As expected	As expected	As expected	As expected	As expected	As expected	As expected	As expected	As expected	As expected	As expected	As expected
30304114	Enrichment	C57BL/6NTac	f	nest (Enrichment)	2014-04-29 06:00:00	As expected	As expected	As expected	As expected	As expected	As expected	As expected	As expected	As expected	As expected	As expected	As expected	As expected	As expected	As expected	As expected	As expected	As expected	As expected	As expected	As expected	As expected	As expected	As expected	As expected	As expected	As expected	As expected	As expected	As expected	As expected	As expected	As expected	As expected	As expected	As expected	As expected	As expected	As expected	As expected	As expected	As expected	As expected	As expected
30304115	Enrichment	C57BL/6NTac	f	nest (Enrichment)	2014-04-29 06:00:00	As expected	As expected	As expected	As expected	As expected	As expected	As expected	As expected	As expected	As expected	As expected	As expected	As expected	As expected	As expected	As expected	As expected	As expected	As expected	As expected	As expected	As expected	As expected	As expected	As expected	As expected	As expected	As expected	As expected	As expected	As expected	As expected	As expected	As expected	As expected	As expected	As expected	As expected	As expected	As expected	As expected	As expected	As expected	As expected
30304116	Enrichment	C57BL/6NTac	f	nest (Enrichment)	2014-04-29 06:00:00	As expected	As expected	As expected	As expected	As expected	As expected	As expected	As expected	As expected	As expected	As expected	As expected	As expected	As expected	As expected	As expected	As expected	As expected	As expected	As expected	As expected	As expected	As expected	As expected	As expected	As expected	As expected	As expected	As expected	As expected	As expected	As expected	As expected	As expected	As expected	As expected	As expected	As expected	As expected	As expected	As expected	As expected	As expected	As expected
30304117	Enrichment	C57BL/6NTac	f	nest (Enrichment)	2014-04-29 06:00:00	As expected	As expected	As expected	As expected	As expected	As expected	As expected	As expected	As expected	As expected	As expected	As expected	As expected	As expected	As expected	As expected	As expected	As expected	As expected	As expected	As expected	As expected	As expected	As expected	As expected	As expected	As expected	As expected	As expected	As expected	As expected	As expected	As expected	As expected	As expected	As expected	As expected	As expected	As expected	As expected	As expected	As expected	As expected	As expected
30304118	Enrichment	C57BL/6NTac	f	nest (Enrichment)	2014-04-29 06:00:00	As expected	As expected	As expected	As expected	As expected	As expected	As expected	As expected	As expected	As expected	As expected	As expected	As expected	As expected	As expected	As expected	As expected	As expected	As expected	As expected	As expected	As expected	As expected	As expected	As expected	As expected	As expected	As expected	As expected	As expected	As expected	As expected	As expected	As expected	As expected	As expected	As expected	As expected	As expected	As expected	As expected	As expected	As expected	As expected
30304119	Enrichment	C57BL/6NTac	f	nest (Enrichment)	2014-04-29 06:00:00	As expected	As expected	As expected	As expected	As expected	As expected	As expected	As expected	As expected	As expected	As expected	As expected	As expected	As expected	As expected	As expected	As expected	As expected	As expected	As expected	As expected	As expected	As expected	As expected	As expected	As expected	As expected	As expected	As expected	As expected	As expected	As expected	As expected	As expected	As expected	As expected	As expected	As expected	As expected	As expected	As expected	As expected	As expected	As expected
30304120	Enrichment	C57BL/6NTac	f	nest (Enrichment)	2014-04-29 06:00:00	As expected	As expected	As expected	As expected	As expected	As expected	As expected	As expected	As expected	As expected	As expected	As expected	As expected	As expected	As expected	As expected	As expected	As expected	As expected	As expected	As expected	As expected	As expected	As expected	As expected	As expected	As expected	As expected	As expected	As expected	As expected	As expected	As expected	As expected	As expected	As expected	As expected	As expected	As expected	As expected	As expected	As expected	As expected	As expected
30304121	Enrichment	C57BL/6NTac	f	nest (Enrichment)	2014-04-29 06:00:00	As expected	As expected	As expected	As expected	As expected	As expected	As expected	As expected	As expected	As expected	As expected	As expected	As expected	As expected	As expected	As expected	As expected	As expected	As expected	As expected	As expected	As expected	As expected	As expected	As expected	As expected	As expected	As expected	As expected	As expected	As expected	As expected	As expected	As expected	As expected	As expected	As expected	As expected	As expected	As expected	As expected	As expected	As expected	As expected
30304122	Enrichment	C57BL/6NTac	f	nest (Enrichment)	2014-04-29 06:00:00	As expected	As expected	As expected	As expected	As expected	As expected	As expected	As expected	As expected	As expected	As expected	As expected	As expected	As expected	As expected	As expected	As expected	As expected	As expected	As expected	As expected	As expected	As expected	As expected	As expected	As expected	As expected	As expected	As expected	As expected	As expected	As expected	As expected	As expected	As expected	As expected	As expected	As expected	As expected	As expected	As expected	As expected	As expected	As expected
30304123	Enrichment	C57BL/6NTac	f	double (Enrichment)	2014-04-29 06:00:00	As expected	As expected	As expected	As expected	As expected	As expected	As expected	As expected	As expected	As expected	As expected	As expected	As expected	As expected	As expected	As expected	As expected	As expected	As expected	As expected	As expected	As expected	As expected	As expected	As expected	As expected	As expected	As expected	As expected	As expected	As expected	As expected	As expected	As expected	As expected	As expected	As expected	As expected	As expected	As expected	As expected	As expected	As expected	As expected
30304124	Enrichment	C57BL/6NTac	f	double (Enrichment)	2014-04-29 06:00:00	As expected	As expected	As expected	As expected	As expected	As expected	As expected	As expected	As expected	As expected	As expected	As expected	As expected	As expected	As expected	As expected	As expected	As expected	As expected	As expected	As expected	As expected	As expected	As expected	As expected	As expected	As expected	As expected	As expected	As expected	As expected	As expected	As expected	As expected	As expected	As expected	As expected	As expected	As expected	As expected	As expected	As expected	As expected	As expected
30304125	Enrichment	C57BL/6NTac	f	double (Enrichment)	2014-04-29 06:00:00	As expected	As expected	As expected	As expected	As expected	As expected	As expected	As expected	As expected	As expected	As expected	As expected	As expected	As expected	As expected	As expected	As expected	As expected	As expected	As expected	As expected	As expected	As expected	As expected	As expected	As expected	As expected	As expected	As expected	As expected	As expected	As expected	As expected	As expected	As expected	As expected	As expected	As expected	As expected	As expected	As expected	As expected	As expected	As expected
30304126	Enrichment	C57BL/6NTac	f	double (Enrichment)	2014-04-29 06:00:00	As expected	As expected	As expected	As expected	As expected	As expected	As expected	As expected	As expected	As expected	As expected	As expected	As expected	As expected	As expected	As expected	As expected	As expected	As expected	As expected	As expected	As expected	As expected	As expected	As expected	As expected	As expected	As expected	As expected	As expected	As expected	As expected	As expected	As expected	As expected	As expected	As expected	As expected	As expected	As expected	As expected	As expected	As expected	As expected
30304127	Enrichment	C57BL/6NTac	f	double (Enrichment)	2014-04-29 06:00:00	As expected	As expected	As expected	As expected	As expected	As expected	As expected	As expected	As expected	As expected	As expected	As expected	As expected	As expected	As expected	As expected	As expected	As expected	As expected	As expected	As expected	As expected	As expected	As expected	As expected	As expected	As expected	As expected	As expected	As expected	As expected	As expected	As expected	As expected	As expected	As expected	As expected	As expected	As expected	As expected	As expected	As expected	As expected	As expected
30304128	Enrichment	C57BL/6NTac	f	double (Enrichment)	2014-04-29 06:00:00	As expected	As expected	As expected	As expected	As expected	As expected	As expected	As expected	As expected	As expected	As expected	As expected	As expected	As expected	As expected	As expected	As expected	As expected	As expected	As expected	As expected	As expected	As expected	As expected	As expected	As expected	As expected	As expected	As expected	As expected	As expected	As expected	As expected	As expected	As expected	As expected	As expected	As expected	As expected	As expected	As expected	As expected	As expected	As expected
30304129	Enrichment	C57BL/6NTac	f	double (Enrichment)	2014-04-29 06:00:00	As expected	As expected	As expected	As expected	As expected	As expected	As expected	As expected	As expected	As expected	As expected	As expected	As expected	As expected	As expected	As expected	As expected	As expected	As expected	As expected	As expected	As expected	As expected	As expected	As expected	As expected	As expected	As expected	As expected	As expected	As expected	As expected	As expected	As expected	As expected	As expected	As expected	As expected	As expected	As expected	As expected	As expected	As expected	As expected
30304130	Enrichment	C57BL/6NTac	f	double (Enrichment)	2014-04-29 06:00:00	As expected	As expected	As expected	As expected	As expected	As expected	As expected	As expected	As expected	As expected	As expected	As expected	As expected	As expected	As expected	As expected	As expected	As expected	As expected	As expected	As expected	As expected	As expected	As expected	As expected	As expected	As expected	As expected	As expected	As expected	As expected	As expected	As expected	As expected	As expected	As expected	As expected	As expected	As expected	As expected	As expected	As expected	As expected	As expected
30304131	Enrichment	C57BL/6NTac	f	double (Enrichment)	2014-04-29 06:00:00	As expected	As expected	As expected	As expected	As expected	As expected	As expected	As expected	As expected	As expected	As expected	As expected	As expected	As expected	As expected	As expected	As expected	As expected	As expected	As expected	As expected	As expected	As expected	As expected	As expected	As expected	As expected	As expected	As expected	As expected	As expected	As expected	As expected	As expected	As expected	As expected	As expected	As expected	As expected	As expected	As expected	As expected	As expected	As expected
30304132	Enrichment	C57BL/6NTac	f	double (Enrichment)	2014-04-29 06:00:00	As expected	As expected	As expected	As expected	As expected	As expected	As expected	As expected	As expected	As expected	As expected	As expected	As expected	As expected	As expected	As expected	As expected	As expected	As expected	As expected	As expected	As expected	As expected	As expected	As expected	As expected	As expected	As expected	As expected	As expected	As expected	As expected	As expected	As expected	As expected	As expected	As expected	As expected	As expected	As expected	As expected	As expected	As expected	As expected
30307512	Enrichment	DBA/2NCrl	m	con (Enrichment)	2014-06-03 06:00:00	As expected	As expected	As expected	As expected	As expected	As expected	As expected	As expected	As expected	As expected	As expected	As expected	As expected	As expected	As expected	As expected	As expected	As expected	As expected	As expected	As expected	As expected	As expected	As expected	As expected	As expected	As expected	As expected	As expected	As expected	As expected	As expected	As expected	As expected	As expected	As expected	As expected	As expected	As expected	As expected	As expected	As expected	As expected	As expected
30307513	Enrichment	DBA/2NCrl	m	con (Enrichment)	2014-06-03 06:00:00	As expected	As expected	As expected	As expected	As expected	As expected	As expected	As expected	As expected	As expected	As expected	As expected	As expected	As expected	As expected	As expected	As expected	As expected	As expected	As expected	As expected	As expected	As expected	As expected	As expected	As expected	As expected	As expected	As expected	As expected	As expected	As expected	As expected	As expected	As expected	As expected	As expected	As expected	As expected	As expected	As expected	As expected	As expected	As expected
30307514	Enrichment	DBA/2NCrl	m	con (Enrichment)	2014-06-03 06:00:00	As expected	As expected	As expected	As expected	As expected	As expected	As expected	As expected	As expected	As expected	As expected	As expected	As expected	As expected	As expected	As expected	As expected	As expected	As expected	As expected	As expected	As expected	As expected	As expected	As expected	As expected	As expected	As expected	As expected	As expected	As expected	As expected	As expected	As expected	As expected	As expected	As expected	As expected	As expected	As expected	As expected	As expected	As expected	As expected
30307515	Enrichment	DBA/2NCrl	m	con (Enrichment)	2014-06-03 06:00:00	As expected	As expected	As expected	As expected	As expected	As expected	As expected	As expected	As expected	As expected	As expected	As expected	As expected	As expected	As expected	As expected	As expected	As expected	As expected	As expected	As expected	As expected	As expected	As expected	As expected	As expected	As expected	As expected	As expected	As expected	As expected	As expected	As expected	As expected	As expected	As expected	As expected	As expected	As expected	As expected	As expected	As expected	As expected	As expected
30307516	Enrichment	DBA/2NCrl	m	con (Enrichment)	2014-06-03 06:00:00	As expected	As expected	As expected	As expected	As expected	As expected	As expected	As expected	As expected	As expected	As expected	As expected	As expected	As expected	As expected	As expected	As expected	As expected	As expected	As expected	As expected	As expected	As expected	As expected	As expected	As expected	As expected	As expected	As expected	As expected	As expected	As expected	As expected	As expected	As expected	As expected	As expected	As expected	As expected	As expected	As expected	As expected	As expected	As expected
30307517	Enrichment	DBA/2NCrl	m	con (Enrichment)	2014-06-03 06:00:00	As expected	As expected	As expected	As expected	As expected	As expected	As expected	As expected	As expected	As expected	As expected	As expected	As expected	As expected	As expected	As expected	As expected	As expected	As expected	As expected	As expected	As expected	As expected	As expected	As expected	As expected	As expected	As expected	As expected	As expected	As expected	As expected	As expected	As expected	As expected	As expected	As expected	As expected	As expected	As expected	As expected	As expected	As expected	As expected
30307518	Enrichment	DBA/2NCrl	m	con (Enrichment)	2014-06-03 06:00:00	As expected	As expected	As expected	As expected	As expected	As expected	As expected	As expected	As expected	As expected	As expected	As expected	As expected	As expected	As expected	As expected	As expected	As expected	As expected	As expected	As expected	As expected	As expected	As expected	As expected	As expected	As expected	As expected	As expected	As expected	As expected	As expected	As expected	As expected	As expected	As expected	As expected	As expected	As expected	As expected	As expected	As expected	As expected	As expected
30307519	Enrichment	DBA/2NCrl	m	con (Enrichment)	2014-06-03 06:00:00	As expected	As expected	As expected	As expected	As expected	As expected	As expected	As expected	As expected	As expected	As expected	As expected	As expected	As expected	As expected	As expected	As expected	As expected	As expected	As expected	As expected	As expected	As expected	As expected	As expected	As expected	As expected	As expected	As expected	As expected	As expected	As expected	As expected	As expected	As expected	As expected	As expected	As expected	As expected	As expected	As expected	As expected	As expected	As expected
30307520	Enrichment	DBA/2NCrl	m	con (Enrichment)	2014-06-03 06:00:00	As expected	As expected	As expected	As expected	As expected	As expected	As expected	As expected	As expected	As expected	As expected	As expected	As expected	As expected	As expected	As expected	As expected	As expected	As expected	As expected	As expected	As expected	As expected	As expected	As expected	As expected	As expected	As expected	As expected	As expected	As expected	As expected	As expected	As expected	As expected	As expected	As expected	As expected	As expected	As expected	As expected	As expected	As expected	As expected
30307521	Enrichment	DBA/2NCrl	m	con (Enrichment)	2014-06-03 06:00:00	As expected	As expected	As expected	As expected	As expected	As expected	As expected	As expected	As expected	As expected	As expected	As expected	As expected	As expected	As expected	As expected	As expected	As expected	As expected	As expected	As expected	As expected	As expected	As expected	As expected	As expected	As expected	As expected	As expected	As expected	As expected	As expected	As expected	As expected	As expected	As expected	As expected	As expected	As expected	As expected	As expected	As expected	As expected	As expected
30307522	Enrichment	DBA/2NCrl	m	nest (Enrichment)	2014-06-03 06:00:00	As expected	As expected	As expected	As expected	As expected	As expected	As expected	As expected	As expected	As expected	As expected	As expected	As expected	As expected	As expected	As expected	As expected	As expected	As expected	As expected	As expected	As expected	As expected	As expected	As expected	As expected	As expected	As expected	As expected	As expected	As expected	As expected	As expected	As expected	As expected	As expected	As expected	As expected	As expected	As expected	As expected	As expected	As expected	As expected
30307523	Enrichment	DBA/2NCrl	m	nest (Enrichment)	2014-06-03 06:00:00	As expected	As expected	As expected	As expected	As expected	As expected	As expected	As expected	As expected	As expected	As expected	As expected	As expected	As expected	As expected	As expected	As expected	As expected	As expected	As expected	As expected	As expected	As expected	As expected	As expected	As expected	As expected	As expected	As expected	As expected	As expected	As expected	As expected	As expected	As expected	As expected	As expected	As expected	As expected	As expected	As expected	As expected	As expected	As expected
30307524	Enrichment	DBA/2NCrl	m	nest (Enrichment)	2014-06-03 06:00:00	As expected	As expected	As expected	As expected	As expected	As expected	As expected	As expected	As expected	As expected	As expected	As expected	As expected	As expected	As expected	As expected	As expected	As expected	As expected	As expected	As expected	As expected	As expected	As expected	As expected	As expected	As expected	As expected	As expected	As expected	As expected	As expected	As expected	As expected	As expected	As expected	As expected	As expected	As expected	As expected	As expected	As expected	As expected	As expected
30307525	Enrichment	DBA/2NCrl	m	nest (Enrichment)	2014-06-03 06:00:00	As expected	As expected	As expected	As expected	As expected	As expected	As expected	As expected	As expected	As expected	As expected	As expected	As expected	As expected	As expected	As expected	As expected	As expected	As expected	As expected	As expected	As expected	As expected	As expected	As expected	As expected	As expected	As expected	As expected	As expected	As expected	As expected	As expected	As expected	As expected	As expected	As expected	As expected	As expected	As expected	As expected	As expected	As expected	As expected
30307526	Enrichment	DBA/2NCrl	m	nest (Enrichment)	2014-06-03 06:00:00	As expected	As expected	As expected	As expected	As expected	As expected	As expected	As expected	As expected	As expected	As expected	As expected	As expected	As expected	As expected	As expected	As expected	As expected	As expected	As expected	As expected	As expected	As expected	As expected	As expected	As expected	As expected	As expected	As expected	As expected	As expected	As expected	As expected	As expected	As expected	As expected	As expected	As expected	As expected	As expected	As expected	As expected	As expected	As expected
30307527	Enrichment	DBA/2NCrl	m	nest (Enrichment)	2014-06-03 06:00:00	As expected	As expected	As expected	As expected	As expected	As expected	As expected	As expected	As expected	As expected	As expected	As expected	As expected	As expected	As expected	As expected	As expected	As expected	As expected	As expected	As expected	As expected	As expected	As expected	As expected	As expected	As expected	As expected	As expected	As expected	As expected	As expected	As expected	As expected	As expected	As expected	As expected	As expected	As expected	As expected	As expected	As expected	As expected	As expected
30307528	Enrichment	DBA/2NCrl	m	nest (Enrichment)	2014-06-03 06:00:00	As expected	As expected	As expected	As expected	As expected	As expected	As expected	As expected	As expected	As expected	As expected	As expected	As expected	As expected	As expected	As expected	As expected	As expected	As expected	As expected	As expected	As expected	As expected	As expected	As expected	As expected	As expected	As expected	As expected	As expected	As expected	As expected	As expected	As expected	As expected	As expected	As expected	As expected	As expected	As expected	As expected	As expected	As expected	As expected
30307529	Enrichment	DBA/2NCrl	m	nest (Enrichment)	2014-06-03 06:00:00	As expected	As expected	As expected	As expected	As expected	As expected	As expected	As expected	As expected	As expected	As expected	As expected	As expected	As expected	As expected	As expected	As expected	As expected	As expected	As expected	As expected	As expected	As expected	As expected	As expected	As expected	As expected	As expected	As expected	As expected	As expected	As expected	As expected	As expected	As expected	As expected	As expected	As expected	As expected	As expected	As expected	As expected	As expected	As expected
30307530	Enrichment	DBA/2NCrl	m	nest (Enrichment)	2014-06-03 06:00:00	As expected	As expected	As expected	As expected	As expected	As expected	As expected	As expected	As expected	As expected	As expected	As expected	As expected	As expected	As expected	As expected	As expected	As expected	As expected	As expected	As expected	As expected	As expected	As expected	As expected	As expected	As expected	As expected	As expected	As expected	As expected	As expected	As expected	As expected	As expected	As expected	As expected	As expected	As expected	As expected	As expected	As expected	As expected	As expected
30307531	Enrichment	DBA/2NCrl	m	nest (Enrichment)	2014-06-03 06:00:00	As expected	As expected	As expected	As expected	As expected	As expected	As expected	As expected	As expected	As expected	As expected	As expected	As expected	As expected	As expected	As expected	As expected	As expected	As expected	As expected	As expected	As expected	As expected	As expected	As expected	As expected	As expected	As expected	As expected	As expected	As expected	As expected	As expected	As expected	As expected	As expected	As expected	As expected	As expected	As expected	As expected	As expected	As expected	As expected
30307532	Enrichment	DBA/2NCrl	m	double (Enrichment)	2014-06-03 06:00:00	As expected	As expected	As expected	As expected	As expected	As expected	As expected	As expected	As expected	As expected	As expected	As expected	As expected	As expected	As expected	As expected	As expected	As expected	As expected	As expected	As expected	As expected	As expected	As expected	As expected	As expected	As expected	As expected	As expected	As expected	As expected	As expected	As expected	As expected	As expected	As expected	As expected	As expected	As expected	As expected	As expected	As expected	As expected	As expected
30307533	Enrichment	DBA/2NCrl	m	double (Enrichment)	2014-06-03 06:00:00	As expected	As expected	As expected	As expected	As expected	As expected	As expected	As expected	As expected	As expected	As expected	As expected	As expected	As expected	As expected	As expected	As expected	As expected	As expected	As expected	As expected	As expected	As expected	As expected	As expected	As expected	As expected	As expected	As expected	As expected	As expected	As expected	As expected	As expected	As expected	As expected	As expected	As expected	As expected	As expected	As expected	As expected	As expected	As expected
30307534	Enrichment	DBA/2NCrl	m	double (Enrichment)	2014-06-03 06:00:00	As expected	As expected	As expected	As expected	As expected	As expected	As expected	As expected	As expected	As expected	As expected	As expected	As expected	As expected	As expected	As expected	As expected	As expected	As expected	As expected	As expected	As expected	As expected	As expected	As expected	As expected	As expected	As expected	As expected	As expected	As expected	As expected	As expected	As expected	As expected	As expected	As expected	As expected	As expected	As expected	As expected	As expected	As expected	As expected
30307535	Enrichment	DBA/2NCrl	m	double (Enrichment)	2014-06-03 06:00:00	As expected	As expected	As expected	As expected	As expected	As expected	As expected	As expected	As expected	As expected	As expected	As expected	As expected	As expected	As expected	As expected	As expected	As expected	As expected	As expected	As expected	As expected	As expected	As expected	As expected	As expected	As expected	As expected	As expected	As expected	As expected	As expected	As expected	As expected	As expected	As expected	As expected	As expected	As expected	As expected	As expected	As expected	As expected	As expected
30307536	Enrichment	DBA/2NCrl	m	double (Enrichment)	2014-06-03 06:00:00	As expected	As expected	As expected	As expected	As expected	As expected	As expected	As expected	As expected	As expected	As expected	As expected	As expected	As expected	As expected	As expected	As expected	As expected	As expected	As expected	As expected	As expected	As expected	As expected	As expected	As expected	As expected	As expected	As expected	As expected	As expected	As expected	As expected	As expected	As expected	As expected	As expected	As expected	As expected	As expected	As expected	As expected	As expected	As expected
30307537	Enrichment	DBA/2NCrl	m	double (Enrichment)	2014-06-03 06:00:00	As expected	As expected	As expected	As expected	As expected	As expected	As expected	As expected	As expected	As expected	As expected	As expected	As expected	As expected	As expected	As expected	As expected	As expected	As expected	As expected	As expected	As expected	As expected	As expected	As expected	As expected	As expected	As expected	As expected	As expected	As expected	As expected	As expected	As expected	As expected	As expected	As expected	As expected	As expected	As expected	As expected	As expected	As expected	As expected
30307538	Enrichment	DBA/2NCrl	m	double (Enrichment)	2014-06-03 06:00:00	As expected	As expected	As expected	As expected	As expected	As expected	As expected	As expected	As expected	As expected	As expected	As expected	As expected	As expected	As expected	As expected	As expected	As expected	As expected	As expected	As expected	As expected	As expected	As expected	As expected	As expected	As expected	As expected	As expected	As expected	As expected	As expected	As expected	As expected	As expected	As expected	As expected	As expected	As expected	As expected	As expected	As expected	As expected	As expected
30307539	Enrichment	DBA/2NCrl	m	double (Enrichment)	2014-06-03 06:00:00	As expected	As expected	As expected	As expected	As expected	As expected	As expected	As expected	As expected	As expected	As expected	As expected	As expected	As expected	As expected	As expected	As expected	As expected	As expected	As expected	As expected	As expected	As expected	As expected	As expected	As expected	As expected	As expected	As expected	As expected	As expected	As expected	As expected	As expected	As expected	As expected	As expected	As expected	As expected	As expected	As expected	As expected	As expected	As expected
30307540	Enrichment	DBA/2NCrl	m	double (Enrichment)	2014-06-03 06:00:00	As expected	As expected	As expected	As expected	As expected	As expected	As expected	As expected	As expected	As expected	As expected	As expected	As expected	As expected	As expected	As expected	As expected	As expected	As expected	As expected	As expected	As expected	As expected	As expected	As expected	As expected	As expected	As expected	As expected	As expected	As expected	As expected	As expected	As expected	As expected	As expected	As expected	As expected	As expected	As expected	As expected	As expected	As expected	As expected
30307541	Enrichment	DBA/2NCrl	m	double (Enrichment)	2014-06-03 06:00:00	As expected	As expected	As expected	As expected	As expected	As expected	As expected	As expected	As expected	As expected	As expected	As expected	As expected	As expected	As expected	As expected	As expected	As expected	As expected	As expected	As expected	As expected	As expected	As expected	As expected	As expected	As expected	As expected	As expected	As expected	As expected	As expected	As expected	As expected	As expected	As expected	As expected	As expected	As expected	As expected	As expected	As expected	As expected	As expected
30307542	Enrichment	DBA/2NCrl	f	con (Enrichment)	2014-06-03 06:00:00	As expected	As expected	As expected	As expected	As expected	As expected	As expected	As expected	As expected	As expected	As expected	As expected	As expected	As expected	As expected	As expected	As expected	As expected	As expected	As expected	As expected	As expected	As expected	As expected	As expected	As expected	As expected	As expected	As expected	As expected	As expected	As expected	As expected	As expected	As expected	As expected	As expected	As expected	As expected	As expected	As expected	As expected	As expected	As expected
30307543	Enrichment	DBA/2NCrl	f	con (Enrichment)	2014-06-03 06:00:00	As expected	As expected	As expected	As expected	As expected	As expected	As expected	As expected	As expected	As expected	As expected	As expected	As expected	As expected	As expected	As expected	As expected	As expected	As expected	As expected	As expected	As expected	As expected	As expected	As expected	As expected	As expected	As expected	As expected	As expected	As expected	As expected	As expected	As expected	As expected	As expected	As expected	As expected	As expected	As expected	As expected	As expected	As expected	As expected
30307544	Enrichment	DBA/2NCrl	f	con (Enrichment)	2014-06-03 06:00:00	As expected	As expected	As expected	As expected	As expected	As expected	As expected	As expected	As expected	As expected	As expected	As expected	As expected	As expected	As expected	As expected	As expected	As expected	As expected	As expected	As expected	As expected	As expected	As expected	As expected	As expected	As expected	As expected	As expected	As expected	As expected	As expected	As expected	As expected	As expected	As expected	As expected	As expected	As expected	As expected	As expected	As expected	As expected	As expected
30307545	Enrichment	DBA/2NCrl	f	con (Enrichment)	2014-06-03 06:00:00	As expected	As expected	As expected	As expected	As expected	As expected	As expected	As expected	As expected	As expected	As expected	As expected	As expected	As expected	As expected	As expected	As expected	As expected	As expected	As expected	As expected	As expected	As expected	As expected	As expected	As expected	As expected	As expected	As expected	As expected	As expected	As expected	As expected	As expected	As expected	As expected	As expected	As expected	As expected	As expected	As expected	As expected	As expected	As expected
30307546	Enrichment	DBA/2NCrl	f	con (Enrichment)	2014-06-03 06:00:00	As expected	As expected	As expected	As expected	As expected	As expected	As expected	As expected	As expected	As expected	As expected	As expected	As expected	As expected	As expected	As expected	As expected	As expected	As expected	As expected	As expected	As expected	As expected	As expected	As expected	As expected	As expected	As expected	As expected	As expected	As expected	As expected	As expected	As expected	As expected	As expected	As expected	As expected	As expected	As expected	As expected	As expected	As expected	As expected
30307547	Enrichment	DBA/2NCrl	f	con (Enrichment)	2014-06-03 06:00:00	As expected	As expected	As expected	As expected	As expected	As expected	As expected	As expected	As expected	As expected	As expected	As expected	As expected	As expected	As expected	As expected	As expected	As expected	As expected	As expected	As expected	As expected	As expected	As expected	As expected	As expected	As expected	As expected	As expected	As expected	As expected	As expected	As expected	As expected	As expected	As expected	As expected	As expected	As expected	As expected	As expected	As expected	As expected	As expected
30307548	Enrichment	DBA/2NCrl	f	con (Enrichment)	2014-06-03 06:00:00	As expected	As expected	As expected	As expected	As expected	As expected	As expected	As expected	As expected	As expected	As expected	As expected	As expected	As expected	As expected	As expected	As expected	As expected	As expected	As expected	As expected	As expected	As expected	As expected	As expected	As expected	As expected	As expected	As expected	As expected	As expected	As expected	As expected	As expected	As expected	As expected	As expected	As expected	As expected	As expected	As expected	As expected	As expected	As expected
30307549	Enrichment	DBA/2NCrl	f	con (Enrichment)	2014-06-03 06:00:00	As expected	As expected	As expected	As expected	As expected	As expected	As expected	As expected	As expected	As expected	As expected	As expected	As expected	As expected	As expected	As expected	As expected	As expected	As expected	As expected	As expected	As expected	As expected	As expected	As expected	As expected	As expected	As expected	As expected	As expected	As expected	As expected	As expected	As expected	As expected	As expected	As expected	As expected	As expected	As expected	As expected	As expected	As expected	As expected
30307550	Enrichment	DBA/2NCrl	f	con (Enrichment)	2014-06-03 06:00:00	As expected	As expected	As expected	As expected	As expected	As expected	As expected	As expected	As expected	As expected	As expected	As expected	As expected	As expected	As expected	As expected	As expected	As expected	As expected	As expected	As expected	As expected	As expected	As expected	As expected	As expected	As expected	As expected	As expected	As expected	As expected	As expected	As expected	As expected	As expected	As expected	As expected	As expected	As expected	As expected	As expected	As expected	As expected	As expected
30307551	Enrichment	DBA/2NCrl	f	con (Enrichment)	2014-06-03 06:00:00	As expected	As expected	As expected	As expected	As expected	As expected	As expected	As expected	As expected	As expected	As expected	As expected	As expected	As expected	As expected	As expected	As expected	As expected	As expected	As expected	As expected	As expected	As expected	As expected	As expected	As expected	As expected	As expected	As expected	As expected	As expected	As expected	As expected	As expected	As expected	As expected	As expected	As expected	As expected	As expected	As expected	As expected	As expected	As expected
30307552	Enrichment	DBA/2NCrl	f	nest (Enrichment)	2014-06-03 06:00:00	As expected	As expected	As expected	As expected	As expected	As expected	As expected	As expected	As expected	As expected	As expected	As expected	As expected	As expected	As expected	As expected	As expected	As expected	As expected	As expected	As expected	As expected	As expected	As expected	As expected	As expected	As expected	As expected	As expected	As expected	As expected	As expected	As expected	As expected	As expected	As expected	As expected	As expected	As expected	As expected	As expected	As expected	As expected	As expected
30307553	Enrichment	DBA/2NCrl	f	nest (Enrichment)	2014-06-03 06:00:00	As expected	As expected	As expected	As expected	As expected	As expected	As expected	As expected	As expected	As expected	As expected	As expected	As expected	As expected	As expected	As expected	As expected	As expected	As expected	As expected	As expected	As expected	As expected	As expected	As expected	As expected	As expected	As expected	As expected	As expected	As expected	As expected	As expected	As expected	As expected	As expected	As expected	As expected	As expected	As expected	As expected	As expected	As expected	As expected
30307554	Enrichment	DBA/2NCrl	f	nest (Enrichment)	2014-06-03 06:00:00	As expected	As expected	As expected	As expected	As expected	As expected	As expected	As expected	As expected	As expected	As expected	As expected	As expected	As expected	As expected	As expected	As expected	As expected	As expected	As expected	As expected	As expected	As expected	As expected	As expected	As expected	As expected	As expected	As expected	As expected	As expected	As expected	As expected	As expected	As expected	As expected	As expected	As expected	As expected	As expected	As expected	As expected	As expected	As expected
30307555	Enrichment	DBA/2NCrl	f	nest (Enrichment)	2014-06-03 06:00:00	As expected	As expected	As expected	As expected	As expected	As expected	As expected	As expected	As expected	As expected	As expected	As expected	As expected	As expected	As expected	As expected	As expected	As expected	As expected	As expected	As expected	As expected	As expected	As expected	As expected	As expected	As expected	As expected	As expected	As expected	As expected	As expected	As expected	As expected	As expected	As expected	As expected	As expected	As expected	As expected	As expected	As expected	As expected	As expected
30307556	Enrichment	DBA/2NCrl	f	nest (Enrichment)	2014-06-03 06:00:00	As expected	As expected	As expected	As expected	As expected	As expected	As expected	As expected	As expected	As expected	As expected	As expected	As expected	As expected	As expected	As expected	As expected	As expected	As expected	As expected	As expected	As expected	As expected	As expected	As expected	As expected	As expected	As expected	As expected	As expected	As expected	As expected	As expected	As expected	As expected	As expected	As expected	As expected	As expected	As expected	As expected	As expected	As expected	As expected
30307557	Enrichment	DBA/2NCrl	f	nest (Enrichment)	2014-06-03 06:00:00	As expected	As expected	As expected	As expected	As expected	As expected	As expected	As expected	As expected	As expected	As expected	As expected	As expected	As expected	As expected	As expected	As expected	As expected	As expected	As expected	As expected	As expected	As expected	As expected	As expected	As expected	As expected	As expected	As expected	As expected	As expected	As expected	As expected	As expected	As expected	As expected	As expected	As expected	As expected	As expected	As expected	As expected	As expected	As expected
30307558	Enrichment	DBA/2NCrl	f	nest (Enrichment)	2014-06-03 06:00:00	As expected	As expected	As expected	As expected	As expected	As expected	As expected	As expected	As expected	As expected	As expected	As expected	As expected	As expected	As expected	As expected	As expected	As expected	As expected	As expected	As expected	As expected	As expected	As expected	As expected	As expected	As expected	As expected	As expected	As expected	As expected	As expected	As expected	As expected	As expected	As expected	As expected	As expected	As expected	As expected	As expected	As expected	As expected	As expected
30307559	Enrichment	DBA/2NCrl	f	nest (Enrichment)	2014-06-03 06:00:00	As expected	As expected	As expected	As expected	As expected	As expected	As expected	As expected	As expected	As expected	As expected	As expected	As expected	As expected	As expected	As expected	As expected	As expected	As expected	As expected	As expected	As expected	As expected	As expected	As expected	As expected	As expected	As expected	As expected	As expected	As expected	As expected	As expected	As expected	As expected	As expected	As expected	As expected	As expected	As expected	As expected	As expected	As expected	As expected
30307560	Enrichment	DBA/2NCrl	f	nest (Enrichment)	2014-06-03 06:00:00	As expected	As expected	As expected	As expected	As expected	As expected	As expected	As expected	As expected	As expected	As expected	As expected	As expected	As expected	As expected	As expected	As expected	As expected	As expected	As expected	As expected	As expected	As expected	As expected	As expected	As expected	As expected	As expected	As expected	As expected	As expected	As expected	As expected	As expected	As expected	As expected	As expected	As expected	As expected	As expected	As expected	As expected	As expected	As expected
30307561	Enrichment	DBA/2NCrl	f	nest (Enrichment)	2014-06-03 06:00:00	As expected	As expected	As expected	As expected	As expected	As expected	As expected	As expected	As expected	As expected	As expected	As expected	As expected	As expected	As expected	As expected	As expected	As expected	As expected	As expected	As expected	As expected	As expected	As expected	As expected	As expected	As expected	As expected	As expected	As expected	As expected	As expected	As expected	As expected	As expected	As expected	As expected	As expected	As expected	As expected	As expected	As expected	As expected	As expected
30307562	Enrichment	DBA/2NCrl	f	double (Enrichment)	2014-06-03 06:00:00	As expected	As expected	As expected	As expected	As expected	As expected	As expected	As expected	As expected	As expected	As expected	As expected	As expected	As expected	As expected	As expected	As expected	As expected	As expected	As expected	As expected	As expected	As expected	As expected	As expected	As expected	As expected	As expected	As expected	As expected	As expected	As expected	As expected	As expected	As expected	As expected	As expected	As expected	As expected	As expected	As expected	As expected	As expected	As expected
30307563	Enrichment	DBA/2NCrl	f	double (Enrichment)	2014-06-03 06:00:00	As expected	As expected	As expected	As expected	As expected	As expected	As expected	As expected	As expected	As expected	As expected	As expected	As expected	As expected	As expected	As expected	As expected	As expected	As expected	As expected	As expected	As expected	As expected	As expected	As expected	As expected	As expected	As expected	As expected	As expected	As expected	As expected	As expected	As expected	As expected	As expected	As expected	As expected	As expected	As expected	As expected	As expected	As expected	As expected
30307564	Enrichment	DBA/2NCrl	f	double (Enrichment)	2014-06-03 06:00:00	As expected	As expected	As expected	As expected	As expected	As expected	As expected	As expected	As expected	As expected	As expected	As expected	As expected	As expected	As expected	As expected	As expected	As expected	As expected	As expected	As expected	As expected	As expected	As expected	As expected	As expected	As expected	As expected	As expected	As expected	As expected	As expected	As expected	As expected	As expected	As expected	As expected	As expected	As expected	As expected	As expected	As expected	As expected	As expected
30307565	Enrichment	DBA/2NCrl	f	double (Enrichment)	2014-06-03 06:00:00	As expected	As expected	As expected	As expected	As expected	As expected	As expected	As expected	As expected	As expected	As expected	As expected	As expected	As expected	As expected	As expected	As expected	As expected	As expected	As expected	As expected	As expected	As expected	As expected	As expected	As expected	As expected	As expected	As expected	As expected	As expected	As expected	As expected	As expected	As expected	As expected	As expected	As expected	As expected	As expected	As expected	As expected	As expected	As expected
30307566	Enrichment	DBA/2NCrl	f	double (Enrichment)	2014-06-03 06:00:00	As expected	As expected	As expected	As expected	As expected	As expected	As expected	As expected	As expected	As expected	As expected	As expected	As expected	As expected	As expected	As expected	As expected	As expected	As expected	As expected	As expected	As expected	As expected	As expected	As expected	As expected	As expected	As expected	As expected	As expected	As expected	As expected	As expected	As expected	As expected	As expected	As expected	As expected	As expected	As expected	As expected	As expected	As expected	As expected
30307567	Enrichment	DBA/2NCrl	f	double (Enrichment)	2014-06-03 06:00:00	As expected	As expected	As expected	As expected	As expected	As expected	As expected	As expected	As expected	As expected	As expected	As expected	As expected	As expected	As expected	As expected	As expected	As expected	As expected	As expected	As expected	As expected	As expected	As expected	As expected	As expected	As expected	As expected	As expected	As expected	As expected	As expected	As expected	As expected	As expected	As expected	As expected	As expected	As expected	As expected	As expected	As expected	As expected	As expected
30307568	Enrichment	DBA/2NCrl	f	double (Enrichment)	2014-06-03 06:00:00	As expected	As expected	As expected	As expected	As expected	As expected	As expected	As expected	As expected	As expected	As expected	As expected	As expected	As expected	As expected	As expected	As expected	As expected	As expected	As expected	As expected	As expected	As expected	As expected	As expected	As expected	As expected	As expected	As expected	As expected	As expected	As expected	As expected	As expected	As expected	As expected	As expected	As expected	As expected	As expected	As expected	As expected	As expected	As expected
30307569	Enrichment	DBA/2NCrl	f	double (Enrichment)	2014-06-03 06:00:00	As expected	As expected	As expected	As expected	As expected	As expected	As expected	As expected	As expected	As expected	As expected	As expected	As expected	As expected	As expected	As expected	As expected	As expected	As expected	As expected	As expected	As expected	As expected	As expected	As expected	As expected	As expected	As expected	As expected	As expected	As expected	As expected	As expected	As expected	As expected	As expected	As expected	As expected	As expected	As expected	As expected	As expected	As expected	As expected
30307570	Enrichment	DBA/2NCrl	f	double (Enrichment)	2014-06-03 06:00:00	As expected	As expected	As expected	As expected	As expected	As expected	As expected	As expected	As expected	As expected	As expected	As expected	As expected	As expected	As expected	As expected	As expected	As expected	As expected	As expected	As expected	As expected	As expected	As expected	As expected	As expected	As expected	As expected	As expected	As expected	As expected	As expected	As expected	As expected	As expected	As expected	As expected	As expected	As expected	As expected	As expected	As expected	As expected	As expected
30307571	Enrichment	DBA/2NCrl	f	double (Enrichment)	2014-06-03 06:00:00	As expected	As expected	As expected	As expected	As expected	As expected	As expected	As expected	As expected	As expected	As expected	As expected	As expected	As expected	As expected	As expected	As expected	As expected	As expected	As expected	As expected	As expected	As expected	As expected	As expected	As expected	As expected	As expected	As expected	As expected	As expected	As expected	As expected	As expected	As expected	As expected	As expected	As expected	As expected	As expected	As expected	As expected	As expected	As expected
30308886	Enrichment	C57BL/6NTac	m	con (Enrichment)	2014-06-17 06:00:00	As expected	As expected	As expected	As expected	As expected	As expected	As expected	As expected	As expected	As expected	As expected	As expected	As expected	As expected	As expected	As expected	As expected	As expected	As expected	As expected	As expected	As expected	As expected	As expected	As expected	As expected	As expected	As expected	As expected	As expected	As expected	As expected	As expected	As expected	As expected	As expected	As expected	As expected	As expected	As expected	As expected	As expected	As expected	As expected
30308887	Enrichment	C57BL/6NTac	m	con (Enrichment)	2014-06-17 06:00:00	As expected	As expected	As expected	As expected	As expected	As expected	As expected	As expected	As expected	As expected	As expected	As expected	As expected	As expected	As expected	As expected	As expected	As expected	As expected	As expected	As expected	As expected	As expected	As expected	As expected	As expected	As expected	As expected	As expected	As expected	As expected	As expected	As expected	As expected	As expected	As expected	As expected	As expected	As expected	As expected	As expected	As expected	As expected	As expected
30308888	Enrichment	C57BL/6NTac	m	con (Enrichment)	2014-06-17 06:00:00	As expected	As expected	As expected	As expected	As expected	As expected	As expected	As expected	As expected	As expected	As expected	As expected	As expected	As expected	As expected	As expected	As expected	As expected	As expected	As expected	As expected	As expected	As expected	As expected	As expected	As expected	As expected	As expected	As expected	As expected	As expected	As expected	As expected	As expected	As expected	As expected	As expected	As expected	As expected	As expected	As expected	As expected	As expected	As expected
30308889	Enrichment	C57BL/6NTac	m	con (Enrichment)	2014-06-17 06:00:00	As expected	As expected	As expected	As expected	As expected	As expected	As expected	As expected	As expected	As expected	As expected	As expected	As expected	As expected	As expected	As expected	As expected	As expected	As expected	As expected	As expected	As expected	As expected	As expected	As expected	As expected	As expected	As expected	As expected	As expected	As expected	As expected	As expected	As expected	As expected	As expected	As expected	As expected	As expected	As expected	As expected	As expected	As expected	As expected
30308890	Enrichment	C57BL/6NTac	m	con (Enrichment)	2014-06-17 06:00:00	As expected	As expected	As expected	As expected	As expected	As expected	As expected	As expected	As expected	As expected	As expected	As expected	As expected	As expected	As expected	As expected	As expected	As expected	As expected	As expected	As expected	As expected	As expected	As expected	As expected	As expected	As expected	As expected	As expected	As expected	As expected	As expected	As expected	As expected	As expected	As expected	As expected	As expected	As expected	As expected	As expected	As expected	As expected	As expected
30308891	Enrichment	C57BL/6NTac	m	con (Enrichment)	2014-06-17 06:00:00	As expected	As expected	As expected	As expected	As expected	As expected	As expected	As expected	As expected	As expected	As expected	As expected	As expected	As expected	As expected	As expected	As expected	As expected	As expected	As expected	As expected	As expected	As expected	As expected	As expected	As expected	As expected	As expected	As expected	As expected	As expected	As expected	As expected	As expected	As expected	As expected	As expected	As expected	As expected	As expected	As expected	As expected	As expected	As expected
30308892	Enrichment	C57BL/6NTac	m	con (Enrichment)	2014-06-17 06:00:00	As expected	As expected	As expected	As expected	As expected	As expected	As expected	As expected	As expected	As expected	As expected	As expected	As expected	As expected	As expected	As expected	As expected	As expected	As expected	As expected	As expected	As expected	As expected	As expected	As expected	As expected	As expected	As expected	As expected	As expected	As expected	As expected	As expected	As expected	As expected	As expected	As expected	As expected	As expected	As expected	As expected	As expected	As expected	As expected
30308893	Enrichment	C57BL/6NTac	m	con (Enrichment)	2014-06-17 06:00:00	As expected	As expected	As expected	As expected	As expected	As expected	As expected	As expected	As expected	As expected	As expected	As expected	As expected	As expected	As expected	As expected	As expected	As expected	As expected	As expected	As expected	As expected	As expected	As expected	As expected	As expected	As expected	As expected	As expected	As expected	As expected	As expected	As expected	As expected	As expected	As expected	As expected	As expected	As expected	As expected	As expected	As expected	As expected	As expected
30308894	Enrichment	C57BL/6NTac	m	con (Enrichment)	2014-06-17 06:00:00	As expected	As expected	As expected	As expected	As expected	As expected	As expected	As expected	As expected	As expected	As expected	As expected	As expected	As expected	As expected	As expected	As expected	As expected	As expected	As expected	As expected	As expected	As expected	As expected	As expected	As expected	As expected	As expected	As expected	As expected	As expected	As expected	As expected	As expected	As expected	As expected	As expected	As expected	As expected	As expected	As expected	As expected	As expected	As expected
30308895	Enrichment	C57BL/6NTac	m	con (Enrichment)	2014-06-17 06:00:00	As expected	As expected	As expected	As expected	As expected	As expected	As expected	As expected	As expected	As expected	As expected	As expected	As expected	As expected	As expected	As expected	As expected	As expected	As expected	As expected	As expected	As expected	As expected	As expected	As expected	As expected	As expected	As expected	As expected	As expected	As expected	As expected	As expected	As expected	As expected	As expected	As expected	As expected	As expected	As expected	As expected	As expected	As expected	As expected
30308896	Enrichment	C57BL/6NTac	m	nest (Enrichment)	2014-06-17 06:00:00	As expected	As expected	As expected	As expected	As expected	As expected	As expected	As expected	As expected	As expected	As expected	As expected	As expected	As expected	As expected	As expected	As expected	As expected	As expected	As expected	As expected	As expected	As expected	As expected	As expected	As expected	As expected	As expected	As expected	As expected	As expected	As expected	As expected	As expected	As expected	As expected	As expected	As expected	As expected	As expected	As expected	As expected	As expected	As expected
30308897	Enrichment	C57BL/6NTac	m	nest (Enrichment)	2014-06-17 06:00:00	As expected	As expected	As expected	As expected	As expected	As expected	As expected	As expected	As expected	As expected	As expected	As expected	As expected	As expected	As expected	As expected	As expected	As expected	As expected	As expected	As expected	As expected	As expected	As expected	As expected	As expected	As expected	As expected	As expected	As expected	As expected	As expected	As expected	As expected	As expected	As expected	As expected	As expected	As expected	As expected	As expected	As expected	As expected	As expected
30308898	Enrichment	C57BL/6NTac	m	nest (Enrichment)	2014-06-17 06:00:00	As expected	As expected	As expected	As expected	As expected	As expected	As expected	As expected	As expected	As expected	As expected	As expected	As expected	As expected	As expected	As expected	As expected	As expected	As expected	As expected	As expected	As expected	As expected	As expected	As expected	As expected	As expected	As expected	As expected	As expected	As expected	As expected	As expected	As expected	As expected	As expected	As expected	As expected	As expected	As expected	As expected	As expected	As expected	As expected
30308899	Enrichment	C57BL/6NTac	m	nest (Enrichment)	2014-06-17 06:00:00	As expected	As expected	As expected	As expected	As expected	As expected	As expected	As expected	As expected	As expected	As expected	As expected	As expected	As expected	As expected	As expected	As expected	As expected	As expected	As expected	As expected	As expected	As expected	As expected	As expected	As expected	As expected	As expected	As expected	As expected	As expected	As expected	As expected	As expected	As expected	As expected	As expected	As expected	As expected	As expected	As expected	As expected	As expected	As expected
30308900	Enrichment	C57BL/6NTac	m	nest (Enrichment)	2014-06-17 06:00:00	As expected	As expected	As expected	As expected	As expected	As expected	As expected	As expected	As expected	As expected	As expected	As expected	As expected	As expected	As expected	As expected	As expected	As expected	As expected	As expected	As expected	As expected	As expected	As expected	As expected	As expected	As expected	As expected	As expected	As expected	As expected	As expected	As expected	As expected	As expected	As expected	As expected	As expected	As expected	As expected	As expected	As expected	As expected	As expected
30308901	Enrichment	C57BL/6NTac	m	nest (Enrichment)	2014-06-17 06:00:00	As expected	As expected	As expected	As expected	As expected	As expected	As expected	As expected	As expected	As expected	As expected	As expected	As expected	As expected	As expected	As expected	As expected	As expected	As expected	As expected	As expected	As expected	As expected	As expected	As expected	As expected	As expected	As expected	As expected	As expected	As expected	As expected	As expected	As expected	As expected	As expected	As expected	As expected	As expected	As expected	As expected	As expected	As expected	As expected
30308902	Enrichment	C57BL/6NTac	m	nest (Enrichment)	2014-06-17 06:00:00	As expected	As expected	As expected	As expected	As expected	As expected	As expected	As expected	As expected	As expected	As expected	As expected	As expected	As expected	As expected	As expected	As expected	As expected	As expected	As expected	As expected	As expected	As expected	As expected	As expected	As expected	As expected	As expected	As expected	As expected	As expected	As expected	As expected	As expected	As expected	As expected	As expected	As expected	As expected	As expected	As expected	As expected	As expected	As expected
30308903	Enrichment	C57BL/6NTac	m	nest (Enrichment)	2014-06-17 06:00:00	As expected	As expected	As expected	As expected	As expected	As expected	As expected	As expected	As expected	As expected	As expected	As expected	As expected	As expected	As expected	As expected	As expected	As expected	As expected	As expected	As expected	As expected	As expected	As expected	As expected	As expected	As expected	As expected	As expected	As expected	As expected	As expected	As expected	As expected	As expected	As expected	As expected	As expected	As expected	As expected	As expected	As expected	As expected	As expected
30308904	Enrichment	C57BL/6NTac	m	nest (Enrichment)	2014-06-17 06:00:00	As expected	As expected	As expected	As expected	As expected	As expected	As expected	As expected	As expected	As expected	As expected	As expected	As expected	As expected	As expected	As expected	As expected	As expected	As expected	As expected	As expected	As expected	As expected	As expected	As expected	As expected	As expected	As expected	As expected	As expected	As expected	As expected	As expected	As expected	As expected	As expected	As expected	As expected	As expected	As expected	As expected	As expected	As expected	As expected
30308905	Enrichment	C57BL/6NTac	m	nest (Enrichment)	2014-06-17 06:00:00	As expected	As expected	As expected	As expected	As expected	As expected	As expected	As expected	As expected	As expected	As expected	As expected	As expected	As expected	As expected	As expected	As expected	As expected	As expected	As expected	As expected	As expected	As expected	As expected	As expected	As expected	As expected	As expected	As expected	As expected	As expected	As expected	As expected	As expected	As expected	As expected	As expected	As expected	As expected	As expected	As expected	As expected	As expected	As expected
30308906	Enrichment	C57BL/6NTac	m	double (Enrichment)	2014-06-17 06:00:00	As expected	As expected	As expected	As expected	As expected	As expected	As expected	As expected	As expected	As expected	As expected	As expected	As expected	As expected	As expected	As expected	As expected	As expected	As expected	As expected	As expected	As expected	As expected	As expected	As expected	As expected	As expected	As expected	As expected	As expected	As expected	As expected	As expected	As expected	As expected	As expected	As expected	As expected	As expected	As expected	As expected	As expected	As expected	As expected
30308907	Enrichment	C57BL/6NTac	m	double (Enrichment)	2014-06-17 06:00:00	As expected	As expected	As expected	As expected	As expected	As expected	As expected	As expected	As expected	As expected	As expected	As expected	As expected	As expected	As expected	As expected	As expected	As expected	As expected	As expected	As expected	As expected	As expected	As expected	As expected	As expected	As expected	As expected	As expected	As expected	As expected	As expected	As expected	As expected	As expected	As expected	As expected	As expected	As expected	As expected	As expected	As expected	As expected	As expected
30308908	Enrichment	C57BL/6NTac	m	double (Enrichment)	2014-06-17 06:00:00	As expected	As expected	As expected	As expected	As expected	As expected	As expected	As expected	As expected	As expected	As expected	As expected	As expected	As expected	As expected	As expected	As expected	As expected	As expected	As expected	As expected	As expected	As expected	As expected	As expected	As expected	As expected	As expected	As expected	As expected	As expected	As expected	As expected	As expected	As expected	As expected	As expected	As expected	As expected	As expected	As expected	As expected	As expected	As expected
30308909	Enrichment	C57BL/6NTac	m	double (Enrichment)	2014-06-17 06:00:00	As expected	As expected	As expected	As expected	As expected	As expected	As expected	As expected	As expected	As expected	As expected	As expected	As expected	As expected	As expected	As expected	As expected	As expected	As expected	As expected	As expected	As expected	As expected	As expected	As expected	As expected	As expected	As expected	As expected	As expected	As expected	As expected	As expected	As expected	As expected	As expected	As expected	As expected	As expected	As expected	As expected	As expected	As expected	As expected
30308910	Enrichment	C57BL/6NTac	m	double (Enrichment)	2014-06-17 06:00:00	As expected	As expected	As expected	As expected	As expected	As expected	As expected	As expected	As expected	As expected	As expected	As expected	As expected	As expected	As expected	As expected	As expected	As expected	As expected	As expected	As expected	As expected	As expected	As expected	As expected	As expected	As expected	As expected	As expected	As expected	As expected	As expected	As expected	As expected	As expected	As expected	As expected	As expected	As expected	As expected	As expected	As expected	As expected	As expected
30308911	Enrichment	C57BL/6NTac	m	double (Enrichment)	2014-06-17 06:00:00	As expected	As expected	As expected	As expected	As expected	As expected	As expected	As expected	As expected	As expected	As expected	As expected	As expected	As expected	As expected	As expected	As expected	As expected	As expected	As expected	As expected	As expected	As expected	As expected	As expected	As expected	As expected	As expected	As expected	As expected	As expected	As expected	As expected	As expected	As expected	As expected	As expected	As expected	As expected	As expected	As expected	As expected	As expected	As expected
30308912	Enrichment	C57BL/6NTac	m	double (Enrichment)	2014-06-17 06:00:00	As expected	As expected	As expected	As expected	As expected	As expected	As expected	As expected	As expected	As expected	As expected	As expected	As expected	As expected	As expected	As expected	As expected	As expected	As expected	As expected	As expected	As expected	As expected	As expected	As expected	As expected	As expected	As expected	As expected	As expected	As expected	As expected	As expected	As expected	As expected	As expected	As expected	As expected	As expected	As expected	As expected	As expected	As expected	As expected
30308913	Enrichment	C57BL/6NTac	m	double (Enrichment)	2014-06-17 06:00:00	As expected	As expected	As expected	As expected	As expected	As expected	As expected	As expected	As expected	As expected	As expected	As expected	As expected	As expected	As expected	As expected	As expected	As expected	As expected	As expected	As expected	As expected	As expected	As expected	As expected	As expected	As expected	As expected	As expected	As expected	As expected	As expected	As expected	As expected	As expected	As expected	As expected	As expected	As expected	As expected	As expected	As expected	As expected	As expected
30308914	Enrichment	C57BL/6NTac	m	double (Enrichment)	2014-06-17 06:00:00	As expected	As expected	As expected	As expected	As expected	As expected	As expected	As expected	As expected	As expected	As expected	As expected	As expected	As expected	As expected	As expected	As expected	As expected	As expected	As expected	As expected	As expected	As expected	As expected	As expected	As expected	As expected	As expected	As expected	As expected	As expected	As expected	As expected	As expected	As expected	As expected	As expected	As expected	As expected	As expected	As expected	As expected	As expected	As expected
30308915	Enrichment	C57BL/6NTac	f	con (Enrichment)	2014-06-17 06:00:00	As expected	As expected	As expected	As expected	As expected	As expected	As expected	As expected	As expected	As expected	As expected	As expected	As expected	As expected	As expected	As expected	As expected	As expected	As expected	As expected	As expected	As expected	As expected	As expected	As expected	As expected	As expected	As expected	As expected	As expected	As expected	As expected	As expected	As expected	As expected	As expected	As expected	As expected	As expected	As expected	As expected	As expected	As expected	As expected
30308916	Enrichment	C57BL/6NTac	f	con (Enrichment)	2014-06-17 06:00:00	As expected	As expected	As expected	As expected	As expected	As expected	As expected	As expected	As expected	As expected	As expected	As expected	As expected	As expected	As expected	As expected	As expected	As expected	As expected	As expected	As expected	As expected	As expected	As expected	As expected	As expected	As expected	As expected	As expected	As expected	As expected	As expected	As expected	As expected	As expected	As expected	As expected	As expected	As expected	As expected	As expected	As expected	As expected	As expected
30308917	Enrichment	C57BL/6NTac	f	con (Enrichment)	2014-06-17 06:00:00	As expected	As expected	As expected	As expected	As expected	As expected	As expected	As expected	As expected	As expected	As expected	As expected	As expected	As expected	As expected	As expected	As expected	As expected	As expected	As expected	As expected	As expected	As expected	As expected	As expected	As expected	As expected	As expected	As expected	As expected	As expected	As expected	As expected	As expected	As expected	As expected	As expected	As expected	As expected	As expected	As expected	As expected	As expected	As expected
30308918	Enrichment	C57BL/6NTac	f	con (Enrichment)	2014-06-17 06:00:00	As expected	As expected	As expected	As expected	As expected	As expected	As expected	As expected	As expected	As expected	As expected	As expected	As expected	As expected	As expected	As expected	As expected	As expected	As expected	As expected	As expected	As expected	As expected	As expected	As expected	As expected	As expected	As expected	As expected	As expected	As expected	As expected	As expected	As expected	As expected	As expected	As expected	As expected	As expected	As expected	As expected	As expected	As expected	As expected
30308919	Enrichment	C57BL/6NTac	f	con (Enrichment)	2014-06-17 06:00:00	As expected	As expected	As expected	As expected	As expected	As expected	As expected	As expected	As expected	As expected	As expected	As expected	As expected	As expected	As expected	As expected	As expected	As expected	As expected	As expected	As expected	As expected	As expected	As expected	As expected	As expected	As expected	As expected	As expected	As expected	As expected	As expected	As expected	As expected	As expected	As expected	As expected	As expected	As expected	As expected	As expected	As expected	As expected	As expected
30308920	Enrichment	C57BL/6NTac	f	con (Enrichment)	2014-06-17 06:00:00	As expected	As expected	As expected	As expected	As expected	As expected	As expected	As expected	As expected	As expected	As expected	As expected	As expected	As expected	As expected	As expected	As expected	As expected	As expected	As expected	As expected	As expected	As expected	As expected	As expected	As expected	As expected	As expected	As expected	As expected	As expected	As expected	As expected	As expected	As expected	As expected	As expected	As expected	As expected	As expected	As expected	As expected	As expected	As expected
30308921	Enrichment	C57BL/6NTac	f	con (Enrichment)	2014-06-17 06:00:00	As expected	As expected	As expected	As expected	As expected	As expected	As expected	As expected	As expected	As expected	As expected	As expected	As expected	As expected	As expected	As expected	As expected	As expected	As expected	As expected	As expected	As expected	As expected	As expected	As expected	As expected	As expected	As expected	As expected	As expected	As expected	As expected	As expected	As expected	As expected	As expected	As expected	As expected	As expected	As expected	As expected	As expected	As expected	As expected
30308922	Enrichment	C57BL/6NTac	f	con (Enrichment)	2014-06-17 06:00:00	As expected	As expected	As expected	As expected	As expected	As expected	As expected	As expected	As expected	As expected	As expected	As expected	As expected	As expected	As expected	As expected	As expected	As expected	As expected	As expected	As expected	As expected	As expected	As expected	As expected	As expected	As expected	As expected	As expected	As expected	As expected	As expected	As expected	As expected	As expected	As expected	As expected	As expected	As expected	As expected	As expected	As expected	As expected	As expected
30308923	Enrichment	C57BL/6NTac	f	con (Enrichment)	2014-06-17 06:00:00	As expected	As expected	As expected	As expected	As expected	As expected	As expected	As expected	As expected	As expected	As expected	As expected	As expected	As expected	As expected	As expected	As expected	As expected	As expected	As expected	As expected	As expected	As expected	As expected	As expected	As expected	As expected	As expected	As expected	As expected	As expected	As expected	As expected	As expected	As expected	As expected	As expected	As expected	As expected	As expected	As expected	As expected	As expected	As expected
30308924	Enrichment	C57BL/6NTac	f	con (Enrichment)	2014-06-17 06:00:00	As expected	As expected	As expected	As expected	As expected	As expected	As expected	As expected	As expected	As expected	As expected	As expected	As expected	As expected	As expected	As expected	As expected	As expected	As expected	As expected	As expected	As expected	As expected	As expected	As expected	As expected	As expected	As expected	As expected	As expected	As expected	As expected	As expected	As expected	As expected	As expected	As expected	As expected	As expected	As expected	As expected	As expected	As expected	As expected
30308925	Enrichment	C57BL/6NTac	f	nest (Enrichment)	2014-06-17 06:00:00	As expected	As expected	As expected	As expected	As expected	As expected	As expected	As expected	As expected	As expected	As expected	As expected	As expected	As expected	As expected	As expected	As expected	As expected	As expected	As expected	As expected	As expected	As expected	As expected	As expected	As expected	As expected	As expected	As expected	As expected	As expected	As expected	As expected	As expected	As expected	As expected	As expected	As expected	As expected	As expected	As expected	As expected	As expected	As expected
30308926	Enrichment	C57BL/6NTac	f	nest (Enrichment)	2014-06-17 06:00:00	As expected	As expected	As expected	As expected	As expected	As expected	As expected	As expected	As expected	As expected	As expected	As expected	As expected	As expected	As expected	As expected	As expected	As expected	As expected	As expected	As expected	As expected	As expected	As expected	As expected	As expected	As expected	As expected	As expected	As expected	As expected	As expected	As expected	As expected	As expected	As expected	As expected	As expected	As expected	As expected	As expected	As expected	As expected	As expected
30308927	Enrichment	C57BL/6NTac	f	nest (Enrichment)	2014-06-17 06:00:00	As expected	As expected	As expected	As expected	As expected	As expected	As expected	As expected	As expected	As expected	As expected	As expected	As expected	As expected	As expected	As expected	As expected	As expected	As expected	As expected	As expected	As expected	As expected	As expected	As expected	As expected	As expected	As expected	As expected	As expected	As expected	As expected	As expected	As expected	As expected	As expected	As expected	As expected	As expected	As expected	As expected	As expected	As expected	As expected
30308928	Enrichment	C57BL/6NTac	f	nest (Enrichment)	2014-06-17 06:00:00	As expected	As expected	As expected	As expected	As expected	As expected	As expected	As expected	As expected	As expected	As expected	As expected	As expected	As expected	As expected	As expected	As expected	As expected	As expected	As expected	As expected	As expected	As expected	As expected	As expected	As expected	As expected	As expected	As expected	As expected	As expected	As expected	As expected	As expected	As expected	As expected	As expected	As expected	As expected	As expected	As expected	As expected	As expected	As expected
30308929	Enrichment	C57BL/6NTac	f	nest (Enrichment)	2014-06-17 06:00:00	As expected	As expected	As expected	As expected	As expected	As expected	As expected	As expected	As expected	As expected	As expected	As expected	As expected	As expected	As expected	As expected	As expected	As expected	As expected	As expected	As expected	As expected	As expected	As expected	As expected	As expected	As expected	As expected	As expected	As expected	As expected	As expected	As expected	As expected	As expected	As expected	As expected	As expected	As expected	As expected	As expected	As expected	As expected	As expected
30308930	Enrichment	C57BL/6NTac	f	nest (Enrichment)	2014-06-17 06:00:00	As expected	As expected	As expected	As expected	As expected	As expected	As expected	As expected	As expected	As expected	As expected	As expected	As expected	As expected	As expected	As expected	As expected	As expected	As expected	As expected	As expected	As expected	As expected	As expected	As expected	As expected	As expected	As expected	As expected	As expected	As expected	As expected	As expected	As expected	As expected	As expected	As expected	As expected	As expected	As expected	As expected	As expected	As expected	As expected
30308931	Enrichment	C57BL/6NTac	f	nest (Enrichment)	2014-06-17 06:00:00	As expected	As expected	As expected	As expected	As expected	As expected	As expected	As expected	As expected	As expected	As expected	As expected	As expected	As expected	As expected	As expected	As expected	As expected	As expected	As expected	As expected	As expected	As expected	As expected	As expected	As expected	As expected	As expected	As expected	As expected	As expected	As expected	As expected	As expected	As expected	As expected	As expected	As expected	As expected	As expected	As expected	As expected	As expected	As expected
30308932	Enrichment	C57BL/6NTac	f	nest (Enrichment)	2014-06-17 06:00:00	As expected	As expected	As expected	As expected	As expected	As expected	As expected	As expected	As expected	As expected	As expected	As expected	As expected	As expected	As expected	As expected	As expected	As expected	As expected	As expected	As expected	As expected	As expected	As expected	As expected	As expected	As expected	As expected	As expected	As expected	As expected	As expected	As expected	As expected	As expected	As expected	As expected	As expected	As expected	As expected	As expected	As expected	As expected	As expected
30308933	Enrichment	C57BL/6NTac	f	nest (Enrichment)	2014-06-17 06:00:00	As expected	As expected	As expected	As expected	As expected	As expected	As expected	As expected	As expected	As expected	As expected	As expected	As expected	As expected	As expected	As expected	As expected	As expected	As expected	As expected	As expected	As expected	As expected	As expected	As expected	As expected	As expected	As expected	As expected	As expected	As expected	As expected	As expected	As expected	As expected	As expected	As expected	As expected	As expected	As expected	As expected	As expected	As expected	As expected
30308934	Enrichment	C57BL/6NTac	f	nest (Enrichment)	2014-06-17 06:00:00	As expected	As expected	As expected	As expected	As expected	As expected	As expected	As expected	As expected	As expected	As expected	As expected	As expected	As expected	As expected	As expected	As expected	As expected	As expected	As expected	As expected	As expected	As expected	As expected	As expected	As expected	As expected	As expected	As expected	As expected	As expected	As expected	As expected	As expected	As expected	As expected	As expected	As expected	As expected	As expected	As expected	As expected	As expected	As expected
30308935	Enrichment	C57BL/6NTac	f	double (Enrichment)	2014-06-17 06:00:00	As expected	As expected	As expected	As expected	As expected	As expected	As expected	As expected	As expected	As expected	As expected	As expected	As expected	As expected	As expected	As expected	As expected	As expected	As expected	As expected	As expected	As expected	As expected	As expected	As expected	As expected	As expected	As expected	As expected	As expected	As expected	As expected	As expected	As expected	As expected	As expected	As expected	As expected	As expected	As expected	As expected	As expected	As expected	As expected
30308936	Enrichment	C57BL/6NTac	f	double (Enrichment)	2014-06-17 06:00:00	As expected	As expected	As expected	As expected	As expected	As expected	As expected	As expected	As expected	As expected	As expected	As expected	As expected	As expected	As expected	As expected	As expected	As expected	As expected	As expected	As expected	As expected	As expected	As expected	As expected	As expected	As expected	As expected	As expected	As expected	As expected	As expected	As expected	As expected	As expected	As expected	As expected	As expected	As expected	As expected	As expected	As expected	As expected	As expected
30308937	Enrichment	C57BL/6NTac	f	double (Enrichment)	2014-06-17 06:00:00	As expected	As expected	As expected	As expected	As expected	As expected	As expected	As expected	As expected	As expected	As expected	As expected	As expected	As expected	As expected	As expected	As expected	As expected	As expected	As expected	As expected	As expected	As expected	As expected	As expected	As expected	As expected	As expected	As expected	As expected	As expected	As expected	As expected	As expected	As expected	As expected	As expected	As expected	As expected	As expected	As expected	As expected	As expected	As expected
30308938	Enrichment	C57BL/6NTac	f	double (Enrichment)	2014-06-17 06:00:00	As expected	As expected	As expected	As expected	As expected	As expected	As expected	As expected	As expected	As expected	As expected	As expected	As expected	As expected	As expected	As expected	As expected	As expected	As expected	As expected	As expected	As expected	As expected	As expected	As expected	As expected	As expected	As expected	As expected	As expected	As expected	As expected	As expected	As expected	As expected	As expected	As expected	As expected	As expected	As expected	As expected	As expected	As expected	As expected
30308939	Enrichment	C57BL/6NTac	f	double (Enrichment)	2014-06-17 06:00:00	As expected	As expected	As expected	As expected	As expected	As expected	As expected	As expected	As expected	As expected	As expected	As expected	As expected	As expected	As expected	As expected	As expected	As expected	As expected	As expected	As expected	As expected	As expected	As expected	As expected	As expected	As expected	As expected	As expected	As expected	As expected	As expected	As expected	As expected	As expected	As expected	As expected	As expected	As expected	As expected	As expected	As expected	As expected	As expected
30308940	Enrichment	C57BL/6NTac	f	double (Enrichment)	2014-06-17 06:00:00	As expected	As expected	As expected	As expected	As expected	As expected	As expected	As expected	As expected	As expected	As expected	As expected	As expected	As expected	As expected	As expected	As expected	As expected	As expected	As expected	As expected	As expected	As expected	As expected	As expected	As expected	As expected	As expected	As expected	As expected	As expected	As expected	As expected	As expected	As expected	As expected	As expected	As expected	As expected	As expected	As expected	As expected	As expected	As expected
30308941	Enrichment	C57BL/6NTac	f	double (Enrichment)	2014-06-17 06:00:00	As expected	As expected	As expected	As expected	As expected	As expected	As expected	As expected	As expected	As expected	As expected	As expected	As expected	As expected	As expected	As expected	As expected	As expected	As expected	As expected	As expected	As expected	As expected	As expected	As expected	As expected	As expected	As expected	As expected	As expected	As expected	As expected	As expected	As expected	As expected	As expected	As expected	As expected	As expected	As expected	As expected	As expected	As expected	As expected
30308942	Enrichment	C57BL/6NTac	f	double (Enrichment)	2014-06-17 06:00:00	As expected	As expected	As expected	As expected	As expected	As expected	As expected	As expected	As expected	As expected	As expected	As expected	As expected	As expected	As expected	As expected	As expected	As expected	As expected	As expected	As expected	As expected	As expected	As expected	As expected	As expected	As expected	As expected	As expected	As expected	As expected	As expected	As expected	As expected	As expected	As expected	As expected	As expected	As expected	As expected	As expected	As expected	As expected	As expected
30308943	Enrichment	C57BL/6NTac	f	double (Enrichment)	2014-06-17 06:00:00	As expected	As expected	As expected	As expected	As expected	As expected	As expected	As expected	As expected	As expected	As expected	As expected	As expected	As expected	As expected	As expected	As expected	As expected	As expected	As expected	As expected	As expected	As expected	As expected	As expected	As expected	As expected	As expected	As expected	As expected	As expected	As expected	As expected	As expected	As expected	As expected	As expected	As expected	As expected	As expected	As expected	As expected	As expected	As expected
30308944	Enrichment	C57BL/6NTac	f	double (Enrichment)	2014-06-17 06:00:00	As expected	As expected	As expected	As expected	As expected	As expected	As expected	As expected	As expected	As expected	As expected	As expected	As expected	As expected	As expected	As expected	As expected	As expected	As expected	As expected	As expected	As expected	As expected	As expected	As expected	As expected	As expected	As expected	As expected	As expected	As expected	As expected	As expected	As expected	As expected	As expected	As expected	As expected	As expected	As expected	As expected	As expected	As expected	As expected
30309725	Enrichment	C57BL/6NTac	m	double (Enrichment)	2014-06-17 06:00:00	As expected	As expected	As expected	As expected	As expected	As expected	As expected	As expected	As expected	As expected	As expected	As expected	As expected	As expected	As expected	As expected	As expected	As expected	As expected	As expected	As expected	As expected	As expected	As expected	As expected	As expected	As expected	As expected	As expected	As expected	As expected	As expected	As expected	As expected	As expected	As expected	As expected	As expected	As expected	As expected	As expected	As expected	As expected	As expected
30310359	Enrichment	DBA/2NCrl	m	con (Enrichment)	2014-07-01 06:00:00	As expected	As expected	As expected	As expected	As expected	As expected	As expected	As expected	As expected	As expected	As expected	As expected	As expected	As expected	As expected	As expected	As expected	As expected	As expected	As expected	As expected	As expected	As expected	As expected	As expected	As expected	As expected	As expected	As expected	As expected	As expected	As expected	As expected	As expected	As expected	As expected	As expected	As expected	As expected	As expected	As expected	As expected	As expected	As expected
30310360	Enrichment	DBA/2NCrl	m	con (Enrichment)	2014-07-01 06:00:00	As expected	As expected	As expected	As expected	As expected	As expected	As expected	As expected	As expected	As expected	As expected	As expected	As expected	As expected	As expected	As expected	As expected	As expected	As expected	As expected	As expected	As expected	As expected	As expected	As expected	As expected	As expected	As expected	As expected	As expected	As expected	As expected	As expected	As expected	As expected	As expected	As expected	As expected	As expected	As expected	As expected	As expected	As expected	As expected
30310361	Enrichment	DBA/2NCrl	m	con (Enrichment)	2014-07-01 06:00:00	As expected	As expected	As expected	As expected	As expected	As expected	As expected	As expected	As expected	As expected	As expected	As expected	As expected	As expected	As expected	As expected	As expected	As expected	As expected	As expected	As expected	As expected	As expected	As expected	As expected	As expected	As expected	As expected	As expected	As expected	As expected	As expected	As expected	As expected	As expected	As expected	As expected	As expected	As expected	As expected	As expected	As expected	As expected	As expected
30310362	Enrichment	DBA/2NCrl	m	con (Enrichment)	2014-07-01 06:00:00	As expected	As expected	As expected	As expected	As expected	As expected	As expected	As expected	As expected	As expected	As expected	As expected	As expected	As expected	As expected	As expected	As expected	As expected	As expected	As expected	As expected	As expected	As expected	As expected	As expected	As expected	As expected	As expected	As expected	As expected	As expected	As expected	As expected	As expected	As expected	As expected	As expected	As expected	As expected	As expected	As expected	As expected	As expected	As expected
30310363	Enrichment	DBA/2NCrl	m	con (Enrichment)	2014-07-01 06:00:00	As expected	As expected	As expected	As expected	As expected	As expected	As expected	As expected	As expected	As expected	As expected	As expected	As expected	As expected	As expected	As expected	As expected	As expected	As expected	As expected	As expected	As expected	As expected	As expected	As expected	As expected	As expected	As expected	As expected	As expected	As expected	As expected	As expected	As expected	As expected	As expected	As expected	As expected	As expected	As expected	As expected	As expected	As expected	As expected
30310364	Enrichment	DBA/2NCrl	m	con (Enrichment)	2014-07-01 06:00:00	As expected	As expected	As expected	As expected	As expected	As expected	As expected	As expected	As expected	As expected	As expected	As expected	As expected	As expected	As expected	As expected	As expected	As expected	As expected	As expected	As expected	As expected	As expected	As expected	As expected	As expected	As expected	As expected	As expected	As expected	As expected	As expected	As expected	As expected	As expected	As expected	As expected	As expected	As expected	As expected	As expected	As expected	As expected	As expected
30310365	Enrichment	DBA/2NCrl	m	con (Enrichment)	2014-07-01 06:00:00	As expected	As expected	As expected	As expected	As expected	As expected	As expected	As expected	As expected	As expected	As expected	As expected	As expected	As expected	As expected	As expected	As expected	As expected	As expected	As expected	As expected	As expected	As expected	As expected	As expected	As expected	As expected	As expected	As expected	As expected	As expected	As expected	As expected	As expected	As expected	As expected	As expected	As expected	As expected	As expected	As expected	As expected	As expected	As expected
30310366	Enrichment	DBA/2NCrl	m	con (Enrichment)	2014-07-01 06:00:00	As expected	As expected	As expected	As expected	As expected	As expected	As expected	As expected	As expected	As expected	As expected	As expected	As expected	As expected	As expected	As expected	As expected	As expected	As expected	As expected	As expected	As expected	As expected	As expected	As expected	As expected	As expected	As expected	As expected	As expected	As expected	As expected	As expected	As expected	As expected	As expected	As expected	As expected	As expected	As expected	As expected	As expected	As expected	As expected
30310367	Enrichment	DBA/2NCrl	m	con (Enrichment)	2014-07-01 06:00:00	As expected	As expected	As expected	As expected	As expected	As expected	As expected	As expected	As expected	As expected	As expected	As expected	As expected	As expected	As expected	As expected	As expected	As expected	As expected	As expected	As expected	As expected	As expected	As expected	As expected	As expected	As expected	As expected	As expected	As expected	As expected	As expected	As expected	As expected	As expected	As expected	As expected	As expected	As expected	As expected	As expected	As expected	As expected	As expected
30310368	Enrichment	DBA/2NCrl	m	con (Enrichment)	2014-07-01 06:00:00	As expected	As expected	As expected	As expected	As expected	As expected	As expected	As expected	As expected	As expected	As expected	As expected	As expected	As expected	As expected	As expected	As expected	As expected	As expected	As expected	As expected	As expected	As expected	As expected	As expected	As expected	As expected	As expected	As expected	As expected	As expected	As expected	As expected	As expected	As expected	As expected	As expected	As expected	As expected	As expected	As expected	As expected	As expected	As expected
30310369	Enrichment	DBA/2NCrl	m	nest (Enrichment)	2014-07-01 06:00:00	As expected	As expected	As expected	As expected	As expected	As expected	As expected	As expected	As expected	As expected	As expected	As expected	As expected	As expected	As expected	As expected	As expected	As expected	As expected	As expected	As expected	As expected	As expected	As expected	As expected	As expected	As expected	As expected	As expected	As expected	As expected	As expected	As expected	As expected	As expected	As expected	As expected	As expected	As expected	As expected	As expected	As expected	As expected	As expected
30310370	Enrichment	DBA/2NCrl	m	nest (Enrichment)	2014-07-01 06:00:00	As expected	As expected	As expected	As expected	As expected	As expected	As expected	As expected	As expected	As expected	As expected	As expected	As expected	As expected	As expected	As expected	As expected	As expected	As expected	As expected	As expected	As expected	As expected	As expected	As expected	As expected	As expected	As expected	As expected	As expected	As expected	As expected	As expected	As expected	As expected	As expected	As expected	As expected	As expected	As expected	As expected	As expected	As expected	As expected
30310371	Enrichment	DBA/2NCrl	m	nest (Enrichment)	2014-07-01 06:00:00	As expected	As expected	As expected	As expected	As expected	As expected	As expected	As expected	As expected	As expected	As expected	As expected	As expected	As expected	As expected	As expected	As expected	As expected	As expected	As expected	As expected	As expected	As expected	As expected	As expected	As expected	As expected	As expected	As expected	As expected	As expected	As expected	As expected	As expected	As expected	As expected	As expected	As expected	As expected	As expected	As expected	As expected	As expected	As expected
30310372	Enrichment	DBA/2NCrl	m	nest (Enrichment)	2014-07-01 06:00:00	As expected	As expected	As expected	As expected	As expected	As expected	As expected	As expected	As expected	As expected	As expected	As expected	As expected	As expected	As expected	As expected	As expected	As expected	As expected	As expected	As expected	As expected	As expected	As expected	As expected	As expected	As expected	As expected	As expected	As expected	As expected	As expected	As expected	As expected	As expected	As expected	As expected	As expected	As expected	As expected	As expected	As expected	As expected	As expected
30310373	Enrichment	DBA/2NCrl	m	nest (Enrichment)	2014-07-01 06:00:00	As expected	As expected	As expected	As expected	As expected	As expected	As expected	As expected	As expected	As expected	As expected	As expected	As expected	As expected	As expected	As expected	As expected	As expected	As expected	As expected	As expected	As expected	As expected	As expected	As expected	As expected	As expected	As expected	As expected	As expected	As expected	As expected	As expected	As expected	As expected	As expected	As expected	As expected	As expected	As expected	As expected	As expected	As expected	As expected
30310374	Enrichment	DBA/2NCrl	m	nest (Enrichment)	2014-07-01 06:00:00	As expected	As expected	As expected	As expected	As expected	As expected	As expected	As expected	As expected	As expected	As expected	As expected	As expected	As expected	As expected	As expected	As expected	As expected	As expected	As expected	As expected	As expected	As expected	As expected	As expected	As expected	As expected	As expected	As expected	As expected	As expected	As expected	As expected	As expected	As expected	As expected	As expected	As expected	As expected	As expected	As expected	As expected	As expected	As expected
30310375	Enrichment	DBA/2NCrl	m	nest (Enrichment)	2014-07-01 06:00:00	As expected	As expected	As expected	As expected	As expected	As expected	As expected	As expected	As expected	As expected	As expected	As expected	As expected	As expected	As expected	As expected	As expected	As expected	As expected	As expected	As expected	As expected	As expected	As expected	As expected	As expected	As expected	As expected	As expected	As expected	As expected	As expected	As expected	As expected	As expected	As expected	As expected	As expected	As expected	As expected	As expected	As expected	As expected	As expected
30310376	Enrichment	DBA/2NCrl	m	nest (Enrichment)	2014-07-01 06:00:00	As expected	As expected	As expected	As expected	As expected	As expected	As expected	As expected	As expected	As expected	As expected	As expected	As expected	As expected	As expected	As expected	As expected	As expected	As expected	As expected	As expected	As expected	As expected	As expected	As expected	As expected	As expected	As expected	As expected	As expected	As expected	As expected	As expected	As expected	As expected	As expected	As expected	As expected	As expected	As expected	As expected	As expected	As expected	As expected
30310377	Enrichment	DBA/2NCrl	m	nest (Enrichment)	2014-07-01 06:00:00	As expected	As expected	As expected	As expected	As expected	As expected	As expected	As expected	As expected	As expected	As expected	As expected	As expected	As expected	As expected	As expected	As expected	As expected	As expected	As expected	As expected	As expected	As expected	As expected	As expected	As expected	As expected	As expected	As expected	As expected	As expected	As expected	As expected	As expected	As expected	As expected	As expected	As expected	As expected	As expected	As expected	As expected	As expected	As expected
30310378	Enrichment	DBA/2NCrl	m	nest (Enrichment)	2014-07-01 06:00:00	As expected	As expected	As expected	As expected	As expected	As expected	As expected	As expected	As expected	As expected	As expected	As expected	As expected	As expected	As expected	As expected	As expected	As expected	As expected	As expected	As expected	As expected	As expected	As expected	As expected	As expected	As expected	As expected	As expected	As expected	As expected	As expected	As expected	As expected	As expected	As expected	As expected	As expected	As expected	As expected	As expected	As expected	As expected	As expected
30310379	Enrichment	DBA/2NCrl	m	double (Enrichment)	2014-07-01 06:00:00	As expected	As expected	As expected	As expected	As expected	As expected	As expected	As expected	As expected	As expected	As expected	As expected	As expected	As expected	As expected	As expected	As expected	As expected	As expected	As expected	As expected	As expected	As expected	As expected	As expected	As expected	As expected	As expected	As expected	As expected	As expected	As expected	As expected	As expected	As expected	As expected	As expected	As expected	As expected	As expected	As expected	As expected	As expected	As expected
30310380	Enrichment	DBA/2NCrl	m	double (Enrichment)	2014-07-01 06:00:00	As expected	As expected	As expected	As expected	As expected	As expected	As expected	As expected	As expected	As expected	As expected	As expected	As expected	As expected	As expected	As expected	As expected	As expected	As expected	As expected	As expected	As expected	As expected	As expected	As expected	As expected	As expected	As expected	As expected	As expected	As expected	As expected	As expected	As expected	As expected	As expected	As expected	As expected	As expected	As expected	As expected	As expected	As expected	As expected
30310381	Enrichment	DBA/2NCrl	m	double (Enrichment)	2014-07-01 06:00:00	As expected	As expected	As expected	As expected	As expected	As expected	As expected	As expected	As expected	As expected	As expected	As expected	As expected	As expected	As expected	As expected	As expected	As expected	As expected	As expected	As expected	As expected	As expected	As expected	As expected	As expected	As expected	As expected	As expected	As expected	As expected	As expected	As expected	As expected	As expected	As expected	As expected	As expected	As expected	As expected	As expected	As expected	As expected	As expected
30310382	Enrichment	DBA/2NCrl	m	double (Enrichment)	2014-07-01 06:00:00	As expected	As expected	As expected	As expected	As expected	As expected	As expected	As expected	As expected	As expected	As expected	As expected	As expected	As expected	As expected	As expected	As expected	As expected	As expected	As expected	As expected	As expected	As expected	As expected	As expected	As expected	As expected	As expected	As expected	As expected	As expected	As expected	As expected	As expected	As expected	As expected	As expected	As expected	As expected	As expected	As expected	As expected	As expected	As expected
30310383	Enrichment	DBA/2NCrl	m	double (Enrichment)	2014-07-01 06:00:00	As expected	As expected	As expected	As expected	As expected	As expected	As expected	As expected	As expected	As expected	As expected	As expected	As expected	As expected	As expected	As expected	As expected	As expected	As expected	As expected	As expected	As expected	As expected	As expected	As expected	As expected	As expected	As expected	As expected	As expected	As expected	As expected	As expected	As expected	As expected	As expected	As expected	As expected	As expected	As expected	As expected	As expected	As expected	As expected
30310384	Enrichment	DBA/2NCrl	m	double (Enrichment)	2014-07-01 06:00:00	As expected	As expected	As expected	As expected	As expected	As expected	As expected	As expected	As expected	As expected	As expected	As expected	As expected	As expected	As expected	As expected	As expected	As expected	As expected	As expected	As expected	As expected	As expected	As expected	As expected	As expected	As expected	As expected	As expected	As expected	As expected	As expected	As expected	As expected	As expected	As expected	As expected	As expected	As expected	As expected	As expected	As expected	As expected	As expected
30310385	Enrichment	DBA/2NCrl	m	double (Enrichment)	2014-07-01 06:00:00	As expected	As expected	As expected	As expected	As expected	As expected	As expected	As expected	As expected	As expected	As expected	As expected	As expected	As expected	As expected	As expected	As expected	As expected	As expected	As expected	As expected	As expected	As expected	As expected	As expected	As expected	As expected	As expected	As expected	As expected	As expected	As expected	As expected	As expected	As expected	As expected	As expected	As expected	As expected	As expected	As expected	As expected	As expected	As expected
30310386	Enrichment	DBA/2NCrl	m	double (Enrichment)	2014-07-01 06:00:00	As expected	As expected	As expected	As expected	As expected	As expected	As expected	As expected	As expected	As expected	As expected	As expected	As expected	As expected	As expected	As expected	As expected	As expected	As expected	As expected	As expected	As expected	As expected	As expected	As expected	As expected	As expected	As expected	As expected	As expected	As expected	As expected	As expected	As expected	As expected	As expected	As expected	As expected	As expected	As expected	As expected	As expected	As expected	As expected
30310387	Enrichment	DBA/2NCrl	m	double (Enrichment)	2014-07-01 06:00:00	As expected	As expected	As expected	As expected	As expected	As expected	As expected	As expected	As expected	As expected	As expected	As expected	As expected	As expected	As expected	As expected	As expected	As expected	As expected	As expected	As expected	As expected	As expected	As expected	As expected	As expected	As expected	As expected	As expected	As expected	As expected	As expected	As expected	As expected	As expected	As expected	As expected	As expected	As expected	As expected	As expected	As expected	As expected	As expected
30310388	Enrichment	DBA/2NCrl	m	double (Enrichment)	2014-07-01 06:00:00	As expected	As expected	As expected	As expected	As expected	As expected	As expected	As expected	As expected	As expected	As expected	As expected	As expected	As expected	As expected	As expected	As expected	As expected	As expected	As expected	As expected	As expected	As expected	As expected	As expected	As expected	As expected	As expected	As expected	As expected	As expected	As expected	As expected	As expected	As expected	As expected	As expected	As expected	As expected	As expected	As expected	As expected	As expected	As expected
30310389	Enrichment	DBA/2NCrl	f	con (Enrichment)	2014-07-01 06:00:00	As expected	As expected	As expected	As expected	As expected	As expected	As expected	As expected	As expected	As expected	As expected	As expected	As expected	As expected	As expected	As expected	As expected	As expected	As expected	As expected	As expected	As expected	As expected	As expected	As expected	As expected	As expected	As expected	As expected	As expected	As expected	As expected	As expected	As expected	As expected	As expected	As expected	As expected	As expected	As expected	As expected	As expected	As expected	As expected
30310390	Enrichment	DBA/2NCrl	f	con (Enrichment)	2014-07-01 06:00:00	As expected	As expected	As expected	As expected	As expected	As expected	As expected	As expected	As expected	As expected	As expected	As expected	As expected	As expected	As expected	As expected	As expected	As expected	As expected	As expected	As expected	As expected	As expected	As expected	As expected	As expected	As expected	As expected	As expected	As expected	As expected	As expected	As expected	As expected	As expected	As expected	As expected	As expected	As expected	As expected	As expected	As expected	As expected	As expected
30310391	Enrichment	DBA/2NCrl	f	con (Enrichment)	2014-07-01 06:00:00	As expected	As expected	As expected	As expected	As expected	As expected	As expected	As expected	As expected	As expected	As expected	As expected	As expected	As expected	As expected	As expected	As expected	As expected	As expected	As expected	As expected	As expected	As expected	As expected	As expected	As expected	As expected	As expected	As expected	As expected	As expected	As expected	As expected	As expected	As expected	As expected	As expected	As expected	As expected	As expected	As expected	As expected	As expected	As expected
30310392	Enrichment	DBA/2NCrl	f	con (Enrichment)	2014-07-01 06:00:00	As expected	As expected	As expected	As expected	As expected	As expected	As expected	As expected	As expected	As expected	As expected	As expected	As expected	As expected	As expected	As expected	As expected	As expected	As expected	As expected	As expected	As expected	As expected	As expected	As expected	As expected	As expected	As expected	As expected	As expected	As expected	As expected	As expected	As expected	As expected	As expected	As expected	As expected	As expected	As expected	As expected	As expected	As expected	As expected
30310393	Enrichment	DBA/2NCrl	f	con (Enrichment)	2014-07-01 06:00:00	As expected	As expected	As expected	As expected	As expected	As expected	As expected	As expected	As expected	As expected	As expected	As expected	As expected	As expected	As expected	As expected	As expected	As expected	As expected	As expected	As expected	As expected	As expected	As expected	As expected	As expected	As expected	As expected	As expected	As expected	As expected	As expected	As expected	As expected	As expected	As expected	As expected	As expected	As expected	As expected	As expected	As expected	As expected	As expected
30310394	Enrichment	DBA/2NCrl	f	con (Enrichment)	2014-07-01 06:00:00	As expected	As expected	As expected	As expected	As expected	As expected	As expected	As expected	As expected	As expected	As expected	As expected	As expected	As expected	As expected	As expected	As expected	As expected	As expected	As expected	As expected	As expected	As expected	As expected	As expected	As expected	As expected	As expected	As expected	As expected	As expected	As expected	As expected	As expected	As expected	As expected	As expected	As expected	As expected	As expected	As expected	As expected	As expected	As expected
30310395	Enrichment	DBA/2NCrl	f	con (Enrichment)	2014-07-01 06:00:00	As expected	As expected	As expected	As expected	As expected	As expected	As expected	As expected	As expected	As expected	As expected	As expected	As expected	As expected	As expected	As expected	As expected	As expected	As expected	As expected	As expected	As expected	As expected	As expected	As expected	As expected	As expected	As expected	As expected	As expected	As expected	As expected	As expected	As expected	As expected	As expected	As expected	As expected	As expected	As expected	As expected	As expected	As expected	As expected
30310396	Enrichment	DBA/2NCrl	f	con (Enrichment)	2014-07-01 06:00:00	As expected	As expected	As expected	As expected	As expected	As expected	As expected	As expected	As expected	As expected	As expected	As expected	As expected	As expected	As expected	As expected	As expected	As expected	As expected	As expected	As expected	As expected	As expected	As expected	As expected	As expected	As expected	As expected	As expected	As expected	As expected	As expected	As expected	As expected	As expected	As expected	As expected	As expected	As expected	As expected	As expected	As expected	As expected	As expected
30310397	Enrichment	DBA/2NCrl	f	con (Enrichment)	2014-07-01 06:00:00	As expected	As expected	As expected	As expected	As expected	As expected	As expected	As expected	As expected	As expected	As expected	As expected	As expected	As expected	As expected	As expected	As expected	As expected	As expected	As expected	As expected	As expected	As expected	As expected	As expected	As expected	As expected	As expected	As expected	As expected	As expected	As expected	As expected	As expected	As expected	As expected	As expected	As expected	As expected	As expected	As expected	As expected	As expected	As expected
30310398	Enrichment	DBA/2NCrl	f	con (Enrichment)	2014-07-01 06:00:00	As expected	As expected	As expected	As expected	As expected	As expected	As expected	As expected	As expected	As expected	As expected	As expected	As expected	As expected	As expected	As expected	As expected	As expected	As expected	As expected	As expected	As expected	As expected	As expected	As expected	As expected	As expected	As expected	As expected	As expected	As expected	As expected	As expected	As expected	As expected	As expected	As expected	As expected	As expected	As expected	As expected	As expected	As expected	As expected
30310399	Enrichment	DBA/2NCrl	f	nest (Enrichment)	2014-07-01 06:00:00	As expected	As expected	As expected	As expected	As expected	As expected	As expected	As expected	As expected	As expected	As expected	As expected	As expected	As expected	As expected	As expected	As expected	As expected	As expected	As expected	As expected	As expected	As expected	As expected	As expected	As expected	As expected	As expected	As expected	As expected	As expected	As expected	As expected	As expected	As expected	As expected	As expected	As expected	As expected	As expected	As expected	As expected	As expected	As expected
30310400	Enrichment	DBA/2NCrl	f	nest (Enrichment)	2014-07-01 06:00:00	As expected	As expected	As expected	As expected	As expected	As expected	As expected	As expected	As expected	As expected	As expected	As expected	As expected	As expected	As expected	As expected	As expected	As expected	As expected	As expected	As expected	As expected	As expected	As expected	As expected	As expected	As expected	As expected	As expected	As expected	As expected	As expected	As expected	As expected	As expected	As expected	As expected	As expected	As expected	As expected	As expected	As expected	As expected	As expected
30310401	Enrichment	DBA/2NCrl	f	nest (Enrichment)	2014-07-01 06:00:00	As expected	As expected	As expected	As expected	As expected	As expected	As expected	As expected	As expected	As expected	As expected	As expected	As expected	As expected	As expected	As expected	As expected	As expected	As expected	As expected	As expected	As expected	As expected	As expected	As expected	As expected	As expected	As expected	As expected	As expected	As expected	As expected	As expected	As expected	As expected	As expected	As expected	As expected	As expected	As expected	As expected	As expected	As expected	As expected
30310402	Enrichment	DBA/2NCrl	f	nest (Enrichment)	2014-07-01 06:00:00	As expected	As expected	As expected	As expected	As expected	As expected	As expected	As expected	As expected	As expected	As expected	As expected	As expected	As expected	As expected	As expected	As expected	As expected	As expected	As expected	As expected	As expected	As expected	As expected	As expected	As expected	As expected	As expected	As expected	As expected	As expected	As expected	As expected	As expected	As expected	As expected	As expected	As expected	As expected	As expected	As expected	As expected	As expected	As expected
30310403	Enrichment	DBA/2NCrl	f	nest (Enrichment)	2014-07-01 06:00:00	As expected	As expected	As expected	As expected	As expected	As expected	As expected	As expected	As expected	As expected	As expected	As expected	As expected	As expected	As expected	As expected	As expected	As expected	As expected	As expected	As expected	As expected	As expected	As expected	As expected	As expected	As expected	As expected	As expected	As expected	As expected	As expected	As expected	As expected	As expected	As expected	As expected	As expected	As expected	As expected	As expected	As expected	As expected	As expected
30310404	Enrichment	DBA/2NCrl	f	nest (Enrichment)	2014-07-01 06:00:00	As expected	As expected	As expected	As expected	As expected	As expected	As expected	As expected	As expected	As expected	As expected	As expected	As expected	As expected	As expected	As expected	As expected	As expected	As expected	As expected	As expected	As expected	As expected	As expected	As expected	As expected	As expected	As expected	As expected	As expected	As expected	As expected	As expected	As expected	As expected	As expected	As expected	As expected	As expected	As expected	As expected	As expected	As expected	As expected
30310405	Enrichment	DBA/2NCrl	f	nest (Enrichment)	2014-07-01 06:00:00	As expected	As expected	As expected	As expected	As expected	As expected	As expected	As expected	As expected	As expected	As expected	As expected	As expected	As expected	As expected	As expected	As expected	As expected	As expected	As expected	As expected	As expected	As expected	As expected	As expected	As expected	As expected	As expected	As expected	As expected	As expected	As expected	As expected	As expected	As expected	As expected	As expected	As expected	As expected	As expected	As expected	As expected	As expected	As expected
30310406	Enrichment	DBA/2NCrl	f	nest (Enrichment)	2014-07-01 06:00:00	As expected	As expected	As expected	As expected	As expected	As expected	As expected	As expected	As expected	As expected	As expected	As expected	As expected	As expected	As expected	As expected	As expected	As expected	As expected	As expected	As expected	As expected	As expected	As expected	As expected	As expected	As expected	As expected	As expected	As expected	As expected	As expected	As expected	As expected	As expected	As expected	As expected	As expected	As expected	As expected	As expected	As expected	As expected	As expected
30310407	Enrichment	DBA/2NCrl	f	nest (Enrichment)	2014-07-01 06:00:00	As expected	As expected	As expected	As expected	As expected	As expected	As expected	As expected	As expected	As expected	As expected	As expected	As expected	As expected	As expected	As expected	As expected	As expected	As expected	As expected	As expected	As expected	As expected	As expected	As expected	As expected	As expected	As expected	As expected	As expected	As expected	As expected	As expected	As expected	As expected	As expected	As expected	As expected	As expected	As expected	As expected	As expected	As expected	As expected
30310408	Enrichment	DBA/2NCrl	f	nest (Enrichment)	2014-07-01 06:00:00	As expected	As expected	As expected	As expected	As expected	As expected	As expected	As expected	As expected	As expected	As expected	As expected	As expected	As expected	As expected	As expected	As expected	As expected	As expected	As expected	As expected	As expected	As expected	As expected	As expected	As expected	As expected	As expected	As expected	As expected	As expected	As expected	As expected	As expected	As expected	As expected	As expected	As expected	As expected	As expected	As expected	As expected	As expected	As expected
30310409	Enrichment	DBA/2NCrl	f	double (Enrichment)	2014-07-01 06:00:00	As expected	As expected	As expected	As expected	As expected	As expected	As expected	As expected	As expected	As expected	As expected	As expected	As expected	As expected	As expected	As expected	As expected	As expected	As expected	As expected	As expected	As expected	As expected	As expected	As expected	As expected	As expected	As expected	As expected	As expected	As expected	As expected	As expected	As expected	As expected	As expected	As expected	As expected	As expected	As expected	As expected	As expected	As expected	As expected
30310410	Enrichment	DBA/2NCrl	f	double (Enrichment)	2014-07-01 06:00:00	As expected	As expected	As expected	As expected	As expected	As expected	As expected	As expected	As expected	As expected	As expected	As expected	As expected	As expected	As expected	As expected	As expected	As expected	As expected	As expected	As expected	As expected	As expected	As expected	As expected	As expected	As expected	As expected	As expected	As expected	As expected	As expected	As expected	As expected	As expected	As expected	As expected	As expected	As expected	As expected	As expected	As expected	As expected	As expected
30310411	Enrichment	DBA/2NCrl	f	double (Enrichment)	2014-07-01 06:00:00	As expected	As expected	As expected	As expected	As expected	As expected	As expected	As expected	As expected	As expected	As expected	As expected	As expected	As expected	As expected	As expected	As expected	As expected	As expected	As expected	As expected	As expected	As expected	As expected	As expected	As expected	As expected	As expected	As expected	As expected	As expected	As expected	As expected	As expected	As expected	As expected	As expected	As expected	As expected	As expected	As expected	As expected	As expected	As expected
30310412	Enrichment	DBA/2NCrl	f	double (Enrichment)	2014-07-01 06:00:00	As expected	As expected	As expected	As expected	As expected	As expected	As expected	As expected	As expected	As expected	As expected	As expected	As expected	As expected	As expected	As expected	As expected	As expected	As expected	As expected	As expected	As expected	As expected	As expected	As expected	As expected	As expected	As expected	As expected	As expected	As expected	As expected	As expected	As expected	As expected	As expected	As expected	As expected	As expected	As expected	As expected	As expected	As expected	As expected
30310413	Enrichment	DBA/2NCrl	f	double (Enrichment)	2014-07-01 06:00:00	As expected	As expected	As expected	As expected	As expected	As expected	As expected	As expected	As expected	As expected	As expected	As expected	As expected	As expected	As expected	As expected	As expected	As expected	As expected	As expected	As expected	As expected	As expected	As expected	As expected	As expected	As expected	As expected	As expected	As expected	As expected	As expected	As expected	As expected	As expected	As expected	As expected	As expected	As expected	As expected	As expected	As expected	As expected	As expected
30310414	Enrichment	DBA/2NCrl	f	double (Enrichment)	2014-07-01 06:00:00	As expected	As expected	As expected	As expected	As expected	As expected	As expected	As expected	As expected	As expected	As expected	As expected	As expected	As expected	As expected	As expected	As expected	As expected	As expected	As expected	As expected	As expected	As expected	As expected	As expected	As expected	As expected	As expected	As expected	As expected	As expected	As expected	As expected	As expected	As expected	As expected	As expected	As expected	As expected	As expected	As expected	As expected	As expected	As expected
30310415	Enrichment	DBA/2NCrl	f	double (Enrichment)	2014-07-01 06:00:00	As expected	As expected	As expected	As expected	As expected	As expected	As expected	As expected	As expected	As expected	As expected	As expected	As expected	As expected	As expected	As expected	As expected	As expected	As expected	As expected	As expected	As expected	As expected	As expected	As expected	As expected	As expected	As expected	As expected	As expected	As expected	As expected	As expected	As expected	As expected	As expected	As expected	As expected	As expected	As expected	As expected	As expected	As expected	As expected
30310416	Enrichment	DBA/2NCrl	f	double (Enrichment)	2014-07-01 06:00:00	As expected	As expected	As expected	As expected	As expected	As expected	As expected	As expected	As expected	As expected	As expected	As expected	As expected	As expected	As expected	As expected	As expected	As expected	As expected	As expected	As expected	As expected	As expected	As expected	As expected	As expected	As expected	As expected	As expected	As expected	As expected	As expected	As expected	As expected	As expected	As expected	As expected	As expected	As expected	As expected	As expected	As expected	As expected	As expected
30310417	Enrichment	DBA/2NCrl	f	double (Enrichment)	2014-07-01 06:00:00	As expected	As expected	As expected	As expected	As expected	As expected	As expected	As expected	As expected	As expected	As expected	As expected	As expected	As expected	As expected	As expected	As expected	As expected	As expected	As expected	As expected	As expected	As expected	As expected	As expected	As expected	As expected	As expected	As expected	As expected	As expected	As expected	As expected	As expected	As expected	As expected	As expected	As expected	As expected	As expected	As expected	As expected	As expected	As expected
30310418	Enrichment	DBA/2NCrl	f	double (Enrichment)	2014-07-01 06:00:00	As expected	As expected	As expected	As expected	As expected	As expected	As expected	As expected	As expected	As expected	As expected	As expected	As expected	As expected	As expected	As expected	As expected	As expected	As expected	As expected	As expected	As expected	As expected	As expected	As expected	As expected	As expected	As expected	As expected	As expected	As expected	As expected	As expected	As expected	As expected	As expected	As expected	As expected	As expected	As expected	As expected	As expected	As expected	As expected
30327051	Enrichment	C57BL/6NTac	m	con (Enrichment)	2014-12-30 06:00:00	As expected	As expected	As expected	As expected	As expected	As expected	As expected	As expected	As expected	As expected	As expected	As expected	As expected	As expected	As expected	As expected	As expected	As expected	As expected	As expected	As expected	As expected	As expected	As expected	As expected	As expected	As expected	As expected	As expected	As expected	As expected	As expected	As expected	As expected	As expected	As expected	As expected	As expected	As expected	As expected	As expected	As expected	As expected	As expected
30327052	Enrichment	C57BL/6NTac	m	con (Enrichment)	2014-12-30 06:00:00	As expected	As expected	As expected	As expected	As expected	As expected	As expected	As expected	As expected	As expected	As expected	As expected	As expected	As expected	As expected	As expected	As expected	As expected	As expected	As expected	As expected	As expected	As expected	As expected	As expected	As expected	As expected	As expected	As expected	As expected	As expected	As expected	As expected	As expected	As expected	As expected	As expected	As expected	As expected	As expected	As expected	As expected	As expected	As expected
30327053	Enrichment	C57BL/6NTac	m	con (Enrichment)	2014-12-30 06:00:00	As expected	As expected	As expected	As expected	As expected	As expected	As expected	As expected	As expected	As expected	As expected	As expected	As expected	As expected	As expected	As expected	As expected	As expected	As expected	As expected	As expected	As expected	As expected	As expected	As expected	As expected	As expected	As expected	As expected	As expected	As expected	As expected	As expected	As expected	As expected	As expected	As expected	As expected	As expected	As expected	As expected	As expected	As expected	As expected
30327054	Enrichment	C57BL/6NTac	m	con (Enrichment)	2014-12-30 06:00:00	As expected	As expected	As expected	As expected	As expected	As expected	As expected	As expected	As expected	As expected	As expected	As expected	As expected	As expected	As expected	As expected	As expected	As expected	As expected	As expected	As expected	As expected	As expected	As expected	As expected	As expected	As expected	As expected	As expected	As expected	As expected	As expected	As expected	As expected	As expected	As expected	As expected	As expected	As expected	As expected	As expected	As expected	As expected	As expected
30327055	Enrichment	C57BL/6NTac	m	con (Enrichment)	2014-12-30 06:00:00	As expected	As expected	As expected	As expected	As expected	As expected	As expected	As expected	As expected	As expected	As expected	As expected	As expected	As expected	As expected	As expected	As expected	As expected	As expected	As expected	As expected	As expected	As expected	As expected	As expected	As expected	As expected	As expected	As expected	As expected	As expected	As expected	As expected	As expected	As expected	As expected	As expected	As expected	As expected	As expected	As expected	As expected	As expected	As expected
30327056	Enrichment	C57BL/6NTac	m	con (Enrichment)	2014-12-30 06:00:00	As expected	As expected	As expected	As expected	As expected	As expected	As expected	As expected	As expected	As expected	As expected	As expected	As expected	As expected	As expected	As expected	As expected	As expected	As expected	As expected	As expected	As expected	As expected	As expected	As expected	As expected	As expected	As expected	As expected	As expected	As expected	As expected	As expected	As expected	As expected	As expected	As expected	As expected	As expected	As expected	As expected	As expected	As expected	As expected
30327057	Enrichment	C57BL/6NTac	m	con (Enrichment)	2014-12-30 06:00:00	As expected	As expected	As expected	As expected	As expected	As expected	As expected	As expected	As expected	As expected	As expected	As expected	As expected	As expected	As expected	As expected	As expected	As expected	As expected	As expected	As expected	As expected	As expected	As expected	As expected	As expected	As expected	As expected	As expected	As expected	As expected	As expected	As expected	As expected	As expected	As expected	As expected	As expected	As expected	As expected	As expected	As expected	As expected	As expected
30327058	Enrichment	C57BL/6NTac	m	con (Enrichment)	2014-12-30 06:00:00	As expected	As expected	As expected	As expected	As expected	As expected	As expected	As expected	As expected	As expected	As expected	As expected	As expected	As expected	As expected	As expected	As expected	As expected	As expected	As expected	As expected	As expected	As expected	As expected	As expected	As expected	As expected	As expected	As expected	As expected	As expected	As expected	As expected	As expected	As expected	As expected	As expected	As expected	As expected	As expected	As expected	As expected	As expected	As expected
30327059	Enrichment	C57BL/6NTac	m	con (Enrichment)	2014-12-30 06:00:00	As expected	As expected	As expected	As expected	As expected	As expected	As expected	As expected	As expected	As expected	As expected	As expected	As expected	As expected	As expected	As expected	As expected	As expected	As expected	As expected	As expected	As expected	As expected	As expected	As expected	As expected	As expected	As expected	As expected	As expected	As expected	As expected	As expected	As expected	As expected	As expected	As expected	As expected	As expected	As expected	As expected	As expected	As expected	As expected
30327060	Enrichment	C57BL/6NTac	m	con (Enrichment)	2014-12-30 06:00:00	As expected	As expected	As expected	As expected	As expected	As expected	As expected	As expected	As expected	As expected	As expected	As expected	As expected	As expected	As expected	As expected	As expected	As expected	As expected	As expected	As expected	As expected	As expected	As expected	As expected	As expected	As expected	As expected	As expected	As expected	As expected	As expected	As expected	As expected	As expected	As expected	As expected	As expected	As expected	As expected	As expected	As expected	As expected	As expected
30327061	Enrichment	C57BL/6NTac	m	nest (Enrichment)	2014-12-30 06:00:00	As expected	As expected	As expected	As expected	As expected	As expected	As expected	As expected	As expected	As expected	As expected	As expected	As expected	As expected	As expected	As expected	As expected	As expected	As expected	As expected	As expected	As expected	As expected	As expected	As expected	As expected	As expected	As expected	As expected	As expected	As expected	As expected	As expected	As expected	As expected	As expected	As expected	As expected	As expected	As expected	As expected	As expected	As expected	As expected
30327062	Enrichment	C57BL/6NTac	m	nest (Enrichment)	2014-12-30 06:00:00	As expected	As expected	As expected	As expected	As expected	As expected	As expected	As expected	As expected	As expected	As expected	As expected	As expected	As expected	As expected	As expected	As expected	As expected	As expected	As expected	As expected	As expected	As expected	As expected	As expected	As expected	As expected	As expected	As expected	As expected	As expected	As expected	As expected	As expected	As expected	As expected	As expected	As expected	As expected	As expected	As expected	As expected	As expected	As expected
30327063	Enrichment	C57BL/6NTac	m	nest (Enrichment)	2014-12-30 06:00:00	As expected	As expected	As expected	As expected	As expected	As expected	As expected	As expected	As expected	As expected	As expected	As expected	As expected	As expected	As expected	As expected	As expected	As expected	As expected	As expected	As expected	As expected	As expected	As expected	As expected	As expected	As expected	As expected	As expected	As expected	As expected	As expected	As expected	As expected	As expected	As expected	As expected	As expected	As expected	As expected	As expected	As expected	As expected	As expected
30327064	Enrichment	C57BL/6NTac	m	nest (Enrichment)	2014-12-30 06:00:00	As expected	As expected	As expected	As expected	As expected	As expected	As expected	As expected	As expected	As expected	As expected	As expected	As expected	As expected	As expected	As expected	As expected	As expected	As expected	As expected	As expected	As expected	As expected	As expected	As expected	As expected	As expected	As expected	As expected	As expected	As expected	As expected	As expected	As expected	As expected	As expected	As expected	As expected	As expected	As expected	As expected	As expected	As expected	As expected
30327065	Enrichment	C57BL/6NTac	m	nest (Enrichment)	2014-12-30 06:00:00	As expected	As expected	As expected	As expected	As expected	As expected	As expected	As expected	As expected	As expected	As expected	As expected	As expected	As expected	As expected	As expected	As expected	As expected	As expected	As expected	As expected	As expected	As expected	As expected	As expected	As expected	As expected	As expected	As expected	As expected	As expected	As expected	As expected	As expected	As expected	As expected	As expected	As expected	As expected	As expected	As expected	As expected	As expected	As expected
30327066	Enrichment	C57BL/6NTac	m	nest (Enrichment)	2014-12-30 06:00:00	As expected	As expected	As expected	As expected	As expected	As expected	As expected	As expected	As expected	As expected	As expected	As expected	As expected	As expected	As expected	As expected	As expected	As expected	As expected	As expected	As expected	As expected	As expected	As expected	As expected	As expected	As expected	As expected	As expected	As expected	As expected	As expected	As expected	As expected	As expected	As expected	As expected	As expected	As expected	As expected	As expected	As expected	As expected	As expected
30327067	Enrichment	C57BL/6NTac	m	nest (Enrichment)	2014-12-30 06:00:00	As expected	As expected	As expected	As expected	As expected	As expected	As expected	As expected	As expected	As expected	As expected	As expected	As expected	As expected	As expected	As expected	As expected	As expected	As expected	As expected	As expected	As expected	As expected	As expected	As expected	As expected	As expected	As expected	As expected	As expected	As expected	As expected	As expected	As expected	As expected	As expected	As expected	As expected	As expected	As expected	As expected	As expected	As expected	As expected
30327068	Enrichment	C57BL/6NTac	m	nest (Enrichment)	2014-12-30 06:00:00	As expected	As expected	As expected	As expected	As expected	As expected	As expected	As expected	As expected	As expected	As expected	As expected	As expected	As expected	As expected	As expected	As expected	As expected	As expected	As expected	As expected	As expected	As expected	As expected	As expected	As expected	As expected	As expected	As expected	As expected	As expected	As expected	As expected	As expected	As expected	As expected	As expected	As expected	As expected	As expected	As expected	As expected	As expected	As expected
30327069	Enrichment	C57BL/6NTac	m	nest (Enrichment)	2014-12-30 06:00:00	As expected	As expected	As expected	As expected	As expected	As expected	As expected	As expected	As expected	As expected	As expected	As expected	As expected	As expected	As expected	As expected	As expected	As expected	As expected	As expected	As expected	As expected	As expected	As expected	As expected	As expected	As expected	As expected	As expected	As expected	As expected	As expected	As expected	As expected	As expected	As expected	As expected	As expected	As expected	As expected	As expected	As expected	As expected	As expected
30327070	Enrichment	C57BL/6NTac	m	nest (Enrichment)	2014-12-30 06:00:00	As expected	As expected	As expected	As expected	As expected	As expected	As expected	As expected	As expected	As expected	As expected	As expected	As expected	As expected	As expected	As expected	As expected	As expected	As expected	As expected	As expected	As expected	As expected	As expected	As expected	As expected	As expected	As expected	As expected	As expected	As expected	As expected	As expected	As expected	As expected	As expected	As expected	As expected	As expected	As expected	As expected	As expected	As expected	As expected
30327071	Enrichment	C57BL/6NTac	m	double (Enrichment)	2014-12-30 06:00:00	As expected	As expected	As expected	As expected	As expected	As expected	As expected	As expected	As expected	As expected	As expected	As expected	As expected	As expected	As expected	As expected	As expected	As expected	As expected	As expected	As expected	As expected	As expected	As expected	As expected	As expected	As expected	As expected	As expected	As expected	As expected	As expected	As expected	As expected	As expected	As expected	As expected	As expected	As expected	As expected	As expected	As expected	As expected	As expected
30327072	Enrichment	C57BL/6NTac	m	double (Enrichment)	2014-12-30 06:00:00	As expected	As expected	As expected	As expected	As expected	As expected	As expected	As expected	As expected	As expected	As expected	As expected	As expected	As expected	As expected	As expected	As expected	As expected	As expected	As expected	As expected	As expected	As expected	As expected	As expected	As expected	As expected	As expected	As expected	As expected	As expected	As expected	As expected	As expected	As expected	As expected	As expected	As expected	As expected	As expected	As expected	As expected	As expected	As expected
30327073	Enrichment	C57BL/6NTac	m	double (Enrichment)	2014-12-30 06:00:00	As expected	As expected	As expected	As expected	As expected	As expected	As expected	As expected	As expected	As expected	As expected	As expected	As expected	As expected	As expected	As expected	As expected	As expected	As expected	As expected	As expected	As expected	As expected	As expected	As expected	As expected	As expected	As expected	As expected	As expected	As expected	As expected	As expected	As expected	As expected	As expected	As expected	As expected	As expected	As expected	As expected	As expected	As expected	As expected
30327074	Enrichment	C57BL/6NTac	m	double (Enrichment)	2014-12-30 06:00:00	As expected	As expected	As expected	As expected	As expected	As expected	As expected	As expected	As expected	As expected	As expected	As expected	As expected	As expected	As expected	As expected	As expected	As expected	As expected	As expected	As expected	As expected	As expected	As expected	As expected	As expected	As expected	As expected	As expected	As expected	As expected	As expected	As expected	As expected	As expected	As expected	As expected	As expected	As expected	As expected	As expected	As expected	As expected	As expected
30327075	Enrichment	C57BL/6NTac	m	double (Enrichment)	2014-12-30 06:00:00	As expected	As expected	As expected	As expected	As expected	As expected	As expected	As expected	As expected	As expected	As expected	As expected	As expected	As expected	As expected	As expected	As expected	As expected	As expected	As expected	As expected	As expected	As expected	As expected	As expected	As expected	As expected	As expected	As expected	As expected	As expected	As expected	As expected	As expected	As expected	As expected	As expected	As expected	As expected	As expected	As expected	As expected	As expected	As expected
30327076	Enrichment	C57BL/6NTac	m	double (Enrichment)	2014-12-30 06:00:00	As expected	As expected	As expected	As expected	As expected	As expected	As expected	As expected	As expected	As expected	As expected	As expected	As expected	As expected	As expected	As expected	As expected	As expected	As expected	As expected	As expected	As expected	As expected	As expected	As expected	As expected	As expected	As expected	As expected	As expected	As expected	As expected	As expected	As expected	As expected	As expected	As expected	As expected	As expected	As expected	As expected	As expected	As expected	As expected
30327077	Enrichment	C57BL/6NTac	m	double (Enrichment)	2014-12-30 06:00:00	As expected	As expected	As expected	As expected	As expected	As expected	As expected	As expected	As expected	As expected	As expected	As expected	As expected	As expected	As expected	As expected	As expected	As expected	As expected	As expected	As expected	As expected	As expected	As expected	As expected	As expected	As expected	As expected	As expected	As expected	As expected	As expected	As expected	As expected	As expected	As expected	As expected	As expected	As expected	As expected	As expected	As expected	As expected	As expected
30327078	Enrichment	C57BL/6NTac	m	double (Enrichment)	2014-12-30 06:00:00	As expected	As expected	As expected	As expected	As expected	As expected	As expected	As expected	As expected	As expected	As expected	As expected	As expected	As expected	As expected	As expected	As expected	As expected	As expected	As expected	As expected	As expected	As expected	As expected	As expected	As expected	As expected	As expected	As expected	As expected	As expected	As expected	As expected	As expected	As expected	As expected	As expected	As expected	As expected	As expected	As expected	As expected	As expected	As expected
30327079	Enrichment	C57BL/6NTac	m	double (Enrichment)	2014-12-30 06:00:00	As expected	As expected	As expected	As expected	As expected	As expected	As expected	As expected	As expected	As expected	As expected	As expected	As expected	As expected	As expected	As expected	As expected	As expected	As expected	As expected	As expected	As expected	As expected	As expected	As expected	As expected	As expected	As expected	As expected	As expected	As expected	As expected	As expected	As expected	As expected	As expected	As expected	As expected	As expected	As expected	As expected	As expected	As expected	As expected
30327080	Enrichment	C57BL/6NTac	m	double (Enrichment)	2014-12-30 06:00:00	As expected	As expected	As expected	As expected	As expected	As expected	As expected	As expected	As expected	As expected	As expected	As expected	As expected	As expected	As expected	As expected	As expected	As expected	As expected	As expected	As expected	As expected	As expected	As expected	As expected	As expected	As expected	As expected	As expected	As expected	As expected	As expected	As expected	As expected	As expected	As expected	As expected	As expected	As expected	As expected	As expected	As expected	As expected	As expected
30327081	Enrichment	C57BL/6NTac	f	con (Enrichment)	2014-12-30 06:00:00	As expected	As expected	As expected	As expected	As expected	As expected	As expected	As expected	As expected	As expected	As expected	As expected	As expected	As expected	As expected	As expected	As expected	As expected	As expected	As expected	As expected	As expected	As expected	As expected	As expected	As expected	As expected	As expected	As expected	As expected	As expected	As expected	As expected	As expected	As expected	As expected	As expected	As expected	As expected	As expected	As expected	As expected	As expected	As expected
30327082	Enrichment	C57BL/6NTac	f	con (Enrichment)	2014-12-30 06:00:00	As expected	As expected	As expected	As expected	As expected	As expected	As expected	As expected	As expected	As expected	As expected	As expected	As expected	As expected	As expected	As expected	As expected	As expected	As expected	As expected	As expected	As expected	As expected	As expected	As expected	As expected	As expected	As expected	As expected	As expected	As expected	As expected	As expected	As expected	As expected	As expected	As expected	As expected	As expected	As expected	As expected	As expected	As expected	As expected
30327083	Enrichment	C57BL/6NTac	f	con (Enrichment)	2014-12-30 06:00:00	As expected	As expected	As expected	As expected	As expected	As expected	As expected	As expected	As expected	As expected	As expected	As expected	As expected	As expected	As expected	As expected	As expected	As expected	As expected	As expected	As expected	As expected	As expected	As expected	As expected	As expected	As expected	As expected	As expected	As expected	As expected	As expected	As expected	As expected	As expected	As expected	As expected	As expected	As expected	As expected	As expected	As expected	As expected	As expected
30327084	Enrichment	C57BL/6NTac	f	con (Enrichment)	2014-12-30 06:00:00	As expected	As expected	As expected	As expected	As expected	As expected	As expected	As expected	As expected	As expected	As expected	As expected	As expected	As expected	As expected	As expected	As expected	As expected	As expected	As expected	As expected	As expected	As expected	As expected	As expected	As expected	As expected	As expected	As expected	As expected	As expected	As expected	As expected	As expected	As expected	As expected	As expected	As expected	As expected	As expected	As expected	As expected	As expected	As expected
30327085	Enrichment	C57BL/6NTac	f	con (Enrichment)	2014-12-30 06:00:00	As expected	As expected	As expected	As expected	As expected	As expected	As expected	As expected	As expected	As expected	As expected	As expected	As expected	As expected	As expected	As expected	As expected	As expected	As expected	As expected	As expected	As expected	As expected	As expected	As expected	As expected	As expected	As expected	As expected	As expected	As expected	As expected	As expected	As expected	As expected	As expected	As expected	As expected	As expected	As expected	As expected	As expected	As expected	As expected
30327086	Enrichment	C57BL/6NTac	f	con (Enrichment)	2014-12-30 06:00:00	As expected	As expected	As expected	As expected	As expected	As expected	As expected	As expected	As expected	As expected	As expected	As expected	As expected	As expected	As expected	As expected	As expected	As expected	As expected	As expected	As expected	As expected	As expected	As expected	As expected	As expected	As expected	As expected	As expected	As expected	As expected	As expected	As expected	As expected	As expected	As expected	As expected	As expected	As expected	As expected	As expected	As expected	As expected	As expected
30327087	Enrichment	C57BL/6NTac	f	con (Enrichment)	2014-12-30 06:00:00	As expected	As expected	As expected	As expected	As expected	As expected	As expected	As expected	As expected	As expected	As expected	As expected	As expected	As expected	As expected	As expected	As expected	As expected	As expected	As expected	As expected	As expected	As expected	As expected	As expected	As expected	As expected	As expected	As expected	As expected	As expected	As expected	As expected	As expected	As expected	As expected	As expected	As expected	As expected	As expected	As expected	As expected	As expected	As expected
30327088	Enrichment	C57BL/6NTac	f	con (Enrichment)	2014-12-30 06:00:00	As expected	As expected	As expected	As expected	As expected	As expected	As expected	As expected	As expected	As expected	As expected	As expected	As expected	As expected	As expected	As expected	As expected	As expected	As expected	As expected	As expected	As expected	As expected	As expected	As expected	As expected	As expected	As expected	As expected	As expected	As expected	As expected	As expected	As expected	As expected	As expected	As expected	As expected	As expected	As expected	As expected	As expected	As expected	As expected
30327089	Enrichment	C57BL/6NTac	f	con (Enrichment)	2014-12-30 06:00:00	As expected	As expected	As expected	As expected	As expected	As expected	As expected	As expected	As expected	As expected	As expected	As expected	As expected	As expected	As expected	As expected	As expected	As expected	As expected	As expected	As expected	As expected	As expected	As expected	As expected	As expected	As expected	As expected	As expected	As expected	As expected	As expected	As expected	As expected	As expected	As expected	As expected	As expected	As expected	As expected	As expected	As expected	As expected	As expected
30327090	Enrichment	C57BL/6NTac	f	con (Enrichment)	2014-12-30 06:00:00	As expected	As expected	As expected	As expected	As expected	As expected	As expected	As expected	As expected	As expected	As expected	As expected	As expected	As expected	As expected	As expected	As expected	As expected	As expected	As expected	As expected	As expected	As expected	As expected	As expected	As expected	As expected	As expected	As expected	As expected	As expected	As expected	As expected	As expected	As expected	As expected	As expected	As expected	As expected	As expected	As expected	As expected	As expected	As expected
30327091	Enrichment	C57BL/6NTac	f	nest (Enrichment)	2014-12-30 06:00:00	As expected	As expected	As expected	As expected	As expected	As expected	As expected	As expected	As expected	As expected	As expected	As expected	As expected	As expected	As expected	As expected	As expected	As expected	As expected	As expected	As expected	As expected	As expected	As expected	As expected	As expected	As expected	As expected	As expected	As expected	As expected	As expected	As expected	As expected	As expected	As expected	As expected	As expected	As expected	As expected	As expected	As expected	As expected	As expected
30327092	Enrichment	C57BL/6NTac	f	nest (Enrichment)	2014-12-30 06:00:00	As expected	As expected	As expected	As expected	As expected	As expected	As expected	As expected	As expected	As expected	As expected	As expected	As expected	As expected	As expected	As expected	As expected	As expected	As expected	As expected	As expected	As expected	As expected	As expected	As expected	As expected	As expected	As expected	As expected	As expected	As expected	As expected	As expected	As expected	As expected	As expected	As expected	As expected	As expected	As expected	As expected	As expected	As expected	As expected
30327093	Enrichment	C57BL/6NTac	f	nest (Enrichment)	2014-12-30 06:00:00	As expected	As expected	As expected	As expected	As expected	As expected	As expected	As expected	As expected	As expected	As expected	As expected	As expected	As expected	As expected	As expected	As expected	As expected	As expected	As expected	As expected	As expected	As expected	As expected	As expected	As expected	As expected	As expected	As expected	As expected	As expected	As expected	As expected	As expected	As expected	As expected	As expected	As expected	As expected	As expected	As expected	As expected	As expected	As expected
30327094	Enrichment	C57BL/6NTac	f	nest (Enrichment)	2014-12-30 06:00:00	As expected	As expected	As expected	As expected	As expected	As expected	As expected	As expected	As expected	As expected	As expected	As expected	As expected	As expected	As expected	As expected	As expected	As expected	As expected	As expected	As expected	As expected	As expected	As expected	As expected	As expected	As expected	As expected	As expected	As expected	As expected	As expected	As expected	As expected	As expected	As expected	As expected	As expected	As expected	As expected	As expected	As expected	As expected	As expected
30327095	Enrichment	C57BL/6NTac	f	nest (Enrichment)	2014-12-30 06:00:00	As expected	As expected	As expected	As expected	As expected	As expected	As expected	As expected	As expected	As expected	As expected	As expected	As expected	As expected	As expected	As expected	As expected	As expected	As expected	As expected	As expected	As expected	As expected	As expected	As expected	As expected	As expected	As expected	As expected	As expected	As expected	As expected	As expected	As expected	As expected	As expected	As expected	As expected	As expected	As expected	As expected	As expected	As expected	As expected
30327096	Enrichment	C57BL/6NTac	f	nest (Enrichment)	2014-12-30 06:00:00	As expected	As expected	As expected	As expected	As expected	As expected	As expected	As expected	As expected	As expected	As expected	As expected	As expected	As expected	As expected	As expected	As expected	As expected	As expected	As expected	As expected	As expected	As expected	As expected	As expected	As expected	As expected	As expected	As expected	As expected	As expected	As expected	As expected	As expected	As expected	As expected	As expected	As expected	As expected	As expected	As expected	As expected	As expected	As expected
30327097	Enrichment	C57BL/6NTac	f	nest (Enrichment)	2014-12-30 06:00:00	As expected	As expected	As expected	As expected	As expected	As expected	As expected	As expected	As expected	As expected	As expected	As expected	As expected	As expected	As expected	As expected	As expected	As expected	As expected	As expected	As expected	As expected	As expected	As expected	As expected	As expected	As expected	As expected	As expected	As expected	As expected	As expected	As expected	As expected	As expected	As expected	As expected	As expected	As expected	As expected	As expected	As expected	As expected	As expected
30327098	Enrichment	C57BL/6NTac	f	nest (Enrichment)	2014-12-30 06:00:00	As expected	As expected	As expected	As expected	As expected	As expected	As expected	As expected	As expected	As expected	As expected	As expected	As expected	As expected	As expected	As expected	As expected	As expected	As expected	As expected	As expected	As expected	As expected	As expected	As expected	As expected	As expected	As expected	As expected	As expected	As expected	As expected	As expected	As expected	As expected	As expected	As expected	As expected	As expected	As expected	As expected	As expected	As expected	As expected
30327099	Enrichment	C57BL/6NTac	f	nest (Enrichment)	2014-12-30 06:00:00	As expected	As expected	As expected	As expected	As expected	As expected	As expected	As expected	As expected	As expected	As expected	As expected	As expected	As expected	As expected	As expected	As expected	As expected	As expected	As expected	As expected	As expected	As expected	As expected	As expected	As expected	As expected	As expected	As expected	As expected	As expected	As expected	As expected	As expected	As expected	As expected	As expected	As expected	As expected	As expected	As expected	As expected	As expected	As expected
30327100	Enrichment	C57BL/6NTac	f	nest (Enrichment)	2014-12-30 06:00:00	As expected	As expected	As expected	As expected	As expected	As expected	As expected	As expected	As expected	As expected	As expected	As expected	As expected	As expected	As expected	As expected	As expected	As expected	As expected	As expected	As expected	As expected	As expected	As expected	As expected	As expected	As expected	As expected	As expected	As expected	As expected	As expected	As expected	As expected	As expected	As expected	As expected	As expected	As expected	As expected	As expected	As expected	As expected	As expected
30327101	Enrichment	C57BL/6NTac	f	double (Enrichment)	2014-12-30 06:00:00	As expected	As expected	As expected	As expected	As expected	As expected	As expected	As expected	As expected	As expected	As expected	As expected	As expected	As expected	As expected	As expected	As expected	As expected	As expected	As expected	As expected	As expected	As expected	As expected	As expected	As expected	As expected	As expected	As expected	As expected	As expected	As expected	As expected	As expected	As expected	As expected	As expected	As expected	As expected	As expected	As expected	As expected	As expected	As expected
30327102	Enrichment	C57BL/6NTac	f	double (Enrichment)	2014-12-30 06:00:00	As expected	As expected	As expected	As expected	As expected	As expected	As expected	As expected	As expected	As expected	As expected	As expected	As expected	As expected	As expected	As expected	As expected	As expected	As expected	As expected	As expected	As expected	As expected	As expected	As expected	As expected	As expected	As expected	As expected	As expected	As expected	As expected	As expected	As expected	As expected	As expected	As expected	As expected	As expected	As expected	As expected	As expected	As expected	As expected
30327103	Enrichment	C57BL/6NTac	f	double (Enrichment)	2014-12-30 06:00:00	As expected	As expected	As expected	As expected	As expected	As expected	As expected	As expected	As expected	As expected	As expected	As expected	As expected	As expected	As expected	As expected	As expected	As expected	As expected	As expected	As expected	As expected	As expected	As expected	As expected	As expected	As expected	As expected	As expected	As expected	As expected	As expected	As expected	As expected	As expected	As expected	As expected	As expected	As expected	As expected	As expected	As expected	As expected	As expected
30327104	Enrichment	C57BL/6NTac	f	double (Enrichment)	2014-12-30 06:00:00	As expected	As expected	As expected	As expected	As expected	As expected	As expected	As expected	As expected	As expected	As expected	As expected	As expected	As expected	As expected	As expected	As expected	As expected	As expected	As expected	As expected	As expected	As expected	As expected	As expected	As expected	As expected	As expected	As expected	As expected	As expected	As expected	As expected	As expected	As expected	As expected	As expected	As expected	As expected	As expected	As expected	As expected	As expected	As expected
30327105	Enrichment	C57BL/6NTac	f	double (Enrichment)	2014-12-30 06:00:00	As expected	As expected	As expected	As expected	As expected	As expected	As expected	As expected	As expected	As expected	As expected	As expected	As expected	As expected	As expected	As expected	As expected	As expected	As expected	As expected	As expected	As expected	As expected	As expected	As expected	As expected	As expected	As expected	As expected	As expected	As expected	As expected	As expected	As expected	As expected	As expected	As expected	As expected	As expected	As expected	As expected	As expected	As expected	As expected
30327106	Enrichment	C57BL/6NTac	f	double (Enrichment)	2014-12-30 06:00:00	As expected	As expected	As expected	As expected	As expected	As expected	As expected	As expected	As expected	As expected	As expected	As expected	As expected	As expected	As expected	As expected	As expected	As expected	As expected	As expected	As expected	As expected	As expected	As expected	As expected	As expected	As expected	As expected	As expected	As expected	As expected	As expected	As expected	As expected	As expected	As expected	As expected	As expected	As expected	As expected	As expected	As expected	As expected	As expected
30327107	Enrichment	C57BL/6NTac	f	double (Enrichment)	2014-12-30 06:00:00	As expected	As expected	As expected	As expected	As expected	As expected	As expected	As expected	As expected	As expected	As expected	As expected	As expected	As expected	As expected	As expected	As expected	As expected	As expected	As expected	As expected	As expected	As expected	As expected	As expected	As expected	As expected	As expected	As expected	As expected	As expected	As expected	As expected	As expected	As expected	As expected	As expected	As expected	As expected	As expected	As expected	As expected	As expected	As expected
30327108	Enrichment	C57BL/6NTac	f	double (Enrichment)	2014-12-30 06:00:00	As expected	As expected	As expected	As expected	As expected	As expected	As expected	As expected	As expected	As expected	As expected	As expected	As expected	As expected	As expected	As expected	As expected	As expected	As expected	As expected	As expected	As expected	As expected	As expected	As expected	As expected	As expected	As expected	As expected	As expected	As expected	As expected	As expected	As expected	As expected	As expected	As expected	As expected	As expected	As expected	As expected	As expected	As expected	As expected
30327109	Enrichment	C57BL/6NTac	f	double (Enrichment)	2014-12-30 06:00:00	As expected	As expected	As expected	As expected	As expected	As expected	As expected	As expected	As expected	As expected	As expected	As expected	As expected	As expected	As expected	As expected	As expected	As expected	As expected	As expected	As expected	As expected	As expected	As expected	As expected	As expected	As expected	As expected	As expected	As expected	As expected	As expected	As expected	As expected	As expected	As expected	As expected	As expected	As expected	As expected	As expected	As expected	As expected	As expected
30327110	Enrichment	C57BL/6NTac	f	double (Enrichment)	2014-12-30 06:00:00	As expected	As expected	As expected	As expected	As expected	As expected	As expected	As expected	As expected	As expected	As expected	As expected	As expected	As expected	As expected	As expected	As expected	As expected	As expected	As expected	As expected	As expected	As expected	As expected	As expected	As expected	As expected	As expected	As expected	As expected	As expected	As expected	As expected	As expected	As expected	As expected	As expected	As expected	As expected	As expected	As expected	As expected	As expected	As expected
30328485	Enrichment	DBA/2NCrl	m	con (Enrichment)	2015-01-13 06:00:00	As expected	As expected	As expected	As expected	As expected	As expected	As expected	As expected	As expected	As expected	As expected	As expected	As expected	As expected	As expected	As expected	As expected	As expected	As expected	As expected	As expected	As expected	As expected	As expected	As expected	As expected	As expected	As expected	As expected	As expected	As expected	As expected	As expected	As expected	As expected	As expected	As expected	As expected	As expected	As expected	As expected	As expected	As expected	As expected
30328486	Enrichment	DBA/2NCrl	m	con (Enrichment)	2015-01-13 06:00:00	As expected	As expected	As expected	As expected	As expected	As expected	As expected	As expected	As expected	As expected	As expected	As expected	As expected	As expected	As expected	As expected	As expected	As expected	As expected	As expected	As expected	As expected	As expected	As expected	As expected	As expected	As expected	As expected	As expected	As expected	As expected	As expected	As expected	As expected	As expected	As expected	As expected	As expected	As expected	As expected	As expected	As expected	As expected	As expected
30328487	Enrichment	DBA/2NCrl	m	con (Enrichment)	2015-01-13 06:00:00	As expected	As expected	As expected	As expected	As expected	As expected	As expected	As expected	As expected	As expected	As expected	As expected	As expected	As expected	As expected	As expected	As expected	As expected	As expected	As expected	As expected	As expected	As expected	As expected	As expected	As expected	As expected	As expected	As expected	As expected	As expected	As expected	As expected	As expected	As expected	As expected	As expected	As expected	As expected	As expected	As expected	As expected	As expected	As expected
30328488	Enrichment	DBA/2NCrl	m	con (Enrichment)	2015-01-13 06:00:00	As expected	As expected	As expected	As expected	As expected	As expected	As expected	As expected	As expected	As expected	As expected	As expected	As expected	As expected	As expected	As expected	As expected	As expected	As expected	As expected	As expected	As expected	As expected	As expected	As expected	As expected	As expected	As expected	As expected	As expected	As expected	As expected	As expected	As expected	As expected	As expected	As expected	As expected	As expected	As expected	As expected	As expected	As expected	As expected
30328489	Enrichment	DBA/2NCrl	m	con (Enrichment)	2015-01-13 06:00:00	As expected	As expected	As expected	As expected	As expected	As expected	As expected	As expected	As expected	As expected	As expected	As expected	As expected	As expected	As expected	As expected	As expected	As expected	As expected	As expected	As expected	As expected	As expected	As expected	As expected	As expected	As expected	As expected	As expected	As expected	As expected	As expected	As expected	As expected	As expected	As expected	As expected	As expected	As expected	As expected	As expected	As expected	As expected	As expected
30328490	Enrichment	DBA/2NCrl	m	con (Enrichment)	2015-01-13 06:00:00	As expected	As expected	As expected	As expected	As expected	As expected	As expected	As expected	As expected	As expected	As expected	As expected	As expected	As expected	As expected	As expected	As expected	As expected	As expected	As expected	As expected	As expected	As expected	As expected	As expected	As expected	As expected	As expected	As expected	As expected	As expected	As expected	As expected	As expected	As expected	As expected	As expected	As expected	As expected	As expected	As expected	As expected	As expected	As expected
30328491	Enrichment	DBA/2NCrl	m	con (Enrichment)	2015-01-13 06:00:00	As expected	As expected	As expected	As expected	As expected	As expected	As expected	As expected	As expected	As expected	As expected	As expected	As expected	As expected	As expected	As expected	As expected	As expected	As expected	As expected	As expected	As expected	As expected	As expected	As expected	As expected	As expected	As expected	As expected	As expected	As expected	As expected	As expected	As expected	As expected	As expected	As expected	As expected	As expected	As expected	As expected	As expected	As expected	As expected
30328492	Enrichment	DBA/2NCrl	m	con (Enrichment)	2015-01-13 06:00:00	As expected	As expected	As expected	As expected	As expected	As expected	As expected	As expected	As expected	As expected	As expected	As expected	As expected	As expected	As expected	As expected	As expected	As expected	As expected	As expected	As expected	As expected	As expected	As expected	As expected	As expected	As expected	As expected	As expected	As expected	As expected	As expected	As expected	As expected	As expected	As expected	As expected	As expected	As expected	As expected	As expected	As expected	As expected	As expected
30328493	Enrichment	DBA/2NCrl	m	con (Enrichment)	2015-01-13 06:00:00	As expected	As expected	As expected	As expected	As expected	As expected	As expected	As expected	As expected	As expected	As expected	As expected	As expected	As expected	As expected	As expected	As expected	As expected	As expected	As expected	As expected	As expected	As expected	As expected	As expected	As expected	As expected	As expected	As expected	As expected	As expected	As expected	As expected	As expected	As expected	As expected	As expected	As expected	As expected	As expected	As expected	As expected	As expected	As expected
30328494	Enrichment	DBA/2NCrl	m	con (Enrichment)	2015-01-13 06:00:00	As expected	As expected	As expected	As expected	As expected	As expected	As expected	As expected	As expected	As expected	As expected	As expected	As expected	As expected	As expected	As expected	As expected	As expected	As expected	As expected	As expected	As expected	As expected	As expected	As expected	As expected	As expected	As expected	As expected	As expected	As expected	As expected	As expected	As expected	As expected	As expected	As expected	As expected	As expected	As expected	As expected	As expected	As expected	As expected
30328495	Enrichment	DBA/2NCrl	m	nest (Enrichment)	2015-01-13 06:00:00	As expected	As expected	As expected	As expected	As expected	As expected	As expected	As expected	As expected	As expected	As expected	As expected	As expected	As expected	As expected	As expected	As expected	As expected	As expected	As expected	As expected	As expected	As expected	As expected	As expected	As expected	As expected	As expected	As expected	As expected	As expected	As expected	As expected	As expected	As expected	As expected	As expected	As expected	As expected	As expected	As expected	As expected	As expected	As expected
30328496	Enrichment	DBA/2NCrl	m	nest (Enrichment)	2015-01-13 06:00:00	As expected	As expected	As expected	As expected	As expected	As expected	As expected	As expected	As expected	As expected	As expected	As expected	As expected	As expected	As expected	As expected	As expected	As expected	As expected	As expected	As expected	As expected	As expected	As expected	As expected	As expected	As expected	As expected	As expected	As expected	As expected	As expected	As expected	As expected	As expected	As expected	As expected	As expected	As expected	As expected	As expected	As expected	As expected	As expected
30328497	Enrichment	DBA/2NCrl	m	nest (Enrichment)	2015-01-13 06:00:00	As expected	As expected	As expected	As expected	As expected	As expected	As expected	As expected	As expected	As expected	As expected	As expected	As expected	As expected	As expected	As expected	As expected	As expected	As expected	As expected	As expected	As expected	As expected	As expected	As expected	As expected	As expected	As expected	As expected	As expected	As expected	As expected	As expected	As expected	As expected	As expected	As expected	As expected	As expected	As expected	As expected	As expected	As expected	As expected
30328498	Enrichment	DBA/2NCrl	m	nest (Enrichment)	2015-01-13 06:00:00	As expected	As expected	As expected	As expected	As expected	As expected	As expected	As expected	As expected	As expected	As expected	As expected	As expected	As expected	As expected	As expected	As expected	As expected	As expected	As expected	As expected	As expected	As expected	As expected	As expected	As expected	As expected	As expected	As expected	As expected	As expected	As expected	As expected	As expected	As expected	As expected	As expected	As expected	As expected	As expected	As expected	As expected	As expected	As expected
30328499	Enrichment	DBA/2NCrl	m	nest (Enrichment)	2015-01-13 06:00:00	As expected	As expected	As expected	As expected	As expected	As expected	As expected	As expected	As expected	As expected	As expected	As expected	As expected	As expected	As expected	As expected	As expected	As expected	As expected	As expected	As expected	As expected	As expected	As expected	As expected	As expected	As expected	As expected	As expected	As expected	As expected	As expected	As expected	As expected	As expected	As expected	As expected	As expected	As expected	As expected	As expected	As expected	As expected	As expected
30328500	Enrichment	DBA/2NCrl	m	nest (Enrichment)	2015-01-13 06:00:00	As expected	As expected	As expected	As expected	As expected	As expected	As expected	As expected	As expected	As expected	As expected	As expected	As expected	As expected	As expected	As expected	As expected	As expected	As expected	As expected	As expected	As expected	As expected	As expected	As expected	As expected	As expected	As expected	As expected	As expected	As expected	As expected	As expected	As expected	As expected	As expected	As expected	As expected	As expected	As expected	As expected	As expected	As expected	As expected
30328501	Enrichment	DBA/2NCrl	m	nest (Enrichment)	2015-01-13 06:00:00	As expected	As expected	As expected	As expected	As expected	As expected	As expected	As expected	As expected	As expected	As expected	As expected	As expected	As expected	As expected	As expected	As expected	As expected	As expected	As expected	As expected	As expected	As expected	As expected	As expected	As expected	As expected	As expected	As expected	As expected	As expected	As expected	As expected	As expected	As expected	As expected	As expected	As expected	As expected	As expected	As expected	As expected	As expected	As expected
30328502	Enrichment	DBA/2NCrl	m	nest (Enrichment)	2015-01-13 06:00:00	As expected	As expected	As expected	As expected	As expected	As expected	As expected	As expected	As expected	As expected	As expected	As expected	As expected	As expected	As expected	As expected	As expected	As expected	As expected	As expected	As expected	As expected	As expected	As expected	As expected	As expected	As expected	As expected	As expected	As expected	As expected	As expected	As expected	As expected	As expected	As expected	As expected	As expected	As expected	As expected	As expected	As expected	As expected	As expected
30328503	Enrichment	DBA/2NCrl	m	nest (Enrichment)	2015-01-13 06:00:00	As expected	As expected	As expected	As expected	As expected	As expected	As expected	As expected	As expected	As expected	As expected	As expected	As expected	As expected	As expected	As expected	As expected	As expected	As expected	As expected	As expected	As expected	As expected	As expected	As expected	As expected	As expected	As expected	As expected	As expected	As expected	As expected	As expected	As expected	As expected	As expected	As expected	As expected	As expected	As expected	As expected	As expected	As expected	As expected
30328504	Enrichment	DBA/2NCrl	m	nest (Enrichment)	2015-01-13 06:00:00	As expected	As expected	As expected	As expected	As expected	As expected	As expected	As expected	As expected	As expected	As expected	As expected	As expected	As expected	As expected	As expected	As expected	As expected	As expected	As expected	As expected	As expected	As expected	As expected	As expected	As expected	As expected	As expected	As expected	As expected	As expected	As expected	As expected	As expected	As expected	As expected	As expected	As expected	As expected	As expected	As expected	As expected	As expected	As expected
30328505	Enrichment	DBA/2NCrl	m	double (Enrichment)	2015-01-13 06:00:00	As expected	As expected	As expected	As expected	As expected	As expected	As expected	As expected	As expected	As expected	As expected	As expected	As expected	As expected	As expected	As expected	As expected	As expected	As expected	As expected	As expected	As expected	As expected	As expected	As expected	As expected	As expected	As expected	As expected	As expected	As expected	As expected	As expected	As expected	As expected	As expected	As expected	As expected	As expected	As expected	As expected	As expected	As expected	As expected
30328506	Enrichment	DBA/2NCrl	m	double (Enrichment)	2015-01-13 06:00:00	As expected	As expected	As expected	As expected	As expected	As expected	As expected	As expected	As expected	As expected	As expected	As expected	As expected	As expected	As expected	As expected	As expected	As expected	As expected	As expected	As expected	As expected	As expected	As expected	As expected	As expected	As expected	As expected	As expected	As expected	As expected	As expected	As expected	As expected	As expected	As expected	As expected	As expected	As expected	As expected	As expected	As expected	As expected	As expected
30328507	Enrichment	DBA/2NCrl	m	double (Enrichment)	2015-01-13 06:00:00	As expected	As expected	As expected	As expected	As expected	As expected	As expected	As expected	As expected	As expected	As expected	As expected	As expected	As expected	As expected	As expected	As expected	As expected	As expected	As expected	As expected	As expected	As expected	As expected	As expected	As expected	As expected	As expected	As expected	As expected	As expected	As expected	As expected	As expected	As expected	As expected	As expected	As expected	As expected	As expected	As expected	As expected	As expected	As expected
30328508	Enrichment	DBA/2NCrl	m	double (Enrichment)	2015-01-13 06:00:00	As expected	As expected	As expected	As expected	As expected	As expected	As expected	As expected	As expected	As expected	As expected	As expected	As expected	As expected	As expected	As expected	As expected	As expected	As expected	As expected	As expected	As expected	As expected	As expected	As expected	As expected	As expected	As expected	As expected	As expected	As expected	As expected	As expected	As expected	As expected	As expected	As expected	As expected	As expected	As expected	As expected	As expected	As expected	As expected
30328509	Enrichment	DBA/2NCrl	m	double (Enrichment)	2015-01-13 06:00:00	As expected	As expected	As expected	As expected	As expected	As expected	As expected	As expected	As expected	As expected	As expected	As expected	As expected	As expected	As expected	As expected	As expected	As expected	As expected	As expected	As expected	As expected	As expected	As expected	As expected	As expected	As expected	As expected	As expected	As expected	As expected	As expected	As expected	As expected	As expected	As expected	As expected	As expected	As expected	As expected	As expected	As expected	As expected	As expected
30328510	Enrichment	DBA/2NCrl	m	double (Enrichment)	2015-01-13 06:00:00	As expected	As expected	As expected	As expected	As expected	As expected	As expected	As expected	As expected	As expected	As expected	As expected	As expected	As expected	As expected	As expected	As expected	As expected	As expected	As expected	As expected	As expected	As expected	As expected	As expected	As expected	As expected	As expected	As expected	As expected	As expected	As expected	As expected	As expected	As expected	As expected	As expected	As expected	As expected	As expected	As expected	As expected	As expected	As expected
30328511	Enrichment	DBA/2NCrl	m	double (Enrichment)	2015-01-13 06:00:00	As expected	As expected	As expected	As expected	As expected	As expected	As expected	As expected	As expected	As expected	As expected	As expected	As expected	As expected	As expected	As expected	As expected	As expected	As expected	As expected	As expected	As expected	As expected	As expected	As expected	As expected	As expected	As expected	As expected	As expected	As expected	As expected	As expected	As expected	As expected	As expected	As expected	As expected	As expected	As expected	As expected	As expected	As expected	As expected
30328512	Enrichment	DBA/2NCrl	m	double (Enrichment)	2015-01-13 06:00:00	As expected	As expected	As expected	As expected	As expected	As expected	As expected	As expected	As expected	As expected	As expected	As expected	As expected	As expected	As expected	As expected	As expected	As expected	As expected	As expected	As expected	As expected	As expected	As expected	As expected	As expected	As expected	As expected	As expected	As expected	As expected	As expected	As expected	As expected	As expected	As expected	As expected	As expected	As expected	As expected	As expected	As expected	As expected	As expected
30328513	Enrichment	DBA/2NCrl	m	double (Enrichment)	2015-01-13 06:00:00	As expected	As expected	As expected	As expected	As expected	As expected	As expected	As expected	As expected	As expected	As expected	As expected	As expected	As expected	As expected	As expected	As expected	As expected	As expected	As expected	As expected	As expected	As expected	As expected	As expected	As expected	As expected	As expected	As expected	As expected	As expected	As expected	As expected	As expected	As expected	As expected	As expected	As expected	As expected	As expected	As expected	As expected	As expected	As expected
30328514	Enrichment	DBA/2NCrl	m	double (Enrichment)	2015-01-13 06:00:00	As expected	As expected	As expected	As expected	As expected	As expected	As expected	As expected	As expected	As expected	As expected	As expected	As expected	As expected	As expected	As expected	As expected	As expected	As expected	As expected	As expected	As expected	As expected	As expected	As expected	As expected	As expected	As expected	As expected	As expected	As expected	As expected	As expected	As expected	As expected	As expected	As expected	As expected	As expected	As expected	As expected	As expected	As expected	As expected
30328515	Enrichment	DBA/2NCrl	f	con (Enrichment)	2015-01-13 06:00:00	As expected	As expected	As expected	As expected	As expected	As expected	As expected	As expected	As expected	As expected	As expected	As expected	As expected	As expected	As expected	As expected	As expected	As expected	As expected	As expected	As expected	As expected	As expected	As expected	As expected	As expected	As expected	As expected	As expected	As expected	As expected	As expected	As expected	As expected	As expected	As expected	As expected	As expected	As expected	As expected	As expected	As expected	As expected	As expected
30328516	Enrichment	DBA/2NCrl	f	con (Enrichment)	2015-01-13 06:00:00	As expected	As expected	As expected	As expected	As expected	As expected	As expected	As expected	As expected	As expected	As expected	As expected	As expected	As expected	As expected	As expected	As expected	As expected	As expected	As expected	As expected	As expected	As expected	As expected	As expected	As expected	As expected	As expected	As expected	As expected	As expected	As expected	As expected	As expected	As expected	As expected	As expected	As expected	As expected	As expected	As expected	As expected	As expected	As expected
30328517	Enrichment	DBA/2NCrl	f	con (Enrichment)	2015-01-13 06:00:00	As expected	As expected	As expected	As expected	As expected	As expected	As expected	As expected	As expected	As expected	As expected	As expected	As expected	As expected	As expected	As expected	As expected	As expected	As expected	As expected	As expected	As expected	As expected	As expected	As expected	As expected	As expected	As expected	As expected	As expected	As expected	As expected	As expected	As expected	As expected	As expected	As expected	As expected	As expected	As expected	As expected	As expected	As expected	As expected
30328518	Enrichment	DBA/2NCrl	f	con (Enrichment)	2015-01-13 06:00:00	As expected	As expected	As expected	As expected	As expected	As expected	As expected	As expected	As expected	As expected	As expected	As expected	As expected	As expected	As expected	As expected	As expected	As expected	As expected	As expected	As expected	As expected	As expected	As expected	As expected	As expected	As expected	As expected	As expected	As expected	As expected	As expected	As expected	As expected	As expected	As expected	As expected	As expected	As expected	As expected	As expected	As expected	As expected	As expected
30328519	Enrichment	DBA/2NCrl	f	con (Enrichment)	2015-01-13 06:00:00	As expected	As expected	As expected	As expected	As expected	As expected	As expected	As expected	As expected	As expected	As expected	As expected	As expected	As expected	As expected	As expected	As expected	As expected	As expected	As expected	As expected	As expected	As expected	As expected	As expected	As expected	As expected	As expected	As expected	As expected	As expected	As expected	As expected	As expected	As expected	As expected	As expected	As expected	As expected	As expected	As expected	As expected	As expected	As expected
30328520	Enrichment	DBA/2NCrl	f	con (Enrichment)	2015-01-13 06:00:00	As expected	As expected	As expected	As expected	As expected	As expected	As expected	As expected	As expected	As expected	As expected	As expected	As expected	As expected	As expected	As expected	As expected	As expected	As expected	As expected	As expected	As expected	As expected	As expected	As expected	As expected	As expected	As expected	As expected	As expected	As expected	As expected	As expected	As expected	As expected	As expected	As expected	As expected	As expected	As expected	As expected	As expected	As expected	As expected
30328521	Enrichment	DBA/2NCrl	f	con (Enrichment)	2015-01-13 06:00:00	As expected	As expected	As expected	As expected	As expected	As expected	As expected	As expected	As expected	As expected	As expected	As expected	As expected	As expected	As expected	As expected	As expected	As expected	As expected	As expected	As expected	As expected	As expected	As expected	As expected	As expected	As expected	As expected	As expected	As expected	As expected	As expected	As expected	As expected	As expected	As expected	As expected	As expected	As expected	As expected	As expected	As expected	As expected	As expected
30328522	Enrichment	DBA/2NCrl	f	con (Enrichment)	2015-01-13 06:00:00	As expected	As expected	As expected	As expected	As expected	As expected	As expected	As expected	As expected	As expected	As expected	As expected	As expected	As expected	As expected	As expected	As expected	As expected	As expected	As expected	As expected	As expected	As expected	As expected	As expected	As expected	As expected	As expected	As expected	As expected	As expected	As expected	As expected	As expected	As expected	As expected	As expected	As expected	As expected	As expected	As expected	As expected	As expected	As expected
30328523	Enrichment	DBA/2NCrl	f	con (Enrichment)	2015-01-13 06:00:00	As expected	As expected	As expected	As expected	As expected	As expected	As expected	As expected	As expected	As expected	As expected	As expected	As expected	As expected	As expected	As expected	As expected	As expected	As expected	As expected	As expected	As expected	As expected	As expected	As expected	As expected	As expected	As expected	As expected	As expected	As expected	As expected	As expected	As expected	As expected	As expected	As expected	As expected	As expected	As expected	As expected	As expected	As expected	As expected
30328524	Enrichment	DBA/2NCrl	f	con (Enrichment)	2015-01-13 06:00:00	As expected	As expected	As expected	As expected	As expected	As expected	As expected	As expected	As expected	As expected	As expected	As expected	As expected	As expected	As expected	As expected	As expected	As expected	As expected	As expected	As expected	As expected	As expected	As expected	As expected	As expected	As expected	As expected	As expected	As expected	As expected	As expected	As expected	As expected	As expected	As expected	As expected	As expected	As expected	As expected	As expected	As expected	As expected	As expected
30328525	Enrichment	DBA/2NCrl	f	nest (Enrichment)	2015-01-13 06:00:00	As expected	As expected	As expected	As expected	As expected	As expected	As expected	As expected	As expected	As expected	As expected	As expected	As expected	As expected	As expected	As expected	As expected	As expected	As expected	As expected	As expected	As expected	As expected	As expected	As expected	As expected	As expected	As expected	As expected	As expected	As expected	As expected	As expected	As expected	As expected	As expected	As expected	As expected	As expected	As expected	As expected	As expected	As expected	As expected
30328526	Enrichment	DBA/2NCrl	f	nest (Enrichment)	2015-01-13 06:00:00	As expected	As expected	As expected	As expected	As expected	As expected	As expected	As expected	As expected	As expected	As expected	As expected	As expected	As expected	As expected	As expected	As expected	As expected	As expected	As expected	As expected	As expected	As expected	As expected	As expected	As expected	As expected	As expected	As expected	As expected	As expected	As expected	As expected	As expected	As expected	As expected	As expected	As expected	As expected	As expected	As expected	As expected	As expected	As expected
30328528	Enrichment	DBA/2NCrl	f	nest (Enrichment)	2015-01-13 06:00:00	As expected	As expected	As expected	As expected	As expected	As expected	As expected	As expected	As expected	As expected	As expected	As expected	As expected	As expected	As expected	As expected	As expected	As expected	As expected	As expected	As expected	As expected	As expected	As expected	As expected	As expected	As expected	As expected	As expected	As expected	As expected	As expected	As expected	As expected	As expected	As expected	As expected	As expected	As expected	As expected	As expected	As expected	As expected	As expected
30328529	Enrichment	DBA/2NCrl	f	nest (Enrichment)	2015-01-13 06:00:00	As expected	As expected	As expected	As expected	As expected	As expected	As expected	As expected	As expected	As expected	As expected	As expected	As expected	As expected	As expected	As expected	As expected	As expected	As expected	As expected	As expected	As expected	As expected	As expected	As expected	As expected	As expected	As expected	As expected	As expected	As expected	As expected	As expected	As expected	As expected	As expected	As expected	As expected	As expected	As expected	As expected	As expected	As expected	As expected
30328530	Enrichment	DBA/2NCrl	f	nest (Enrichment)	2015-01-13 06:00:00	As expected	As expected	As expected	As expected	As expected	As expected	As expected	As expected	As expected	As expected	As expected	As expected	As expected	As expected	As expected	As expected	As expected	As expected	As expected	As expected	As expected	As expected	As expected	As expected	As expected	As expected	As expected	As expected	As expected	As expected	As expected	As expected	As expected	As expected	As expected	As expected	As expected	As expected	As expected	As expected	As expected	As expected	As expected	As expected
30328531	Enrichment	DBA/2NCrl	f	nest (Enrichment)	2015-01-13 06:00:00	As expected	As expected	As expected	As expected	As expected	As expected	As expected	As expected	As expected	As expected	As expected	As expected	As expected	As expected	As expected	As expected	As expected	As expected	As expected	As expected	As expected	As expected	As expected	As expected	As expected	As expected	As expected	As expected	As expected	As expected	As expected	As expected	As expected	As expected	As expected	As expected	As expected	As expected	As expected	As expected	As expected	As expected	As expected	As expected
30328532	Enrichment	DBA/2NCrl	f	nest (Enrichment)	2015-01-13 06:00:00	As expected	As expected	As expected	As expected	As expected	As expected	As expected	As expected	As expected	As expected	As expected	As expected	As expected	As expected	As expected	As expected	As expected	As expected	As expected	As expected	As expected	As expected	As expected	As expected	As expected	As expected	As expected	As expected	As expected	As expected	As expected	As expected	As expected	As expected	As expected	As expected	As expected	As expected	As expected	As expected	As expected	As expected	As expected	As expected
30328533	Enrichment	DBA/2NCrl	f	nest (Enrichment)	2015-01-13 06:00:00	As expected	As expected	As expected	As expected	As expected	As expected	As expected	As expected	As expected	As expected	As expected	As expected	As expected	As expected	As expected	As expected	As expected	As expected	As expected	As expected	As expected	As expected	As expected	As expected	As expected	As expected	As expected	As expected	As expected	As expected	As expected	As expected	As expected	As expected	As expected	As expected	As expected	As expected	As expected	As expected	As expected	As expected	As expected	As expected
30328534	Enrichment	DBA/2NCrl	f	nest (Enrichment)	2015-01-13 06:00:00	As expected	As expected	As expected	As expected	As expected	As expected	As expected	As expected	As expected	As expected	As expected	As expected	As expected	As expected	As expected	As expected	As expected	As expected	As expected	As expected	As expected	As expected	As expected	As expected	As expected	As expected	As expected	As expected	As expected	As expected	As expected	As expected	As expected	As expected	As expected	As expected	As expected	As expected	As expected	As expected	As expected	As expected	As expected	As expected
30328535	Enrichment	DBA/2NCrl	f	double (Enrichment)	2015-01-13 06:00:00	As expected	As expected	As expected	As expected	As expected	As expected	As expected	As expected	As expected	As expected	As expected	As expected	As expected	As expected	As expected	As expected	As expected	As expected	As expected	As expected	As expected	As expected	As expected	As expected	As expected	As expected	As expected	As expected	As expected	As expected	As expected	As expected	As expected	As expected	As expected	As expected	As expected	As expected	As expected	As expected	As expected	As expected	As expected	As expected
30328536	Enrichment	DBA/2NCrl	f	double (Enrichment)	2015-01-13 06:00:00	As expected	As expected	As expected	As expected	As expected	As expected	As expected	As expected	As expected	As expected	As expected	As expected	As expected	As expected	As expected	As expected	As expected	As expected	As expected	As expected	As expected	As expected	As expected	As expected	As expected	As expected	As expected	As expected	As expected	As expected	As expected	As expected	As expected	As expected	As expected	As expected	As expected	As expected	As expected	As expected	As expected	As expected	As expected	As expected
30328537	Enrichment	DBA/2NCrl	f	double (Enrichment)	2015-01-13 06:00:00	As expected	As expected	As expected	As expected	As expected	As expected	As expected	As expected	As expected	As expected	As expected	As expected	As expected	As expected	As expected	As expected	As expected	As expected	As expected	As expected	As expected	As expected	As expected	As expected	As expected	As expected	As expected	As expected	As expected	As expected	As expected	As expected	As expected	As expected	As expected	As expected	As expected	As expected	As expected	As expected	As expected	As expected	As expected	As expected
30328538	Enrichment	DBA/2NCrl	f	double (Enrichment)	2015-01-13 06:00:00	As expected	As expected	As expected	As expected	As expected	As expected	As expected	As expected	As expected	As expected	As expected	As expected	As expected	As expected	As expected	As expected	As expected	As expected	As expected	As expected	As expected	As expected	As expected	As expected	As expected	As expected	As expected	As expected	As expected	As expected	As expected	As expected	As expected	As expected	As expected	As expected	As expected	As expected	As expected	As expected	As expected	As expected	As expected	As expected
30328539	Enrichment	DBA/2NCrl	f	double (Enrichment)	2015-01-13 06:00:00	As expected	As expected	As expected	As expected	As expected	As expected	As expected	As expected	As expected	As expected	As expected	As expected	As expected	As expected	As expected	As expected	As expected	As expected	As expected	As expected	As expected	As expected	As expected	As expected	As expected	As expected	As expected	As expected	As expected	As expected	As expected	As expected	As expected	As expected	As expected	As expected	As expected	As expected	As expected	As expected	As expected	As expected	As expected	As expected
30328540	Enrichment	DBA/2NCrl	f	double (Enrichment)	2015-01-13 06:00:00	As expected	As expected	As expected	As expected	As expected	As expected	As expected	As expected	As expected	As expected	As expected	As expected	As expected	As expected	As expected	As expected	As expected	As expected	As expected	As expected	As expected	As expected	As expected	As expected	As expected	As expected	As expected	As expected	As expected	As expected	As expected	As expected	As expected	As expected	As expected	As expected	As expected	As expected	As expected	As expected	As expected	As expected	As expected	As expected
30328541	Enrichment	DBA/2NCrl	f	double (Enrichment)	2015-01-13 06:00:00	As expected	As expected	As expected	As expected	As expected	As expected	As expected	As expected	As expected	As expected	As expected	As expected	As expected	As expected	As expected	As expected	As expected	As expected	As expected	As expected	As expected	As expected	As expected	As expected	As expected	As expected	As expected	As expected	As expected	As expected	As expected	As expected	As expected	As expected	As expected	As expected	As expected	As expected	As expected	As expected	As expected	As expected	As expected	As expected
30328542	Enrichment	DBA/2NCrl	f	double (Enrichment)	2015-01-13 06:00:00	As expected	As expected	As expected	As expected	As expected	As expected	As expected	As expected	As expected	As expected	As expected	As expected	As expected	As expected	As expected	As expected	As expected	As expected	As expected	As expected	As expected	As expected	As expected	As expected	As expected	As expected	As expected	As expected	As expected	As expected	As expected	As expected	As expected	As expected	As expected	As expected	As expected	As expected	As expected	As expected	As expected	As expected	As expected	As expected
30328543	Enrichment	DBA/2NCrl	f	double (Enrichment)	2015-01-13 06:00:00	As expected	As expected	As expected	As expected	As expected	As expected	As expected	As expected	As expected	As expected	As expected	As expected	As expected	As expected	As expected	As expected	As expected	As expected	As expected	As expected	As expected	As expected	As expected	As expected	As expected	As expected	As expected	As expected	As expected	As expected	As expected	As expected	As expected	As expected	As expected	As expected	As expected	As expected	As expected	As expected	As expected	As expected	As expected	As expected
30328544	Enrichment	DBA/2NCrl	f	double (Enrichment)	2015-01-13 06:00:00	As expected	As expected	As expected	As expected	As expected	As expected	As expected	As expected	As expected	As expected	As expected	As expected	As expected	As expected	As expected	As expected	As expected	As expected	As expected	As expected	As expected	As expected	As expected	As expected	As expected	As expected	As expected	As expected	As expected	As expected	As expected	As expected	As expected	As expected	As expected	As expected	As expected	As expected	As expected	As expected	As expected	As expected	As expected	As expected
30328882	Enrichment	DBA/2NCrl	f	nest (Enrichment)	2015-01-13 06:00:00	As expected	As expected	As expected	As expected	As expected	As expected	As expected	As expected	As expected	As expected	As expected	As expected	As expected	As expected	As expected	As expected	As expected	As expected	As expected	As expected	As expected	As expected	As expected	As expected	As expected	As expected	As expected	As expected	As expected	As expected	As expected	As expected	As expected	As expected	As expected	As expected	As expected	As expected	As expected	As expected	As expected	As expected	As expected	As expected
[truncated: 21 more columns]

## Sheet: status_codes
setting_value_text	setting_description
_bLOQ_	(ESLIM_PARAMSC_009 & IMPC_PARAMSC_009): Measured value is below the lower limit of quantitation of the assay
_AUL_	(ESLIM_PARAMSC_008 & IMPC_PARAMSC_008): Measured value is above the upper limit of quantitation of the assay
_PNM-EQ_	(ESLIM_PARAMSC_001 & IMPC_PARAMSC_001): Parameter not measured - Equipment Failed
_PNM-EI_	IMPC_PARAMSC_014: Parameter not measured - Equipment Incompatible
_PNM-SL_	(ESLIM_PARAMSC_002 & IMPC_PARAMSC_002): Parameter not measured - Sample lost
_PNM-IS_	(ESLIM_PARAMSC_003 & IMPC_PARAMSC_003): Parameter not measured - Insufficient Sample
_PNR-WI_	(ESLIM_PARAMSC_004 & IMPC_PARAMSC_004): Parameter not recorded - Welfare Issue
_PNM-NIS_	(ESLIM_PARAMSC_007 & IMPC_PARAMSC_007): Parameter not measured - not in SOP
_PNM-PQF_	(IMPC_PARAMSC_010): Parameter not measured - parameter QC failed
_PNM-LNRY_	(IMPC_PARAMSC_011): Parameter not measured - LIMS not ready yet (LIMS is undergoing updates and is unable to collect the data, for the moment; e.g. manage mandatory parameters added to procedure after experiment performed but before data exported)
_PNM-UM_	(IMPC_PARAMSC_013): Parameter not measured - uncooperative mouse (e.g. mouse woke up from narcosis too early so ABR could not be fully examined)
_PNM-SF_	(IMPC_PARAMSC_012): Parameter not measured - Software failure
_PNM-S_	IMPC_PARAMSC_005: Parameter not measured - schedule
_SPNM-BV_	(IMPC_PARAMSC_003): single parameter not measured because of a too low blood volume
_PNM-NPEP_	(MausDBinternal_PARAMSC): Parameter not measured - not part of EUMODIC procedure
_REJECTED_	(MausDBinternal_PARAMSC): Rejected value from blood pressure assay
_MNR_	IMPC_PARAMSC_005:Metadata not recorded inadvertently
_PNM-PDRM_	IMPC_PARAMSC_005: Parameter not measured - phenotype or disease rules out measurement of parameter
_PNM-NMSP_	IMPC_PARAMSC_005:no fertility male screen performed
_PNM-NFSP_	IMPC_PARAMSC_005:no fertility female screen performed
