# Supplementary material for: Laboratory mouse housing conditions can be improved using common environmental enrichment without compromising data
Source: PLoS Biol. 2018 Apr 16;16(4):e2005019. doi: 10.1371/journal.pbio.2005019 (PMC5922977; doi:10.1371/journal.pbio.2005019)
Supplement: S1 Data — (ZIP) [file pbio.2005019.s001.zip › S1_Data/P00343_ECG_MS.xlsx]

## Sheet: data
mouse_id	mouse_line	strain	sex	type	date_of_birth	HR	HRV	mean_R_amplitude	mean_SR_amplitude	PQ	PR	QRS	QT	QTc	QTc_dispersion	QT_dispersion	RR	ST
						bpm	bpm	mV	mV	ms	ms	ms	ms	ms	ms	ms	ms	ms
						Heart Rate	Heart Rate Variability	mean R amplitude	mean SR amplitude	PQ	PR	QRS	QT	QTc	QTc dispersion	QT dispersion	RR	ST
						Heart Rate	Heart Rate Variability: Mean of the differences between sequential HRs	The mean R amplitude is the mean amplitude of signal measured from isoelectric line to peak of QRS	The mean SR amplitude is the mean amplitude of signal measured from the signal minimum line to peak of QRS	Duration of the PQ interval	Duration of the PR interval	Duration of the QRS interval	Duration of the QT interval	Duration of the QTC interval - calculated by dividing the QT interval by the square root of the preceeding RR interval	QTc dispersion is calculated as the rate corrected QT dispersion	QT dispersion is measured as inter-lead variability of QT intervals	Duration of the RR interval	Duration of the ST interval
30304073	Enrichment	C57BL/6NTac	m	con (Enrichment)	2014-04-29 06:00:00	738	2.7	1.38	2.11	19	24	8.8	37.7	41.8	24.3	22	81.3	29.5
30304074	Enrichment	C57BL/6NTac	m	con (Enrichment)	2014-04-29 06:00:00	758	3.5	0.8	1.03	25.2	30.8	10.1	39.4	44.3	20.8	18.5	79.1	29.8
30304075	Enrichment	C57BL/6NTac	m	con (Enrichment)	2014-04-29 06:00:00	770	4.7	0.92	1.48	22.7	29	10.3	37.8	42.8	20.8	18.5	78	28
30304076	Enrichment	C57BL/6NTac	m	con (Enrichment)	2014-04-29 06:00:00	769	6.7	0.63	0.98	23.2	29.8	10.3	36.4	41.3	21.9	19	78	26.7
30304077	Enrichment	C57BL/6NTac	m	con (Enrichment)	2014-04-29 06:00:00	703	31.3	0.22	0.31	25.9	33.1	11.4	45.3	49	30.3	30	85.5	34.4
30304078	Enrichment	C57BL/6NTac	m	con (Enrichment)	2014-04-29 06:00:00	753	6.8	0.59	0.87	18.7	24.6	9.3	39.5	44.3	24.2	21.5	79.7	30.7
30304079	Enrichment	C57BL/6NTac	m	con (Enrichment)	2014-04-29 06:00:00	746	10.6	0.75	1.05	24.1	30.7	10.3	35.9	40.1	23.9	21	80.4	26.1
30304080	Enrichment	C57BL/6NTac	m	con (Enrichment)	2014-04-29 06:00:00	720	10.4	0.6	0.72	20.6	25.1	8.5	36.1	39.6	23.6	21.5	83.3	28.1
30304081	Enrichment	C57BL/6NTac	m	con (Enrichment)	2014-04-29 06:00:00	727	17.9	0.51	0.78	27.4	31.7	7.9	37.8	41.5	24	22	82.6	30.3
30304082	Enrichment	C57BL/6NTac	m	con (Enrichment)	2014-04-29 06:00:00	735	5.3	0.77	0.96	25.8	30.5	8.7	39.6	43.8	17.7	16	81.7	31.4
30304083	Enrichment	C57BL/6NTac	m	nest (Enrichment)	2014-04-29 06:00:00	758	4.6	1.01	1.31	25	30.4	9.7	41.1	46.2	20.6	18.5	79.1	32
30304084	Enrichment	C57BL/6NTac	m	nest (Enrichment)	2014-04-29 06:00:00	760	4.5	1.02	1.37	25.6	31.4	10.2	33	37.1	16.2	14.5	79	23.4
30304085	Enrichment	C57BL/6NTac	m	nest (Enrichment)	2014-04-29 06:00:00	714	7.9	0.43	0.55	26.9	33	10.9	45.9	50	18.8	17	84.1	35.4
30304086	Enrichment	C57BL/6NTac	m	nest (Enrichment)	2014-04-29 06:00:00	728	19.5	0.8	1.18	23.6	30.6	10.6	38	41.8	26.2	25	82.5	27.9
30304087	Enrichment	C57BL/6NTac	m	nest (Enrichment)	2014-04-29 06:00:00	770	6.1	0.41	0.7	23.9	29.8	9.9	36.3	41.1	27	24	77.9	26.9
30304088	Enrichment	C57BL/6NTac	m	nest (Enrichment)	2014-04-29 06:00:00	729	2.6	0.64	0.97	20.7	25.9	8.9	39.6	43.7	22.2	20	82.3	31.3
30304089	Enrichment	C57BL/6NTac	m	nest (Enrichment)	2014-04-29 06:00:00	726	2.9	0.56	0.81	21.4	26.6	9.1	40.6	44.7	27.5	25	82.6	32.1
30304090	Enrichment	C57BL/6NTac	m	nest (Enrichment)	2014-04-29 06:00:00	740	3.9	0.43	0.61	24.7	30.2	9.3	39.4	43.7	20.6	18.5	81.1	30.6
30304091	Enrichment	C57BL/6NTac	m	nest (Enrichment)	2014-04-29 06:00:00	753	6.9	0.44	0.61	24.7	30.7	10.3	38.6	43.3	22.6	20	79.7	28.9
30304092	Enrichment	C57BL/6NTac	m	nest (Enrichment)	2014-04-29 06:00:00	730	6.3	0.39	0.63	25.5	31.1	9.4	41	45.2	25.5	23.5	82.2	32.1
30304093	Enrichment	C57BL/6NTac	m	double (Enrichment)	2014-04-29 06:00:00	741	2.4	0.68	0.99	24.7	31.2	10	36.9	41	21	19	81	27.4
30304094	Enrichment	C57BL/6NTac	m	double (Enrichment)	2014-04-29 06:00:00	733	5.9	0.7	1	25.4	30.6	10.2	43.5	48.1	23.5	21	81.8	33.7
30304095	Enrichment	C57BL/6NTac	m	double (Enrichment)	2014-04-29 06:00:00	740	5.2	0.5	0.68	21.9	26.6	9.1	39.9	44.4	20.6	18.5	81.1	31.3
30304096	Enrichment	C57BL/6NTac	m	double (Enrichment)	2014-04-29 06:00:00	733	94.2	0.41	0.66	23.6	30.5	10.7	35.4	38.9	26.7	25	82.9	25.2
30304097	Enrichment	C57BL/6NTac	m	double (Enrichment)	2014-04-29 06:00:00	739	9.4	0.65	0.92	24.8	31.3	9.9	38.1	42.3	30.7	27.5	81.2	28.7
30304098	Enrichment	C57BL/6NTac	m	double (Enrichment)	2014-04-29 06:00:00	757	3.4	0.36	0.53	18	23.4	9.3	36.6	41.1	19.1	17	79.3	27.8
30304099	Enrichment	C57BL/6NTac	m	double (Enrichment)	2014-04-29 06:00:00	735	65.3	0.46	0.52	21.9	26.3	9.3	43.3	47.9	25.4	14.5	82.8	34.5
30304100	Enrichment	C57BL/6NTac	m	double (Enrichment)	2014-04-29 06:00:00	759	20.2	0.49	0.57	20.1	25.6	9.9	36.7	41.3	14.8	14	79.1	27.3
30304101	Enrichment	C57BL/6NTac	m	double (Enrichment)	2014-04-29 06:00:00	748	4.6	0.94	1.17	22	28.2	10	38.3	42.7	24.8	22	80.2	28.8
30304102	Enrichment	C57BL/6NTac	m	double (Enrichment)	2014-04-29 06:00:00	778	6.9	0.85	0.83	16.6	21	8.4	33.8	38.4	29.9	26	77.1	25.9
30304103	Enrichment	C57BL/6NTac	f	con (Enrichment)	2014-04-29 06:00:00	773	16.9	1.22	1.86	17.2	23	9.7	37.5	42.5	22.2	19	77.6	28.3
30304104	Enrichment	C57BL/6NTac	f	con (Enrichment)	2014-04-29 06:00:00	751	43.5	1.19	1.67	24.4	31.1	10.7	42.1	46.9	28.1	27.5	80.1	31.9
30304105	Enrichment	C57BL/6NTac	f	con (Enrichment)	2014-04-29 06:00:00	627	49.4	0.6	0.74	22.7	28.1	10.3	47.1	48	27.8	31	96.3	37.3
30304106	Enrichment	C57BL/6NTac	f	con (Enrichment)	2014-04-29 06:00:00	786	19.9	0.95	1.43	22.7	29	10.1	37.8	43.3	22.4	20	76.4	28.2
30304107	Enrichment	C57BL/6NTac	f	con (Enrichment)	2014-04-29 06:00:00	774	19.6	0.76	1.17	23.1	28.6	9.8	37.6	42.7	22.9	21	77.5	28.4
30304108	Enrichment	C57BL/6NTac	f	con (Enrichment)	2014-04-29 06:00:00	722	10.7	0.92	1.32	27.1	33.4	10.9	42.5	46.6	20.8	19	83.1	32.1
30304109	Enrichment	C57BL/6NTac	f	con (Enrichment)	2014-04-29 06:00:00	751	9.9	1.02	1.59	26.4	31.4	9.4	38.7	43.3	20.8	19	79.9	29.8
30304110	Enrichment	C57BL/6NTac	f	con (Enrichment)	2014-04-29 06:00:00	767	31.3	0.76	0.99	21.8	27.4	9.8	38.7	43.7	26.6	23	78.4	29.4
30304111	Enrichment	C57BL/6NTac	f	con (Enrichment)	2014-04-29 06:00:00	762	11.4	0.62	0.76	21.6	26.6	9.3	38.6	43.5	22.3	19.5	78.7	29.8
30304112	Enrichment	C57BL/6NTac	f	con (Enrichment)	2014-04-29 06:00:00	754	32.5	1	1.65	21.8	27	9.1	36.6	41.2	39.4	30.5	79.7	28
30304113	Enrichment	C57BL/6NTac	f	nest (Enrichment)	2014-04-29 06:00:00	748	4.1	0.63	1.07	20.7	25.1	9.4	36.1	40.3	24.1	21.5	80.2	27.2
30304114	Enrichment	C57BL/6NTac	f	nest (Enrichment)	2014-04-29 06:00:00	749	3.7	1.18	1.58	23.9	29.4	9.3	39.2	43.8	22.8	20.5	80.1	30.4
30304115	Enrichment	C57BL/6NTac	f	nest (Enrichment)	2014-04-29 06:00:00	770	5	0.84	1.22	19.9	25	9.4	37.2	42.1	24.5	21.5	77.9	28.3
30304116	Enrichment	C57BL/6NTac	f	nest (Enrichment)	2014-04-29 06:00:00	748	21.1	1.1	1.53	24.1	30.4	9.9	44.9	50	8.9	9	80.3	35.5
30304117	Enrichment	C57BL/6NTac	f	nest (Enrichment)	2014-04-29 06:00:00	774	7.9	0.43	0.64	12.5	18.4	9.4	38.3	43.5	19.8	17	77.6	29.4
30304118	Enrichment	C57BL/6NTac	f	nest (Enrichment)	2014-04-29 06:00:00	770	5.9	0.75	0.93	22.9	28.3	9.7	36.2	41	27.3	24	77.9	27
30304119	Enrichment	C57BL/6NTac	f	nest (Enrichment)	2014-04-29 06:00:00	778	3.3	1.65	1.93	16	21.4	9.9	39.7	45.2	18.2	16	77.1	30.3
30304120	Enrichment	C57BL/6NTac	f	nest (Enrichment)	2014-04-29 06:00:00	770	26.8	0.66	0.93	21.2	25.6	8.3	34.4	39	25.1	21.5	78	26.6
30304121	Enrichment	C57BL/6NTac	f	nest (Enrichment)	2014-04-29 06:00:00	700	13.8	0.54	0.85	23.8	31.1	11	41.1	44.4	27.8	26.5	85.8	30.6
30304122	Enrichment	C57BL/6NTac	f	nest (Enrichment)	2014-04-29 06:00:00	670	29.3	0.42	0.81	21.2	28.5	10.7	43.1	45.5	28	27.5	89.7	32.9
30304123	Enrichment	C57BL/6NTac	f	double (Enrichment)	2014-04-29 06:00:00	662	197	0.41	0.95	18.4	26.2	11.3	54.8	55.1	61.8	84.5	103	44
30304124	Enrichment	C57BL/6NTac	f	double (Enrichment)	2014-04-29 06:00:00	690	26.2	1	1.27	18.5	24.5	10.7	45.8	49.2	21.6	21.5	87.1	35.6
30304125	Enrichment	C57BL/6NTac	f	double (Enrichment)	2014-04-29 06:00:00	764	4.6	0.25	0.39	16.6	23.3	10	36.2	40.9	29.4	26	78.6	26.7
30304126	Enrichment	C57BL/6NTac	f	double (Enrichment)	2014-04-29 06:00:00	750	8.9	0.11	0.17	21.6	27.1	9.4	38.3	42.8	27.8	25	80	29.4
30304127	Enrichment	C57BL/6NTac	f	double (Enrichment)	2014-04-29 06:00:00	742	103.6	0.5	0.93	21.8	26.2	8.4	44.2	48.9	62.1	55	83.6	36.3
30304128	Enrichment	C57BL/6NTac	f	double (Enrichment)	2014-04-29 06:00:00	737	11.9	0.61	0.73	19.9	23.9	8.1	37.7	41.7	30.5	28	81.4	30
30304129	Enrichment	C57BL/6NTac	f	double (Enrichment)	2014-04-29 06:00:00	537	192.1	0.48	0.5	31.2	39.9	14.5	61.3	57.8	56.2	31.5	118.4	47.3
30304130	Enrichment	C57BL/6NTac	f	double (Enrichment)	2014-04-29 06:00:00	527	217	1.2	1.53	28.8	40.8	16.4	68.7	61	59.5	86.5	135.9	52.8
30304131	Enrichment	C57BL/6NTac	f	double (Enrichment)	2014-04-29 06:00:00	730	8.1	0.53	0.8	22.3	28.8	10.3	34.7	38.4	32.7	29.5	82.2	25
30304132	Enrichment	C57BL/6NTac	f	double (Enrichment)	2014-04-29 06:00:00	772	2.6	0.98	1.59	22.7	29.1	10.2	37.3	42.3	20.8	18.5	77.8	27.6
30307512	Enrichment	DBA/2NCrl	m	con (Enrichment)	2014-06-03 06:00:00	732	141.3	0.7	1.22	14.3	19.5	10.4	46	50.7	40.3	20.5	83.7	36.1
30307513	Enrichment	DBA/2NCrl	m	con (Enrichment)	2014-06-03 06:00:00	747	5.4	0.8	1.07	11.8	16.4	10.7	40.4	45.1	18.7	16.5	80.3	30.2
30307514	Enrichment	DBA/2NCrl	m	con (Enrichment)	2014-06-03 06:00:00	734	6.9	1.24	1.48	15.9	20.7	9.4	29.6	32.8	23.7	21	81.7	20.7
30307515	Enrichment	DBA/2NCrl	m	con (Enrichment)	2014-06-03 06:00:00	712	11.6	0.49	0.98	18.9	26.3	11.4	41.8	45.5	27.3	25	84.2	30.8
30307516	Enrichment	DBA/2NCrl	m	con (Enrichment)	2014-06-03 06:00:00	726	6	1.85	2.23	12.8	18.6	10.4	40.3	44.4	20.5	18.5	82.6	30.4
30307517	Enrichment	DBA/2NCrl	m	con (Enrichment)	2014-06-03 06:00:00	691	5.7	0.95	0.65	16.8	23.9	13.2	43.6	46.8	20.2	19	86.9	30.9
30307518	Enrichment	DBA/2NCrl	m	con (Enrichment)	2014-06-03 06:00:00	700	11.7	0.71	0.67	20	27.3	12.1	40.4	43.6	30	27.5	85.7	28.8
30307519	Enrichment	DBA/2NCrl	m	con (Enrichment)	2014-06-03 06:00:00	719	7.2	0.81	1.14	13.5	18.5	9.9	39.7	43.5	28.3	26	83.4	30.3
30307520	Enrichment	DBA/2NCrl	m	con (Enrichment)	2014-06-03 06:00:00	733	10.7	0.65	0.38	16.4	22.2	10.9	41.4	45.8	22	19.5	81.9	31
30307521	Enrichment	DBA/2NCrl	m	con (Enrichment)	2014-06-03 06:00:00	712	11	0.62	0.76	15.6	21.5	11.8	39.1	42.6	28.5	26	84.3	27.8
30307522	Enrichment	DBA/2NCrl	m	nest (Enrichment)	2014-06-03 06:00:00	705	198.1	0.91	0.63	15.3	23	13	46.8	50.2	53	34	88.1	34.3
30307523	Enrichment	DBA/2NCrl	m	nest (Enrichment)	2014-06-03 06:00:00	685	9.7	0.83	0.96	20.7	28.5	12.7	47.8	51	14	13.5	87.6	35.6
30307524	Enrichment	DBA/2NCrl	m	nest (Enrichment)	2014-06-03 06:00:00	716	7.7	0.83	1.16	13	18.3	9.9	40.6	44.3	25.2	23	83.8	31.2
30307525	Enrichment	DBA/2NCrl	m	nest (Enrichment)	2014-06-03 06:00:00	722	9.7	1.06	0.85	9.4	14.8	12.4	42.5	46.6	17.3	16.5	83.2	30.6
30307526	Enrichment	DBA/2NCrl	m	nest (Enrichment)	2014-06-03 06:00:00	672	44	0.34	0.51	14.9	19.8	9.3	36.8	38.9	31.3	30	89.7	28.1
30307527	Enrichment	DBA/2NCrl	m	nest (Enrichment)	2014-06-03 06:00:00	687	7.8	0.86	0.54	24.1	31.8	13.8	46.3	49.5	31.2	29.5	87.4	32.9
30307528	Enrichment	DBA/2NCrl	m	nest (Enrichment)	2014-06-03 06:00:00	698	5	0.61	0.51	16.1	22.3	11	44.2	47.7	35	32.5	85.9	33.7
30307529	Enrichment	DBA/2NCrl	m	nest (Enrichment)	2014-06-03 06:00:00	703	58.2	0.85	1.38	15.8	20.9	9.2	41.6	45.3	36.1	33.5	86.1	33
30307530	Enrichment	DBA/2NCrl	m	nest (Enrichment)	2014-06-03 06:00:00	732	172.8	0.8	1.17	13.4	18.4	9.7	46.4	50.7	44.7	23	84.5	37.2
30307531	Enrichment	DBA/2NCrl	m	nest (Enrichment)	2014-06-03 06:00:00	698	25.8	0.61	0.58	20.3	28.1	11.9	45.3	48.9	23.3	21	86.1	33.9
30307532	Enrichment	DBA/2NCrl	m	double (Enrichment)	2014-06-03 06:00:00	661	10.2	1.37	1.29	19.6	27.5	13.3	47.7	50.1	21.9	21.5	90.8	34.9
30307533	Enrichment	DBA/2NCrl	m	double (Enrichment)	2014-06-03 06:00:00	728	74.5	0.54	0.77	18.9	25.8	10.6	44.4	48.9	65.3	58.5	84	34.4
30307534	Enrichment	DBA/2NCrl	m	double (Enrichment)	2014-06-03 06:00:00	738	59.7	0.51	0.75	22.2	29	11.3	41.4	46	28.6	21	81.8	30.7
30307535	Enrichment	DBA/2NCrl	m	double (Enrichment)	2014-06-03 06:00:00	615	165.9	0.73	0.68	19.6	28	13.4	48.6	48.4	31.6	40.5	102	35.6
30307536	Enrichment	DBA/2NCrl	m	double (Enrichment)	2014-06-03 06:00:00	701	15.6	0.49	0.69	14.9	19.8	9.3	42.6	46.1	29.7	28	85.6	33.8
30307537	Enrichment	DBA/2NCrl	m	double (Enrichment)	2014-06-03 06:00:00	653	9.6	0.56	0.76	23.6	31.3	11	44.7	46.7	30.1	29	91.9	34.3
30307538	Enrichment	DBA/2NCrl	m	double (Enrichment)	2014-06-03 06:00:00	710	5.2	0.61	0.56	21.4	28.3	10.9	41.7	45.3	27	25	84.5	31.3
30307539	Enrichment	DBA/2NCrl	m	double (Enrichment)	2014-06-03 06:00:00	675	64.3	0.59	1.04	16.3	22.2	9.9	49.8	52.8	61	46.5	90.3	40.4
30307540	Enrichment	DBA/2NCrl	m	double (Enrichment)	2014-06-03 06:00:00	704	8	1.04	1.35	14.6	19.3	9.2	39.2	42.5	31.5	29	85.2	30.5
30307541	Enrichment	DBA/2NCrl	m	double (Enrichment)	2014-06-03 06:00:00	782	78	0.29	0.47	14.8	19.7	8.7	37.3	42.3	38.1	33.5	77.5	29.1
30307542	Enrichment	DBA/2NCrl	f	con (Enrichment)	2014-06-03 06:00:00	691	21.5	0.74	1.03	14.4	19.4	10.3	42.6	45.7	31.4	30.5	86.9	32.8
30307543	Enrichment	DBA/2NCrl	f	con (Enrichment)	2014-06-03 06:00:00	772	328	0.67	1	20	28	11.9	44.5	49.7	69	35.5	84.7	33.1
30307544	Enrichment	DBA/2NCrl	f	con (Enrichment)	2014-06-03 06:00:00	698	13.6	0.6	0.77	14.3	20.9	11.6	40.9	44.1	32.9	30.5	86	29.8
30307545	Enrichment	DBA/2NCrl	f	con (Enrichment)	2014-06-03 06:00:00	709	28.4	0.45	0.54	24.3	31.8	11.2	43.8	47.6	22.7	20.5	84.7	33.1
30307546	Enrichment	DBA/2NCrl	f	con (Enrichment)	2014-06-03 06:00:00	632	162.5	0.64	1.18	23	30.1	11.2	47.5	48.4	57	38	97.9	36.8
30307547	Enrichment	DBA/2NCrl	f	con (Enrichment)	2014-06-03 06:00:00	689	12.8	1.05	0.57	17.1	24.7	14.9	45.8	49	20.1	18.5	87.1	31.4
30307548	Enrichment	DBA/2NCrl	f	con (Enrichment)	2014-06-03 06:00:00	649	32.6	0.9	1.04	17.7	25.8	12.4	42.7	44.4	29.6	30.5	92.7	30.8
30307549	Enrichment	DBA/2NCrl	f	con (Enrichment)	2014-06-03 06:00:00	753	259.1	0.32	0.47	18.9	24	9.4	42.8	47.3	43.8	29	83.9	34
30307550	Enrichment	DBA/2NCrl	f	con (Enrichment)	2014-06-03 06:00:00	728	16.9	0.51	0.67	19.1	25.9	10.8	41.5	45.7	28.6	26	82.5	31.2
30307551	Enrichment	DBA/2NCrl	f	con (Enrichment)	2014-06-03 06:00:00	716	152.9	0.53	0.74	18.3	23.1	9	42.1	45.7	53.6	32	86	33.6
30307552	Enrichment	DBA/2NCrl	f	nest (Enrichment)	2014-06-03 06:00:00	638	18.8	0.45	0.56	14.6	23.9	14.6	46.2	47.7	35.1	33.5	94.2	32.2
30307553	Enrichment	DBA/2NCrl	f	nest (Enrichment)	2014-06-03 06:00:00	710	111.6	1.12	1.14	11.9	20	12.9	44	47.9	46.3	34	86.3	31.6
30307554	Enrichment	DBA/2NCrl	f	nest (Enrichment)	2014-06-03 06:00:00	747	13.5	0.46	0.55	12.6	18.6	10.8	35.2	39.3	21.4	18.5	80.4	24.9
30307555	Enrichment	DBA/2NCrl	f	nest (Enrichment)	2014-06-03 06:00:00	703	22.8	0.43	0.49	16.5	23.5	10.9	43.2	46.8	22.9	21	85.5	32.8
30307556	Enrichment	DBA/2NCrl	f	nest (Enrichment)	2014-06-03 06:00:00	635	43.5	0.53	0.35	18.7	26.6	14.4	49	50.2	24.9	29.5	95	35.1
30307557	Enrichment	DBA/2NCrl	f	nest (Enrichment)	2014-06-03 06:00:00	709	10.5	0.58	0.57	18.1	24.4	12.6	40.1	43.6	25.1	23	84.6	28.1
30307558	Enrichment	DBA/2NCrl	f	nest (Enrichment)	2014-06-03 06:00:00	708	108.4	0.7	0.79	22.4	30.2	11.4	45.5	49.1	68.9	64.5	87.2	34.6
30307559	Enrichment	DBA/2NCrl	f	nest (Enrichment)	2014-06-03 06:00:00	722	60.6	0.42	0.83	22	29	11.3	39.8	43.7	56.7	50.5	84	29
30307560	Enrichment	DBA/2NCrl	f	nest (Enrichment)	2014-06-03 06:00:00	710	10.8	0.15	0.23	11.7	17.1	9.8	45	49	24	23	84.5	35.7
30307561	Enrichment	DBA/2NCrl	f	nest (Enrichment)	2014-06-03 06:00:00	673	166.8	0.34	0.47	18.4	25.1	11	45.4	47.6	44.7	34	92.2	34.9
30307562	Enrichment	DBA/2NCrl	f	double (Enrichment)	2014-06-03 06:00:00	703	6	0.74	0.92	16.3	22.9	11.9	40.7	44.1	28	26	85.4	29.4
30307563	Enrichment	DBA/2NCrl	f	double (Enrichment)	2014-06-03 06:00:00	696	92.6	0.48	0.23	16	24.3	12.9	43.5	46.9	51.4	35.5	87.4	31.2
30307564	Enrichment	DBA/2NCrl	f	double (Enrichment)	2014-06-03 06:00:00	706	112.3	0.48	0.71	20.2	27.4	10.7	42	45.5	61.3	38.5	86.5	31.8
30307565	Enrichment	DBA/2NCrl	f	double (Enrichment)	2014-06-03 06:00:00	664	160.1	0.53	0.83	15.6	21.5	9.8	49.4	52.3	100.8	102	98.4	40.1
30307566	Enrichment	DBA/2NCrl	f	double (Enrichment)	2014-06-03 06:00:00	742	10.6	0.36	0.51	23	30.7	11.1	42	46.7	24.2	22	80.9	31.4
30307567	Enrichment	DBA/2NCrl	f	double (Enrichment)	2014-06-03 06:00:00	689	13.7	0.59	0.59	18.8	26.6	12.7	45.3	48.6	29.7	29	87.1	33.1
30307568	Enrichment	DBA/2NCrl	f	double (Enrichment)	2014-06-03 06:00:00	688	107.1	0.4	0.52	16.2	21.2	9.8	45.2	48.3	78	73	90.4	35.8
30307569	Enrichment	DBA/2NCrl	f	double (Enrichment)	2014-06-03 06:00:00	704	13.8	1.11	1.63	17.3	22	9.4	43.7	47.3	29.1	27	85.3	34.8
30307570	Enrichment	DBA/2NCrl	f	double (Enrichment)	2014-06-03 06:00:00	680	206.9	0.26	0.17	14.5	22.5	15.1	49.1	51.6	42.9	38	91.8	34.5
30307571	Enrichment	DBA/2NCrl	f	double (Enrichment)	2014-06-03 06:00:00	713	12.8	1.97	2.07	20.6	27.5	11.9	41.4	45.1	29.1	27.5	84.2	30
30308886	Enrichment	C57BL/6NTac	m	con (Enrichment)	2014-06-17 06:00:00	755	6.8	1.28	1.87	26.6	32	9.7	38.6	43.3	18.4	16.5	79.5	29.4
30308887	Enrichment	C57BL/6NTac	m	con (Enrichment)	2014-06-17 06:00:00	780	6.2	0.72	1.23	19.2	23.7	8.6	36.2	41.3	22.2	19.5	77	28.1
30308888	Enrichment	C57BL/6NTac	m	con (Enrichment)	2014-06-17 06:00:00	749	3	1.33	1.64	23.8	29.7	10.4	41.9	46.8	23.6	21	80.1	32
30308889	Enrichment	C57BL/6NTac	m	con (Enrichment)	2014-06-17 06:00:00	769	4.6	1.3	1.96	21.4	26.1	9.4	37.8	42.8	31.5	28	78	28.9
30308890	Enrichment	C57BL/6NTac	m	con (Enrichment)	2014-06-17 06:00:00	780	3.4	1.47	1.76	25.2	31.4	10.3	36.5	41.6	20	17.5	77	26.8
30308891	Enrichment	C57BL/6NTac	m	con (Enrichment)	2014-06-17 06:00:00	714	13.9	0.6	0.88	26.2	32.4	10.7	44.7	48.7	20	18.5	84	34.4
30308892	Enrichment	C57BL/6NTac	m	con (Enrichment)	2014-06-17 06:00:00	751	14.1	0.45	0.69	22.3	26.5	8.4	35.8	40	30.5	27	79.9	27.9
30308893	Enrichment	C57BL/6NTac	m	con (Enrichment)	2014-06-17 06:00:00	762	2.5	0.95	1.16	24.4	31	10.3	37.6	42.3	22.7	20	78.7	27.8
30308894	Enrichment	C57BL/6NTac	m	con (Enrichment)	2014-06-17 06:00:00	833	320.5	0.96	1.43	22	28.3	10.2	36.8	43.1	55.6	36	77.9	27.1
30308895	Enrichment	C57BL/6NTac	m	con (Enrichment)	2014-06-17 06:00:00	752	11.1	0.65	0.92	19.8	26.4	10.4	36.5	40.8	21.8	19.5	79.8	26.6
30308896	Enrichment	C57BL/6NTac	m	nest (Enrichment)	2014-06-17 06:00:00	755	11.4	0.24	0.33	23.7	29.5	10.1	39.9	44.8	20.7	18.5	79.5	30.3
30308897	Enrichment	C57BL/6NTac	m	nest (Enrichment)	2014-06-17 06:00:00	734	4	0.76	1.02	11.6	17.5	9.7	40.5	44.8	22.9	21	81.8	31.3
30308898	Enrichment	C57BL/6NTac	m	nest (Enrichment)	2014-06-17 06:00:00	700	85.6	0.27	0.34	20.6	25.5	9.4	44.7	48.2	64.6	58.5	88.1	35.8
30308899	Enrichment	C57BL/6NTac	m	nest (Enrichment)	2014-06-17 06:00:00	739	2.1	1.12	1.44	25.8	31.4	9.7	40	44.4	18.2	16.5	81.1	30.9
30308900	Enrichment	C57BL/6NTac	m	nest (Enrichment)	2014-06-17 06:00:00	751	5.7	0.9	1.2	23.3	28.4	9.6	36.7	41	28.6	25.5	79.9	27.6
30308901	Enrichment	C57BL/6NTac	m	nest (Enrichment)	2014-06-17 06:00:00	746	3.9	0.77	0.88	23	29.8	11	36.9	41.2	27.2	24.5	80.4	26.4
30308902	Enrichment	C57BL/6NTac	m	nest (Enrichment)	2014-06-17 06:00:00	722	5.7	0.76	0.93	25.1	30.8	12	39.8	43.6	20.8	19	83.1	28.2
30308903	Enrichment	C57BL/6NTac	m	nest (Enrichment)	2014-06-17 06:00:00	740	6.9	1.12	1.49	27	31.6	9.2	43.6	48.4	16.6	14.5	81.1	34.9
30308904	Enrichment	C57BL/6NTac	m	nest (Enrichment)	2014-06-17 06:00:00	747	45.1	1.19	1.8	24.5	30.2	11.1	37.2	41.5	18.7	15	80.7	26.6
30308905	Enrichment	C57BL/6NTac	m	nest (Enrichment)	2014-06-17 06:00:00	754	2.1	1.43	1.69	18.3	23.5	9.3	42.7	47.8	14.6	13	79.6	33.9
30308906	Enrichment	C57BL/6NTac	m	double (Enrichment)	2014-06-17 06:00:00	752	7.4	0.57	0.96	24.8	30.8	10.2	34.3	38.4	17.5	15.5	79.8	24.6
30308907	Enrichment	C57BL/6NTac	m	double (Enrichment)	2014-06-17 06:00:00	769	3.4	1.05	1.7	19.1	23.8	9.5	36	40.8	23.1	20.5	78	27.1
30308908	Enrichment	C57BL/6NTac	m	double (Enrichment)	2014-06-17 06:00:00	789	6.3	0.85	1.21	19.3	24.6	9.3	39.4	45.2	15	13	76.1	30.6
30308909	Enrichment	C57BL/6NTac	m	double (Enrichment)	2014-06-17 06:00:00	761	4	0.87	1.21	21.7	27.7	9.9	35.6	40.1	21.4	19	78.9	26.2
30308910	Enrichment	C57BL/6NTac	m	double (Enrichment)	2014-06-17 06:00:00	754	3.2	0.79	1.36	26.6	32	11.2	42.8	48	17.4	15.5	79.6	32.1
30308911	Enrichment	C57BL/6NTac	m	double (Enrichment)	2014-06-17 06:00:00	726	2.4	1.24	1.6	22.5	28.4	10.6	41.1	45.3	20.9	19	82.6	31
30308912	Enrichment	C57BL/6NTac	m	double (Enrichment)	2014-06-17 06:00:00	733	8.7	0.89	1.29	25.8	31.6	9.9	40.9	45.2	28.5	26	81.9	31.5
30308913	Enrichment	C57BL/6NTac	m	double (Enrichment)	2014-06-17 06:00:00	758	3.3	1.71	2.06	25.3	31.1	9.8	41.1	46.2	18.7	16.5	79.2	31.8
30308914	Enrichment	C57BL/6NTac	m	double (Enrichment)	2014-06-17 06:00:00	735	1.8	1.47	2.02	26.9	32.4	10.8	39.6	43.8	19.4	17.5	81.6	29.3
30308915	Enrichment	C57BL/6NTac	f	con (Enrichment)	2014-06-17 06:00:00	759	6.4	0.2	0.24	21.3	26.4	10.5	31.4	35.3	20.4	18	79	21.4
30308916	Enrichment	C57BL/6NTac	f	con (Enrichment)	2014-06-17 06:00:00	755	10.4	0.54	0.71	21.8	27.5	9.4	35.9	40.3	20.3	18.5	79.4	27
30308917	Enrichment	C57BL/6NTac	f	con (Enrichment)	2014-06-17 06:00:00	742	11.3	0.4	0.69	21.3	27.3	9.5	38.4	42.7	33.1	29.5	80.9	29.4
30308918	Enrichment	C57BL/6NTac	f	con (Enrichment)	2014-06-17 06:00:00	771	9.6	0.53	0.78	22.5	27	8.2	36.4	41.2	19.4	17	77.8	28.7
30308919	Enrichment	C57BL/6NTac	f	con (Enrichment)	2014-06-17 06:00:00	745	4.9	0.98	1.36	25.7	32.2	10.8	39.6	44.1	19.9	17.5	80.5	29.2
30308920	Enrichment	C57BL/6NTac	f	con (Enrichment)	2014-06-17 06:00:00	765	4	0.43	0.6	24.6	30	9.2	35.9	40.6	18	16	78.4	27.2
30308921	Enrichment	C57BL/6NTac	f	con (Enrichment)	2014-06-17 06:00:00	774	243.1	0.82	1.36	14	21.4	10.6	39.6	44.3	55.7	47.5	84.8	29.5
30308922	Enrichment	C57BL/6NTac	f	con (Enrichment)	2014-06-17 06:00:00	777	124.9	0.68	1.05	20.8	26.5	10.8	36.4	41.1	19.4	19.5	78.7	26.1
30308923	Enrichment	C57BL/6NTac	f	con (Enrichment)	2014-06-17 06:00:00	747	14.2	1.11	1.6	24.6	30.8	10.2	38.4	42.9	21	18.5	80.4	28.8
30308924	Enrichment	C57BL/6NTac	f	con (Enrichment)	2014-06-17 06:00:00	759	5.3	0.43	0.64	26.6	32.1	9.2	36.5	41.1	17.9	16	79.1	27.9
30308925	Enrichment	C57BL/6NTac	f	nest (Enrichment)	2014-06-17 06:00:00	766	5.1	1.58	2.37	26	31.1	8.7	39.6	44.7	20	17.5	78.3	31.4
30308926	Enrichment	C57BL/6NTac	f	nest (Enrichment)	2014-06-17 06:00:00	767	10.8	1.09	1.36	20.1	26.1	9.8	35.9	40.6	27.6	24	78.2	26.6
30308927	Enrichment	C57BL/6NTac	f	nest (Enrichment)	2014-06-17 06:00:00	752	14.3	1.2	1.47	25.1	30.9	10.1	38.3	42.9	21.9	20	79.8	28.7
30308928	Enrichment	C57BL/6NTac	f	nest (Enrichment)	2014-06-17 06:00:00	737	9	1.5	2.1	25.2	30.9	10	39.3	43.5	22.2	20.5	81.5	29.8
30308929	Enrichment	C57BL/6NTac	f	nest (Enrichment)	2014-06-17 06:00:00	762	15.9	1.84	2.3	26.4	31.7	9.5	42.8	48.3	16.3	15.5	78.8	33.8
30308930	Enrichment	C57BL/6NTac	f	nest (Enrichment)	2014-06-17 06:00:00	754	9.8	1.24	1.81	26.7	32.3	9.3	41.4	46.4	23.7	21	79.6	32.6
30308931	Enrichment	C57BL/6NTac	f	nest (Enrichment)	2014-06-17 06:00:00	744	9.7	1.64	2.33	27.1	31.7	8.6	38.2	42.5	21.5	19	80.7	30.1
30308932	Enrichment	C57BL/6NTac	f	nest (Enrichment)	2014-06-17 06:00:00	786	6.8	1.1	1.76	21.4	26.5	8.6	38.5	44.1	23.1	20	76.4	30.4
30308933	Enrichment	C57BL/6NTac	f	nest (Enrichment)	2014-06-17 06:00:00	761	8	1.08	1.69	26	31.2	9.8	37.4	42.2	19.1	17	78.8	28.2
30308934	Enrichment	C57BL/6NTac	f	nest (Enrichment)	2014-06-17 06:00:00	752	11.3	1.36	2.01	23.6	30.3	10.3	38.9	43.5	22.6	20	79.8	29.1
30308935	Enrichment	C57BL/6NTac	f	double (Enrichment)	2014-06-17 06:00:00	753	2.3	0.62	1.13	21.8	27.9	9.8	31.2	35	20.2	18	79.7	21.9
30308936	Enrichment	C57BL/6NTac	f	double (Enrichment)	2014-06-17 06:00:00	744	5.6	1.74	3.39	23.5	28.2	9.1	35.7	39.7	22	19.5	80.7	27
30308937	Enrichment	C57BL/6NTac	f	double (Enrichment)	2014-06-17 06:00:00	745	6.6	1.04	1.14	20.2	25.3	9.5	36.7	40.9	14.4	12.5	80.6	27.7
30308938	Enrichment	C57BL/6NTac	f	double (Enrichment)	2014-06-17 06:00:00	748	5	1.02	1.42	23.7	30.2	11.2	38	42.5	22.9	20.5	80.2	27.4
30308939	Enrichment	C57BL/6NTac	f	double (Enrichment)	2014-06-17 06:00:00	758	2.4	1.65	2.58	25.4	31	9.5	35.3	39.7	20.3	18	79.2	26.3
30308940	Enrichment	C57BL/6NTac	f	double (Enrichment)	2014-06-17 06:00:00	755	5	0.83	1.04	19.9	26.3	11	42.4	47.6	16.4	14.5	79.4	31.9
30308941	Enrichment	C57BL/6NTac	f	double (Enrichment)	2014-06-17 06:00:00	736	12.2	0.19	0.2	21.4	26.4	9.9	40.1	44.4	19.9	18	81.6	30.7
30308942	Enrichment	C57BL/6NTac	f	double (Enrichment)	2014-06-17 06:00:00	746	10.8	0.68	0.95	25	31.2	9.6	39.2	43.7	20.5	18	80.5	30
30308943	Enrichment	C57BL/6NTac	f	double (Enrichment)	2014-06-17 06:00:00	751	4.3	0.66	0.95	24	30.6	10.3	35.6	39.9	23.7	21.5	79.9	25.9
30308944	Enrichment	C57BL/6NTac	f	double (Enrichment)	2014-06-17 06:00:00	757	4.4	1.04	1.51	25.5	31.1	9.7	40.9	46	20.7	18	79.2	31.7
30309725	Enrichment	C57BL/6NTac	m	double (Enrichment)	2014-06-17 06:00:00	731	3.7	0.56	0.77	14.5	20	8.9	39.8	44	21.8	19.5	82.1	31.5
30310359	Enrichment	DBA/2NCrl	m	con (Enrichment)	2014-07-01 06:00:00	716	7.8	0.82	0.82	19.9	28	12.7	40.1	43.9	21.1	19	83.8	28
30310360	Enrichment	DBA/2NCrl	m	con (Enrichment)	2014-07-01 06:00:00	704	14.9	0.71	0.94	20.7	28.4	11.4	44.5	48.2	17.6	16.5	85.3	33.6
30310361	Enrichment	DBA/2NCrl	m	con (Enrichment)	2014-07-01 06:00:00	711	8	1.19	1.59	14.8	20.9	11.7	38.1	41.5	26.5	25	84.4	26.9
30310362	Enrichment	DBA/2NCrl	m	con (Enrichment)	2014-07-01 06:00:00	708	16.6	1.7	1.69	10.5	17.4	12.6	45.4	49.3	25	23.5	84.8	33.3
30310363	Enrichment	DBA/2NCrl	m	con (Enrichment)	2014-07-01 06:00:00	641	17.8	0.45	0.38	20.1	28.1	12	49.8	51.4	15.6	15.5	93.7	38.3
30310364	Enrichment	DBA/2NCrl	m	con (Enrichment)	2014-07-01 06:00:00	719	7.7	0.51	0.64	12.4	17.3	11	31.6	34.6	26.2	24	83.5	21.1
30310365	Enrichment	DBA/2NCrl	m	con (Enrichment)	2014-07-01 06:00:00	669	20.9	0.63	0.49	15.8	23.7	11.9	48.3	51	30.6	30	89.7	37
30310366	Enrichment	DBA/2NCrl	m	con (Enrichment)	2014-07-01 06:00:00	660	7.7	0.46	0.62	14.1	22.1	12.8	48.3	50.7	10.4	10	90.9	36
30310367	Enrichment	DBA/2NCrl	m	con (Enrichment)	2014-07-01 06:00:00	700	7.8	0.54	0.59	21.1	28.6	11.8	45.3	48.9	13.9	13.5	85.7	34
30310368	Enrichment	DBA/2NCrl	m	con (Enrichment)	2014-07-01 06:00:00	500	22.4	1.07	1.03	23.8	32.3	16.3	56.8	51.8	29.5	32.5	120.3	41
30310369	Enrichment	DBA/2NCrl	m	nest (Enrichment)	2014-07-01 06:00:00	611	24	0.58	1.04	21.7	29.9	12.1	45.4	45.8	31	32.5	98.3	33.8
30310370	Enrichment	DBA/2NCrl	m	nest (Enrichment)	2014-07-01 06:00:00	694	8.2	1.07	1.45	14.2	19.3	9.8	46	49.5	28.3	26.5	86.5	36.7
30310371	Enrichment	DBA/2NCrl	m	nest (Enrichment)	2014-07-01 06:00:00	656	14.2	1.07	0.83	15.1	23.3	13.9	49.3	51.6	17.3	17	91.5	35.8
30310372	Enrichment	DBA/2NCrl	m	nest (Enrichment)	2014-07-01 06:00:00	704	6.2	0.82	1.28	20.3	27.6	10.9	46	49.8	26	24	85.2	35.5
30310373	Enrichment	DBA/2NCrl	m	nest (Enrichment)	2014-07-01 06:00:00	738	274.6	0.53	1.01	23.1	30.9	11.7	46.3	51	51	29	86.3	35.1
30310374	Enrichment	DBA/2NCrl	m	nest (Enrichment)	2014-07-01 06:00:00	698	26.5	0.46	0.53	14.7	21.8	12.3	44.8	48.3	19.5	19.5	86	33
30310375	Enrichment	DBA/2NCrl	m	nest (Enrichment)	2014-07-01 06:00:00	647	100.6	0.74	1.2	18.6	23.6	10	46.2	47.5	67	62.5	96.1	36.7
30310376	Enrichment	DBA/2NCrl	m	nest (Enrichment)	2014-07-01 06:00:00	760	289.3	0.57	0.48	22.8	30.9	13.4	42.6	47.4	55.6	32.5	84.6	29.7
30310377	Enrichment	DBA/2NCrl	m	nest (Enrichment)	2014-07-01 06:00:00	602	16	0.94	1.18	18.1	25.9	11.9	51.6	51.7	33.4	32	99.7	40.2
30310378	Enrichment	DBA/2NCrl	m	nest (Enrichment)	2014-07-01 06:00:00	611	26.6	1.21	1.07	18.2	26.3	14.9	49.8	50.3	31.5	32.5	98.4	35.4
30310379	Enrichment	DBA/2NCrl	m	double (Enrichment)	2014-07-01 06:00:00	681	3.9	0.9	1.49	11.5	17.2	12.7	48.5	51.7	7.9	7.5	88	36.3
30310380	Enrichment	DBA/2NCrl	m	double (Enrichment)	2014-07-01 06:00:00	682	14.1	0.57	0.79	15	20.3	9.7	46.6	49.6	13.4	13	88	37.4
30310381	Enrichment	DBA/2NCrl	m	double (Enrichment)	2014-07-01 06:00:00	727	4.5	0.35	0.61	11.1	15.7	9.2	43	47.3	27.5	25	82.6	34.2
30310382	Enrichment	DBA/2NCrl	m	double (Enrichment)	2014-07-01 06:00:00	749	4.5	1.34	1.16	18.6	25.2	11.3	39	43.6	25.1	22.5	80.1	28.3
30310383	Enrichment	DBA/2NCrl	m	double (Enrichment)	2014-07-01 06:00:00	825	158.3	0.68	0.64	12	17.9	10.6	33.5	38.9	23.7	23.5	74.7	23.4
30310384	Enrichment	DBA/2NCrl	m	double (Enrichment)	2014-07-01 06:00:00	631	50.6	1.1	0.54	17.5	26	15.3	48.8	49.9	36	33.5	95.7	34
30310385	Enrichment	DBA/2NCrl	m	double (Enrichment)	2014-07-01 06:00:00	695	82.2	0.34	0.36	14	20.8	10.7	39.2	41.9	68.3	62.5	88.4	29
30310386	Enrichment	DBA/2NCrl	m	double (Enrichment)	2014-07-01 06:00:00	703	40.6	0.49	0.66	21.1	26.4	9.5	43.6	47.1	37.1	36	85.6	34.6
30310387	Enrichment	DBA/2NCrl	m	double (Enrichment)	2014-07-01 06:00:00	662	43	1.12	1.5	21.2	25.9	9.2	44.8	47.1	28.3	29	91	36.2
30310388	Enrichment	DBA/2NCrl	m	double (Enrichment)	2014-07-01 06:00:00	670	5.7	0.73	0.87	17.5	25.7	11.4	47.3	50	29.7	28.5	89.6	36.4
30310389	Enrichment	DBA/2NCrl	f	con (Enrichment)	2014-07-01 06:00:00	673	25.5	0.82	0.93	20.9	29.2	12.3	45.7	48.4	27.8	26.5	89.3	34
30310390	Enrichment	DBA/2NCrl	f	con (Enrichment)	2014-07-01 06:00:00	728	211.4	0.59	0.63	23.7	31.4	12.6	45.3	49.5	55.3	32.5	85.6	33.2
30310391	Enrichment	DBA/2NCrl	f	con (Enrichment)	2014-07-01 06:00:00	708	66.2	0.49	0.32	11.5	17.9	12.8	38	41.3	71.9	66.5	86.1	25.8
30310392	Enrichment	DBA/2NCrl	f	con (Enrichment)	2014-07-01 06:00:00	695	13.7	1.26	2	18.2	23.9	10.5	41.7	44.9	20.1	19	86.4	31.8
30310393	Enrichment	DBA/2NCrl	f	con (Enrichment)	2014-07-01 06:00:00	697	13	1.02	1.66	16.5	21.9	10.1	41.6	44.8	29	27	86.1	31.9
30310394	Enrichment	DBA/2NCrl	f	con (Enrichment)	2014-07-01 06:00:00	722	310.8	0.94	0.84	17.2	24.6	12	43	46.1	31.1	28.5	90.7	31.5
30310395	Enrichment	DBA/2NCrl	f	con (Enrichment)	2014-07-01 06:00:00	683	14.6	0.45	0.76	14	19	10.5	38.3	40.8	32.3	31	87.9	28.2
30310396	Enrichment	DBA/2NCrl	f	con (Enrichment)	2014-07-01 06:00:00	618	144.4	0.64	0.67	25	33.7	12.8	49.8	49.9	70.9	63	105.1	37.6
30310397	Enrichment	DBA/2NCrl	f	con (Enrichment)	2014-07-01 06:00:00	699	10.4	0.65	0.64	11.9	19.2	12.6	40.3	43.5	27.3	25.5	85.8	28.2
30310398	Enrichment	DBA/2NCrl	f	con (Enrichment)	2014-07-01 06:00:00	714	8.3	1.24	1.65	13.7	20	10.8	40.9	44.6	20.4	18.5	84	30.5
30310399	Enrichment	DBA/2NCrl	f	nest (Enrichment)	2014-07-01 06:00:00	712	55.1	0.43	0.56	19.5	26.3	11.5	43.1	46.8	23.9	19	84.8	32.1
30310400	Enrichment	DBA/2NCrl	f	nest (Enrichment)	2014-07-01 06:00:00	720	112.8	0.61	1.32	21.3	28.8	11.8	39.9	43.4	28.9	27	84.7	28.6
30310401	Enrichment	DBA/2NCrl	f	nest (Enrichment)	2014-07-01 06:00:00	686	16.7	0.54	0.33	19	26.8	12.2	45.7	48.9	27.3	26	87.5	34
30310402	Enrichment	DBA/2NCrl	f	nest (Enrichment)	2014-07-01 06:00:00	655	38	0.34	0.46	23.3	30.3	10.6	42.6	44.4	28.7	25	92	32.4
30310403	Enrichment	DBA/2NCrl	f	nest (Enrichment)	2014-07-01 06:00:00	708	9.3	0.52	0.48	21	26.6	11.1	45.3	49.1	16.8	16	84.8	34.6
30310404	Enrichment	DBA/2NCrl	f	nest (Enrichment)	2014-07-01 06:00:00	699	16.1	0.87	0.94	23.5	31.1	11.3	44.2	47.6	25.9	24	85.9	33.4
30310405	Enrichment	DBA/2NCrl	f	nest (Enrichment)	2014-07-01 06:00:00	805	280.9	0.91	1.11	13.6	19.2	11.4	40.9	46.9	44.5	24.5	80.3	30
30310406	Enrichment	DBA/2NCrl	f	nest (Enrichment)	2014-07-01 06:00:00	675	87.6	1.27	1.83	15.7	21.5	11.8	46.6	49.2	62.5	59	91.4	35.3
30310407	Enrichment	DBA/2NCrl	f	nest (Enrichment)	2014-07-01 06:00:00	599	35.1	0.67	1.08	24	28.5	8.8	43.3	43	16.9	18	100.5	35
30310408	Enrichment	DBA/2NCrl	f	nest (Enrichment)	2014-07-01 06:00:00	737	8.4	1.29	1.48	13	18.5	10.7	34.6	38.3	19.6	17.5	81.4	24.4
30310409	Enrichment	DBA/2NCrl	f	double (Enrichment)	2014-07-01 06:00:00	706	24.5	1.57	1.57	13.5	19.3	11.6	37.3	40.4	27.5	28	85	26.2
30310410	Enrichment	DBA/2NCrl	f	double (Enrichment)	2014-07-01 06:00:00	678	11.8	0.99	1.03	10.8	19.1	13.7	41.8	44.4	27.2	26.5	88.6	28.6
30310411	Enrichment	DBA/2NCrl	f	double (Enrichment)	2014-07-01 06:00:00	717	16.4	0.59	1.06	21.5	28.8	11	42.8	46.8	17.9	17	83.8	32.3
30310412	Enrichment	DBA/2NCrl	f	double (Enrichment)	2014-07-01 06:00:00	574	48	1.07	1.35	19.1	27.2	11.4	50.3	48.9	35.2	38.5	105.3	39.4
30310413	Enrichment	DBA/2NCrl	f	double (Enrichment)	2014-07-01 06:00:00	726	25.4	0.3	0.51	22	29.3	11	40.7	44.8	25.3	22.5	82.8	30.2
30310414	Enrichment	DBA/2NCrl	f	double (Enrichment)	2014-07-01 06:00:00	646	44.3	0.38	0.56	22.7	30.8	11.6	50.1	52	26.4	30	93.2	39
30310415	Enrichment	DBA/2NCrl	f	double (Enrichment)	2014-07-01 06:00:00	676	14.7	0.61	0.79	18.3	23.8	10.9	43	45.6	21.4	21.5	88.8	32.6
30310416	Enrichment	DBA/2NCrl	f	double (Enrichment)	2014-07-01 06:00:00	542	10.1	0.42	0.63	22	32.2	14.8	54.4	51.9	23.5	25	110.7	40.1
30310417	Enrichment	DBA/2NCrl	f	double (Enrichment)	2014-07-01 06:00:00	665	22.7	0.88	1.11	15	23.5	13.4	47	49.5	25	26	90.3	34.1
30310418	Enrichment	DBA/2NCrl	f	double (Enrichment)	2014-07-01 06:00:00	631	27.8	0.48	0.33	22.7	30.5	13.1	48.4	49.7	24.5	23.5	95.2	35.8
30327051	Enrichment	C57BL/6NTac	m	con (Enrichment)	2014-12-30 06:00:00	730	114.3	0.78	0.82	14.6	20.4	10.4	43	47.4	27.1	20.5	83.6	33.1
30327052	Enrichment	C57BL/6NTac	m	con (Enrichment)	2014-12-30 06:00:00	717	2.4	0.98	1.2	26.9	33.4	10.7	40.2	43.9	25.7	23.5	83.6	30
30327053	Enrichment	C57BL/6NTac	m	con (Enrichment)	2014-12-30 06:00:00	756	4.1	0.79	1.02	25.3	31.1	10.2	40.3	45.2	16.3	14.5	79.4	30.6
30327054	Enrichment	C57BL/6NTac	m	con (Enrichment)	2014-12-30 06:00:00	749	9.6	1.14	1.43	19.8	25.6	10.2	42.6	47.6	19.9	18	80.2	32.9
30327055	Enrichment	C57BL/6NTac	m	con (Enrichment)	2014-12-30 06:00:00	653	46.4	0.75	0.99	25.9	32.9	11.4	48.1	50.1	28.2	33	92.4	37.2
30327056	Enrichment	C57BL/6NTac	m	con (Enrichment)	2014-12-30 06:00:00	725	68.8	0.06	0.07	18.3	24	11	43.7	48	28.1	20	83.5	33.1
30327057	Enrichment	C57BL/6NTac	m	con (Enrichment)	2014-12-30 06:00:00	725	5.4	0.08	0.04	22.2	27.3	11.7	45.5	50	13.7	13	82.8	34.3
30327058	Enrichment	C57BL/6NTac	m	con (Enrichment)	2014-12-30 06:00:00	751	2.7	0.17	0.23	23.6	30.8	10.7	39.2	43.9	22.5	20	79.9	29
30327059	Enrichment	C57BL/6NTac	m	con (Enrichment)	2014-12-30 06:00:00	750	31.4	0.1	0.11	21.3	25.7	9.1	42.1	47	27.5	24.5	80.2	33.5
30327060	Enrichment	C57BL/6NTac	m	con (Enrichment)	2014-12-30 06:00:00	689	24.5	0.12	0.27	20.6	27.8	10.3	43.2	46.3	25.4	25	87.2	33.5
30327061	Enrichment	C57BL/6NTac	m	nest (Enrichment)	2014-12-30 06:00:00	771	5	0.98	1.34	21.9	27.2	9.6	40	45.4	19.8	17.5	77.8	31
30327062	Enrichment	C57BL/6NTac	m	nest (Enrichment)	2014-12-30 06:00:00	762	3.6	0.6	0.89	26	32	11.7	40.2	45.3	18.5	16.5	78.8	29
30327063	Enrichment	C57BL/6NTac	m	nest (Enrichment)	2014-12-30 06:00:00	758	9.1	1.12	1.56	24.4	30.1	11	38	42.7	18.2	16.5	79.2	27.4
30327064	Enrichment	C57BL/6NTac	m	nest (Enrichment)	2014-12-30 06:00:00	760	4.1	1.16	1.43	23.7	29.6	10.2	34.8	39.1	15.8	14	79	25.1
30327065	Enrichment	C57BL/6NTac	m	nest (Enrichment)	2014-12-30 06:00:00	738	13.3	1.33	1.68	22.8	28	9.9	40.8	45.3	23.3	22	81.3	31.4
30327066	Enrichment	C57BL/6NTac	m	nest (Enrichment)	2014-12-30 06:00:00	748	56.8	0.73	0.85	23.5	29.4	10.6	43.1	48.1	28.8	24.5	80.6	32.9
30327067	Enrichment	C57BL/6NTac	m	nest (Enrichment)	2014-12-30 06:00:00	712	10	0.67	0.7	18.5	25.9	11.9	43.4	47.2	25.2	23.5	84.3	32
30327068	Enrichment	C57BL/6NTac	m	nest (Enrichment)	2014-12-30 06:00:00	664	40.8	0.24	0.26	21.6	27.2	10.7	50.8	53.4	7.4	9.5	90.8	40.6
30327069	Enrichment	C57BL/6NTac	m	nest (Enrichment)	2014-12-30 06:00:00	727	18.7	0.6	0.78	24.3	31.1	10.6	40.4	44.4	21.5	21	82.6	30.3
30327070	Enrichment	C57BL/6NTac	m	nest (Enrichment)	2014-12-30 06:00:00	798	7.2	0.73	0.94	21.4	27.9	10.3	40.7	46.9	19.8	17	75.2	30.8
30327071	Enrichment	C57BL/6NTac	m	double (Enrichment)	2014-12-30 06:00:00	687	22.4	0.79	1.01	21.6	26.3	9.4	40.7	43.6	27.2	26	87.5	31.9
30327072	Enrichment	C57BL/6NTac	m	double (Enrichment)	2014-12-30 06:00:00	728	52.3	0.47	0.48	18.8	24.5	10.6	46.4	51	27.2	25	82.8	36.3
30327073	Enrichment	C57BL/6NTac	m	double (Enrichment)	2014-12-30 06:00:00	750	25.5	1.05	1.34	24.5	30.5	10.2	41.5	46.4	21.5	21	80.1	31.8
30327074	Enrichment	C57BL/6NTac	m	double (Enrichment)	2014-12-30 06:00:00	735	18.9	0.22	0.36	17.9	23.3	9.8	40.5	44.7	23.8	21.5	81.7	31.1
30327075	Enrichment	C57BL/6NTac	m	double (Enrichment)	2014-12-30 06:00:00	738	12.2	0.3	0.3	21.9	26.1	9.6	43.8	48.6	18.3	16.5	81.3	34.7
30327076	Enrichment	C57BL/6NTac	m	double (Enrichment)	2014-12-30 06:00:00	759	17.6	0.21	0.27	21.2	26.1	10.3	44	49.5	3.5	4	79.1	34.2
30327077	Enrichment	C57BL/6NTac	m	double (Enrichment)	2014-12-30 06:00:00	721	7.7	0.22	0.26	22.1	27.4	10.1	46.5	50.9	4.8	4.5	83.3	36.9
30327078	Enrichment	C57BL/6NTac	m	double (Enrichment)	2014-12-30 06:00:00	709	16.3	0.55	0.72	24.9	29.9	8.5	38.3	41.7	32.8	30	84.7	30.3
30327079	Enrichment	C57BL/6NTac	m	double (Enrichment)	2014-12-30 06:00:00	679	34.3	0.71	0.95	24.9	33	12.4	44.3	47.1	19.8	20.5	88.5	32.4
30327080	Enrichment	C57BL/6NTac	m	double (Enrichment)	2014-12-30 06:00:00	677	25.6	0.55	0.6	16.9	21.6	9.7	46.8	49.6	14.3	13.5	88.8	37.6
30327081	Enrichment	C57BL/6NTac	f	con (Enrichment)	2014-12-30 06:00:00	762	3.8	0.69	0.21	20.5	25.2	11.5	43.7	49.2	0.7	0.5	78.8	32.7
30327082	Enrichment	C57BL/6NTac	f	con (Enrichment)	2014-12-30 06:00:00	718	14.7	1.17	1.62	26.4	33.1	11.6	47.4	51.8	17.1	16	83.6	36.3
30327083	Enrichment	C57BL/6NTac	f	con (Enrichment)	2014-12-30 06:00:00	757	12.9	0.64	1.1	22	28.7	10.1	36.5	41	21.6	19	79.3	26.9
30327084	Enrichment	C57BL/6NTac	f	con (Enrichment)	2014-12-30 06:00:00	754	12.4	1.31	1.56	25.5	30.9	9.7	42.4	47.6	20.9	18.5	79.6	33.3
30327085	Enrichment	C57BL/6NTac	f	con (Enrichment)	2014-12-30 06:00:00	737	28.1	0.92	1.11	18	24.5	10	43.2	47.9	16.7	16	81.5	33.6
30327086	Enrichment	C57BL/6NTac	f	con (Enrichment)	2014-12-30 06:00:00	762	2.6	1.18	1.5	19.1	25.2	10.1	41	46.2	20.9	18.5	78.8	31.4
30327087	Enrichment	C57BL/6NTac	f	con (Enrichment)	2014-12-30 06:00:00	768	6	1.07	1.33	25.6	31.2	9.6	39.9	45.2	18	16	78.1	30.8
30327088	Enrichment	C57BL/6NTac	f	con (Enrichment)	2014-12-30 06:00:00	761	6.3	0.92	1.13	25.3	30.6	9.3	41.3	46.5	13.9	12.5	78.8	32.4
30327089	Enrichment	C57BL/6NTac	f	con (Enrichment)	2014-12-30 06:00:00	760	10.3	0.22	0.27	20.5	25	8.8	42.6	47.9	19.3	17	78.9	34.3
30327090	Enrichment	C57BL/6NTac	f	con (Enrichment)	2014-12-30 06:00:00	687	23.4	0.14	0.16	24.4	31.8	11.3	43.7	46.8	33	31	87.4	33
30327091	Enrichment	C57BL/6NTac	f	nest (Enrichment)	2014-12-30 06:00:00	757	4.1	0.41	0.64	13.7	19.8	9.5	33.9	38	17.1	15	79.3	24.9
30327092	Enrichment	C57BL/6NTac	f	nest (Enrichment)	2014-12-30 06:00:00	762	8.4	0.2	0.22	18.7	23.7	9.1	35.4	39.9	21.2	18.5	78.8	26.8
30327093	Enrichment	C57BL/6NTac	f	nest (Enrichment)	2014-12-30 06:00:00	745	27.5	0.42	0.63	23.3	29.2	10	34.6	38.6	21	19.5	80.6	25.1
30327094	Enrichment	C57BL/6NTac	f	nest (Enrichment)	2014-12-30 06:00:00	709	33.8	0.42	0.59	26.1	33.1	10.9	43.5	47.2	24.5	23	84.9	33
30327095	Enrichment	C57BL/6NTac	f	nest (Enrichment)	2014-12-30 06:00:00	617	57.3	0.39	0.48	25.9	32	10.5	47.6	47.9	30.8	30	98.1	37.5
30327096	Enrichment	C57BL/6NTac	f	nest (Enrichment)	2014-12-30 06:00:00	748	2.7	1.15	1.59	20	25.8	9.6	36.7	40.9	21.6	19.5	80.2	27.6
30327097	Enrichment	C57BL/6NTac	f	nest (Enrichment)	2014-12-30 06:00:00	732	10	1.42	1.88	26.3	32.5	9.9	47	51.9	4.5	4.5	82	37.5
30327098	Enrichment	C57BL/6NTac	f	nest (Enrichment)	2014-12-30 06:00:00	780	3.6	1.78	2.58	25.8	31.4	9.4	39.2	44.7	16.7	14.5	77	30.3
30327099	Enrichment	C57BL/6NTac	f	nest (Enrichment)	2014-12-30 06:00:00	721	24.4	0.34	0.57	16.4	23.1	9.9	41.8	45.8	21.5	19.5	83.3	32.5
30327100	Enrichment	C57BL/6NTac	f	nest (Enrichment)	2014-12-30 06:00:00	639	63.9	0.36	0.43	21.7	26	10	50.9	52.5	13.4	14	94.7	41.4
30327101	Enrichment	C57BL/6NTac	f	double (Enrichment)	2014-12-30 06:00:00	769	4	0.37	0.51	16.6	23.4	10.2	36.3	41.1	21.6	19	78	26.5
30327102	Enrichment	C57BL/6NTac	f	double (Enrichment)	2014-12-30 06:00:00	733	4.8	0.54	0.71	25.7	31	9.8	35.6	39.4	21.2	19	81.8	26.3
30327103	Enrichment	C57BL/6NTac	f	double (Enrichment)	2014-12-30 06:00:00	705	23.4	0.59	0.46	23.7	30	11	42.3	46	22.7	20.5	85.2	31.8
30327104	Enrichment	C57BL/6NTac	f	double (Enrichment)	2014-12-30 06:00:00	745	7.4	0.45	1.14	14.6	20.9	9.6	33.3	37.1	27.3	24.5	80.6	24.2
30327105	Enrichment	C57BL/6NTac	f	double (Enrichment)	2014-12-30 06:00:00	774	293.9	0.36	0.66	20.9	27.5	9.7	40.6	45.1	66.2	34.5	83.4	31.5
30327106	Enrichment	C57BL/6NTac	f	double (Enrichment)	2014-12-30 06:00:00	762	6.3	0.41	0.39	20.8	25.8	9.8	35.1	39.6	23.6	21	78.7	25.8
30327107	Enrichment	C57BL/6NTac	f	double (Enrichment)	2014-12-30 06:00:00	754	13.9	0.32	0.32	20	24.9	9.3	44.3	49.7	2.2	3.5	79.6	35.5
30327108	Enrichment	C57BL/6NTac	f	double (Enrichment)	2014-12-30 06:00:00	765	5.3	0.09	0.08	20.9	25.2	9.2	41.3	46.6	19.9	17.5	78.4	32.6
30327109	Enrichment	C57BL/6NTac	f	double (Enrichment)	2014-12-30 06:00:00	675	51.3	0.13	0.17	23.5	27.8	8.9	48.3	51	23.7	22	89.4	39.9
30327110	Enrichment	C57BL/6NTac	f	double (Enrichment)	2014-12-30 06:00:00	632	36.2	0.11	0.11	21.5	26.5	9.4	45.6	46.8	19.7	18	95.2	36.8
30328485	Enrichment	DBA/2NCrl	m	con (Enrichment)	2015-01-13 06:00:00	751	93.3	0.8	1.23	15.2	20.2	9.4	37.3	41.5	22.1	21.5	80.7	28.4
30328486	Enrichment	DBA/2NCrl	m	con (Enrichment)	2015-01-13 06:00:00	772	8.6	2.07	2.78	9.9	15.3	9.9	37.5	42.5	24	21.5	77.7	28.1
30328487	Enrichment	DBA/2NCrl	m	con (Enrichment)	2015-01-13 06:00:00	732	11	0.89	0.91	22.8	29.9	10.9	42.7	47.2	16.5	14.5	82	32.3
30328488	Enrichment	DBA/2NCrl	m	con (Enrichment)	2015-01-13 06:00:00	754	13.8	1.25	1.42	13.9	20.1	11.3	39.7	44.5	22.8	20	79.6	28.9
30328489	Enrichment	DBA/2NCrl	m	con (Enrichment)	2015-01-13 06:00:00	756	14.3	0.55	0.91	13.5	18.1	8.6	36.4	40.9	13.2	12.5	79.4	28.3
30328490	Enrichment	DBA/2NCrl	m	con (Enrichment)	2015-01-13 06:00:00	785	5.7	0.63	0.62	22.5	28.7	11.5	41.6	47.6	16.4	14	76.4	30.6
30328491	Enrichment	DBA/2NCrl	m	con (Enrichment)	2015-01-13 06:00:00	770	7.9	0.47	0.89	12.7	16.9	8.1	39.1	44.4	26.6	23	77.9	31.5
30328492	Enrichment	DBA/2NCrl	m	con (Enrichment)	2015-01-13 06:00:00	749	33	0.33	0.62	20.6	27.3	10.4	40.4	45.2	28.4	25	80.2	30.5
30328493	Enrichment	DBA/2NCrl	m	con (Enrichment)	2015-01-13 06:00:00	782	158.6	0.52	0.87	11.5	16.2	8.7	39.4	44.3	26.9	24	78.2	31.3
30328494	Enrichment	DBA/2NCrl	m	con (Enrichment)	2015-01-13 06:00:00	718	22	0.9	1.05	17.2	23.6	11.4	45.2	49.4	21.4	21.5	83.6	34.3
30328495	Enrichment	DBA/2NCrl	m	nest (Enrichment)	2015-01-13 06:00:00	784	5.9	0.43	0.48	13.2	17.9	10.3	31.9	36.4	26.3	23	76.6	22.1
30328497	Enrichment	DBA/2NCrl	m	nest (Enrichment)	2015-01-13 06:00:00	706	56	0.76	1.17	13	17.8	9	42.1	45.6	27.9	25.5	85.9	33.5
30328498	Enrichment	DBA/2NCrl	m	nest (Enrichment)	2015-01-13 06:00:00	739	8.2	1.22	1.65	13.3	18.1	9.1	38.7	42.9	23.2	21	81.2	30.1
30328499	Enrichment	DBA/2NCrl	m	nest (Enrichment)	2015-01-13 06:00:00	771	9.8	0.59	0.97	15.8	20.6	8.9	40.9	46.4	21.7	19	77.8	32.5
30328500	Enrichment	DBA/2NCrl	m	nest (Enrichment)	2015-01-13 06:00:00	750	27.6	0.36	0.63	20.8	27.5	10.2	40.1	44.8	27.8	24.5	80.1	30.4
30328501	Enrichment	DBA/2NCrl	m	nest (Enrichment)	2015-01-13 06:00:00	778	4.5	0.44	0.66	13.8	18.3	9.7	33.5	38.1	27.3	24	77.1	24.2
30328502	Enrichment	DBA/2NCrl	m	nest (Enrichment)	2015-01-13 06:00:00	753	8.5	0.33	0.72	8.8	13.4	9	43.7	49	5.6	5	79.7	35.2
30328503	Enrichment	DBA/2NCrl	m	nest (Enrichment)	2015-01-13 06:00:00	742	9	0.64	0.63	21.1	28.1	11	38	42.3	25.1	22.5	80.8	27.6
30328504	Enrichment	DBA/2NCrl	m	nest (Enrichment)	2015-01-13 06:00:00	732	31.7	0.49	0.91	22.3	29.5	10.3	40.8	45.1	29.6	26	82.1	30.9
30328507	Enrichment	DBA/2NCrl	m	double (Enrichment)	2015-01-13 06:00:00	791	6.2	1.09	1.59	14	18.9	9.3	39.6	45.5	20.7	18	75.8	30.8
30328509	Enrichment	DBA/2NCrl	m	double (Enrichment)	2015-01-13 06:00:00	767	53.4	0.32	0.45	16.1	22.9	10.6	37.1	42	33	29	78.5	27
30328510	Enrichment	DBA/2NCrl	m	double (Enrichment)	2015-01-13 06:00:00	729	8.4	0.71	0.7	22.6	29.6	11.3	39	43	24.4	23	82.3	28.3
30328511	Enrichment	DBA/2NCrl	m	double (Enrichment)	2015-01-13 06:00:00	785	48.4	0.82	1.15	13.6	18.9	9.7	34.1	38.9	24	20.5	76.6	24.9
30328512	Enrichment	DBA/2NCrl	m	double (Enrichment)	2015-01-13 06:00:00	701	26.7	0.67	0.94	19.5	26.2	11.3	41.8	45	23.2	22.5	85.7	31
30328513	Enrichment	DBA/2NCrl	m	double (Enrichment)	2015-01-13 06:00:00	763	10	0.52	0.66	17	21.8	9.5	33.1	37.3	27.7	25	78.7	24.1
30328514	Enrichment	DBA/2NCrl	m	double (Enrichment)	2015-01-13 06:00:00	733	16.9	0.44	0.54	20.2	27.2	10.3	36.3	40.1	33.5	30.5	81.9	26.6
30328515	Enrichment	DBA/2NCrl	f	con (Enrichment)	2015-01-13 06:00:00	713	19.1	0.41	0.51	20.5	28.2	10.8	39.7	43.3	30.3	29	84.2	29.5
30328516	Enrichment	DBA/2NCrl	f	con (Enrichment)	2015-01-13 06:00:00	707	8.4	1.05	1.41	13.3	20.4	12	34.4	37.4	14.1	13	84.9	22.9
30328517	Enrichment	DBA/2NCrl	f	con (Enrichment)	2015-01-13 06:00:00	691	8.3	0.74	0.57	16.3	24.2	14	44.5	47.7	26.9	25.5	86.9	31
30328518	Enrichment	DBA/2NCrl	f	con (Enrichment)	2015-01-13 06:00:00	701	9.5	0.3	0.5	18.7	23.8	9.8	40.2	43.5	21.1	20	85.6	30.9
30328519	Enrichment	DBA/2NCrl	f	con (Enrichment)	2015-01-13 06:00:00	755	21.3	0.31	0.46	17.2	24.3	10.6	38	42.6	32.1	28.5	79.6	27.9
30328520	Enrichment	DBA/2NCrl	f	con (Enrichment)	2015-01-13 06:00:00	696	32.2	0.44	0.58	20.3	27.8	10.6	42.7	46.3	17.4	16	86.3	32.6
30328521	Enrichment	DBA/2NCrl	f	con (Enrichment)	2015-01-13 06:00:00	699	140.4	0.13	0.22	18.5	25.9	10.5	42.8	45.6	40.1	37.5	87.4	32.8
30328522	Enrichment	DBA/2NCrl	f	con (Enrichment)	2015-01-13 06:00:00	709	43.9	0.33	0.56	23.4	30.6	11.8	44.2	48.2	24.3	23	85	32.8
30328523	Enrichment	DBA/2NCrl	f	con (Enrichment)	2015-01-13 06:00:00	552	30.5	0.77	1.13	22.2	27.5	9.7	48.8	46.8	30.7	33	108.9	39.5
30328524	Enrichment	DBA/2NCrl	f	con (Enrichment)	2015-01-13 06:00:00	713	13.9	0.52	0.75	15.8	23.3	11.7	38.4	41.8	29.3	27.5	84.2	27.2
30328525	Enrichment	DBA/2NCrl	f	nest (Enrichment)	2015-01-13 06:00:00	710	14.2	0.49	0.84	18	22.7	8.7	37.1	40.4	25.1	23	84.5	29
30328526	Enrichment	DBA/2NCrl	f	nest (Enrichment)	2015-01-13 06:00:00	678	28.1	1.02	1.59	16.1	21.8	10.1	46.3	49.2	30.8	29.5	88.7	36.6
30328528	Enrichment	DBA/2NCrl	f	nest (Enrichment)	2015-01-13 06:00:00	684	17.2	0.48	0.88	18	23.1	10	43.3	46.1	28.7	27.5	87.8	33.8
30328529	Enrichment	DBA/2NCrl	f	nest (Enrichment)	2015-01-13 06:00:00	666	41.5	0.26	0.5	19.3	26	11.3	42.3	44.7	36	31.5	90.4	31.5
30328530	Enrichment	DBA/2NCrl	f	nest (Enrichment)	2015-01-13 06:00:00	676	13.5	0.31	0.47	21.5	29.4	11.4	45.3	48	22.8	22	88.7	34.3
30328531	Enrichment	DBA/2NCrl	f	nest (Enrichment)	2015-01-13 06:00:00	717	91.8	0.4	0.63	22	29	10.9	43.8	47.7	25.6	25	84.6	33.3
30328532	Enrichment	DBA/2NCrl	f	nest (Enrichment)	2015-01-13 06:00:00	712	9.9	0.65	0.71	21.3	28.6	12.2	39.6	43.2	25.8	23.5	84.3	27.9
30328533	Enrichment	DBA/2NCrl	f	nest (Enrichment)	2015-01-13 06:00:00	646	28	1.05	1.43	22.8	27.8	9.6	44.6	46.2	33.6	33	93.1	35.5
30328534	Enrichment	DBA/2NCrl	f	nest (Enrichment)	2015-01-13 06:00:00	698	20.5	0.49	0.75	20.5	28.3	11.6	45.2	48.7	29.4	27	86.1	34.1
30328535	Enrichment	DBA/2NCrl	f	double (Enrichment)	2015-01-13 06:00:00	726	30	0.46	0.82	22	29	11	41.2	45.3	30	27	82.8	30.7
30328536	Enrichment	DBA/2NCrl	f	double (Enrichment)	2015-01-13 06:00:00	630	47.2	0.38	0.66	20.3	28.3	11.6	45.3	46.4	41.2	36	95.9	34.2
30328537	Enrichment	DBA/2NCrl	f	double (Enrichment)	2015-01-13 06:00:00	722	9.5	0.92	1.07	16.8	23.2	11.2	38.6	42.4	20.9	19	83.1	27.9
30328538	Enrichment	DBA/2NCrl	f	double (Enrichment)	2015-01-13 06:00:00	759	10.2	0.49	0.74	16.5	21	9.4	35.5	39.9	28.1	25.5	79	26.6
30328539	Enrichment	DBA/2NCrl	f	double (Enrichment)	2015-01-13 06:00:00	519	23.9	0.58	0.66	22.6	32.3	13.5	56.8	52.9	40.7	39	115.8	43.8
30328540	Enrichment	DBA/2NCrl	f	double (Enrichment)	2015-01-13 06:00:00	673	11.1	0.62	0.65	20.3	28.9	12.5	43.7	46.3	24.9	24	89.1	31.6
30328541	Enrichment	DBA/2NCrl	f	double (Enrichment)	2015-01-13 06:00:00	709	12.6	0.51	0.9	15.7	20.1	9.1	39.3	42.7	30.9	29	84.7	30.7
30328542	Enrichment	DBA/2NCrl	f	double (Enrichment)	2015-01-13 06:00:00	720	4.6	0.59	0.79	14.7	19.3	9.6	34.9	38.2	27.8	25.5	83.3	25.7
30328543	Enrichment	DBA/2NCrl	f	double (Enrichment)	2015-01-13 06:00:00	701	10.3	1.32	1.66	13.8	20.9	12.3	44.1	47.7	19.8	19	85.6	32.3
30328544	Enrichment	DBA/2NCrl	f	double (Enrichment)	2015-01-13 06:00:00	568	33.2	0.7	1.11	19.9	28	13.1	54.8	53.2	31.6	33.5	106	42.1
30328882	Enrichment	DBA/2NCrl	f	nest (Enrichment)	2015-01-13 06:00:00	677	14.2	1	1.26	12.7	21	13	46.6	49.5	26.8	25.5	88.7	34.2

## Sheet: status_codes
setting_value_text	setting_description
_bLOQ_	(ESLIM_PARAMSC_009 & IMPC_PARAMSC_009): Measured value is below the lower limit of quantitation of the assay
_AUL_	(ESLIM_PARAMSC_008 & IMPC_PARAMSC_008): Measured value is above the upper limit of quantitation of the assay
_PNM-EQ_	(ESLIM_PARAMSC_001 & IMPC_PARAMSC_001): Parameter not measured - Equipment Failed
_PNM-EI_	IMPC_PARAMSC_014: Parameter not measured - Equipment Incompatible
_PNM-SL_	(ESLIM_PARAMSC_002 & IMPC_PARAMSC_002): Parameter not measured - Sample lost
_PNM-IS_	(ESLIM_PARAMSC_003 & IMPC_PARAMSC_003): Parameter not measured - Insufficient Sample
_PNR-WI_	(ESLIM_PARAMSC_004 & IMPC_PARAMSC_004): Parameter not recorded - Welfare Issue
_PNM-NIS_	(ESLIM_PARAMSC_007 & IMPC_PARAMSC_007): Parameter not measured - not in SOP
_PNM-PQF_	(IMPC_PARAMSC_010): Parameter not measured - parameter QC failed
_PNM-LNRY_	(IMPC_PARAMSC_011): Parameter not measured - LIMS not ready yet (LIMS is undergoing updates and is unable to collect the data, for the moment; e.g. manage mandatory parameters added to procedure after experiment performed but before data exported)
_PNM-UM_	(IMPC_PARAMSC_013): Parameter not measured - uncooperative mouse (e.g. mouse woke up from narcosis too early so ABR could not be fully examined)
_PNM-SF_	(IMPC_PARAMSC_012): Parameter not measured - Software failure
_PNM-S_	IMPC_PARAMSC_005: Parameter not measured - schedule
_SPNM-BV_	(IMPC_PARAMSC_003): single parameter not measured because of a too low blood volume
_PNM-NPEP_	(MausDBinternal_PARAMSC): Parameter not measured - not part of EUMODIC procedure
_REJECTED_	(MausDBinternal_PARAMSC): Rejected value from blood pressure assay
_MNR_	IMPC_PARAMSC_005:Metadata not recorded inadvertently
_PNM-PDRM_	IMPC_PARAMSC_005: Parameter not measured - phenotype or disease rules out measurement of parameter
_PNM-NMSP_	IMPC_PARAMSC_005:no fertility male screen performed
_PNM-NFSP_	IMPC_PARAMSC_005:no fertility female screen performed
