# Supplementary material for: Laboratory mouse housing conditions can be improved using common environmental enrichment without compromising data
Source: PLoS Biol. 2018 Apr 16;16(4):e2005019. doi: 10.1371/journal.pbio.2005019 (PMC5922977; doi:10.1371/journal.pbio.2005019)
Supplement: S1 Data — (ZIP) [file pbio.2005019.s001.zip › S1_Data/P00343_ECHO_VEVO.xlsx]

## Sheet: data
mouse_id	mouse_line	strain	sex	type	date_of_birth	EJ_fraction	exp_name	Fract_shortening	Heart_rate_Echo	IVSd	IVSs	LVIDd	LVIDs	LV_mass_cor	LVPWD	LVPWs	Resp_Rate_Echo	strokevolume	WEIGHT
						percent		percent	bpm	mm	mm	mm	mm	mg	mm	mm	1/min	µl	g
						Ejection fraction	Experimenter name	Fractional shortening	Heart rate Echo	IVSd	IVSs	LVIDd	LVIDs	Left ventricular mass corrected	LVPWd	LVPWs	Respiration Rate Echo	Stroke Volume	Weight
						Ejection fraction	MausDB login name of the experimenter carrying out the ECHO procedure	Fractional shortening	Heart rate	Interventricular septum in diastole	Interventricular septum in systole	Left ventricular internal dimension in diastole	Left ventricular internal dimension in systole	Left ventricular mass corrected	Left ventricular posterior wall width in diastole	Left ventricular posterior wall in systole	Respiration Rate Echo	The Stroke volume (SV) is the volume of blood pumped from one ventricle of the heart with each beat.	Body weight
30304073	Enrichment	C57BL/6NTac	m	con (Enrichment)	2014-04-29 06:00:00	91.47	afischer	61.1	674.16	0.5	0.55	2.31	0.92	21.17	0.53	0.57	226.42	16.09	28.6
30304074	Enrichment	C57BL/6NTac	m	con (Enrichment)	2014-04-29 06:00:00	77.55	afischer	43.34	720.43	0.5	0.53	1.8	1.07	15.22	0.52	0.54	201.68	8.44	25.3
30304075	Enrichment	C57BL/6NTac	m	con (Enrichment)	2014-04-29 06:00:00	90.24	afischer	59.06	704.72	0.55	0.54	2.43	1.04	27.93	0.56	0.59	212.39	18.74	27.4
30304076	Enrichment	C57BL/6NTac	m	con (Enrichment)	2014-04-29 06:00:00	70.26	afischer	38.18	545.95	0.49	0.51	2.8	1.77	29.34	0.51	0.57	210.53	20.93	27.6
30304077	Enrichment	C57BL/6NTac	m	con (Enrichment)	2014-04-29 06:00:00	87.1	afischer	54.68	718.62	0.56	0.54	2.3	1.15	25.55	0.55	0.55	190.48	16.41	27.3
30304078	Enrichment	C57BL/6NTac	m	con (Enrichment)	2014-04-29 06:00:00	72.86	afischer	40.77	513.58	0.53	0.56	3.2	1.99	44.42	0.57	0.61	196.72	32.34	27.7
30304079	Enrichment	C57BL/6NTac	m	con (Enrichment)	2014-04-29 06:00:00	73.13	afischer	39.84	620.35	0.58	0.57	2.04	1.22	22.06	0.58	0.57	250	10.26	30.7
30304080	Enrichment	C57BL/6NTac	m	con (Enrichment)	2014-04-29 06:00:00	_PNM-EQ_	afischer	_PNM-EQ_	_PNM-EQ_	_PNM-EQ_	_PNM-EQ_	_PNM-EQ_	_PNM-EQ_	_PNM-EQ_	_PNM-EQ_	_PNM-EQ_	_PNM-EQ_	_PNM-EQ_	30.1
30304081	Enrichment	C57BL/6NTac	m	con (Enrichment)	2014-04-29 06:00:00	_PNM-EQ_	afischer	_PNM-EQ_	_PNM-EQ_	_PNM-EQ_	_PNM-EQ_	_PNM-EQ_	_PNM-EQ_	_PNM-EQ_	_PNM-EQ_	_PNM-EQ_	_PNM-EQ_	_PNM-EQ_	28.5
30304082	Enrichment	C57BL/6NTac	m	con (Enrichment)	2014-04-29 06:00:00	_PNM-EQ_	afischer	_PNM-EQ_	_PNM-EQ_	_PNM-EQ_	_PNM-EQ_	_PNM-EQ_	_PNM-EQ_	_PNM-EQ_	_PNM-EQ_	_PNM-EQ_	_PNM-EQ_	_PNM-EQ_	31.3
30304083	Enrichment	C57BL/6NTac	m	nest (Enrichment)	2014-04-29 06:00:00	87.56	afischer	55.63	717.7	0.51	0.52	2.96	1.44	42.34	0.59	0.61	187.5	31.06	27.5
30304084	Enrichment	C57BL/6NTac	m	nest (Enrichment)	2014-04-29 06:00:00	40.71	afischer	19.82	321.04	0.45	0.51	4.6	3.7	61.82	0.51	0.51	150.94	40.25	24.6
30304085	Enrichment	C57BL/6NTac	m	nest (Enrichment)	2014-04-29 06:00:00	50.45	afischer	25.42	555.59	0.47	0.49	4.37	3.18	57.2	0.49	0.54	153.85	41.38	30.6
30304086	Enrichment	C57BL/6NTac	m	nest (Enrichment)	2014-04-29 06:00:00	51.37	afischer	26.29	280.37	0.52	0.5	4.86	3.63	89.03	0.59	0.63	212.39	55.69	30.5
30304087	Enrichment	C57BL/6NTac	m	nest (Enrichment)	2014-04-29 06:00:00	74.85	afischer	42.75	395	0.52	0.57	3.38	1.9	46	0.54	0.59	166.67	34	27.8
30304088	Enrichment	C57BL/6NTac	m	nest (Enrichment)	2014-04-29 06:00:00	89.04	afischer	57.65	631.31	0.52	0.55	2.47	1.07	29.25	0.57	0.55	161.07	20.68	29.6
30304089	Enrichment	C57BL/6NTac	m	nest (Enrichment)	2014-04-29 06:00:00	83.28	afischer	49.98	665.11	0.52	0.55	2.42	1.28	26.27	0.57	0.54	181.82	18	28
30304090	Enrichment	C57BL/6NTac	m	nest (Enrichment)	2014-04-29 06:00:00	_PNM-EQ_	afischer	_PNM-EQ_	_PNM-EQ_	_PNM-EQ_	_PNM-EQ_	_PNM-EQ_	_PNM-EQ_	_PNM-EQ_	_PNM-EQ_	_PNM-EQ_	_PNM-EQ_	_PNM-EQ_	33.4
30304091	Enrichment	C57BL/6NTac	m	nest (Enrichment)	2014-04-29 06:00:00	_PNM-EQ_	afischer	_PNM-EQ_	_PNM-EQ_	_PNM-EQ_	_PNM-EQ_	_PNM-EQ_	_PNM-EQ_	_PNM-EQ_	_PNM-EQ_	_PNM-EQ_	_PNM-EQ_	_PNM-EQ_	31.8
30304092	Enrichment	C57BL/6NTac	m	nest (Enrichment)	2014-04-29 06:00:00	_PNM-EQ_	afischer	_PNM-EQ_	_PNM-EQ_	_PNM-EQ_	_PNM-EQ_	_PNM-EQ_	_PNM-EQ_	_PNM-EQ_	_PNM-EQ_	_PNM-EQ_	_PNM-EQ_	_PNM-EQ_	31.5
30304093	Enrichment	C57BL/6NTac	m	double (Enrichment)	2014-04-29 06:00:00	57.96	afischer	29.65	567.47	0.53	0.54	3.31	2.37	50.74	0.66	0.56	216.22	26.02	28.7
30304094	Enrichment	C57BL/6NTac	m	double (Enrichment)	2014-04-29 06:00:00	88.79	afischer	56.96	698.89	0.51	0.53	2.4	0.99	24.26	0.54	0.55	222.22	17.62	26.3
30304095	Enrichment	C57BL/6NTac	m	double (Enrichment)	2014-04-29 06:00:00	54.52	afischer	28.11	184.02	0.58	0.56	4.54	3.17	87.14	0.62	0.6	134.08	50.71	29.6
30304096	Enrichment	C57BL/6NTac	m	double (Enrichment)	2014-04-29 06:00:00	63.85	afischer	33.7	396.12	0.51	0.52	3.38	2.26	45.32	0.56	0.61	192	29.56	27
30304097	Enrichment	C57BL/6NTac	m	double (Enrichment)	2014-04-29 06:00:00	59.02	afischer	31.23	211.44	0.55	0.54	4.62	3.26	81.07	0.57	0.61	193.55	59.19	27.4
30304098	Enrichment	C57BL/6NTac	m	double (Enrichment)	2014-04-29 06:00:00	89.22	afischer	57.34	680.97	0.54	0.54	2.27	0.96	23.12	0.56	0.57	212.39	15.71	28.7
30304099	Enrichment	C57BL/6NTac	m	double (Enrichment)	2014-04-29 06:00:00	87.46	afischer	55.31	762	0.58	0.52	2.72	1.3	33.02	0.58	0.61	227.85	23.57	33.2
30304100	Enrichment	C57BL/6NTac	m	double (Enrichment)	2014-04-29 06:00:00	_PNM-EQ_	afischer	_PNM-EQ_	_PNM-EQ_	_PNM-EQ_	_PNM-EQ_	_PNM-EQ_	_PNM-EQ_	_PNM-EQ_	_PNM-EQ_	_PNM-EQ_	_PNM-EQ_	_PNM-EQ_	30.5
30304101	Enrichment	C57BL/6NTac	m	double (Enrichment)	2014-04-29 06:00:00	_PNM-EQ_	afischer	_PNM-EQ_	_PNM-EQ_	_PNM-EQ_	_PNM-EQ_	_PNM-EQ_	_PNM-EQ_	_PNM-EQ_	_PNM-EQ_	_PNM-EQ_	_PNM-EQ_	_PNM-EQ_	27.4
30304102	Enrichment	C57BL/6NTac	m	double (Enrichment)	2014-04-29 06:00:00	_PNM-EQ_	afischer	_PNM-EQ_	_PNM-EQ_	_PNM-EQ_	_PNM-EQ_	_PNM-EQ_	_PNM-EQ_	_PNM-EQ_	_PNM-EQ_	_PNM-EQ_	_PNM-EQ_	_PNM-EQ_	28.5
30304103	Enrichment	C57BL/6NTac	f	con (Enrichment)	2014-04-29 06:00:00	66.28	afischer	35.75	566.54	0.51	0.51	3.62	2.18	47.6	0.54	0.6	201.68	33.98	25.5
30304104	Enrichment	C57BL/6NTac	f	con (Enrichment)	2014-04-29 06:00:00	70.21	afischer	38.78	459.59	0.5	0.52	3.44	2.07	46.04	0.56	0.56	175.18	35.41	24.6
30304105	Enrichment	C57BL/6NTac	f	con (Enrichment)	2014-04-29 06:00:00	74.27	afischer	42.24	275.67	0.51	0.54	3.47	1.96	50.33	0.58	0.57	201.68	38.22	21.7
30304106	Enrichment	C57BL/6NTac	f	con (Enrichment)	2014-04-29 06:00:00	58.79	afischer	30.74	218.18	0.52	0.59	4.08	2.82	63.94	0.58	0.59	208.7	43.42	25.9
30304107	Enrichment	C57BL/6NTac	f	con (Enrichment)	2014-04-29 06:00:00	75.23	afischer	42.31	604.05	0.52	0.5	2.78	1.61	31.68	0.52	0.52	160	20.97	24.1
30304108	Enrichment	C57BL/6NTac	f	con (Enrichment)	2014-04-29 06:00:00	88.38	afischer	55.48	610.17	0.55	0.51	1.88	0.84	17.28	0.54	0.56	240	8.29	25.3
30304109	Enrichment	C57BL/6NTac	f	con (Enrichment)	2014-04-29 06:00:00	59.24	afischer	30.61	296.99	0.62	0.56	3.46	2.43	57.34	0.64	0.64	201.68	29.62	24.8
30304110	Enrichment	C57BL/6NTac	f	con (Enrichment)	2014-04-29 06:00:00	_PNM-EQ_	afischer	_PNM-EQ_	_PNM-EQ_	_PNM-EQ_	_PNM-EQ_	_PNM-EQ_	_PNM-EQ_	_PNM-EQ_	_PNM-EQ_	_PNM-EQ_	_PNM-EQ_	_PNM-EQ_	24
30304111	Enrichment	C57BL/6NTac	f	con (Enrichment)	2014-04-29 06:00:00	_PNM-EQ_	afischer	_PNM-EQ_	_PNM-EQ_	_PNM-EQ_	_PNM-EQ_	_PNM-EQ_	_PNM-EQ_	_PNM-EQ_	_PNM-EQ_	_PNM-EQ_	_PNM-EQ_	_PNM-EQ_	24.1
30304112	Enrichment	C57BL/6NTac	f	con (Enrichment)	2014-04-29 06:00:00	_PNM-EQ_	afischer	_PNM-EQ_	_PNM-EQ_	_PNM-EQ_	_PNM-EQ_	_PNM-EQ_	_PNM-EQ_	_PNM-EQ_	_PNM-EQ_	_PNM-EQ_	_PNM-EQ_	_PNM-EQ_	28.5
30304113	Enrichment	C57BL/6NTac	f	nest (Enrichment)	2014-04-29 06:00:00	55.89	afischer	28.48	608.52	0.55	0.54	3.43	2.48	49.22	0.55	0.59	201.68	28.02	25.4
30304114	Enrichment	C57BL/6NTac	f	nest (Enrichment)	2014-04-29 06:00:00	85.62	afischer	52.85	618.81	0.57	0.5	2.53	1.23	27.73	0.56	0.52	158.94	19.45	26
30304115	Enrichment	C57BL/6NTac	f	nest (Enrichment)	2014-04-29 06:00:00	76.09	afischer	43.28	512.82	0.5	0.56	2.86	1.64	29.84	0.54	0.58	208.7	24.55	23.9
30304116	Enrichment	C57BL/6NTac	f	nest (Enrichment)	2014-04-29 06:00:00	75.61	afischer	42.63	600	0.55	0.57	2.65	1.52	31	0.57	0.56	228.57	19.25	22.9
30304117	Enrichment	C57BL/6NTac	f	nest (Enrichment)	2014-04-29 06:00:00	88.83	afischer	56.83	658.76	0.52	0.5	2.26	0.99	20.63	0.53	0.56	216.22	15.2	23.3
30304118	Enrichment	C57BL/6NTac	f	nest (Enrichment)	2014-04-29 06:00:00	77.54	afischer	44.52	463.56	0.51	0.52	2.85	1.47	32.94	0.58	0.58	177.78	22.83	26.9
30304119	Enrichment	C57BL/6NTac	f	nest (Enrichment)	2014-04-29 06:00:00	62.6	afischer	32.23	406.23	0.53	0.51	2.61	1.89	30.09	0.59	0.55	170.21	15.64	23.6
30304120	Enrichment	C57BL/6NTac	f	nest (Enrichment)	2014-04-29 06:00:00	_PNM-EQ_	afischer	_PNM-EQ_	_PNM-EQ_	_PNM-EQ_	_PNM-EQ_	_PNM-EQ_	_PNM-EQ_	_PNM-EQ_	_PNM-EQ_	_PNM-EQ_	_PNM-EQ_	_PNM-EQ_	25
30304121	Enrichment	C57BL/6NTac	f	nest (Enrichment)	2014-04-29 06:00:00	_PNM-EQ_	afischer	_PNM-EQ_	_PNM-EQ_	_PNM-EQ_	_PNM-EQ_	_PNM-EQ_	_PNM-EQ_	_PNM-EQ_	_PNM-EQ_	_PNM-EQ_	_PNM-EQ_	_PNM-EQ_	23.6
30304122	Enrichment	C57BL/6NTac	f	nest (Enrichment)	2014-04-29 06:00:00	_PNM-EQ_	afischer	_PNM-EQ_	_PNM-EQ_	_PNM-EQ_	_PNM-EQ_	_PNM-EQ_	_PNM-EQ_	_PNM-EQ_	_PNM-EQ_	_PNM-EQ_	_PNM-EQ_	_PNM-EQ_	25.3
30304123	Enrichment	C57BL/6NTac	f	double (Enrichment)	2014-04-29 06:00:00	64.96	afischer	34.48	375.47	0.54	0.52	2.89	1.76	35.75	0.58	0.58	198.35	20.03	22.9
30304124	Enrichment	C57BL/6NTac	f	double (Enrichment)	2014-04-29 06:00:00	68.03	afischer	37	571.1	0.51	0.51	3.42	2.16	41.01	0.56	0.56	203.39	34.06	22.6
30304125	Enrichment	C57BL/6NTac	f	double (Enrichment)	2014-04-29 06:00:00	67.96	afischer	36.97	587.93	0.55	0.48	2.95	1.78	37.19	0.55	0.59	190.48	21.26	22.6
30304126	Enrichment	C57BL/6NTac	f	double (Enrichment)	2014-04-29 06:00:00	67.57	afischer	36.54	350.88	0.55	0.53	3.39	2.14	49.47	0.6	0.6	263.74	30.64	21.8
30304127	Enrichment	C57BL/6NTac	f	double (Enrichment)	2014-04-29 06:00:00	74.86	afischer	41.81	580.89	0.55	0.54	2.54	1.54	28.73	0.56	0.56	211.76	18.04	24.9
30304128	Enrichment	C57BL/6NTac	f	double (Enrichment)	2014-04-29 06:00:00	73.3	afischer	41.23	320.51	0.55	0.56	2.98	1.73	39.76	0.63	0.57	206.9	25.95	22.8
30304129	Enrichment	C57BL/6NTac	f	double (Enrichment)	2014-04-29 06:00:00	76.92	afischer	43.94	533.14	0.56	0.55	2.8	1.65	33.7	0.61	0.59	186.05	22.13	23.1
30304130	Enrichment	C57BL/6NTac	f	double (Enrichment)	2014-04-29 06:00:00	_PNM-EQ_	afischer	_PNM-EQ_	_PNM-EQ_	_PNM-EQ_	_PNM-EQ_	_PNM-EQ_	_PNM-EQ_	_PNM-EQ_	_PNM-EQ_	_PNM-EQ_	_PNM-EQ_	_PNM-EQ_	24
30304131	Enrichment	C57BL/6NTac	f	double (Enrichment)	2014-04-29 06:00:00	_PNM-EQ_	afischer	_PNM-EQ_	_PNM-EQ_	_PNM-EQ_	_PNM-EQ_	_PNM-EQ_	_PNM-EQ_	_PNM-EQ_	_PNM-EQ_	_PNM-EQ_	_PNM-EQ_	_PNM-EQ_	25
30304132	Enrichment	C57BL/6NTac	f	double (Enrichment)	2014-04-29 06:00:00	_PNM-EQ_	afischer	_PNM-EQ_	_PNM-EQ_	_PNM-EQ_	_PNM-EQ_	_PNM-EQ_	_PNM-EQ_	_PNM-EQ_	_PNM-EQ_	_PNM-EQ_	_PNM-EQ_	_PNM-EQ_	25.6
30307512	Enrichment	DBA/2NCrl	m	con (Enrichment)	2014-06-03 06:00:00	97.44	Moreth	73.96	649.02	0.61	0.56	1.78	0.55	19.32	0.59	0.52	356.44	9.08	24.3
30307513	Enrichment	DBA/2NCrl	m	con (Enrichment)	2014-06-03 06:00:00	95.11	Moreth	67.73	568.83	0.57	0.52	1.77	0.58	17.95	0.55	0.51	250	9	26.5
30307514	Enrichment	DBA/2NCrl	m	con (Enrichment)	2014-06-03 06:00:00	86.45	afischer	53.53	607.11	0.59	0.57	2.25	1.12	24.79	0.56	0.51	395.6	15.38	26.8
30307515	Enrichment	DBA/2NCrl	m	con (Enrichment)	2014-06-03 06:00:00	95.07	afischer	68.14	658.67	0.56	0.54	2.4	0.78	25.08	0.57	0.54	233.01	18.69	25.3
30307516	Enrichment	DBA/2NCrl	m	con (Enrichment)	2014-06-03 06:00:00	96.86	afischer	72.45	667.9	0.56	0.54	2.1	0.63	21.11	0.55	0.53	250	14.19	24.9
30307517	Enrichment	DBA/2NCrl	m	con (Enrichment)	2014-06-03 06:00:00	95.44	afischer	69.25	655.21	0.57	0.55	2.55	0.81	31.54	0.59	0.54	260.87	23.95	26.3
30307518	Enrichment	DBA/2NCrl	m	con (Enrichment)	2014-06-03 06:00:00	95.47	afischer	68.94	708.66	0.53	0.56	2.17	0.63	22.72	0.59	0.53	233.01	13.09	24
30307519	Enrichment	DBA/2NCrl	m	con (Enrichment)	2014-06-03 06:00:00	97.01	afischer	73.18	642.86	0.58	0.55	2.37	0.63	27.74	0.58	0.57	240	16.9	26.9
30307520	Enrichment	DBA/2NCrl	m	con (Enrichment)	2014-06-03 06:00:00	96.72	afischer	71.86	652.17	0.54	0.54	1.99	0.58	20.07	0.58	0.56	226.42	11.71	25.2
30307521	Enrichment	DBA/2NCrl	m	con (Enrichment)	2014-06-03 06:00:00	85.93	afischer	53.25	645.16	0.52	0.56	2.51	1.09	27.25	0.57	0.52	235.29	20.13	26.3
30307522	Enrichment	DBA/2NCrl	m	nest (Enrichment)	2014-06-03 06:00:00	94.31	afischer	66.05	631.98	0.56	0.56	2.09	0.71	22.67	0.58	0.5	222.22	14.96	23.6
30307523	Enrichment	DBA/2NCrl	m	nest (Enrichment)	2014-06-03 06:00:00	96.08	afischer	69.57	632.42	0.56	0.55	1.69	0.48	15.38	0.56	0.52	186.05	7.24	25.6
30307524	Enrichment	DBA/2NCrl	m	nest (Enrichment)	2014-06-03 06:00:00	93.25	afischer	64.74	414.46	0.58	0.57	2.63	1.02	33.47	0.61	0.58	210.53	25.22	24.5
30307525	Enrichment	DBA/2NCrl	m	nest (Enrichment)	2014-06-03 06:00:00	95.78	afischer	70.2	596.44	0.58	0.54	2.52	0.73	32.46	0.56	0.57	203.39	23.3	25.8
30307526	Enrichment	DBA/2NCrl	m	nest (Enrichment)	2014-06-03 06:00:00	94.97	afischer	67.57	641.03	0.53	0.55	2.2	0.69	22.7	0.59	0.56	208.09	15.18	26.9
30307527	Enrichment	DBA/2NCrl	m	nest (Enrichment)	2014-06-03 06:00:00	89.02	afischer	57.82	602.09	0.59	0.55	1.92	0.86	19.54	0.6	0.58	169.01	10.52	27.2
30307528	Enrichment	DBA/2NCrl	m	nest (Enrichment)	2014-06-03 06:00:00	89.74	afischer	58.21	670.84	0.56	0.56	2.34	1.04	24.81	0.59	0.57	244.9	16.36	25.8
30307529	Enrichment	DBA/2NCrl	m	nest (Enrichment)	2014-06-03 06:00:00	91.5	afischer	61.01	497.88	0.58	0.54	2.21	0.82	24.27	0.6	0.55	275.86	14.98	27
30307530	Enrichment	DBA/2NCrl	m	nest (Enrichment)	2014-06-03 06:00:00	93.3	afischer	63.99	569.33	0.55	0.55	2.07	0.71	20.16	0.54	0.55	188.98	13.1	28.5
30307531	Enrichment	DBA/2NCrl	m	nest (Enrichment)	2014-06-03 06:00:00	93.84	afischer	65.28	635.82	0.6	0.56	2.45	0.89	29.13	0.59	0.57	250	17.44	25.9
30307532	Enrichment	DBA/2NCrl	m	double (Enrichment)	2014-06-03 06:00:00	87.55	afischer	55.37	636.04	0.59	0.58	2.45	1.05	29.86	0.6	0.51	192	16.73	26
30307533	Enrichment	DBA/2NCrl	m	double (Enrichment)	2014-06-03 06:00:00	83.34	afischer	50.53	330.28	0.63	0.59	2.86	1.43	39.9	0.65	0.6	208.7	25.32	27.6
30307534	Enrichment	DBA/2NCrl	m	double (Enrichment)	2014-06-03 06:00:00	91.22	afischer	60.66	715.82	0.51	0.54	2.48	0.94	25.92	0.58	0.55	228.57	18.41	24.7
30307535	Enrichment	DBA/2NCrl	m	double (Enrichment)	2014-06-03 06:00:00	91.35	afischer	60.84	665.93	0.57	0.56	2.37	1.03	27.83	0.55	0.54	282.35	18.67	24.6
30307536	Enrichment	DBA/2NCrl	m	double (Enrichment)	2014-06-03 06:00:00	93.98	afischer	65.86	709.33	0.58	0.52	2.32	0.73	27.31	0.6	0.56	260.87	16.98	27
30307537	Enrichment	DBA/2NCrl	m	double (Enrichment)	2014-06-03 06:00:00	90.66	afischer	60.22	447.23	0.57	0.55	2.82	1.11	36.64	0.62	0.58	205.13	26.76	29.9
30307538	Enrichment	DBA/2NCrl	m	double (Enrichment)	2014-06-03 06:00:00	94.02	afischer	65.25	699.3	0.52	0.53	1.89	0.63	17.51	0.56	0.48	226.42	11.04	27.2
30307539	Enrichment	DBA/2NCrl	m	double (Enrichment)	2014-06-03 06:00:00	93.72	afischer	64.73	618.47	0.58	0.61	2.14	0.75	22.79	0.61	0.53	237.62	13.48	27.9
30307540	Enrichment	DBA/2NCrl	m	double (Enrichment)	2014-06-03 06:00:00	87.51	afischer	54.96	660.7	0.52	0.51	2.22	1.08	20.99	0.51	0.5	188.98	14.87	24.9
30307541	Enrichment	DBA/2NCrl	m	double (Enrichment)	2014-06-03 06:00:00	92.24	afischer	62.48	474.83	0.52	0.54	2.53	0.94	28.35	0.58	0.56	211.76	20.56	30
30307542	Enrichment	DBA/2NCrl	f	con (Enrichment)	2014-06-03 06:00:00	92.49	afischer	61.93	624.83	0.56	0.55	1.78	0.67	16.48	0.58	0.54	244.9	9	17.9
30307543	Enrichment	DBA/2NCrl	f	con (Enrichment)	2014-06-03 06:00:00	91.07	afischer	59.97	595.24	0.53	0.58	2.06	0.81	21.03	0.57	0.59	183.21	13.51	20
30307544	Enrichment	DBA/2NCrl	f	con (Enrichment)	2014-06-03 06:00:00	98.2	afischer	77.86	633.98	0.53	0.57	2.38	0.54	26.96	0.59	0.6	220.18	20.22	23.5
30307545	Enrichment	DBA/2NCrl	f	con (Enrichment)	2014-06-03 06:00:00	90.55	afischer	59.36	642.05	0.52	0.54	2.29	0.92	25.76	0.63	0.55	184.62	15.97	20.4
30307546	Enrichment	DBA/2NCrl	f	con (Enrichment)	2014-06-03 06:00:00	91.52	afischer	61.65	664.92	0.52	0.6	2.71	1.12	33.81	0.59	0.6	183.21	28.37	21.6
30307547	Enrichment	DBA/2NCrl	f	con (Enrichment)	2014-06-03 06:00:00	97	afischer	72.77	721.53	0.51	0.48	1.99	0.52	19.15	0.55	0.56	545.45	13.29	19.9
30307548	Enrichment	DBA/2NCrl	f	con (Enrichment)	2014-06-03 06:00:00	93.2	afischer	64.12	705.88	0.58	0.54	2.46	0.78	27.27	0.52	0.55	292.68	18.73	19.4
30307549	Enrichment	DBA/2NCrl	f	con (Enrichment)	2014-06-03 06:00:00	85.22	afischer	53.51	672.27	0.55	0.54	1.97	0.87	17.89	0.58	0.55	183.21	9.98	20.6
30307550	Enrichment	DBA/2NCrl	f	con (Enrichment)	2014-06-03 06:00:00	85.43	afischer	52.24	689.66	0.51	0.5	2.26	1.22	22.5	0.52	0.54	300.63	14.3	21.6
30307551	Enrichment	DBA/2NCrl	f	con (Enrichment)	2014-06-03 06:00:00	84.17	afischer	51.07	521.1	0.57	0.54	2.48	1.2	28.07	0.56	0.52	320	18.69	21.9
30307552	Enrichment	DBA/2NCrl	f	nest (Enrichment)	2014-06-03 06:00:00	95.54	afischer	69.66	702	0.56	0.56	2.73	0.79	31.46	0.55	0.55	205.13	27.25	19.5
30307553	Enrichment	DBA/2NCrl	f	nest (Enrichment)	2014-06-03 06:00:00	91.2	afischer	60.68	385.41	0.58	0.57	2.5	0.99	30.13	0.62	0.57	129.73	19.75	20.6
30307554	Enrichment	DBA/2NCrl	f	nest (Enrichment)	2014-06-03 06:00:00	73.37	afischer	41.44	440.19	0.56	0.52	3.15	1.75	40.48	0.54	0.57	375	28.56	23
30307555	Enrichment	DBA/2NCrl	f	nest (Enrichment)	2014-06-03 06:00:00	85.53	afischer	53.16	696.16	0.55	0.6	2.33	1.02	25.34	0.59	0.58	222.22	14.71	21.3
30307556	Enrichment	DBA/2NCrl	f	nest (Enrichment)	2014-06-03 06:00:00	86.94	afischer	55.03	689.66	0.55	0.56	2.5	1.21	27.96	0.58	0.56	315.79	19.26	21.9
30307557	Enrichment	DBA/2NCrl	f	nest (Enrichment)	2014-06-03 06:00:00	95.02	afischer	68.11	709.16	0.56	0.56	2.36	0.77	27.25	0.54	0.53	206.9	21.2	21.9
30307558	Enrichment	DBA/2NCrl	f	nest (Enrichment)	2014-06-03 06:00:00	90.66	afischer	60.18	697.03	0.52	0.56	2.4	0.97	25.08	0.57	0.51	222.22	17.13	21.7
30307559	Enrichment	DBA/2NCrl	f	nest (Enrichment)	2014-06-03 06:00:00	94.57	afischer	67.11	645.81	0.56	0.58	2.32	0.82	26.01	0.52	0.53	161.07	19	20.9
30307560	Enrichment	DBA/2NCrl	f	nest (Enrichment)	2014-06-03 06:00:00	97.48	afischer	74.83	656.93	0.56	0.55	1.71	0.43	16.74	0.58	0.49	187.5	8.2	22.7
30307561	Enrichment	DBA/2NCrl	f	nest (Enrichment)	2014-06-03 06:00:00	97.15	afischer	73.74	584.72	0.55	0.55	2.35	0.65	28.88	0.62	0.54	203.39	18.51	23.2
30307562	Enrichment	DBA/2NCrl	f	double (Enrichment)	2014-06-03 06:00:00	87.33	afischer	54.03	772.2	0.55	0.54	1.85	0.83	17.26	0.56	0.51	169.01	9.43	19
30307563	Enrichment	DBA/2NCrl	f	double (Enrichment)	2014-06-03 06:00:00	93.16	afischer	63.46	634.81	0.57	0.54	1.9	0.75	19.3	0.54	0.51	190.48	11.57	22.2
30307564	Enrichment	DBA/2NCrl	f	double (Enrichment)	2014-06-03 06:00:00	79.97	afischer	46.13	655.21	0.61	0.56	2.19	1.11	24.51	0.55	0.56	185.57	12.22	23
30307565	Enrichment	DBA/2NCrl	f	double (Enrichment)	2014-06-03 06:00:00	83.07	afischer	50.07	702.25	0.53	0.54	2.7	1.37	31.98	0.58	0.58	235.29	22.45	22.2
30307566	Enrichment	DBA/2NCrl	f	double (Enrichment)	2014-06-03 06:00:00	95.99	afischer	69.69	690.77	0.54	0.5	1.82	0.54	17.14	0.56	0.49	347.83	10.32	22.4
30307567	Enrichment	DBA/2NCrl	f	double (Enrichment)	2014-06-03 06:00:00	97.67	afischer	75.59	645.81	0.52	0.55	2.28	0.56	23.42	0.54	0.53	461.54	17.49	21
30307568	Enrichment	DBA/2NCrl	f	double (Enrichment)	2014-06-03 06:00:00	83.53	afischer	49.18	668.45	0.51	0.51	1.69	0.84	13.38	0.52	0.54	186.05	6.92	20.6
30307569	Enrichment	DBA/2NCrl	f	double (Enrichment)	2014-06-03 06:00:00	95.49	afischer	68	745.09	0.54	0.55	1.68	0.58	14.53	0.55	0.51	218.18	8.41	21.6
30307570	Enrichment	DBA/2NCrl	f	double (Enrichment)	2014-06-03 06:00:00	90.11	afischer	59.11	679.25	0.58	0.56	2.27	0.96	26.16	0.59	0.52	190.48	15.9	25.2
30307571	Enrichment	DBA/2NCrl	f	double (Enrichment)	2014-06-03 06:00:00	98	afischer	77.14	639.39	0.55	0.55	2.56	0.6	30.67	0.59	0.6	242.42	23.83	20.6
30308886	Enrichment	C57BL/6NTac	m	con (Enrichment)	2014-06-17 06:00:00	80.23	afischer	46.85	787.4	0.69	0.57	2.5	1.29	36.78	0.74	0.59	279.07	17.49	27.6
30308887	Enrichment	C57BL/6NTac	m	con (Enrichment)	2014-06-17 06:00:00	78.83	afischer	46.22	382.69	0.51	0.54	3.29	1.77	42.82	0.57	0.59	428.57	33.56	29.5
30308888	Enrichment	C57BL/6NTac	m	con (Enrichment)	2014-06-17 06:00:00	93.81	afischer	65.32	668.45	0.55	0.58	2.3	0.86	24.58	0.59	0.59	180.45	17.85	26.7
30308889	Enrichment	C57BL/6NTac	m	con (Enrichment)	2014-06-17 06:00:00	78.16	afischer	45.52	618.47	0.52	0.59	3.08	1.74	41.92	0.6	0.6	175.18	31.1	30
30308890	Enrichment	C57BL/6NTac	m	con (Enrichment)	2014-06-17 06:00:00	70.68	afischer	39.58	573.56	0.6	0.57	3.35	2.14	53.01	0.59	0.65	196.72	37.2	29.2
30308892	Enrichment	C57BL/6NTac	m	con (Enrichment)	2014-06-17 06:00:00	80.05	afischer	47.12	484.8	0.54	0.53	2.84	1.49	37.56	0.57	0.6	181.82	24.32	29
30308893	Enrichment	C57BL/6NTac	m	con (Enrichment)	2014-06-17 06:00:00	74.66	afischer	41.95	596.82	0.56	0.54	2.86	1.6	34.56	0.55	0.57	216.22	23.21	31.6
30308894	Enrichment	C57BL/6NTac	m	con (Enrichment)	2014-06-17 06:00:00	87.69	afischer	56.05	532.36	0.56	0.55	2.65	1.12	33.03	0.56	0.58	169.01	24.43	28.6
30308895	Enrichment	C57BL/6NTac	m	con (Enrichment)	2014-06-17 06:00:00	87.29	afischer	55.04	577.59	0.54	0.54	2.62	1.13	29.55	0.56	0.57	250	20.65	27.3
30308896	Enrichment	C57BL/6NTac	m	nest (Enrichment)	2014-06-17 06:00:00	84.95	afischer	52.31	679.99	0.52	0.54	2.57	1.27	28.38	0.55	0.57	222.22	19.15	25.2
30308897	Enrichment	C57BL/6NTac	m	nest (Enrichment)	2014-06-17 06:00:00	93.47	afischer	65.44	590.26	0.57	0.57	3.03	1.15	39.75	0.53	0.62	154.84	35.28	30.3
30308898	Enrichment	C57BL/6NTac	m	nest (Enrichment)	2014-06-17 06:00:00	78.65	afischer	46.44	596.44	0.64	0.57	3.65	1.85	57.83	0.6	0.57	206.9	41.64	31
30308899	Enrichment	C57BL/6NTac	m	nest (Enrichment)	2014-06-17 06:00:00	87.75	afischer	55.02	678.73	0.57	0.53	2.13	0.96	20.45	0.57	0.54	220.18	12.59	29.5
30308900	Enrichment	C57BL/6NTac	m	nest (Enrichment)	2014-06-17 06:00:00	79.99	afischer	47.47	520.97	0.49	0.58	3.08	1.61	33.94	0.55	0.54	206.9	27.93	30.4
30308901	Enrichment	C57BL/6NTac	m	nest (Enrichment)	2014-06-17 06:00:00	78.03	afischer	45.51	613.96	0.52	0.55	3.02	1.62	37	0.56	0.56	200	27.28	30.4
30308902	Enrichment	C57BL/6NTac	m	nest (Enrichment)	2014-06-17 06:00:00	81.2	afischer	48.62	298.64	0.49	0.53	3.03	1.59	40.92	0.56	0.55	237.62	29.94	26.8
30308903	Enrichment	C57BL/6NTac	m	nest (Enrichment)	2014-06-17 06:00:00	79.17	afischer	46.85	670.99	0.52	0.51	2.53	1.27	27.03	0.54	0.56	206.9	18.2	28.7
30308904	Enrichment	C57BL/6NTac	m	nest (Enrichment)	2014-06-17 06:00:00	95.63	afischer	69.47	642.21	0.57	0.51	2.12	0.74	23.75	0.56	0.54	177.78	13.43	33.2
30308905	Enrichment	C57BL/6NTac	m	nest (Enrichment)	2014-06-17 06:00:00	89.07	afischer	57.89	564.51	0.57	0.51	2.63	1.15	33.09	0.57	0.57	279.07	21.95	28.6
30308906	Enrichment	C57BL/6NTac	m	double (Enrichment)	2014-06-17 06:00:00	80.56	afischer	47.17	700.28	0.57	0.59	2.27	1.2	22.86	0.56	0.58	181.82	13.33	27.5
30308907	Enrichment	C57BL/6NTac	m	double (Enrichment)	2014-06-17 06:00:00	75.57	afischer	42.46	632.42	0.56	0.51	2.57	1.4	30.59	0.55	0.58	175.18	18.54	29
30308908	Enrichment	C57BL/6NTac	m	double (Enrichment)	2014-06-17 06:00:00	72.18	afischer	39.74	616.44	0.6	0.57	2.8	1.67	33.51	0.59	0.6	184.62	20.35	31
30308909	Enrichment	C57BL/6NTac	m	double (Enrichment)	2014-06-17 06:00:00	87.08	afischer	54.91	662.52	0.55	0.54	2.6	1.16	28.23	0.56	0.55	260.87	19.47	28.9
30308910	Enrichment	C57BL/6NTac	m	double (Enrichment)	2014-06-17 06:00:00	79.26	afischer	46.22	664.21	0.56	0.53	2.86	1.52	35.61	0.56	0.62	223.6	24.96	31.2
30308911	Enrichment	C57BL/6NTac	m	double (Enrichment)	2014-06-17 06:00:00	85.84	afischer	53.06	668.45	0.55	0.55	2.33	1.14	23.67	0.54	0.54	198.35	16.89	27.1
30308912	Enrichment	C57BL/6NTac	m	double (Enrichment)	2014-06-17 06:00:00	67.1	afischer	36.32	540.8	0.52	0.57	3.06	1.95	39.68	0.57	0.57	195.12	24.55	29.9
30308913	Enrichment	C57BL/6NTac	m	double (Enrichment)	2014-06-17 06:00:00	78.71	afischer	45.86	615.93	0.57	0.54	2.96	1.57	38.9	0.55	0.56	208.7	26.9	29.2
30308914	Enrichment	C57BL/6NTac	m	double (Enrichment)	2014-06-17 06:00:00	92.1	afischer	62.97	669.99	0.57	0.55	2.74	1.07	30.96	0.54	0.57	222.22	25.49	29
30308915	Enrichment	C57BL/6NTac	f	con (Enrichment)	2014-06-17 06:00:00	82.18	afischer	49.03	721.53	0.54	0.53	2.48	1.27	29.15	0.57	0.57	206.9	18.89	22.6
30308916	Enrichment	C57BL/6NTac	f	con (Enrichment)	2014-06-17 06:00:00	79.04	afischer	45.32	672.14	0.55	0.54	2.2	1.16	21.29	0.54	0.58	126.98	12.07	23.3
30308917	Enrichment	C57BL/6NTac	f	con (Enrichment)	2014-06-17 06:00:00	88.75	afischer	56.61	614.44	0.57	0.51	2.26	0.96	24.25	0.56	0.59	172.66	15.28	23.7
30308918	Enrichment	C57BL/6NTac	f	con (Enrichment)	2014-06-17 06:00:00	75.97	afischer	42.67	639.98	0.6	0.56	2.45	1.43	30.25	0.64	0.57	180.45	16.07	22.4
30308919	Enrichment	C57BL/6NTac	f	con (Enrichment)	2014-06-17 06:00:00	67.42	afischer	35.51	584.34	0.54	0.54	2.48	1.58	27.77	0.57	0.57	169.01	14.47	23.8
30308920	Enrichment	C57BL/6NTac	f	con (Enrichment)	2014-06-17 06:00:00	81.2	afischer	48.21	631.67	0.55	0.58	2.45	1.04	27.89	0.54	0.6	155.84	15.94	24.1
30308921	Enrichment	C57BL/6NTac	f	con (Enrichment)	2014-06-17 06:00:00	88.19	afischer	56.03	649.35	0.53	0.54	2.44	1.13	25.84	0.54	0.54	212.39	18.4	24
30308922	Enrichment	C57BL/6NTac	f	con (Enrichment)	2014-06-17 06:00:00	72.59	afischer	39.78	693.11	0.53	0.53	2.53	1.56	28.38	0.55	0.58	235.29	17.22	22.5
30308923	Enrichment	C57BL/6NTac	f	con (Enrichment)	2014-06-17 06:00:00	84.28	afischer	50.9	759.88	0.53	0.54	2.28	1.08	23.21	0.57	0.55	216.22	15.29	21.2
30308924	Enrichment	C57BL/6NTac	f	con (Enrichment)	2014-06-17 06:00:00	90.66	afischer	59.32	654.52	0.54	0.54	2.3	0.98	25.36	0.57	0.57	240	17.53	22.9
30308925	Enrichment	C57BL/6NTac	f	nest (Enrichment)	2014-06-17 06:00:00	94.67	afischer	66.82	704.72	0.53	0.59	2.13	0.72	19.75	0.55	0.55	266.67	13.9	23.4
30308926	Enrichment	C57BL/6NTac	f	nest (Enrichment)	2014-06-17 06:00:00	86.46	afischer	53.25	659.46	0.6	0.56	2.07	0.95	22.87	0.57	0.54	151.9	12.48	21.7
30308927	Enrichment	C57BL/6NTac	f	nest (Enrichment)	2014-06-17 06:00:00	85.49	afischer	52.91	672.14	0.48	0.53	2.49	1.13	28.78	0.54	0.58	171.43	18.52	24.3
30308928	Enrichment	C57BL/6NTac	f	nest (Enrichment)	2014-06-17 06:00:00	75.92	afischer	43.79	468.38	0.52	0.54	2.74	1.56	34.06	0.59	0.56	171.43	21.64	22.3
30308929	Enrichment	C57BL/6NTac	f	nest (Enrichment)	2014-06-17 06:00:00	92.09	afischer	61.95	603.82	0.56	0.56	2.34	1	28.39	0.6	0.58	142.86	17.26	25
30308930	Enrichment	C57BL/6NTac	f	nest (Enrichment)	2014-06-17 06:00:00	83.04	afischer	50	651.18	0.55	0.54	2.4	1.13	25.99	0.57	0.54	203.39	15.58	21.3
30308931	Enrichment	C57BL/6NTac	f	nest (Enrichment)	2014-06-17 06:00:00	67.28	afischer	36.37	482.42	0.54	0.53	3.27	2.02	43.91	0.56	0.57	185.57	29.87	23.9
30308932	Enrichment	C57BL/6NTac	f	nest (Enrichment)	2014-06-17 06:00:00	86.87	afischer	54.86	558.92	0.54	0.53	2.6	1.18	28.07	0.54	0.56	177.78	21.56	25.1
30308933	Enrichment	C57BL/6NTac	f	nest (Enrichment)	2014-06-17 06:00:00	72.95	afischer	40.84	481.43	0.57	0.55	3.19	1.93	44.94	0.59	0.54	187.5	30.51	23.6
30308934	Enrichment	C57BL/6NTac	f	nest (Enrichment)	2014-06-17 06:00:00	79.4	afischer	46.12	692.31	0.6	0.57	2.49	1.35	29.72	0.57	0.54	183.21	17.01	26.3
30308935	Enrichment	C57BL/6NTac	f	double (Enrichment)	2014-06-17 06:00:00	88.54	afischer	56.55	640.07	0.57	0.57	2.37	1.13	25.04	0.57	0.62	250	18.04	22.2
30308936	Enrichment	C57BL/6NTac	f	double (Enrichment)	2014-06-17 06:00:00	76.81	afischer	42.75	728.86	0.54	0.55	2.04	1.13	18.78	0.55	0.57	214.29	9.97	22.3
30308937	Enrichment	C57BL/6NTac	f	double (Enrichment)	2014-06-17 06:00:00	83.31	afischer	50.33	706.38	0.57	0.57	2.44	1.19	27.14	0.6	0.54	224.3	18.07	25.2
30308938	Enrichment	C57BL/6NTac	f	double (Enrichment)	2014-06-17 06:00:00	63.11	afischer	32.72	670.99	0.56	0.52	2.78	1.91	32.21	0.57	0.58	188.98	18.17	25.2
30308939	Enrichment	C57BL/6NTac	f	double (Enrichment)	2014-06-17 06:00:00	78.38	afischer	44.83	708.66	0.54	0.51	2.18	1.28	21.55	0.54	0.54	206.9	12.82	22.8
30308940	Enrichment	C57BL/6NTac	f	double (Enrichment)	2014-06-17 06:00:00	87.99	afischer	56.02	644.47	0.57	0.54	2.36	1.1	30.44	0.6	0.56	263.74	19.22	24.5
30308941	Enrichment	C57BL/6NTac	f	double (Enrichment)	2014-06-17 06:00:00	86.98	afischer	54.25	641.03	0.55	0.54	2.35	1.11	24.67	0.53	0.53	170.21	15.95	24
30308942	Enrichment	C57BL/6NTac	f	double (Enrichment)	2014-06-17 06:00:00	75.97	afischer	43.44	443.35	0.53	0.56	3.22	1.85	40.34	0.57	0.58	172.66	30.9	25.6
30308943	Enrichment	C57BL/6NTac	f	double (Enrichment)	2014-06-17 06:00:00	94.32	afischer	65.68	647.6	0.57	0.55	2.08	0.74	20.78	0.57	0.53	260.87	12.42	24
30308944	Enrichment	C57BL/6NTac	f	double (Enrichment)	2014-06-17 06:00:00	90.49	afischer	59.32	667.04	0.54	0.52	2.25	1	23.54	0.54	0.6	233.01	16.23	24.6
30309725	Enrichment	C57BL/6NTac	m	double (Enrichment)	2014-06-17 06:00:00	85.82	afischer	53.23	723.94	0.54	0.54	2.43	1.1	30.37	0.59	0.57	244.9	17.45	28.9
30310359	Enrichment	DBA/2NCrl	m	con (Enrichment)	2014-07-01 06:00:00	89.31	Fischer	56.39	541.43	0.56	0.57	1.62	0.68	14.82	0.58	0.57	220.18	6.49	25.3
30310360	Enrichment	DBA/2NCrl	m	con (Enrichment)	2014-07-01 06:00:00	99.05	Fischer	82.2	658.09	0.57	0.51	2.27	0.41	25.7	0.56	0.54	244.9	17.32	24.6
30310361	Enrichment	DBA/2NCrl	m	con (Enrichment)	2014-07-01 06:00:00	92.25	Fischer	62.82	440.64	0.6	0.54	2.8	1.19	36.27	0.63	0.6	187.5	27.11	23.8
30310362	Enrichment	DBA/2NCrl	m	con (Enrichment)	2014-07-01 06:00:00	84.03	Fischer	50.96	369.72	0.54	0.58	2.77	1.27	30.24	0.59	0.6	188.98	21.19	24.8
30310363	Enrichment	DBA/2NCrl	m	con (Enrichment)	2014-07-01 06:00:00	69.68	Fischer	37.91	326.68	0.51	0.52	2.87	1.77	33.68	0.56	0.56	176.47	20.85	26.4
30310364	Enrichment	DBA/2NCrl	m	con (Enrichment)	2014-07-01 06:00:00	88.64	Fischer	56.18	669.14	0.54	0.56	2.01	0.92	18.97	0.58	0.55	192	10.77	24.2
30310365	Enrichment	DBA/2NCrl	m	con (Enrichment)	2014-07-01 06:00:00	89.1	Fischer	57.64	697.67	0.58	0.56	2.61	1.1	31.14	0.54	0.57	521.74	21.54	22.3
30310366	Enrichment	DBA/2NCrl	m	con (Enrichment)	2014-07-01 06:00:00	96.32	Fischer	71.83	534.76	0.54	0.56	2.56	0.78	32.6	0.58	0.6	226.42	23.97	28.8
30310367	Enrichment	DBA/2NCrl	m	con (Enrichment)	2014-07-01 06:00:00	83.36	Fischer	50.32	360.14	0.55	0.62	2.55	1.32	36.25	0.64	0.63	193.55	21.06	26.4
30310368	Enrichment	DBA/2NCrl	m	con (Enrichment)	2014-07-01 06:00:00	77.57	Fischer	44.74	359.56	0.52	0.52	2.73	1.58	32.21	0.6	0.59	208.7	21.43	25.6
30310369	Enrichment	DBA/2NCrl	m	nest (Enrichment)	2014-07-01 06:00:00	96.6	Fischer	71.41	620.69	0.54	0.54	1.95	0.55	17.68	0.56	0.57	214.29	11.31	22.6
30310370	Enrichment	DBA/2NCrl	m	nest (Enrichment)	2014-07-01 06:00:00	92.81	Fischer	63.33	575.26	0.57	0.54	2.43	0.87	25.82	0.54	0.53	171.43	18.45	24.5
30310371	Enrichment	DBA/2NCrl	m	nest (Enrichment)	2014-07-01 06:00:00	94.14	Fischer	65.42	613.75	0.51	0.52	1.95	0.55	18.15	0.55	0.56	413.79	11.45	23.6
30310372	Enrichment	DBA/2NCrl	m	nest (Enrichment)	2014-07-01 06:00:00	94.72	Fischer	66.16	608.19	0.61	0.57	1.7	0.54	15.86	0.54	0.56	220.18	7.57	24.6
30310373	Enrichment	DBA/2NCrl	m	nest (Enrichment)	2014-07-01 06:00:00	93.7	Fischer	65.13	491.11	0.57	0.56	2.37	0.94	29.84	0.57	0.57	210.53	18.61	25.8
30310374	Enrichment	DBA/2NCrl	m	nest (Enrichment)	2014-07-01 06:00:00	80.35	Fischer	47.1	539.37	0.54	0.51	3.02	1.62	35.65	0.58	0.54	200	26.38	26.6
30310375	Enrichment	DBA/2NCrl	m	nest (Enrichment)	2014-07-01 06:00:00	87.33	Fischer	55.13	665.93	0.54	0.54	2.3	0.96	21.31	0.57	0.54	222.22	13.46	25
30310376	Enrichment	DBA/2NCrl	m	nest (Enrichment)	2014-07-01 06:00:00	89.2	Fischer	56.89	669.92	0.53	0.51	2.01	0.75	20.74	0.59	0.57	206.9	10.57	25.7
30310377	Enrichment	DBA/2NCrl	m	nest (Enrichment)	2014-07-01 06:00:00	98.35	Fischer	78.71	608.64	0.6	0.55	2	0.59	23.99	0.6	0.57	240	14.17	26.8
30310378	Enrichment	DBA/2NCrl	m	nest (Enrichment)	2014-07-01 06:00:00	98.49	Fischer	79.32	444.28	0.51	0.56	2.5	0.57	28.4	0.55	0.54	206.9	22.04	29
30310379	Enrichment	DBA/2NCrl	m	double (Enrichment)	2014-07-01 06:00:00	94.55	Fischer	66.85	542.5	0.58	0.63	2.24	0.8	27.44	0.57	0.57	218.18	16.46	22.9
30310380	Enrichment	DBA/2NCrl	m	double (Enrichment)	2014-07-01 06:00:00	94.54	Fischer	66.76	686.5	0.57	0.54	2	0.68	20.21	0.58	0.51	195.12	11.12	25.5
30310381	Enrichment	DBA/2NCrl	m	double (Enrichment)	2014-07-01 06:00:00	72.27	Fischer	38.98	319.19	0.57	0.54	2.2	1.33	21.7	0.56	0.58	183.21	10.77	24.6
30310382	Enrichment	DBA/2NCrl	m	double (Enrichment)	2014-07-01 06:00:00	85.72	Fischer	52.53	654.52	0.63	0.57	2.24	1.13	29.78	0.62	0.56	250	15.14	26.5
30310383	Enrichment	DBA/2NCrl	m	double (Enrichment)	2014-07-01 06:00:00	88.51	Fischer	58.15	675.07	0.51	0.51	2.21	0.85	22.33	0.62	0.51	196.72	11.48	27.1
30310384	Enrichment	DBA/2NCrl	m	double (Enrichment)	2014-07-01 06:00:00	88.99	Fischer	56.85	494.78	0.52	0.51	2.23	1	21.89	0.54	0.54	210.53	13.77	29.5
30310385	Enrichment	DBA/2NCrl	m	double (Enrichment)	2014-07-01 06:00:00	92.07	Fischer	61.73	633.8	0.51	0.49	2.27	0.8	22.26	0.57	0.58	196.72	13.86	26.7
30310386	Enrichment	DBA/2NCrl	m	double (Enrichment)	2014-07-01 06:00:00	89	Fischer	57.53	392.17	0.52	0.57	2.31	0.89	23.71	0.58	0.54	186.05	14.34	24.5
30310387	Enrichment	DBA/2NCrl	m	double (Enrichment)	2014-07-01 06:00:00	91.64	Fischer	61.5	542.5	0.58	0.56	2.3	0.83	25.23	0.55	0.57	237.62	15.77	25.3
30310388	Enrichment	DBA/2NCrl	m	double (Enrichment)	2014-07-01 06:00:00	94.7	Fischer	66.32	656.93	0.5	0.52	1.88	0.6	17.62	0.53	0.57	250	9.49	31.4
30310389	Enrichment	DBA/2NCrl	f	con (Enrichment)	2014-07-01 06:00:00	94.5	Fischer	67.43	631.98	0.54	0.51	1.92	0.59	19.35	0.57	0.56	161.07	10.64	20.6
30310390	Enrichment	DBA/2NCrl	f	con (Enrichment)	2014-07-01 06:00:00	90.07	Fischer	59	397.43	0.54	0.55	2.4	0.98	25.6	0.66	0.63	160	17.31	21.5
30310391	Enrichment	DBA/2NCrl	f	con (Enrichment)	2014-07-01 06:00:00	96.58	Fischer	72.31	186.09	0.54	0.56	2.63	0.82	30.54	0.58	0.57	285.71	25.06	21.9
30310392	Enrichment	DBA/2NCrl	f	con (Enrichment)	2014-07-01 06:00:00	85.22	Fischer	52.73	578.67	0.55	0.54	2.8	1.4	34.09	0.55	0.57	146.34	25.73	22
30310393	Enrichment	DBA/2NCrl	f	con (Enrichment)	2014-07-01 06:00:00	96.12	Fischer	70.54	487.8	0.54	0.54	2.09	0.6	21.72	0.56	0.62	203.39	14.03	21.7
30310394	Enrichment	DBA/2NCrl	f	con (Enrichment)	2014-07-01 06:00:00	91.32	Fischer	60.76	420.88	0.54	0.54	2.31	1.06	26.35	0.56	0.56	196.72	17.98	22.5
30310395	Enrichment	DBA/2NCrl	f	con (Enrichment)	2014-07-01 06:00:00	90.73	Fischer	59.74	630.25	0.54	0.53	2.27	1.04	24.38	0.54	0.54	244.9	17.51	21.8
30310396	Enrichment	DBA/2NCrl	f	con (Enrichment)	2014-07-01 06:00:00	96.9	Fischer	73.36	696.59	0.54	0.55	2.43	0.67	27.54	0.57	0.6	224.3	20.04	20.6
30310397	Enrichment	DBA/2NCrl	f	con (Enrichment)	2014-07-01 06:00:00	96.31	Fischer	71.47	664.89	0.54	0.54	2.62	0.75	32.22	0.57	0.58	142.01	22.31	19
30310398	Enrichment	DBA/2NCrl	f	con (Enrichment)	2014-07-01 06:00:00	77.1	Fischer	44.39	355.37	0.51	0.57	3.23	1.72	41.61	0.59	0.6	436.36	28.78	20.4
30310399	Enrichment	DBA/2NCrl	f	nest (Enrichment)	2014-07-01 06:00:00	89.64	Fischer	57.97	677.63	0.54	0.52	2.29	0.99	26.25	0.57	0.56	196.72	16.18	21.2
30310400	Enrichment	DBA/2NCrl	f	nest (Enrichment)	2014-07-01 06:00:00	93.29	Fischer	64.37	681.35	0.53	0.54	2.28	0.91	25.41	0.54	0.56	153.85	18.56	21
30310401	Enrichment	DBA/2NCrl	f	nest (Enrichment)	2014-07-01 06:00:00	87.75	Fischer	55.01	656.98	0.53	0.54	2.11	0.98	20.43	0.55	0.53	186.05	11.98	21.3
30310402	Enrichment	DBA/2NCrl	f	nest (Enrichment)	2014-07-01 06:00:00	91.65	Fischer	62.69	545.21	0.54	0.53	2.19	0.75	22.19	0.56	0.52	208.7	14.29	19.8
30310403	Enrichment	DBA/2NCrl	f	nest (Enrichment)	2014-07-01 06:00:00	90.62	Fischer	59.97	752.51	0.52	0.55	1.99	0.64	19.31	0.54	0.54	230.77	10.91	21.8
30310404	Enrichment	DBA/2NCrl	f	nest (Enrichment)	2014-07-01 06:00:00	90.47	Fischer	58.86	673.4	0.57	0.57	2.08	0.83	23.39	0.62	0.52	145.45	12.02	19.6
30310405	Enrichment	DBA/2NCrl	f	nest (Enrichment)	2014-07-01 06:00:00	93.36	Fischer	64.37	655.21	0.56	0.52	2.22	0.8	24.61	0.54	0.58	226.42	16.76	20.3
30310406	Enrichment	DBA/2NCrl	f	nest (Enrichment)	2014-07-01 06:00:00	98.35	Fischer	78.42	683.53	0.56	0.57	2.34	0.48	27.02	0.56	0.5	252.63	19.79	22.4
30310407	Enrichment	DBA/2NCrl	f	nest (Enrichment)	2014-07-01 06:00:00	85.22	Fischer	53.34	657.13	0.55	0.57	1.73	0.75	15.56	0.57	0.52	218.18	7.18	21.4
30310408	Enrichment	DBA/2NCrl	f	nest (Enrichment)	2014-07-01 06:00:00	96.33	Fischer	71.65	617.52	0.57	0.59	2.01	0.62	21.7	0.57	0.56	175.18	13.32	22.5
30310409	Enrichment	DBA/2NCrl	f	double (Enrichment)	2014-07-01 06:00:00	97.03	Fischer	73.18	642.47	0.54	0.54	2.19	0.61	24.79	0.52	0.56	146.34	16.76	19.6
30310410	Enrichment	DBA/2NCrl	f	double (Enrichment)	2014-07-01 06:00:00	96.59	Fischer	72.39	374.45	0.55	0.57	2.66	0.76	34.3	0.6	0.56	187.5	26.28	20
30310411	Enrichment	DBA/2NCrl	f	double (Enrichment)	2014-07-01 06:00:00	91.93	Fischer	61.57	420.88	0.54	0.53	2.24	0.89	23.45	0.57	0.54	151.9	14.75	20.5
30310412	Enrichment	DBA/2NCrl	f	double (Enrichment)	2014-07-01 06:00:00	94.29	Fischer	66.22	656.02	0.54	0.53	1.5	0.62	12.12	0.54	0.52	188.98	6.15	23.2
30310413	Enrichment	DBA/2NCrl	f	double (Enrichment)	2014-07-01 06:00:00	94.69	Fischer	67.09	633.71	0.53	0.54	1.9	0.56	17.75	0.55	0.56	196.72	11.02	20.9
30310414	Enrichment	DBA/2NCrl	f	double (Enrichment)	2014-07-01 06:00:00	96.52	Fischer	71.17	637.96	0.57	0.54	1.62	0.51	15.03	0.54	0.51	328.77	7.31	19.1
30310415	Enrichment	DBA/2NCrl	f	double (Enrichment)	2014-07-01 06:00:00	93.17	Fischer	63.3	684.31	0.54	0.54	1.75	0.66	16.23	0.56	0.58	188.98	8.1	21.6
30310416	Enrichment	DBA/2NCrl	f	double (Enrichment)	2014-07-01 06:00:00	94.46	Fischer	65.65	578.22	0.54	0.53	1.4	0.55	10.29	0.54	0.55	187.5	5.03	17.9
30310417	Enrichment	DBA/2NCrl	f	double (Enrichment)	2014-07-01 06:00:00	98.17	Fischer	77.49	628.01	0.52	0.49	2.15	0.54	22.79	0.57	0.54	206.9	16.77	20
30310418	Enrichment	DBA/2NCrl	f	double (Enrichment)	2014-07-01 06:00:00	96.01	Fischer	70.19	696.59	0.57	0.51	1.95	0.61	18.38	0.51	0.52	220.18	11.31	22.4
30327051	Enrichment	C57BL/6NTac	m	con (Enrichment)	2014-12-30 06:00:00	79.01	Fischer	47.06	615.34	0.53	0.52	2.32	1.29	21.89	0.55	0.53	247.42	13.28	24
30327052	Enrichment	C57BL/6NTac	m	con (Enrichment)	2014-12-30 06:00:00	86.51	Fischer	53.95	689.34	0.57	0.56	2.13	1.05	22.73	0.56	0.54	165.52	13.84	24.7
30327053	Enrichment	C57BL/6NTac	m	con (Enrichment)	2014-12-30 06:00:00	87.82	Fischer	55.05	746.64	0.55	0.54	2.05	0.97	19.06	0.5	0.54	244.9	12	33.2
30327054	Enrichment	C57BL/6NTac	m	con (Enrichment)	2014-12-30 06:00:00	79.61	Fischer	46.41	686.66	0.58	0.55	2.67	1.5	30.33	0.52	0.55	228.57	20.99	28.3
30327055	Enrichment	C57BL/6NTac	m	con (Enrichment)	2014-12-30 06:00:00	80.92	Fischer	47.54	739.1	0.51	0.55	2.26	1.21	22.84	0.57	0.51	275.86	13.89	30.3
30327056	Enrichment	C57BL/6NTac	m	con (Enrichment)	2014-12-30 06:00:00	76.01	afischer	43.31	508.13	0.57	0.57	3.03	1.7	38.75	0.55	0.57	175.18	25.54	27.7
30327057	Enrichment	C57BL/6NTac	m	con (Enrichment)	2014-12-30 06:00:00	34.1	afischer	15.64	256.42	0.56	0.56	3.2	2.8	40.22	0.57	0.55	180.45	14.18	26.5
30327058	Enrichment	C57BL/6NTac	m	con (Enrichment)	2014-12-30 06:00:00	68.45	afischer	36.43	761.61	0.54	0.56	2.46	1.5	24.65	0.52	0.54	303.8	15.51	32.9
30327059	Enrichment	C57BL/6NTac	m	con (Enrichment)	2014-12-30 06:00:00	72.17	afischer	39.18	629.37	0.53	0.53	2.16	1.34	21.94	0.55	0.5	206.9	11.54	30.7
30327060	Enrichment	C57BL/6NTac	m	con (Enrichment)	2014-12-30 06:00:00	65.59	afischer	35.15	387.57	0.56	0.58	3.39	2.22	47.86	0.52	0.56	193.55	30.16	29
30327061	Enrichment	C57BL/6NTac	m	nest (Enrichment)	2014-12-30 06:00:00	80.04	afischer	46.2	670.92	0.55	0.56	2.15	1.2	21.33	0.52	0.52	205.13	12.79	27.8
30327062	Enrichment	C57BL/6NTac	m	nest (Enrichment)	2014-12-30 06:00:00	72.37	afischer	39.51	557.26	0.56	0.56	2.52	1.52	31.2	0.59	0.52	190.48	15.43	24.6
30327063	Enrichment	C57BL/6NTac	m	nest (Enrichment)	2014-12-30 06:00:00	74.82	afischer	42	604.05	0.55	0.53	2.77	1.78	28.59	0.55	0.5	186.05	21.49	26.5
30327064	Enrichment	C57BL/6NTac	m	nest (Enrichment)	2014-12-30 06:00:00	82.73	afischer	49.46	672.52	0.56	0.53	2.21	1.2	21.26	0.54	0.55	248.28	14.33	26.9
30327065	Enrichment	C57BL/6NTac	m	nest (Enrichment)	2014-12-30 06:00:00	70.34	afischer	37.65	653.12	0.56	0.52	2.14	1.4	21.24	0.56	0.54	250	11.36	26.1
30327066	Enrichment	C57BL/6NTac	m	nest (Enrichment)	2014-12-30 06:00:00	89.4	afischer	57.48	667.56	0.56	0.52	2.15	0.96	23.21	0.56	0.53	210.53	13.89	25.9
30327067	Enrichment	C57BL/6NTac	m	nest (Enrichment)	2014-12-30 06:00:00	76.97	Fischer	43.87	496.92	0.61	0.61	2.9	1.68	40.76	0.57	0.58	214.29	25.43	30.3
30327068	Enrichment	C57BL/6NTac	m	nest (Enrichment)	2014-12-30 06:00:00	84.22	Fischer	50.52	674.92	0.54	0.53	2.08	1.01	20.06	0.55	0.5	226.42	12.54	29.3
30327069	Enrichment	C57BL/6NTac	m	nest (Enrichment)	2014-12-30 06:00:00	78.6	Fischer	45.49	690.74	0.55	0.52	2.69	1.54	29.84	0.51	0.55	224.3	21.29	31.9
30327070	Enrichment	C57BL/6NTac	m	nest (Enrichment)	2014-12-30 06:00:00	83.64	Fischer	50.3	703.07	0.58	0.51	2.3	1.15	24.08	0.57	0.52	224.3	15.23	29
30327071	Enrichment	C57BL/6NTac	m	double (Enrichment)	2014-12-30 06:00:00	79.09	afischer	45.76	714.29	0.55	0.56	2.45	1.5	28.55	0.53	0.56	169.01	17.38	25.3
30327072	Enrichment	C57BL/6NTac	m	double (Enrichment)	2014-12-30 06:00:00	58.98	afischer	30.22	375.31	0.54	0.56	3.23	2.13	42.06	0.52	0.52	175.18	23.69	25.5
30327073	Enrichment	C57BL/6NTac	m	double (Enrichment)	2014-12-30 06:00:00	80.23	afischer	46.55	716.47	0.57	0.53	2.3	1.23	21.82	0.5	0.52	235.29	13.48	30.7
30327074	Enrichment	C57BL/6NTac	m	double (Enrichment)	2014-12-30 06:00:00	82.62	afischer	48.97	623.05	0.57	0.54	2.18	1.21	21.65	0.52	0.51	176.47	13.82	27.3
30327075	Enrichment	C57BL/6NTac	m	double (Enrichment)	2014-12-30 06:00:00	76.31	afischer	42.81	698.89	0.54	0.56	2.14	1.16	22.12	0.59	0.51	150.94	10.39	30
30327076	Enrichment	C57BL/6NTac	m	double (Enrichment)	2014-12-30 06:00:00	90.89	afischer	59.17	594.37	0.51	0.55	1.98	0.83	19.4	0.54	0.53	208.7	10.75	30.5
30327077	Enrichment	C57BL/6NTac	m	double (Enrichment)	2014-12-30 06:00:00	85.86	afischer	52.95	667.04	0.52	0.53	2.27	1.1	24.01	0.57	0.53	195.12	15.04	27
30327078	Enrichment	C57BL/6NTac	m	double (Enrichment)	2014-12-30 06:00:00	74.07	afischer	41.77	757.58	0.5	0.55	2.82	1.76	31.06	0.56	0.52	139.53	21.64	32
30327079	Enrichment	C57BL/6NTac	m	double (Enrichment)	2014-12-30 06:00:00	59.31	afischer	30.48	451.13	0.51	0.52	2.92	2.05	35.75	0.57	0.54	152.87	18.57	29
30327080	Enrichment	C57BL/6NTac	m	double (Enrichment)	2014-12-30 06:00:00	70.85	afischer	38.09	653.4	0.55	0.54	2.27	1.42	25.69	0.55	0.56	144.58	12.47	30
30327081	Enrichment	C57BL/6NTac	f	con (Enrichment)	2014-12-30 06:00:00	78.44	afischer	44.93	485.78	0.56	0.54	2.43	1.4	26.75	0.56	0.58	235.29	16.08	21
30327082	Enrichment	C57BL/6NTac	f	con (Enrichment)	2014-12-30 06:00:00	73.83	afischer	41.16	712.87	0.55	0.56	2.73	1.7	33.2	0.53	0.56	224.3	19.13	25
30327083	Enrichment	C57BL/6NTac	f	con (Enrichment)	2014-12-30 06:00:00	90.08	afischer	58.21	580.8	0.54	0.55	2.1	0.84	19.58	0.54	0.53	200	11.42	20.6
30327084	Enrichment	C57BL/6NTac	f	con (Enrichment)	2014-12-30 06:00:00	69.51	afischer	37.82	277.03	0.56	0.59	3.05	1.93	38.2	0.56	0.57	170.21	25.38	22.2
30327085	Enrichment	C57BL/6NTac	f	con (Enrichment)	2014-12-30 06:00:00	86.31	afischer	53.42	702	0.56	0.61	2.22	1.12	23.29	0.51	0.54	172.66	14.8	25.2
30327086	Enrichment	C57BL/6NTac	f	con (Enrichment)	2014-12-30 06:00:00	82.55	afischer	49.45	423.14	0.55	0.58	2.63	1.36	30.14	0.55	0.54	180.45	21.03	25.6
30327087	Enrichment	C57BL/6NTac	f	con (Enrichment)	2014-12-30 06:00:00	85.12	afischer	52.74	677.63	0.53	0.56	2.37	1.28	25.9	0.56	0.53	201.68	18.04	22.9
30327088	Enrichment	C57BL/6NTac	f	con (Enrichment)	2014-12-30 06:00:00	83.54	afischer	50.16	732.24	0.56	0.58	2.29	1.14	23.75	0.52	0.54	240	14.99	23.5
30327089	Enrichment	C57BL/6NTac	f	con (Enrichment)	2014-12-30 06:00:00	81.38	afischer	47.98	696.32	0.6	0.55	2.39	1.3	28.94	0.56	0.53	175.18	16.42	23.5
30327090	Enrichment	C57BL/6NTac	f	con (Enrichment)	2014-12-30 06:00:00	90.93	afischer	59.96	712.87	0.5	0.55	2.26	1.04	24.03	0.57	0.52	188.98	16.9	23.1
30327091	Enrichment	C57BL/6NTac	f	nest (Enrichment)	2014-12-30 06:00:00	92.15	afischer	62.32	702	0.55	0.55	2.32	0.92	23.89	0.52	0.54	188.98	17.84	26.2
30327092	Enrichment	C57BL/6NTac	f	nest (Enrichment)	2014-12-30 06:00:00	79.78	afischer	47.22	569.39	0.54	0.56	2.7	1.38	30.32	0.53	0.53	208.7	20.48	21.9
30327093	Enrichment	C57BL/6NTac	f	nest (Enrichment)	2014-12-30 06:00:00	58.31	afischer	29.34	427.11	0.53	0.54	2.66	2	31.55	0.56	0.53	196.72	15.08	24.2
30327094	Enrichment	C57BL/6NTac	f	nest (Enrichment)	2014-12-30 06:00:00	69.45	afischer	37.92	529.01	0.57	0.61	2.89	1.73	33.49	0.52	0.52	203.39	24.71	22.7
30327095	Enrichment	C57BL/6NTac	f	nest (Enrichment)	2014-12-30 06:00:00	88.98	afischer	57.29	697.62	0.53	0.58	2.5	1.07	28.98	0.56	0.52	212.39	18.93	24.4
30327096	Enrichment	C57BL/6NTac	f	nest (Enrichment)	2014-12-30 06:00:00	69.47	afischer	37.3	683.92	0.59	0.58	2.46	1.51	28.87	0.6	0.56	205.13	14.56	21.5
30327097	Enrichment	C57BL/6NTac	f	nest (Enrichment)	2014-12-30 06:00:00	79.76	afischer	46.24	592.73	0.52	0.54	2.47	1.4	26.69	0.56	0.52	206.9	16.74	22.1
30327098	Enrichment	C57BL/6NTac	f	nest (Enrichment)	2014-12-30 06:00:00	77.98	afischer	44.86	714.29	0.51	0.58	2.71	1.57	29.6	0.5	0.52	200	21.34	24.2
30327099	Enrichment	C57BL/6NTac	f	nest (Enrichment)	2014-12-30 06:00:00	75.25	afischer	41.47	676.13	0.56	0.56	1.89	1.1	18.63	0.53	0.51	252.63	8.36	23
30327100	Enrichment	C57BL/6NTac	f	nest (Enrichment)	2014-12-30 06:00:00	82.73	afischer	49.52	571.43	0.57	0.55	2.56	1.18	27.23	0.54	0.55	203.39	19	22.6
30327101	Enrichment	C57BL/6NTac	f	double (Enrichment)	2014-12-30 06:00:00	71.94	afischer	38.57	681.82	0.5	0.52	1.87	1.1	14.29	0.54	0.47	210.53	7.89	19.7
30327102	Enrichment	C57BL/6NTac	f	double (Enrichment)	2014-12-30 06:00:00	84.02	afischer	52.31	448.88	0.52	0.57	2.62	1.35	31.06	0.62	0.56	198.35	20.9	22.7
30327103	Enrichment	C57BL/6NTac	f	double (Enrichment)	2014-12-30 06:00:00	74.58	afischer	41.84	729.22	0.54	0.56	2.73	1.61	30.38	0.53	0.53	214.29	21.3	29
30327104	Enrichment	C57BL/6NTac	f	double (Enrichment)	2014-12-30 06:00:00	62.82	afischer	32.69	566.04	0.52	0.55	2.77	1.86	31.39	0.57	0.56	173.91	17.54	21
30327105	Enrichment	C57BL/6NTac	f	double (Enrichment)	2014-12-30 06:00:00	68.96	afischer	36.97	369.46	0.52	0.56	2.54	1.51	27.33	0.52	0.56	142.01	15.76	23.6
30327106	Enrichment	C57BL/6NTac	f	double (Enrichment)	2014-12-30 06:00:00	69.2	afischer	37.39	325.26	0.5	0.56	2.82	1.73	33.04	0.53	0.55	154.84	20.72	23.6
30327107	Enrichment	C57BL/6NTac	f	double (Enrichment)	2014-12-30 06:00:00	76.44	afischer	42.66	667.48	0.55	0.51	1.9	1.09	15.67	0.5	0.54	233.01	8.49	22.9
30327108	Enrichment	C57BL/6NTac	f	double (Enrichment)	2014-12-30 06:00:00	85.21	afischer	51.54	689.34	0.56	0.57	1.85	1	16.71	0.54	0.55	192	9.49	19.7
30327109	Enrichment	C57BL/6NTac	f	double (Enrichment)	2014-12-30 06:00:00	54.09	afischer	27.09	457.82	0.51	0.57	3.34	2.43	42.71	0.54	0.52	206.9	24.02	25.6
30327110	Enrichment	C57BL/6NTac	f	double (Enrichment)	2014-12-30 06:00:00	82.32	afischer	48.96	474.88	0.57	0.6	2.4	1.16	26.88	0.55	0.57	169.01	16.07	22.4
30328485	Enrichment	DBA/2NCrl	m	con (Enrichment)	2015-01-13 06:00:00	79.64	Fischer	46.25	746.02	0.58	0.6	2.48	1.37	30.32	0.56	0.58	230.77	18.12	25.5
30328486	Enrichment	DBA/2NCrl	m	con (Enrichment)	2015-01-13 06:00:00	89.94	Fischer	58.67	763.65	0.52	0.53	2.48	1.01	24.63	0.5	0.49	266.67	19.67	27
30328487	Enrichment	DBA/2NCrl	m	con (Enrichment)	2015-01-13 06:00:00	95.05	Fischer	68.68	680.22	0.56	0.5	2.18	0.69	24.55	0.53	0.49	303.8	15.36	28.3
30328488	Enrichment	DBA/2NCrl	m	con (Enrichment)	2015-01-13 06:00:00	96.77	Fischer	72.19	733.38	0.53	0.52	2.23	0.64	21.98	0.52	0.53	242.42	14.79	24.7
30328489	Enrichment	DBA/2NCrl	m	con (Enrichment)	2015-01-13 06:00:00	86.6	Fischer	54.06	737.7	0.5	0.53	2.51	1.16	26.25	0.53	0.52	187.5	17.7	26.6
30328490	Enrichment	DBA/2NCrl	m	con (Enrichment)	2015-01-13 06:00:00	84.9	Fischer	52.54	360.35	0.57	0.58	2.91	1.4	40.45	0.53	0.56	224.3	27.82	28
30328491	Enrichment	DBA/2NCrl	m	con (Enrichment)	2015-01-13 06:00:00	91.99	Fischer	62.67	326.56	0.56	0.58	2.94	1.08	40.29	0.58	0.55	260.87	29.93	24.7
30328492	Enrichment	DBA/2NCrl	m	con (Enrichment)	2015-01-13 06:00:00	92.12	Fischer	62.01	688.71	0.54	0.55	2.3	0.94	22.2	0.53	0.51	260.87	15.64	24.7
30328493	Enrichment	DBA/2NCrl	m	con (Enrichment)	2015-01-13 06:00:00	93.86	Fischer	65.85	711.46	0.56	0.59	2.59	0.88	30.91	0.54	0.58	240	25.06	26
30328494	Enrichment	DBA/2NCrl	m	con (Enrichment)	2015-01-13 06:00:00	85.95	Fischer	53.2	700.28	0.51	0.52	2.08	0.94	20.58	0.52	0.53	183.21	11.59	27.6
30328495	Enrichment	DBA/2NCrl	m	nest (Enrichment)	2015-01-13 06:00:00	83.09	Fischer	50.09	553.2	0.58	0.55	2.53	1.27	29.37	0.55	0.57	220.18	19.37	23.9
30328496	Enrichment	DBA/2NCrl	m	nest (Enrichment)	2015-01-13 06:00:00	97.36	Fischer	74.84	697.89	0.55	0.55	1.76	0.49	15.86	0.53	0.51	186.05	9.33	24.9
30328497	Enrichment	DBA/2NCrl	m	nest (Enrichment)	2015-01-13 06:00:00	96.7	Fischer	73.52	527.6	0.57	0.57	2.17	0.58	20.82	0.52	0.5	233.01	14.37	30
30328498	Enrichment	DBA/2NCrl	m	nest (Enrichment)	2015-01-13 06:00:00	96.08	Fischer	69.68	751.88	0.56	0.53	1.66	0.56	14.75	0.52	0.53	342.86	6.71	26.8
30328499	Enrichment	DBA/2NCrl	m	nest (Enrichment)	2015-01-13 06:00:00	91.81	Fischer	61.16	776.43	0.54	0.52	2.11	0.9	20.66	0.51	0.54	244.9	13.27	25.9
30328500	Enrichment	DBA/2NCrl	m	nest (Enrichment)	2015-01-13 06:00:00	92.49	Fischer	61.97	693.11	0.55	0.55	1.83	0.77	15.59	0.53	0.52	233.01	9	25.3
30328501	Enrichment	DBA/2NCrl	m	nest (Enrichment)	2015-01-13 06:00:00	95.14	Fischer	69.38	633.18	0.56	0.5	2.04	0.66	21.85	0.55	0.49	155.84	12.27	27.2
30328502	Enrichment	DBA/2NCrl	m	nest (Enrichment)	2015-01-13 06:00:00	94.04	Fischer	65.62	604.31	0.54	0.51	2.28	0.84	24.59	0.56	0.55	212.39	16.08	31.2
30328503	Enrichment	DBA/2NCrl	m	nest (Enrichment)	2015-01-13 06:00:00	92.26	Fischer	61.68	645.16	0.56	0.52	2.01	0.81	18.94	0.54	0.5	200	11.16	27.2
30328504	Enrichment	DBA/2NCrl	m	nest (Enrichment)	2015-01-13 06:00:00	96.35	Fischer	71.13	647.04	0.57	0.55	2.08	0.61	18.91	0.54	0.48	247.42	11.75	26.7
30328505	Enrichment	DBA/2NCrl	m	double (Enrichment)	2015-01-13 06:00:00	83.79	Fischer	51.01	453.08	0.54	0.59	2.8	1.49	33	0.56	0.57	214.29	25.15	29.2
30328506	Enrichment	DBA/2NCrl	m	double (Enrichment)	2015-01-13 06:00:00	97.12	Fischer	73.05	647.48	0.59	0.54	1.9	0.53	18.47	0.56	0.51	236.84	10.01	25.4
30328507	Enrichment	DBA/2NCrl	m	double (Enrichment)	2015-01-13 06:00:00	95.47	Fischer	68.38	666.67	0.55	0.55	1.9	0.58	18.54	0.53	0.54	263.74	10.38	28
30328508	Enrichment	DBA/2NCrl	m	double (Enrichment)	2015-01-13 06:00:00	91.25	Fischer	59.45	626.57	0.56	0.54	1.75	0.75	16.52	0.52	0.52	206.9	8.54	28.1
30328509	Enrichment	DBA/2NCrl	m	double (Enrichment)	2015-01-13 06:00:00	86.7	Fischer	53.85	754.43	0.55	0.52	2.38	1.08	28.23	0.55	0.52	222.22	18.43	24
30328510	Enrichment	DBA/2NCrl	m	double (Enrichment)	2015-01-13 06:00:00	87.93	Fischer	56.07	616.33	0.54	0.55	2.59	1.16	28.3	0.55	0.55	214.29	21.73	27.8
30328511	Enrichment	DBA/2NCrl	m	double (Enrichment)	2015-01-13 06:00:00	98.23	Fischer	77.62	637.08	0.55	0.52	2.16	0.51	21.53	0.54	0.52	237.62	15.12	29.7
30328512	Enrichment	DBA/2NCrl	m	double (Enrichment)	2015-01-13 06:00:00	96.12	Fischer	70.94	487.2	0.56	0.55	2.24	0.72	25.2	0.56	0.51	212.39	17.66	25
30328513	Enrichment	DBA/2NCrl	m	double (Enrichment)	2015-01-13 06:00:00	95.05	Fischer	67.39	629.74	0.56	0.55	1.79	0.61	16.11	0.51	0.52	176.47	9.15	24.5
30328514	Enrichment	DBA/2NCrl	m	double (Enrichment)	2015-01-13 06:00:00	90.99	Fischer	60	557.72	0.58	0.55	1.91	0.72	18.33	0.59	0.55	166.67	10.02	25
30328515	Enrichment	DBA/2NCrl	f	con (Enrichment)	2015-01-13 06:00:00	91.95	Fischer	61.04	702.91	0.55	0.53	1.85	0.67	16.91	0.54	0.51	269.66	9.21	20
30328516	Enrichment	DBA/2NCrl	f	con (Enrichment)	2015-01-13 06:00:00	95.11	Fischer	67.52	597.31	0.54	0.51	1.82	0.61	16.53	0.55	0.47	218.18	9.49	20.2
30328517	Enrichment	DBA/2NCrl	f	con (Enrichment)	2015-01-13 06:00:00	92.51	Fischer	63.22	638.3	0.59	0.55	1.93	0.72	20.44	0.55	0.52	192	10.92	21.7
30328518	Enrichment	DBA/2NCrl	f	con (Enrichment)	2015-01-13 06:00:00	90.4	Fischer	58.53	660.74	0.54	0.51	1.9	0.79	17.11	0.55	0.47	240	10.14	21.6
30328519	Enrichment	DBA/2NCrl	f	con (Enrichment)	2015-01-13 06:00:00	96.83	Fischer	72.83	689.55	0.53	0.51	1.9	0.5	17.43	0.5	0.5	195.12	11.09	23
30328520	Enrichment	DBA/2NCrl	f	con (Enrichment)	2015-01-13 06:00:00	92.42	Fischer	61.8	561.92	0.56	0.52	1.79	0.77	16.7	0.54	0.55	166.67	8.9	18.2
30328521	Enrichment	DBA/2NCrl	f	con (Enrichment)	2015-01-13 06:00:00	85.26	Fischer	51.94	602.09	0.54	0.59	2.03	1	19.64	0.53	0.5	177.78	10.44	24.5
30328522	Enrichment	DBA/2NCrl	f	con (Enrichment)	2015-01-13 06:00:00	92.37	Fischer	61.95	734.69	0.52	0.5	1.9	0.77	18.46	0.51	0.48	296.3	10.97	20.9
30328523	Enrichment	DBA/2NCrl	f	con (Enrichment)	2015-01-13 06:00:00	93.95	Fischer	65.02	656.93	0.56	0.56	1.73	0.61	15.02	0.5	0.48	172.66	7.78	27.4
30328524	Enrichment	DBA/2NCrl	f	con (Enrichment)	2015-01-13 06:00:00	98.67	Fischer	79.81	592.4	0.53	0.54	2.21	0.49	22.82	0.55	0.56	210.53	15.76	22.6
30328525	Enrichment	DBA/2NCrl	f	nest (Enrichment)	2015-01-13 06:00:00	94.95	Fischer	67.11	681.82	0.54	0.54	1.76	0.6	16.51	0.51	0.52	186.05	8.42	22.5
30328528	Enrichment	DBA/2NCrl	f	nest (Enrichment)	2015-01-13 06:00:00	94.41	Fischer	66.57	159.64	0.6	0.57	2.27	0.79	29.85	0.58	0.55	160	18.73	20.1
30328529	Enrichment	DBA/2NCrl	f	nest (Enrichment)	2015-01-13 06:00:00	86.08	Fischer	52.8	654.55	0.54	0.51	2	0.87	18.91	0.54	0.5	247.42	10.53	20.8
30328530	Enrichment	DBA/2NCrl	f	nest (Enrichment)	2015-01-13 06:00:00	81	Fischer	47.21	709.64	0.57	0.54	2.35	1.26	26.04	0.53	0.5	176.47	14.83	20
30328531	Enrichment	DBA/2NCrl	f	nest (Enrichment)	2015-01-13 06:00:00	95	Fischer	67.33	590.13	0.56	0.55	1.94	0.69	21.05	0.59	0.54	181.82	10.54	23.3
30328532	Enrichment	DBA/2NCrl	f	nest (Enrichment)	2015-01-13 06:00:00	94.89	Fischer	67.2	584.11	0.52	0.51	1.93	0.67	19.14	0.55	0.52	324.32	11.89	24.4
30328533	Enrichment	DBA/2NCrl	f	nest (Enrichment)	2015-01-13 06:00:00	88.62	Fischer	55.9	628.01	0.55	0.54	1.81	0.92	15.77	0.53	0.5	170.21	9.57	20.2
30328534	Enrichment	DBA/2NCrl	f	nest (Enrichment)	2015-01-13 06:00:00	97.33	Fischer	73.49	640.8	0.55	0.5	1.61	0.44	13.96	0.52	0.5	226.42	7.25	25.8
30328535	Enrichment	DBA/2NCrl	f	double (Enrichment)	2015-01-13 06:00:00	90.2	Fischer	57.82	653.92	0.56	0.52	1.67	0.68	13.87	0.51	0.5	303.8	6.95	19.4
30328536	Enrichment	DBA/2NCrl	f	double (Enrichment)	2015-01-13 06:00:00	96.61	Fischer	71.65	596.18	0.55	0.58	1.84	0.53	17.32	0.53	0.52	175.18	11.08	20.7
30328537	Enrichment	DBA/2NCrl	f	double (Enrichment)	2015-01-13 06:00:00	98.29	Fischer	77.89	598.66	0.54	0.52	1.93	0.49	19.15	0.55	0.49	180.45	12.93	19.6
30328538	Enrichment	DBA/2NCrl	f	double (Enrichment)	2015-01-13 06:00:00	97.12	Fischer	74.07	225.36	0.55	0.55	2.54	0.7	34.47	0.6	0.56	176.47	26.4	20.4
30328539	Enrichment	DBA/2NCrl	f	double (Enrichment)	2015-01-13 06:00:00	97.06	Fischer	73.67	606.8	0.54	0.54	1.76	0.59	16.36	0.54	0.53	190.48	9.36	18.3
30328540	Enrichment	DBA/2NCrl	f	double (Enrichment)	2015-01-13 06:00:00	87.42	Fischer	54.91	501.53	0.52	0.51	2.27	1.08	22.71	0.54	0.52	187.5	15.98	22
30328541	Enrichment	DBA/2NCrl	f	double (Enrichment)	2015-01-13 06:00:00	94.11	Fischer	64.83	614.44	0.57	0.51	1.6	0.57	13.96	0.54	0.47	220.18	6.4	20.4
30328542	Enrichment	DBA/2NCrl	f	double (Enrichment)	2015-01-13 06:00:00	94.4	Fischer	65.37	553.13	0.53	0.52	1.68	0.64	14.76	0.54	0.49	171.43	7.84	18.7
30328543	Enrichment	DBA/2NCrl	f	double (Enrichment)	2015-01-13 06:00:00	89.61	Fischer	57.42	602.61	0.55	0.56	1.94	0.9	17.14	0.52	0.49	210.53	10.66	22.1
30328544	Enrichment	DBA/2NCrl	f	double (Enrichment)	2015-01-13 06:00:00	85.51	Fischer	53.11	592.73	0.57	0.56	2.12	0.95	22.28	0.55	0.51	186.05	13.08	21.5
30328882	Enrichment	DBA/2NCrl	f	nest (Enrichment)	2015-01-13 06:00:00	84.79	Fischer	51.38	661.01	0.54	0.51	1.77	0.82	15.01	0.5	0.5	183.21	7.39	22

## Sheet: status_codes
setting_value_text	setting_description
_bLOQ_	(ESLIM_PARAMSC_009 & IMPC_PARAMSC_009): Measured value is below the lower limit of quantitation of the assay
_AUL_	(ESLIM_PARAMSC_008 & IMPC_PARAMSC_008): Measured value is above the upper limit of quantitation of the assay
_PNM-EQ_	(ESLIM_PARAMSC_001 & IMPC_PARAMSC_001): Parameter not measured - Equipment Failed
_PNM-EI_	IMPC_PARAMSC_014: Parameter not measured - Equipment Incompatible
_PNM-SL_	(ESLIM_PARAMSC_002 & IMPC_PARAMSC_002): Parameter not measured - Sample lost
_PNM-IS_	(ESLIM_PARAMSC_003 & IMPC_PARAMSC_003): Parameter not measured - Insufficient Sample
_PNR-WI_	(ESLIM_PARAMSC_004 & IMPC_PARAMSC_004): Parameter not recorded - Welfare Issue
_PNM-NIS_	(ESLIM_PARAMSC_007 & IMPC_PARAMSC_007): Parameter not measured - not in SOP
_PNM-PQF_	(IMPC_PARAMSC_010): Parameter not measured - parameter QC failed
_PNM-LNRY_	(IMPC_PARAMSC_011): Parameter not measured - LIMS not ready yet (LIMS is undergoing updates and is unable to collect the data, for the moment; e.g. manage mandatory parameters added to procedure after experiment performed but before data exported)
_PNM-UM_	(IMPC_PARAMSC_013): Parameter not measured - uncooperative mouse (e.g. mouse woke up from narcosis too early so ABR could not be fully examined)
_PNM-SF_	(IMPC_PARAMSC_012): Parameter not measured - Software failure
_PNM-S_	IMPC_PARAMSC_005: Parameter not measured - schedule
_SPNM-BV_	(IMPC_PARAMSC_003): single parameter not measured because of a too low blood volume
_PNM-NPEP_	(MausDBinternal_PARAMSC): Parameter not measured - not part of EUMODIC procedure
_REJECTED_	(MausDBinternal_PARAMSC): Rejected value from blood pressure assay
_MNR_	IMPC_PARAMSC_005:Metadata not recorded inadvertently
_PNM-PDRM_	IMPC_PARAMSC_005: Parameter not measured - phenotype or disease rules out measurement of parameter
_PNM-NMSP_	IMPC_PARAMSC_005:no fertility male screen performed
_PNM-NFSP_	IMPC_PARAMSC_005:no fertility female screen performed
