# Supplementary material for: Laboratory mouse housing conditions can be improved using common environmental enrichment without compromising data
Source: PLoS Biol. 2018 Apr 16;16(4):e2005019. doi: 10.1371/journal.pbio.2005019 (PMC5922977; doi:10.1371/journal.pbio.2005019)
Supplement: S1 Data — (ZIP) [file pbio.2005019.s001.zip › S1_Data/P00343_HAEMATOLOGY.xlsx]

## Sheet: data
mouse_id	mouse_line	strain	sex	type	date_of_birth	date_calib	date_sacrifice	HCT	HGB	MCH	MCHC	MCV	MPV	NEO	NLYM	NMO	PDW	PEO	PLCR	PLT	PLYM	PMO	RBC	RDW	WBC
						-		percent	g/dl	pg	g/dl	fl	fl				fL	%	percent	10³/mm³	%	%	Mio/mm³	percent	10³/mm³
						Date equipment last calibrated	Date and time of sacrifice	Hematocrit	Hemoglobin	Mean corpuscular hemoglobin content	Mean corpuscular hemoglobin concentration	Mean corpuscular volume	Mean platelets volume	Absolute number of eosinophiles	Absolute number of lymphocytes	Absolute number of monocytes	Calculated Distribution width of platelets	Percentage Eosinophile	Platelet Large Cell ratio	Platelet	Percentage lymphocytes	Percentage monocytes	Red blood cell	Distribution index of red blood cells	White blood cell
						IMPC_HEM_025_001	IMPC_HEM_016_001	Hematocrit - percentage of cellular components on whole blood	Hemoglobin concentration in whole blood	Calculated mean corpuscular hemoglobin content of erythrocytes	Calculated mean corpuscular hemoglobin concentration of erythrocytes	Mean corpuscular volume	Mean platelets volume	Absiolute number of eosinophile in whole blood	Absolute number of lymphocytes in whole blood	Absolute number of monocytes in whole blood	Calculated Distribution width of platelets	Percentage of eosinophiles in total white blood cells	Platelet large cell ratio	Platelet count in whole blood	Percentage of lymphocytes in total white blood cells	Percentage of monocytes in total white blood cells	Red blood cell count in whole blood	Red cell distribution width (coefficient of variation)	Total white blood cell count in whole blood
30304073	Enrichment	C57BL/6NTac	m	con (Enrichment)	2014-04-29 06:00:00	19.09.2014 00:00:00	_PNM-NIS_	52.8	17	14.7	32.2	46	6.2	_PNM-NIS_	_PNM-NIS_	_PNM-NIS_	5.5	_PNM-NIS_	2	1424	_PNM-NIS_	_PNM-NIS_	11.58	12.9	12.4
30304074	Enrichment	C57BL/6NTac	m	con (Enrichment)	2014-04-29 06:00:00	19.09.2014 00:00:00	_PNM-NIS_	49.8	16.3	15.2	32.7	46	6	_PNM-NIS_	_PNM-NIS_	_PNM-NIS_	5.2	_PNM-NIS_	1.8	1261	_PNM-NIS_	_PNM-NIS_	10.74	12.8	16.6
30304075	Enrichment	C57BL/6NTac	m	con (Enrichment)	2014-04-29 06:00:00	19.09.2014 00:00:00	_PNM-NIS_	50.4	16.1	14.7	31.9	46	6.2	_PNM-NIS_	_PNM-NIS_	_PNM-NIS_	5.5	_PNM-NIS_	1.7	1464	_PNM-NIS_	_PNM-NIS_	10.94	13	12.7
30304076	Enrichment	C57BL/6NTac	m	con (Enrichment)	2014-04-29 06:00:00	19.09.2014 00:00:00	_PNM-NIS_	47.5	15.3	14.7	32.2	46	6	_PNM-NIS_	_PNM-NIS_	_PNM-NIS_	5.1	_PNM-NIS_	1.7	1257	_PNM-NIS_	_PNM-NIS_	10.42	13	13.9
30304077	Enrichment	C57BL/6NTac	m	con (Enrichment)	2014-04-29 06:00:00	19.09.2014 00:00:00	_PNM-NIS_	54.5	17.2	14.8	31.6	47	6.1	_PNM-NIS_	_PNM-NIS_	_PNM-NIS_	5.1	_PNM-NIS_	2.2	1059	_PNM-NIS_	_PNM-NIS_	11.64	14.3	7.4
30304078	Enrichment	C57BL/6NTac	m	con (Enrichment)	2014-04-29 06:00:00	19.09.2014 00:00:00	_PNM-NIS_	48	15.5	15.2	32.3	47	6	_PNM-NIS_	_PNM-NIS_	_PNM-NIS_	5.2	_PNM-NIS_	2	932	_PNM-NIS_	_PNM-NIS_	10.2	14	9.3
30304079	Enrichment	C57BL/6NTac	m	con (Enrichment)	2014-04-29 06:00:00	19.09.2014 00:00:00	_PNM-NIS_	48.8	15.7	15.2	32.2	47	6.1	_PNM-NIS_	_PNM-NIS_	_PNM-NIS_	5.2	_PNM-NIS_	1.7	993	_PNM-NIS_	_PNM-NIS_	10.36	14	9.8
30304080	Enrichment	C57BL/6NTac	m	con (Enrichment)	2014-04-29 06:00:00	19.09.2014 00:00:00	_PNM-NIS_	52.1	17	15.4	32.6	47	6	_PNM-NIS_	_PNM-NIS_	_PNM-NIS_	5.1	_PNM-NIS_	1.7	956	_PNM-NIS_	_PNM-NIS_	11.01	13.6	11
30304081	Enrichment	C57BL/6NTac	m	con (Enrichment)	2014-04-29 06:00:00	19.09.2014 00:00:00	_PNM-NIS_	50	16.2	15.2	32.4	47	6.1	_PNM-NIS_	_PNM-NIS_	_PNM-NIS_	5.2	_PNM-NIS_	2	960	_PNM-NIS_	_PNM-NIS_	10.67	14.4	9.9
30304082	Enrichment	C57BL/6NTac	m	con (Enrichment)	2014-04-29 06:00:00	19.09.2014 00:00:00	_PNM-NIS_	53.5	17	14.7	31.8	46	5.9	_PNM-NIS_	_PNM-NIS_	_PNM-NIS_	5.2	_PNM-NIS_	1.5	972	_PNM-NIS_	_PNM-NIS_	11.57	13.7	12.2
30304083	Enrichment	C57BL/6NTac	m	nest (Enrichment)	2014-04-29 06:00:00	19.09.2014 00:00:00	_PNM-NIS_	65.1	20.8	14.6	32	46	6.1	_PNM-NIS_	_PNM-NIS_	_PNM-NIS_	5.5	_PNM-NIS_	1.6	1730	_PNM-NIS_	_PNM-NIS_	14.24	12.5	11.1
30304084	Enrichment	C57BL/6NTac	m	nest (Enrichment)	2014-04-29 06:00:00	19.09.2014 00:00:00	_PNM-NIS_	51.5	16.4	14.8	31.8	47	6.1	_PNM-NIS_	_PNM-NIS_	_PNM-NIS_	5.4	_PNM-NIS_	1.4	1231	_PNM-NIS_	_PNM-NIS_	11.07	12.7	11.2
30304085	Enrichment	C57BL/6NTac	m	nest (Enrichment)	2014-04-29 06:00:00	19.09.2014 00:00:00	_PNM-NIS_	59.4	19.2	14.7	32.3	45	6	_PNM-NIS_	_PNM-NIS_	_PNM-NIS_	5.3	_PNM-NIS_	1.2	1478	_PNM-NIS_	_PNM-NIS_	13.1	12.9	14.3
30304086	Enrichment	C57BL/6NTac	m	nest (Enrichment)	2014-04-29 06:00:00	19.09.2014 00:00:00	_PNM-NIS_	52.7	16.7	14.6	31.7	46	6.2	_PNM-NIS_	_PNM-NIS_	_PNM-NIS_	5.4	_PNM-NIS_	1.8	1342	_PNM-NIS_	_PNM-NIS_	11.41	12.6	11
30304087	Enrichment	C57BL/6NTac	m	nest (Enrichment)	2014-04-29 06:00:00	19.09.2014 00:00:00	_PNM-NIS_	55.4	18.1	15.4	32.7	47	6	_PNM-NIS_	_PNM-NIS_	_PNM-NIS_	5.2	_PNM-NIS_	2.1	1056	_PNM-NIS_	_PNM-NIS_	11.74	14.5	12.5
30304088	Enrichment	C57BL/6NTac	m	nest (Enrichment)	2014-04-29 06:00:00	19.09.2014 00:00:00	_PNM-NIS_	52	16.5	14.7	31.7	46	6	_PNM-NIS_	_PNM-NIS_	_PNM-NIS_	5.1	_PNM-NIS_	1.6	1036	_PNM-NIS_	_PNM-NIS_	11.23	14.2	11.9
30304089	Enrichment	C57BL/6NTac	m	nest (Enrichment)	2014-04-29 06:00:00	19.09.2014 00:00:00	_PNM-NIS_	53.6	16.5	14.4	30.8	47	6	_PNM-NIS_	_PNM-NIS_	_PNM-NIS_	5.3	_PNM-NIS_	2	1088	_PNM-NIS_	_PNM-NIS_	11.45	13.8	11.8
30304090	Enrichment	C57BL/6NTac	m	nest (Enrichment)	2014-04-29 06:00:00	19.09.2014 00:00:00	_PNM-NIS_	54.4	17.5	15	32.2	47	6	_PNM-NIS_	_PNM-NIS_	_PNM-NIS_	5.1	_PNM-NIS_	1.3	1279	_PNM-NIS_	_PNM-NIS_	11.67	14.1	13.7
30304091	Enrichment	C57BL/6NTac	m	nest (Enrichment)	2014-04-29 06:00:00	19.09.2014 00:00:00	_PNM-NIS_	54.2	17.7	15.4	32.7	47	6.1	_PNM-NIS_	_PNM-NIS_	_PNM-NIS_	5.2	_PNM-NIS_	2.3	1113	_PNM-NIS_	_PNM-NIS_	11.5	14.1	10.6
30304092	Enrichment	C57BL/6NTac	m	nest (Enrichment)	2014-04-29 06:00:00	19.09.2014 00:00:00	_PNM-NIS_	56.3	17.4	14.4	30.9	47	5.9	_PNM-NIS_	_PNM-NIS_	_PNM-NIS_	5.2	_PNM-NIS_	1.5	1179	_PNM-NIS_	_PNM-NIS_	12.06	13.9	13.1
30304093	Enrichment	C57BL/6NTac	m	double (Enrichment)	2014-04-29 06:00:00	19.09.2014 00:00:00	_PNM-NIS_	52.2	17.4	15.3	33.3	46	6.2	_PNM-NIS_	_PNM-NIS_	_PNM-NIS_	5.6	_PNM-NIS_	2	1413	_PNM-NIS_	_PNM-NIS_	11.39	12.3	10.6
30304094	Enrichment	C57BL/6NTac	m	double (Enrichment)	2014-04-29 06:00:00	19.09.2014 00:00:00	_PNM-NIS_	50.4	15.3	13.9	30.4	46	6.3	_PNM-NIS_	_PNM-NIS_	_PNM-NIS_	5.6	_PNM-NIS_	2.1	1387	_PNM-NIS_	_PNM-NIS_	10.98	12.2	8.2
30304095	Enrichment	C57BL/6NTac	m	double (Enrichment)	2014-04-29 06:00:00	19.09.2014 00:00:00	_PNM-NIS_	53.7	17.6	15.2	32.8	46	6.1	_PNM-NIS_	_PNM-NIS_	_PNM-NIS_	5.1	_PNM-NIS_	1.8	1371	_PNM-NIS_	_PNM-NIS_	11.6	12.5	8.4
30304096	Enrichment	C57BL/6NTac	m	double (Enrichment)	2014-04-29 06:00:00	19.09.2014 00:00:00	_PNM-NIS_	48.7	15.7	14.9	32.2	46	6.2	_PNM-NIS_	_PNM-NIS_	_PNM-NIS_	5.6	_PNM-NIS_	1.9	1971	_PNM-NIS_	_PNM-NIS_	10.52	11.9	7
30304097	Enrichment	C57BL/6NTac	m	double (Enrichment)	2014-04-29 06:00:00	19.09.2014 00:00:00	_PNM-NIS_	52.7	16.6	14.8	31.5	47	6	_PNM-NIS_	_PNM-NIS_	_PNM-NIS_	5.2	_PNM-NIS_	1.9	1087	_PNM-NIS_	_PNM-NIS_	11.22	13.8	11.6
30304098	Enrichment	C57BL/6NTac	m	double (Enrichment)	2014-04-29 06:00:00	19.09.2014 00:00:00	_PNM-NIS_	53.7	17.2	15.2	32	47	5.9	_PNM-NIS_	_PNM-NIS_	_PNM-NIS_	5.2	_PNM-NIS_	1.3	1068	_PNM-NIS_	_PNM-NIS_	11.34	13.8	11.7
30304099	Enrichment	C57BL/6NTac	m	double (Enrichment)	2014-04-29 06:00:00	19.09.2014 00:00:00	_PNM-NIS_	50	15.3	14.2	30.6	47	6	_PNM-NIS_	_PNM-NIS_	_PNM-NIS_	5.2	_PNM-NIS_	1.6	950	_PNM-NIS_	_PNM-NIS_	10.76	14.1	7
30304100	Enrichment	C57BL/6NTac	m	double (Enrichment)	2014-04-29 06:00:00	19.09.2014 00:00:00	_PNM-NIS_	51.9	16.3	14.8	31.4	47	6	_PNM-NIS_	_PNM-NIS_	_PNM-NIS_	5.2	_PNM-NIS_	1.9	1018	_PNM-NIS_	_PNM-NIS_	11.05	13.9	10.2
30304101	Enrichment	C57BL/6NTac	m	double (Enrichment)	2014-04-29 06:00:00	19.09.2014 00:00:00	_PNM-NIS_	45.4	14	14.7	30.8	48	5.9	_PNM-NIS_	_PNM-NIS_	_PNM-NIS_	5.2	_PNM-NIS_	1.4	937	_PNM-NIS_	_PNM-NIS_	9.5	13.8	6.8
30304102	Enrichment	C57BL/6NTac	m	double (Enrichment)	2014-04-29 06:00:00	19.09.2014 00:00:00	_PNM-NIS_	54.7	18.3	15.9	33.5	47	6.1	_PNM-NIS_	_PNM-NIS_	_PNM-NIS_	5.1	_PNM-NIS_	2.2	1064	_PNM-NIS_	_PNM-NIS_	11.53	14.2	6.3
30304103	Enrichment	C57BL/6NTac	f	con (Enrichment)	2014-04-29 06:00:00	19.09.2014 00:00:00	_PNM-NIS_	50.8	16.9	15.3	33.3	46	6.2	_PNM-NIS_	_PNM-NIS_	_PNM-NIS_	5.4	_PNM-NIS_	2.4	970	_PNM-NIS_	_PNM-NIS_	11.07	14	6.2
30304104	Enrichment	C57BL/6NTac	f	con (Enrichment)	2014-04-29 06:00:00	19.09.2014 00:00:00	_PNM-NIS_	52.1	16.4	15	31.5	48	6.3	_PNM-NIS_	_PNM-NIS_	_PNM-NIS_	5.8	_PNM-NIS_	2.1	813	_PNM-NIS_	_PNM-NIS_	10.95	14.1	5.4
30304105	Enrichment	C57BL/6NTac	f	con (Enrichment)	2014-04-29 06:00:00	19.09.2014 00:00:00	_PNM-NIS_	50	16.1	15	32.2	47	6.2	_PNM-NIS_	_PNM-NIS_	_PNM-NIS_	5.5	_PNM-NIS_	1.8	713	_PNM-NIS_	_PNM-NIS_	10.75	13.8	9.1
30304106	Enrichment	C57BL/6NTac	f	con (Enrichment)	2014-04-29 06:00:00	19.09.2014 00:00:00	_PNM-NIS_	51.4	16	14.6	31.1	47	6.3	_PNM-NIS_	_PNM-NIS_	_PNM-NIS_	5.7	_PNM-NIS_	2.4	762	_PNM-NIS_	_PNM-NIS_	10.98	14	7
30304107	Enrichment	C57BL/6NTac	f	con (Enrichment)	2014-04-29 06:00:00	19.09.2014 00:00:00	_PNM-NIS_	51.2	16.9	15.4	33	47	6.1	_PNM-NIS_	_PNM-NIS_	_PNM-NIS_	5.4	_PNM-NIS_	1.6	878	_PNM-NIS_	_PNM-NIS_	10.96	14	10.2
30304108	Enrichment	C57BL/6NTac	f	con (Enrichment)	2014-04-29 06:00:00	19.09.2014 00:00:00	_PNM-NIS_	58.7	18.8	14.5	32	45	6.2	_PNM-NIS_	_PNM-NIS_	_PNM-NIS_	5.6	_PNM-NIS_	2.3	1128	_PNM-NIS_	_PNM-NIS_	12.95	13.7	9.9
30304109	Enrichment	C57BL/6NTac	f	con (Enrichment)	2014-04-29 06:00:00	19.09.2014 00:00:00	_PNM-NIS_	53.7	17.7	15.4	33	47	6.2	_PNM-NIS_	_PNM-NIS_	_PNM-NIS_	5.5	_PNM-NIS_	2	1254	_PNM-NIS_	_PNM-NIS_	11.51	14.1	10.1
30304110	Enrichment	C57BL/6NTac	f	con (Enrichment)	2014-04-29 06:00:00	19.09.2014 00:00:00	_PNM-NIS_	52.8	17.2	15.4	32.6	47	6	_PNM-NIS_	_PNM-NIS_	_PNM-NIS_	5.1	_PNM-NIS_	1.5	858	_PNM-NIS_	_PNM-NIS_	11.18	14.1	7.5
30304111	Enrichment	C57BL/6NTac	f	con (Enrichment)	2014-04-29 06:00:00	19.09.2014 00:00:00	_PNM-NIS_	53.1	17	15	32	47	6.2	_PNM-NIS_	_PNM-NIS_	_PNM-NIS_	5.7	_PNM-NIS_	1.9	942	_PNM-NIS_	_PNM-NIS_	11.3	14.1	9.3
30304112	Enrichment	C57BL/6NTac	f	con (Enrichment)	2014-04-29 06:00:00	19.09.2014 00:00:00	_PNM-NIS_	54.1	17.4	15.8	32.2	49	6	_PNM-NIS_	_PNM-NIS_	_PNM-NIS_	5.2	_PNM-NIS_	1.6	633	_PNM-NIS_	_PNM-NIS_	11	14.4	8.6
30304113	Enrichment	C57BL/6NTac	f	nest (Enrichment)	2014-04-29 06:00:00	19.09.2014 00:00:00	_PNM-NIS_	51.8	16.7	15.2	32.2	47	6.3	_PNM-NIS_	_PNM-NIS_	_PNM-NIS_	5.5	_PNM-NIS_	2.2	1292	_PNM-NIS_	_PNM-NIS_	10.98	13.8	6.2
30304114	Enrichment	C57BL/6NTac	f	nest (Enrichment)	2014-04-29 06:00:00	19.09.2014 00:00:00	_PNM-NIS_	52.7	17	15.5	32.3	48	6.3	_PNM-NIS_	_PNM-NIS_	_PNM-NIS_	5.4	_PNM-NIS_	2.6	788	_PNM-NIS_	_PNM-NIS_	10.95	14.2	6.8
30304115	Enrichment	C57BL/6NTac	f	nest (Enrichment)	2014-04-29 06:00:00	19.09.2014 00:00:00	_PNM-NIS_	68	21.7	15.1	31.9	47	7.3	_PNM-NIS_	_PNM-NIS_	_PNM-NIS_	6.2	_PNM-NIS_	9.4	666	_PNM-NIS_	_PNM-NIS_	14.41	13.7	10.8
30304116	Enrichment	C57BL/6NTac	f	nest (Enrichment)	2014-04-29 06:00:00	19.09.2014 00:00:00	_PNM-NIS_	53.9	16.5	14.5	30.6	47	6.1	_PNM-NIS_	_PNM-NIS_	_PNM-NIS_	5.4	_PNM-NIS_	2.1	876	_PNM-NIS_	_PNM-NIS_	11.38	13.9	11.2
30304117	Enrichment	C57BL/6NTac	f	nest (Enrichment)	2014-04-29 06:00:00	19.09.2014 00:00:00	_PNM-NIS_	52.2	16.8	15.2	32.2	47	6.2	_PNM-NIS_	_PNM-NIS_	_PNM-NIS_	5.4	_PNM-NIS_	2.2	948	_PNM-NIS_	_PNM-NIS_	11.05	14.1	8.3
30304118	Enrichment	C57BL/6NTac	f	nest (Enrichment)	2014-04-29 06:00:00	19.09.2014 00:00:00	_PNM-NIS_	50.8	16.1	14.8	31.7	47	6	_PNM-NIS_	_PNM-NIS_	_PNM-NIS_	5.3	_PNM-NIS_	1.6	903	_PNM-NIS_	_PNM-NIS_	10.88	13.9	9.5
30304119	Enrichment	C57BL/6NTac	f	nest (Enrichment)	2014-04-29 06:00:00	19.09.2014 00:00:00	_PNM-NIS_	55.1	17.5	14.9	31.8	47	6.2	_PNM-NIS_	_PNM-NIS_	_PNM-NIS_	5.5	_PNM-NIS_	2.2	925	_PNM-NIS_	_PNM-NIS_	11.71	14.3	9
30304120	Enrichment	C57BL/6NTac	f	nest (Enrichment)	2014-04-29 06:00:00	19.09.2014 00:00:00	_PNM-NIS_	51.8	16.9	15	32.6	46	6.1	_PNM-NIS_	_PNM-NIS_	_PNM-NIS_	5.6	_PNM-NIS_	1.5	966	_PNM-NIS_	_PNM-NIS_	11.24	14.1	8.1
30304121	Enrichment	C57BL/6NTac	f	nest (Enrichment)	2014-04-29 06:00:00	19.09.2014 00:00:00	_PNM-NIS_	50.3	16.2	15.2	32.2	47	6.1	_PNM-NIS_	_PNM-NIS_	_PNM-NIS_	5.2	_PNM-NIS_	1.9	921	_PNM-NIS_	_PNM-NIS_	10.63	13.8	7.4
30304122	Enrichment	C57BL/6NTac	f	nest (Enrichment)	2014-04-29 06:00:00	19.09.2014 00:00:00	_PNM-NIS_	52.2	16.6	15.3	31.8	48	6.1	_PNM-NIS_	_PNM-NIS_	_PNM-NIS_	5.1	_PNM-NIS_	1.8	995	_PNM-NIS_	_PNM-NIS_	10.87	13.6	5.5
30304123	Enrichment	C57BL/6NTac	f	double (Enrichment)	2014-04-29 06:00:00	19.09.2014 00:00:00	_PNM-NIS_	49.5	15.9	15.1	32.1	47	6.1	_PNM-NIS_	_PNM-NIS_	_PNM-NIS_	5.3	_PNM-NIS_	1.4	1047	_PNM-NIS_	_PNM-NIS_	10.56	14.3	6.5
30304124	Enrichment	C57BL/6NTac	f	double (Enrichment)	2014-04-29 06:00:00	19.09.2014 00:00:00	_PNM-NIS_	55.4	17.5	15	31.6	48	6.2	_PNM-NIS_	_PNM-NIS_	_PNM-NIS_	5.6	_PNM-NIS_	1.7	1041	_PNM-NIS_	_PNM-NIS_	11.65	14	8.2
30304125	Enrichment	C57BL/6NTac	f	double (Enrichment)	2014-04-29 06:00:00	19.09.2014 00:00:00	_PNM-NIS_	50.1	16.1	15.1	32.1	47	6.2	_PNM-NIS_	_PNM-NIS_	_PNM-NIS_	5.4	_PNM-NIS_	1.9	811	_PNM-NIS_	_PNM-NIS_	10.67	14	10.1
30304126	Enrichment	C57BL/6NTac	f	double (Enrichment)	2014-04-29 06:00:00	19.09.2014 00:00:00	_PNM-NIS_	51.8	16.4	15.3	31.7	48	6.1	_PNM-NIS_	_PNM-NIS_	_PNM-NIS_	5.3	_PNM-NIS_	2	921	_PNM-NIS_	_PNM-NIS_	10.73	13.8	10.3
30304127	Enrichment	C57BL/6NTac	f	double (Enrichment)	2014-04-29 06:00:00	19.09.2014 00:00:00	_PNM-NIS_	50.4	16.6	15.6	32.9	47	6.3	_PNM-NIS_	_PNM-NIS_	_PNM-NIS_	5.6	_PNM-NIS_	2.2	849	_PNM-NIS_	_PNM-NIS_	10.63	13.9	6.6
30304128	Enrichment	C57BL/6NTac	f	double (Enrichment)	2014-04-29 06:00:00	19.09.2014 00:00:00	_PNM-NIS_	53.8	17.2	15.3	32	48	6.1	_PNM-NIS_	_PNM-NIS_	_PNM-NIS_	5.5	_PNM-NIS_	1.7	980	_PNM-NIS_	_PNM-NIS_	11.23	13.9	9.7
30304129	Enrichment	C57BL/6NTac	f	double (Enrichment)	2014-04-29 06:00:00	19.09.2014 00:00:00	_PNM-NIS_	60.4	19.9	15.5	32.9	47	6.2	_PNM-NIS_	_PNM-NIS_	_PNM-NIS_	5.7	_PNM-NIS_	2.3	1137	_PNM-NIS_	_PNM-NIS_	12.87	14.2	9.6
30304130	Enrichment	C57BL/6NTac	f	double (Enrichment)	2014-04-29 06:00:00	19.09.2014 00:00:00	_PNM-NIS_	53.8	18	15.9	33.5	47	6.2	_PNM-NIS_	_PNM-NIS_	_PNM-NIS_	5.4	_PNM-NIS_	2.1	917	_PNM-NIS_	_PNM-NIS_	11.34	14	7.2
30304131	Enrichment	C57BL/6NTac	f	double (Enrichment)	2014-04-29 06:00:00	19.09.2014 00:00:00	_PNM-NIS_	51.8	15.9	14.3	30.7	47	6	_PNM-NIS_	_PNM-NIS_	_PNM-NIS_	5.2	_PNM-NIS_	1.5	1040	_PNM-NIS_	_PNM-NIS_	11.12	14.5	8.4
30304132	Enrichment	C57BL/6NTac	f	double (Enrichment)	2014-04-29 06:00:00	19.09.2014 00:00:00	_PNM-NIS_	50.5	16.2	15	32.1	47	6.1	_PNM-NIS_	_PNM-NIS_	_PNM-NIS_	5.4	_PNM-NIS_	1.4	831	_PNM-NIS_	_PNM-NIS_	10.82	14.4	6
30307512	Enrichment	DBA/2NCrl	m	con (Enrichment)	2014-06-03 06:00:00	10.10.2014 00:00:00	_PNM-NIS_	48.8	16.7	14.4	34.2	42	6.1	_PNM-NIS_	_PNM-NIS_	_PNM-NIS_	5.3	_PNM-NIS_	2.4	1071	_PNM-NIS_	_PNM-NIS_	11.63	15.6	5.8
30307513	Enrichment	DBA/2NCrl	m	con (Enrichment)	2014-06-03 06:00:00	10.10.2014 00:00:00	_PNM-NIS_	51.5	17.2	14.3	33.4	43	5.9	_PNM-NIS_	_PNM-NIS_	_PNM-NIS_	5.1	_PNM-NIS_	1.2	938	_PNM-NIS_	_PNM-NIS_	12.06	15.9	6.6
30307514	Enrichment	DBA/2NCrl	m	con (Enrichment)	2014-06-03 06:00:00	10.10.2014 00:00:00	_PNM-NIS_	51.2	16.6	14	32.4	43	6.4	_PNM-NIS_	_PNM-NIS_	_PNM-NIS_	5.7	_PNM-NIS_	3.7	960	_PNM-NIS_	_PNM-NIS_	11.86	16	8.5
30307515	Enrichment	DBA/2NCrl	m	con (Enrichment)	2014-06-03 06:00:00	10.10.2014 00:00:00	_PNM-NIS_	52.7	17	13.9	32.3	43	6.1	_PNM-NIS_	_PNM-NIS_	_PNM-NIS_	5.4	_PNM-NIS_	2.8	896	_PNM-NIS_	_PNM-NIS_	12.21	15.6	8.9
30307516	Enrichment	DBA/2NCrl	m	con (Enrichment)	2014-06-03 06:00:00	10.10.2014 00:00:00	_PNM-NIS_	66.9	22.4	14.5	33.5	43	5.9	_PNM-NIS_	_PNM-NIS_	_PNM-NIS_	5.2	_PNM-NIS_	2.1	1093	_PNM-NIS_	_PNM-NIS_	15.43	15.4	14.4
30307517	Enrichment	DBA/2NCrl	m	con (Enrichment)	2014-06-03 06:00:00	10.10.2014 00:00:00	_PNM-NIS_	42.9	14.3	14.2	33.3	43	6.8	_PNM-NIS_	_PNM-NIS_	_PNM-NIS_	6.4	_PNM-NIS_	4.8	711	_PNM-NIS_	_PNM-NIS_	10.09	17.8	7
30307518	Enrichment	DBA/2NCrl	m	con (Enrichment)	2014-06-03 06:00:00	10.10.2014 00:00:00	_PNM-NIS_	46.9	15.9	14.8	33.9	44	6.1	_PNM-NIS_	_PNM-NIS_	_PNM-NIS_	5.6	_PNM-NIS_	1.7	970	_PNM-NIS_	_PNM-NIS_	10.71	16.8	5.9
30307519	Enrichment	DBA/2NCrl	m	con (Enrichment)	2014-06-03 06:00:00	10.10.2014 00:00:00	_PNM-NIS_	44.1	14.7	14.3	33.3	43	6.6	_PNM-NIS_	_PNM-NIS_	_PNM-NIS_	6.3	_PNM-NIS_	3.1	643	_PNM-NIS_	_PNM-NIS_	10.25	17.7	5.2
30307520	Enrichment	DBA/2NCrl	m	con (Enrichment)	2014-06-03 06:00:00	10.10.2014 00:00:00	_PNM-NIS_	48.4	16	14.7	33.1	45	6.2	_PNM-NIS_	_PNM-NIS_	_PNM-NIS_	5.4	_PNM-NIS_	3.1	1014	_PNM-NIS_	_PNM-NIS_	10.86	18.5	10.5
30307521	Enrichment	DBA/2NCrl	m	con (Enrichment)	2014-06-03 06:00:00	10.10.2014 00:00:00	_PNM-NIS_	46.6	15.7	15.4	33.7	46	6.6	_PNM-NIS_	_PNM-NIS_	_PNM-NIS_	6	_PNM-NIS_	4	852	_PNM-NIS_	_PNM-NIS_	10.22	16.4	6.4
30307522	Enrichment	DBA/2NCrl	m	nest (Enrichment)	2014-06-03 06:00:00	10.10.2014 00:00:00	_PNM-NIS_	50.6	16.9	14.4	33.4	43	5.9	_PNM-NIS_	_PNM-NIS_	_PNM-NIS_	5.2	_PNM-NIS_	2	947	_PNM-NIS_	_PNM-NIS_	11.73	15.6	8.3
30307523	Enrichment	DBA/2NCrl	m	nest (Enrichment)	2014-06-03 06:00:00	10.10.2014 00:00:00	_PNM-NIS_	52.7	17.8	14.5	33.8	43	5.9	_PNM-NIS_	_PNM-NIS_	_PNM-NIS_	5.1	_PNM-NIS_	1.9	1000	_PNM-NIS_	_PNM-NIS_	12.26	15.1	6.1
30307524	Enrichment	DBA/2NCrl	m	nest (Enrichment)	2014-06-03 06:00:00	10.10.2014 00:00:00	_PNM-NIS_	48.7	15.7	14	32.2	43	6.1	_PNM-NIS_	_PNM-NIS_	_PNM-NIS_	5.6	_PNM-NIS_	2.5	757	_PNM-NIS_	_PNM-NIS_	11.23	15.1	3.2
30307525	Enrichment	DBA/2NCrl	m	nest (Enrichment)	2014-06-03 06:00:00	10.10.2014 00:00:00	_PNM-NIS_	49.1	16.3	14.5	33.2	44	6.2	_PNM-NIS_	_PNM-NIS_	_PNM-NIS_	5.4	_PNM-NIS_	2.6	974	_PNM-NIS_	_PNM-NIS_	11.22	15.5	7
30307526	Enrichment	DBA/2NCrl	m	nest (Enrichment)	2014-06-03 06:00:00	10.10.2014 00:00:00	_PNM-NIS_	50.2	16.3	14.3	32.5	44	6	_PNM-NIS_	_PNM-NIS_	_PNM-NIS_	5.2	_PNM-NIS_	1.6	852	_PNM-NIS_	_PNM-NIS_	11.37	15.4	12.3
30307527	Enrichment	DBA/2NCrl	m	nest (Enrichment)	2014-06-03 06:00:00	10.10.2014 00:00:00	_PNM-NIS_	50.2	16.5	14.5	32.9	44	6	_PNM-NIS_	_PNM-NIS_	_PNM-NIS_	5.4	_PNM-NIS_	1.9	1010	_PNM-NIS_	_PNM-NIS_	11.36	15.7	10.4
30307528	Enrichment	DBA/2NCrl	m	nest (Enrichment)	2014-06-03 06:00:00	10.10.2014 00:00:00	_PNM-NIS_	49.9	16.3	14.3	32.7	44	6	_PNM-NIS_	_PNM-NIS_	_PNM-NIS_	5	_PNM-NIS_	1.7	987	_PNM-NIS_	_PNM-NIS_	11.42	15.4	12.6
30307529	Enrichment	DBA/2NCrl	m	nest (Enrichment)	2014-06-03 06:00:00	10.10.2014 00:00:00	_PNM-NIS_	52.7	16.6	14.3	31.5	46	6.1	_PNM-NIS_	_PNM-NIS_	_PNM-NIS_	5.3	_PNM-NIS_	1.8	1102	_PNM-NIS_	_PNM-NIS_	11.58	15.2	9.8
30307531	Enrichment	DBA/2NCrl	m	nest (Enrichment)	2014-06-03 06:00:00	10.10.2014 00:00:00	_PNM-NIS_	49.6	15.8	14.3	31.9	45	6.1	_PNM-NIS_	_PNM-NIS_	_PNM-NIS_	5.4	_PNM-NIS_	2.1	896	_PNM-NIS_	_PNM-NIS_	11.06	16.6	7.4
30307532	Enrichment	DBA/2NCrl	m	double (Enrichment)	2014-06-03 06:00:00	10.10.2014 00:00:00	_PNM-NIS_	47.7	15.8	14.1	33.1	43	6	_PNM-NIS_	_PNM-NIS_	_PNM-NIS_	5.2	_PNM-NIS_	1.7	937	_PNM-NIS_	_PNM-NIS_	11.19	15.4	6.8
30307533	Enrichment	DBA/2NCrl	m	double (Enrichment)	2014-06-03 06:00:00	10.10.2014 00:00:00	_PNM-NIS_	52.1	17	13.9	32.6	43	6	_PNM-NIS_	_PNM-NIS_	_PNM-NIS_	5.2	_PNM-NIS_	2.2	1036	_PNM-NIS_	_PNM-NIS_	12.21	15.5	9.2
30307534	Enrichment	DBA/2NCrl	m	double (Enrichment)	2014-06-03 06:00:00	10.10.2014 00:00:00	_PNM-NIS_	46.4	16.2	14.5	34.9	41	6.1	_PNM-NIS_	_PNM-NIS_	_PNM-NIS_	5.4	_PNM-NIS_	2.5	960	_PNM-NIS_	_PNM-NIS_	11.2	15.5	5.3
30307535	Enrichment	DBA/2NCrl	m	double (Enrichment)	2014-06-03 06:00:00	10.10.2014 00:00:00	_PNM-NIS_	48.7	15.8	13.8	32.4	42	6.3	_PNM-NIS_	_PNM-NIS_	_PNM-NIS_	5.7	_PNM-NIS_	3.3	987	_PNM-NIS_	_PNM-NIS_	11.48	15.6	5
30307536	Enrichment	DBA/2NCrl	m	double (Enrichment)	2014-06-03 06:00:00	10.10.2014 00:00:00	_PNM-NIS_	51.4	17.3	14.7	33.7	44	6.2	_PNM-NIS_	_PNM-NIS_	_PNM-NIS_	5.2	_PNM-NIS_	2.4	1116	_PNM-NIS_	_PNM-NIS_	11.73	15.6	9.6
30307537	Enrichment	DBA/2NCrl	m	double (Enrichment)	2014-06-03 06:00:00	10.10.2014 00:00:00	_PNM-NIS_	50.2	16.1	14.1	32.1	44	6	_PNM-NIS_	_PNM-NIS_	_PNM-NIS_	5.2	_PNM-NIS_	1.8	912	_PNM-NIS_	_PNM-NIS_	11.43	16	5.9
30307538	Enrichment	DBA/2NCrl	m	double (Enrichment)	2014-06-03 06:00:00	10.10.2014 00:00:00	_PNM-NIS_	49.7	16.3	14.3	32.8	44	6	_PNM-NIS_	_PNM-NIS_	_PNM-NIS_	5.1	_PNM-NIS_	2.2	929	_PNM-NIS_	_PNM-NIS_	11.43	16.4	7.3
30307539	Enrichment	DBA/2NCrl	m	double (Enrichment)	2014-06-03 06:00:00	10.10.2014 00:00:00	_PNM-NIS_	53.5	18.1	14.9	33.8	44	6.1	_PNM-NIS_	_PNM-NIS_	_PNM-NIS_	5.6	_PNM-NIS_	1.9	1065	_PNM-NIS_	_PNM-NIS_	12.14	15.9	6.3
30307540	Enrichment	DBA/2NCrl	m	double (Enrichment)	2014-06-03 06:00:00	10.10.2014 00:00:00	_PNM-NIS_	49.8	16.3	14.3	32.7	44	6.2	_PNM-NIS_	_PNM-NIS_	_PNM-NIS_	5.6	_PNM-NIS_	2	860	_PNM-NIS_	_PNM-NIS_	11.43	16.8	7.2
30307541	Enrichment	DBA/2NCrl	m	double (Enrichment)	2014-06-03 06:00:00	10.10.2014 00:00:00	_PNM-NIS_	49	15.8	14.4	32.2	45	6.2	_PNM-NIS_	_PNM-NIS_	_PNM-NIS_	5.7	_PNM-NIS_	2.3	942	_PNM-NIS_	_PNM-NIS_	10.96	16.7	7
30307542	Enrichment	DBA/2NCrl	f	con (Enrichment)	2014-06-03 06:00:00	10.10.2014 00:00:00	_PNM-NIS_	46.6	15.6	14.4	33.5	43	6.3	_PNM-NIS_	_PNM-NIS_	_PNM-NIS_	5.4	_PNM-NIS_	3.8	749	_PNM-NIS_	_PNM-NIS_	10.84	14.1	7
30307543	Enrichment	DBA/2NCrl	f	con (Enrichment)	2014-06-03 06:00:00	10.10.2014 00:00:00	_PNM-NIS_	45	15.4	14.3	34.2	42	6.4	_PNM-NIS_	_PNM-NIS_	_PNM-NIS_	5.9	_PNM-NIS_	2.4	867	_PNM-NIS_	_PNM-NIS_	10.75	15.4	11.3
30307544	Enrichment	DBA/2NCrl	f	con (Enrichment)	2014-06-03 06:00:00	10.10.2014 00:00:00	_PNM-NIS_	45.5	15.5	15	34.1	44	6.5	_PNM-NIS_	_PNM-NIS_	_PNM-NIS_	5.8	_PNM-NIS_	4	880	_PNM-NIS_	_PNM-NIS_	10.32	15	14
30307546	Enrichment	DBA/2NCrl	f	con (Enrichment)	2014-06-03 06:00:00	10.10.2014 00:00:00	_PNM-NIS_	50.1	16.5	14	32.9	43	6.2	_PNM-NIS_	_PNM-NIS_	_PNM-NIS_	5.5	_PNM-NIS_	1.9	966	_PNM-NIS_	_PNM-NIS_	11.76	15.2	11.4
30307547	Enrichment	DBA/2NCrl	f	con (Enrichment)	2014-06-03 06:00:00	10.10.2014 00:00:00	_PNM-NIS_	47.9	16.5	14.6	34.4	43	6.1	_PNM-NIS_	_PNM-NIS_	_PNM-NIS_	5.1	_PNM-NIS_	3	1106	_PNM-NIS_	_PNM-NIS_	11.28	13.9	11.9
30307548	Enrichment	DBA/2NCrl	f	con (Enrichment)	2014-06-03 06:00:00	10.10.2014 00:00:00	_PNM-NIS_	46.3	15.7	14.2	33.9	42	6.3	_PNM-NIS_	_PNM-NIS_	_PNM-NIS_	5.6	_PNM-NIS_	3.1	809	_PNM-NIS_	_PNM-NIS_	11.08	14	11.3
30307549	Enrichment	DBA/2NCrl	f	con (Enrichment)	2014-06-03 06:00:00	10.10.2014 00:00:00	_PNM-NIS_	47.2	16.5	14.7	35	42	6.1	_PNM-NIS_	_PNM-NIS_	_PNM-NIS_	5.4	_PNM-NIS_	1.3	909	_PNM-NIS_	_PNM-NIS_	11.2	13.9	11.6
30307550	Enrichment	DBA/2NCrl	f	con (Enrichment)	2014-06-03 06:00:00	10.10.2014 00:00:00	_PNM-NIS_	49	17	14.6	34.7	42	6.1	_PNM-NIS_	_PNM-NIS_	_PNM-NIS_	5.1	_PNM-NIS_	2.3	1035	_PNM-NIS_	_PNM-NIS_	11.65	14.3	10.9
30307551	Enrichment	DBA/2NCrl	f	con (Enrichment)	2014-06-03 06:00:00	10.10.2014 00:00:00	_PNM-NIS_	48.4	16.8	14.9	34.7	43	6.3	_PNM-NIS_	_PNM-NIS_	_PNM-NIS_	5.7	_PNM-NIS_	2.7	1067	_PNM-NIS_	_PNM-NIS_	11.3	14.5	11.8
30307552	Enrichment	DBA/2NCrl	f	nest (Enrichment)	2014-06-03 06:00:00	10.10.2014 00:00:00	_PNM-NIS_	49.1	16	14.1	32.6	43	6.5	_PNM-NIS_	_PNM-NIS_	_PNM-NIS_	6	_PNM-NIS_	3.8	857	_PNM-NIS_	_PNM-NIS_	11.32	14.1	8.4
30307553	Enrichment	DBA/2NCrl	f	nest (Enrichment)	2014-06-03 06:00:00	10.10.2014 00:00:00	_PNM-NIS_	48.8	16.4	14.5	33.6	43	6.1	_PNM-NIS_	_PNM-NIS_	_PNM-NIS_	5.3	_PNM-NIS_	2.1	920	_PNM-NIS_	_PNM-NIS_	11.28	14.2	8.7
30307554	Enrichment	DBA/2NCrl	f	nest (Enrichment)	2014-06-03 06:00:00	10.10.2014 00:00:00	_PNM-NIS_	48.4	16.1	14.1	33.3	42	6.2	_PNM-NIS_	_PNM-NIS_	_PNM-NIS_	5.5	_PNM-NIS_	2.7	1134	_PNM-NIS_	_PNM-NIS_	11.41	15	13
30307555	Enrichment	DBA/2NCrl	f	nest (Enrichment)	2014-06-03 06:00:00	10.10.2014 00:00:00	_PNM-NIS_	48.1	17	15.3	35.3	43	6.2	_PNM-NIS_	_PNM-NIS_	_PNM-NIS_	5.3	_PNM-NIS_	2.6	965	_PNM-NIS_	_PNM-NIS_	11.14	14.6	16.1
30307556	Enrichment	DBA/2NCrl	f	nest (Enrichment)	2014-06-03 06:00:00	10.10.2014 00:00:00	_PNM-NIS_	49	16.4	14.4	33.5	43	6.3	_PNM-NIS_	_PNM-NIS_	_PNM-NIS_	5.6	_PNM-NIS_	2.7	1012	_PNM-NIS_	_PNM-NIS_	11.4	14.7	13.3
30307557	Enrichment	DBA/2NCrl	f	nest (Enrichment)	2014-06-03 06:00:00	10.10.2014 00:00:00	_PNM-NIS_	50.5	17.6	15	34.9	43	6.1	_PNM-NIS_	_PNM-NIS_	_PNM-NIS_	5.2	_PNM-NIS_	2	1115	_PNM-NIS_	_PNM-NIS_	11.77	14.4	11.2
30307558	Enrichment	DBA/2NCrl	f	nest (Enrichment)	2014-06-03 06:00:00	10.10.2014 00:00:00	_PNM-NIS_	47.9	16.7	14.8	34.9	42	6.3	_PNM-NIS_	_PNM-NIS_	_PNM-NIS_	5.6	_PNM-NIS_	3	925	_PNM-NIS_	_PNM-NIS_	11.29	14.7	15.7
30307559	Enrichment	DBA/2NCrl	f	nest (Enrichment)	2014-06-03 06:00:00	10.10.2014 00:00:00	_PNM-NIS_	49.5	16.5	14.1	33.3	42	6.3	_PNM-NIS_	_PNM-NIS_	_PNM-NIS_	5.8	_PNM-NIS_	2.9	1054	_PNM-NIS_	_PNM-NIS_	11.72	14.1	13.7
30307560	Enrichment	DBA/2NCrl	f	nest (Enrichment)	2014-06-03 06:00:00	10.10.2014 00:00:00	_PNM-NIS_	51.6	17.1	14	33.1	42	6.1	_PNM-NIS_	_PNM-NIS_	_PNM-NIS_	5.5	_PNM-NIS_	2.3	1052	_PNM-NIS_	_PNM-NIS_	12.2	14.2	14
30307561	Enrichment	DBA/2NCrl	f	nest (Enrichment)	2014-06-03 06:00:00	10.10.2014 00:00:00	_PNM-NIS_	52.6	18	14.3	34.2	42	6	_PNM-NIS_	_PNM-NIS_	_PNM-NIS_	5.1	_PNM-NIS_	1.8	1196	_PNM-NIS_	_PNM-NIS_	12.58	14.4	9.6
30307562	Enrichment	DBA/2NCrl	f	double (Enrichment)	2014-06-03 06:00:00	10.10.2014 00:00:00	_PNM-NIS_	46.6	15.9	14.5	34.1	42	6.2	_PNM-NIS_	_PNM-NIS_	_PNM-NIS_	5.5	_PNM-NIS_	2.8	860	_PNM-NIS_	_PNM-NIS_	10.99	14.5	9.1
30307563	Enrichment	DBA/2NCrl	f	double (Enrichment)	2014-06-03 06:00:00	10.10.2014 00:00:00	_PNM-NIS_	47.1	15.7	14.3	33.3	43	6.1	_PNM-NIS_	_PNM-NIS_	_PNM-NIS_	5.3	_PNM-NIS_	2.5	1122	_PNM-NIS_	_PNM-NIS_	10.99	14.1	11.7
30307564	Enrichment	DBA/2NCrl	f	double (Enrichment)	2014-06-03 06:00:00	10.10.2014 00:00:00	_PNM-NIS_	48.5	16.3	14.2	33.6	42	6.3	_PNM-NIS_	_PNM-NIS_	_PNM-NIS_	5.7	_PNM-NIS_	2.4	913	_PNM-NIS_	_PNM-NIS_	11.44	14.9	12.6
30307565	Enrichment	DBA/2NCrl	f	double (Enrichment)	2014-06-03 06:00:00	10.10.2014 00:00:00	_PNM-NIS_	46.1	16.1	15	34.9	43	6.3	_PNM-NIS_	_PNM-NIS_	_PNM-NIS_	5.4	_PNM-NIS_	2.9	907	_PNM-NIS_	_PNM-NIS_	10.76	14.5	8.6
30307566	Enrichment	DBA/2NCrl	f	double (Enrichment)	2014-06-03 06:00:00	10.10.2014 00:00:00	_PNM-NIS_	46.8	16.3	14.8	34.8	42	6.1	_PNM-NIS_	_PNM-NIS_	_PNM-NIS_	5.2	_PNM-NIS_	2.3	1011	_PNM-NIS_	_PNM-NIS_	11.05	14.5	11.1
30307567	Enrichment	DBA/2NCrl	f	double (Enrichment)	2014-06-03 06:00:00	10.10.2014 00:00:00	_PNM-NIS_	47.8	16.2	14.5	33.9	43	6.1	_PNM-NIS_	_PNM-NIS_	_PNM-NIS_	5.3	_PNM-NIS_	1.9	874	_PNM-NIS_	_PNM-NIS_	11.2	14.6	9.9
30307568	Enrichment	DBA/2NCrl	f	double (Enrichment)	2014-06-03 06:00:00	10.10.2014 00:00:00	_PNM-NIS_	45.6	14.9	13.9	32.7	43	6.2	_PNM-NIS_	_PNM-NIS_	_PNM-NIS_	5.4	_PNM-NIS_	2.1	1075	_PNM-NIS_	_PNM-NIS_	10.71	14.2	13.2
30307569	Enrichment	DBA/2NCrl	f	double (Enrichment)	2014-06-03 06:00:00	10.10.2014 00:00:00	_PNM-NIS_	48	17	14.9	35.4	42	6	_PNM-NIS_	_PNM-NIS_	_PNM-NIS_	5.5	_PNM-NIS_	1.5	979	_PNM-NIS_	_PNM-NIS_	11.38	14.4	9.7
30307570	Enrichment	DBA/2NCrl	f	double (Enrichment)	2014-06-03 06:00:00	10.10.2014 00:00:00	_PNM-NIS_	47.8	16.3	14.4	34.1	42	6.1	_PNM-NIS_	_PNM-NIS_	_PNM-NIS_	5.2	_PNM-NIS_	2.6	1098	_PNM-NIS_	_PNM-NIS_	11.35	14	9.8
30307571	Enrichment	DBA/2NCrl	f	double (Enrichment)	2014-06-03 06:00:00	10.10.2014 00:00:00	_PNM-NIS_	48.7	16.2	14	33.3	42	6.5	_PNM-NIS_	_PNM-NIS_	_PNM-NIS_	5.9	_PNM-NIS_	3.8	989	_PNM-NIS_	_PNM-NIS_	11.58	14.4	12.6
30308886	Enrichment	C57BL/6NTac	m	con (Enrichment)	2014-06-17 06:00:00	07.11.2014 00:00:00	_PNM-NIS_	51	16.2	13.8	31.8	43	6	_PNM-NIS_	_PNM-NIS_	_PNM-NIS_	5.1	_PNM-NIS_	1.7	1368	_PNM-NIS_	_PNM-NIS_	11.74	14.6	8.1
30308887	Enrichment	C57BL/6NTac	m	con (Enrichment)	2014-06-17 06:00:00	07.11.2014 00:00:00	_PNM-NIS_	54.1	17.1	14.6	31.6	46	5.8	_PNM-NIS_	_PNM-NIS_	_PNM-NIS_	5	_PNM-NIS_	1.2	1162	_PNM-NIS_	_PNM-NIS_	11.71	14.4	8.4
30308888	Enrichment	C57BL/6NTac	m	con (Enrichment)	2014-06-17 06:00:00	07.11.2014 00:00:00	_PNM-NIS_	51.3	15.9	14.2	31	46	5.9	_PNM-NIS_	_PNM-NIS_	_PNM-NIS_	5.1	_PNM-NIS_	1.9	1091	_PNM-NIS_	_PNM-NIS_	11.22	13.9	8.3
30308889	Enrichment	C57BL/6NTac	m	con (Enrichment)	2014-06-17 06:00:00	07.11.2014 00:00:00	_PNM-NIS_	52.5	16.3	14.5	31	47	5.9	_PNM-NIS_	_PNM-NIS_	_PNM-NIS_	5.1	_PNM-NIS_	1.5	1179	_PNM-NIS_	_PNM-NIS_	11.22	14.2	9.7
30308890	Enrichment	C57BL/6NTac	m	con (Enrichment)	2014-06-17 06:00:00	07.11.2014 00:00:00	_PNM-NIS_	55.9	17.1	14.5	30.6	48	5.9	_PNM-NIS_	_PNM-NIS_	_PNM-NIS_	5	_PNM-NIS_	1.9	1013	_PNM-NIS_	_PNM-NIS_	11.76	14.8	15.7
30308891	Enrichment	C57BL/6NTac	m	con (Enrichment)	2014-06-17 06:00:00	07.11.2014 00:00:00	_PNM-NIS_	56.3	16.9	14.4	30	48	6	_PNM-NIS_	_PNM-NIS_	_PNM-NIS_	5.2	_PNM-NIS_	1.8	1232	_PNM-NIS_	_PNM-NIS_	11.72	15.2	7.3
30308892	Enrichment	C57BL/6NTac	m	con (Enrichment)	2014-06-17 06:00:00	07.11.2014 00:00:00	_PNM-NIS_	55.3	16.9	14.6	30.6	48	5.6	_PNM-NIS_	_PNM-NIS_	_PNM-NIS_	5	_PNM-NIS_	0.3	683	_PNM-NIS_	_PNM-NIS_	11.54	15.3	8
30308893	Enrichment	C57BL/6NTac	m	con (Enrichment)	2014-06-17 06:00:00	07.11.2014 00:00:00	_PNM-NIS_	59.3	17.9	14.5	30.2	48	5.9	_PNM-NIS_	_PNM-NIS_	_PNM-NIS_	5.1	_PNM-NIS_	1.3	1078	_PNM-NIS_	_PNM-NIS_	12.36	15.3	10
30308894	Enrichment	C57BL/6NTac	m	con (Enrichment)	2014-06-17 06:00:00	07.11.2014 00:00:00	_PNM-NIS_	52.5	16.5	15.2	31.4	48	6.1	_PNM-NIS_	_PNM-NIS_	_PNM-NIS_	5.3	_PNM-NIS_	2.1	931	_PNM-NIS_	_PNM-NIS_	10.84	15.3	12.2
30308895	Enrichment	C57BL/6NTac	m	con (Enrichment)	2014-06-17 06:00:00	07.11.2014 00:00:00	_PNM-NIS_	54	17.1	15.4	31.7	49	6	_PNM-NIS_	_PNM-NIS_	_PNM-NIS_	5.3	_PNM-NIS_	1.7	904	_PNM-NIS_	_PNM-NIS_	11.12	14.9	13.2
30308896	Enrichment	C57BL/6NTac	m	nest (Enrichment)	2014-06-17 06:00:00	07.11.2014 00:00:00	_PNM-NIS_	53	17	14.9	32.1	46	5.8	_PNM-NIS_	_PNM-NIS_	_PNM-NIS_	5.2	_PNM-NIS_	1.2	1098	_PNM-NIS_	_PNM-NIS_	11.42	14.3	10.4
30308897	Enrichment	C57BL/6NTac	m	nest (Enrichment)	2014-06-17 06:00:00	07.11.2014 00:00:00	_PNM-NIS_	52	16.3	14.8	31.3	47	6	_PNM-NIS_	_PNM-NIS_	_PNM-NIS_	5.2	_PNM-NIS_	1.6	882	_PNM-NIS_	_PNM-NIS_	11.03	14.9	6.6
30308898	Enrichment	C57BL/6NTac	m	nest (Enrichment)	2014-06-17 06:00:00	07.11.2014 00:00:00	_PNM-NIS_	54.7	16.6	14.3	30.3	47	5.9	_PNM-NIS_	_PNM-NIS_	_PNM-NIS_	5.1	_PNM-NIS_	1.3	1084	_PNM-NIS_	_PNM-NIS_	11.58	14.5	9.4
30308899	Enrichment	C57BL/6NTac	m	nest (Enrichment)	2014-06-17 06:00:00	07.11.2014 00:00:00	_PNM-NIS_	49.3	15.3	15.1	31	49	5.9	_PNM-NIS_	_PNM-NIS_	_PNM-NIS_	5.1	_PNM-NIS_	1.2	1316	_PNM-NIS_	_PNM-NIS_	10.16	16.1	9.1
30308900	Enrichment	C57BL/6NTac	m	nest (Enrichment)	2014-06-17 06:00:00	07.11.2014 00:00:00	_PNM-NIS_	54.9	17.3	14.8	31.5	47	5.9	_PNM-NIS_	_PNM-NIS_	_PNM-NIS_	5.1	_PNM-NIS_	1.1	1065	_PNM-NIS_	_PNM-NIS_	11.67	15.4	15.4
30308901	Enrichment	C57BL/6NTac	m	nest (Enrichment)	2014-06-17 06:00:00	07.11.2014 00:00:00	_PNM-NIS_	53.7	16.3	14.3	30.4	47	6.1	_PNM-NIS_	_PNM-NIS_	_PNM-NIS_	5.3	_PNM-NIS_	1.7	1322	_PNM-NIS_	_PNM-NIS_	11.41	15.5	11.5
30308902	Enrichment	C57BL/6NTac	m	nest (Enrichment)	2014-06-17 06:00:00	07.11.2014 00:00:00	_PNM-NIS_	58.6	17.8	14.5	30.4	48	6	_PNM-NIS_	_PNM-NIS_	_PNM-NIS_	5.3	_PNM-NIS_	1.2	1053	_PNM-NIS_	_PNM-NIS_	12.27	15.4	15
30308903	Enrichment	C57BL/6NTac	m	nest (Enrichment)	2014-06-17 06:00:00	07.11.2014 00:00:00	_PNM-NIS_	53.1	15.9	14.5	29.9	48	5.9	_PNM-NIS_	_PNM-NIS_	_PNM-NIS_	5.1	_PNM-NIS_	1.5	832	_PNM-NIS_	_PNM-NIS_	10.96	15.7	9.3
30308904	Enrichment	C57BL/6NTac	m	nest (Enrichment)	2014-06-17 06:00:00	07.11.2014 00:00:00	_PNM-NIS_	50	15.5	14.9	31	48	6.1	_PNM-NIS_	_PNM-NIS_	_PNM-NIS_	5.1	_PNM-NIS_	1.8	934	_PNM-NIS_	_PNM-NIS_	10.41	15.9	10.5
30308905	Enrichment	C57BL/6NTac	m	nest (Enrichment)	2014-06-17 06:00:00	07.11.2014 00:00:00	_PNM-NIS_	52.6	16.3	14.8	31	48	5.9	_PNM-NIS_	_PNM-NIS_	_PNM-NIS_	5.1	_PNM-NIS_	1.7	1038	_PNM-NIS_	_PNM-NIS_	11.02	15.5	14.5
30308906	Enrichment	C57BL/6NTac	m	double (Enrichment)	2014-06-17 06:00:00	07.11.2014 00:00:00	_PNM-NIS_	53.1	17.1	14.9	32.2	46	5.9	_PNM-NIS_	_PNM-NIS_	_PNM-NIS_	5	_PNM-NIS_	1.5	1213	_PNM-NIS_	_PNM-NIS_	11.46	14	14.1
30308907	Enrichment	C57BL/6NTac	m	double (Enrichment)	2014-06-17 06:00:00	07.11.2014 00:00:00	_PNM-NIS_	54.6	16.9	14.8	31	48	5.9	_PNM-NIS_	_PNM-NIS_	_PNM-NIS_	5.1	_PNM-NIS_	1.8	999	_PNM-NIS_	_PNM-NIS_	11.42	14.6	4.9
30308908	Enrichment	C57BL/6NTac	m	double (Enrichment)	2014-06-17 06:00:00	07.11.2014 00:00:00	_PNM-NIS_	48.9	15	14.2	30.7	46	6	_PNM-NIS_	_PNM-NIS_	_PNM-NIS_	5.2	_PNM-NIS_	1.9	1138	_PNM-NIS_	_PNM-NIS_	10.59	14.6	9.4
30308909	Enrichment	C57BL/6NTac	m	double (Enrichment)	2014-06-17 06:00:00	07.11.2014 00:00:00	_PNM-NIS_	50.7	16	14.7	31.6	47	6	_PNM-NIS_	_PNM-NIS_	_PNM-NIS_	5.1	_PNM-NIS_	2	1017	_PNM-NIS_	_PNM-NIS_	10.86	13.7	4.9
30308910	Enrichment	C57BL/6NTac	m	double (Enrichment)	2014-06-17 06:00:00	07.11.2014 00:00:00	_PNM-NIS_	51.6	15.7	14.3	30.4	47	5.9	_PNM-NIS_	_PNM-NIS_	_PNM-NIS_	5	_PNM-NIS_	1.7	1044	_PNM-NIS_	_PNM-NIS_	10.96	14.8	10.8
30308911	Enrichment	C57BL/6NTac	m	double (Enrichment)	2014-06-17 06:00:00	07.11.2014 00:00:00	_PNM-NIS_	56.5	17.1	14.9	30.3	49	6.1	_PNM-NIS_	_PNM-NIS_	_PNM-NIS_	5.3	_PNM-NIS_	2	983	_PNM-NIS_	_PNM-NIS_	11.5	15.2	11.5
30308912	Enrichment	C57BL/6NTac	m	double (Enrichment)	2014-06-17 06:00:00	07.11.2014 00:00:00	_PNM-NIS_	52.3	16.4	15.2	31.4	48	5.9	_PNM-NIS_	_PNM-NIS_	_PNM-NIS_	5.1	_PNM-NIS_	1.8	918	_PNM-NIS_	_PNM-NIS_	10.82	15.3	9.9
30308913	Enrichment	C57BL/6NTac	m	double (Enrichment)	2014-06-17 06:00:00	07.11.2014 00:00:00	_PNM-NIS_	59.3	18.3	14.7	30.9	48	6	_PNM-NIS_	_PNM-NIS_	_PNM-NIS_	5.3	_PNM-NIS_	2	1169	_PNM-NIS_	_PNM-NIS_	12.43	14.9	9.8
30308914	Enrichment	C57BL/6NTac	m	double (Enrichment)	2014-06-17 06:00:00	07.11.2014 00:00:00	_PNM-NIS_	54.3	16.9	15	31.1	48	6.1	_PNM-NIS_	_PNM-NIS_	_PNM-NIS_	5.1	_PNM-NIS_	2.2	872	_PNM-NIS_	_PNM-NIS_	11.23	14.9	9.2
30308915	Enrichment	C57BL/6NTac	f	con (Enrichment)	2014-06-17 06:00:00	07.11.2014 00:00:00	_PNM-NIS_	48.9	16.1	15	32.9	46	6.2	_PNM-NIS_	_PNM-NIS_	_PNM-NIS_	5.4	_PNM-NIS_	2	1104	_PNM-NIS_	_PNM-NIS_	10.74	13	8.3
30308916	Enrichment	C57BL/6NTac	f	con (Enrichment)	2014-06-17 06:00:00	07.11.2014 00:00:00	_PNM-NIS_	52.6	17.9	15.7	34	46	6.1	_PNM-NIS_	_PNM-NIS_	_PNM-NIS_	5.2	_PNM-NIS_	1.6	1245	_PNM-NIS_	_PNM-NIS_	11.42	13.1	8.2
30308917	Enrichment	C57BL/6NTac	f	con (Enrichment)	2014-06-17 06:00:00	07.11.2014 00:00:00	_PNM-NIS_	49.7	16.2	14.9	32.6	46	6.2	_PNM-NIS_	_PNM-NIS_	_PNM-NIS_	5.4	_PNM-NIS_	2.3	1099	_PNM-NIS_	_PNM-NIS_	10.84	13	6.7
30308918	Enrichment	C57BL/6NTac	f	con (Enrichment)	2014-06-17 06:00:00	07.11.2014 00:00:00	_PNM-NIS_	52.9	17.5	14.9	33.1	45	6.2	_PNM-NIS_	_PNM-NIS_	_PNM-NIS_	5.4	_PNM-NIS_	1.4	1173	_PNM-NIS_	_PNM-NIS_	11.72	12.9	8.5
30308919	Enrichment	C57BL/6NTac	f	con (Enrichment)	2014-06-17 06:00:00	07.11.2014 00:00:00	_PNM-NIS_	56.8	18.9	15.2	33.3	46	6.5	_PNM-NIS_	_PNM-NIS_	_PNM-NIS_	5.9	_PNM-NIS_	2.6	1319	_PNM-NIS_	_PNM-NIS_	12.4	13.2	6.7
30308920	Enrichment	C57BL/6NTac	f	con (Enrichment)	2014-06-17 06:00:00	07.11.2014 00:00:00	_PNM-NIS_	48	15.8	15.1	32.9	46	6.3	_PNM-NIS_	_PNM-NIS_	_PNM-NIS_	5.4	_PNM-NIS_	2.3	1338	_PNM-NIS_	_PNM-NIS_	10.44	12.7	7.5
30308921	Enrichment	C57BL/6NTac	f	con (Enrichment)	2014-06-17 06:00:00	07.11.2014 00:00:00	_PNM-NIS_	51.9	17.7	15.8	34.1	46	6.3	_PNM-NIS_	_PNM-NIS_	_PNM-NIS_	5.6	_PNM-NIS_	2.1	1135	_PNM-NIS_	_PNM-NIS_	11.22	12.7	7.4
30308922	Enrichment	C57BL/6NTac	f	con (Enrichment)	2014-06-17 06:00:00	07.11.2014 00:00:00	_PNM-NIS_	51.2	17.4	15.9	34	47	6.3	_PNM-NIS_	_PNM-NIS_	_PNM-NIS_	5.6	_PNM-NIS_	2.6	1181	_PNM-NIS_	_PNM-NIS_	10.96	12.8	9.4
30308923	Enrichment	C57BL/6NTac	f	con (Enrichment)	2014-06-17 06:00:00	07.11.2014 00:00:00	_PNM-NIS_	49.2	15.9	15	32.3	47	6	_PNM-NIS_	_PNM-NIS_	_PNM-NIS_	5.2	_PNM-NIS_	1.5	1198	_PNM-NIS_	_PNM-NIS_	10.59	12.8	6.6
30308924	Enrichment	C57BL/6NTac	f	con (Enrichment)	2014-06-17 06:00:00	07.11.2014 00:00:00	_PNM-NIS_	55.4	18.9	15.9	34.1	47	6.2	_PNM-NIS_	_PNM-NIS_	_PNM-NIS_	5.5	_PNM-NIS_	2.1	1321	_PNM-NIS_	_PNM-NIS_	11.85	13	7.3
30308925	Enrichment	C57BL/6NTac	f	nest (Enrichment)	2014-06-17 06:00:00	07.11.2014 00:00:00	_PNM-NIS_	50.4	16.7	14.7	33.1	44	6.1	_PNM-NIS_	_PNM-NIS_	_PNM-NIS_	5.2	_PNM-NIS_	1.5	1120	_PNM-NIS_	_PNM-NIS_	11.38	12.3	6.8
30308926	Enrichment	C57BL/6NTac	f	nest (Enrichment)	2014-06-17 06:00:00	07.11.2014 00:00:00	_PNM-NIS_	50.2	17.3	15.9	34.5	46	6.2	_PNM-NIS_	_PNM-NIS_	_PNM-NIS_	5.4	_PNM-NIS_	2.1	1128	_PNM-NIS_	_PNM-NIS_	10.85	12.9	8.9
30308927	Enrichment	C57BL/6NTac	f	nest (Enrichment)	2014-06-17 06:00:00	07.11.2014 00:00:00	_PNM-NIS_	49.9	15.8	14.5	31.7	46	6.3	_PNM-NIS_	_PNM-NIS_	_PNM-NIS_	5.5	_PNM-NIS_	2.5	1179	_PNM-NIS_	_PNM-NIS_	10.9	12.9	7.8
30308928	Enrichment	C57BL/6NTac	f	nest (Enrichment)	2014-06-17 06:00:00	07.11.2014 00:00:00	_PNM-NIS_	49.6	16	14.8	32.3	46	6.4	_PNM-NIS_	_PNM-NIS_	_PNM-NIS_	5.7	_PNM-NIS_	2	1572	_PNM-NIS_	_PNM-NIS_	10.82	12.5	4.1
30308929	Enrichment	C57BL/6NTac	f	nest (Enrichment)	2014-06-17 06:00:00	07.11.2014 00:00:00	_PNM-NIS_	50.6	16.7	15.5	33	47	6.5	_PNM-NIS_	_PNM-NIS_	_PNM-NIS_	5.9	_PNM-NIS_	2.4	1085	_PNM-NIS_	_PNM-NIS_	10.8	12.6	7.7
30308930	Enrichment	C57BL/6NTac	f	nest (Enrichment)	2014-06-17 06:00:00	07.11.2014 00:00:00	_PNM-NIS_	48.6	15.8	14.6	32.5	45	6.1	_PNM-NIS_	_PNM-NIS_	_PNM-NIS_	5.5	_PNM-NIS_	2	1153	_PNM-NIS_	_PNM-NIS_	10.8	13.4	5.9
30308931	Enrichment	C57BL/6NTac	f	nest (Enrichment)	2014-06-17 06:00:00	07.11.2014 00:00:00	_PNM-NIS_	47.6	15.3	15.3	32.1	48	6	_PNM-NIS_	_PNM-NIS_	_PNM-NIS_	5.1	_PNM-NIS_	1.7	839	_PNM-NIS_	_PNM-NIS_	10.01	14.1	8.2
30308932	Enrichment	C57BL/6NTac	f	nest (Enrichment)	2014-06-17 06:00:00	07.11.2014 00:00:00	_PNM-NIS_	46.7	15.2	15.2	32.5	47	6.3	_PNM-NIS_	_PNM-NIS_	_PNM-NIS_	5.7	_PNM-NIS_	2.3	1017	_PNM-NIS_	_PNM-NIS_	10.02	12.9	8.3
30308934	Enrichment	C57BL/6NTac	f	nest (Enrichment)	2014-06-17 06:00:00	07.11.2014 00:00:00	_PNM-NIS_	56.6	18.1	14.5	32	45	6.2	_PNM-NIS_	_PNM-NIS_	_PNM-NIS_	5.5	_PNM-NIS_	2.2	1303	_PNM-NIS_	_PNM-NIS_	12.47	12.5	7.9
30308935	Enrichment	C57BL/6NTac	f	double (Enrichment)	2014-06-17 06:00:00	07.11.2014 00:00:00	_PNM-NIS_	49.9	15.8	14.6	31.7	46	6.4	_PNM-NIS_	_PNM-NIS_	_PNM-NIS_	5.7	_PNM-NIS_	2.5	1200	_PNM-NIS_	_PNM-NIS_	10.84	12.7	6.7
30308936	Enrichment	C57BL/6NTac	f	double (Enrichment)	2014-06-17 06:00:00	07.11.2014 00:00:00	_PNM-NIS_	50.7	16.6	15.2	32.7	46	6.2	_PNM-NIS_	_PNM-NIS_	_PNM-NIS_	5.4	_PNM-NIS_	1.9	1141	_PNM-NIS_	_PNM-NIS_	10.95	13.1	7.2
30308937	Enrichment	C57BL/6NTac	f	double (Enrichment)	2014-06-17 06:00:00	07.11.2014 00:00:00	_PNM-NIS_	49.5	15.4	14.4	31.1	46	6.3	_PNM-NIS_	_PNM-NIS_	_PNM-NIS_	5.8	_PNM-NIS_	2.1	1344	_PNM-NIS_	_PNM-NIS_	10.7	12.2	8.1
30308938	Enrichment	C57BL/6NTac	f	double (Enrichment)	2014-06-17 06:00:00	07.11.2014 00:00:00	_PNM-NIS_	54.6	17.4	14.7	31.9	46	6.4	_PNM-NIS_	_PNM-NIS_	_PNM-NIS_	5.9	_PNM-NIS_	2.5	1232	_PNM-NIS_	_PNM-NIS_	11.82	13.2	8.3
30308939	Enrichment	C57BL/6NTac	f	double (Enrichment)	2014-06-17 06:00:00	07.11.2014 00:00:00	_PNM-NIS_	60.7	20.1	15	33.1	45	6.3	_PNM-NIS_	_PNM-NIS_	_PNM-NIS_	5.6	_PNM-NIS_	2.6	1402	_PNM-NIS_	_PNM-NIS_	13.36	12.8	9.8
30308940	Enrichment	C57BL/6NTac	f	double (Enrichment)	2014-06-17 06:00:00	07.11.2014 00:00:00	_PNM-NIS_	49	15.6	14.7	31.8	46	6.1	_PNM-NIS_	_PNM-NIS_	_PNM-NIS_	5.3	_PNM-NIS_	2.2	1147	_PNM-NIS_	_PNM-NIS_	10.64	12.9	5.9
30308941	Enrichment	C57BL/6NTac	f	double (Enrichment)	2014-06-17 06:00:00	07.11.2014 00:00:00	_PNM-NIS_	50.9	16.7	15.2	32.8	46	6.1	_PNM-NIS_	_PNM-NIS_	_PNM-NIS_	5.2	_PNM-NIS_	1.8	1194	_PNM-NIS_	_PNM-NIS_	11.02	12.8	7.5
30308942	Enrichment	C57BL/6NTac	f	double (Enrichment)	2014-06-17 06:00:00	07.11.2014 00:00:00	_PNM-NIS_	53.2	16.8	14.7	31.6	47	6.1	_PNM-NIS_	_PNM-NIS_	_PNM-NIS_	5.4	_PNM-NIS_	1.3	1194	_PNM-NIS_	_PNM-NIS_	11.43	12.7	8.6
30308943	Enrichment	C57BL/6NTac	f	double (Enrichment)	2014-06-17 06:00:00	07.11.2014 00:00:00	_PNM-NIS_	49	16	15	32.7	46	6.1	_PNM-NIS_	_PNM-NIS_	_PNM-NIS_	5.2	_PNM-NIS_	1.8	1089	_PNM-NIS_	_PNM-NIS_	10.65	12.7	7.8
30308944	Enrichment	C57BL/6NTac	f	double (Enrichment)	2014-06-17 06:00:00	07.11.2014 00:00:00	_PNM-NIS_	49.2	16.1	15.2	32.7	46	6.1	_PNM-NIS_	_PNM-NIS_	_PNM-NIS_	5.2	_PNM-NIS_	1.8	1150	_PNM-NIS_	_PNM-NIS_	10.62	12.8	8.1
30309725	Enrichment	C57BL/6NTac	m	double (Enrichment)	2014-06-17 06:00:00	07.11.2014 00:00:00	_PNM-NIS_	54.1	16.3	14.3	30.1	48	5.9	_PNM-NIS_	_PNM-NIS_	_PNM-NIS_	4.9	_PNM-NIS_	1.8	907	_PNM-NIS_	_PNM-NIS_	11.36	15.1	12.5
30310359	Enrichment	DBA/2NCrl	m	con (Enrichment)	2014-07-01 06:00:00	07.11.2014 00:00:00	_PNM-NIS_	45.7	15.1	13.8	33	42	6	_PNM-NIS_	_PNM-NIS_	_PNM-NIS_	5.4	_PNM-NIS_	2.4	1068	_PNM-NIS_	_PNM-NIS_	10.95	14.7	14.4
30310360	Enrichment	DBA/2NCrl	m	con (Enrichment)	2014-07-01 06:00:00	07.11.2014 00:00:00	_PNM-NIS_	44.2	14.7	14.1	33.3	43	6.1	_PNM-NIS_	_PNM-NIS_	_PNM-NIS_	5.5	_PNM-NIS_	2.7	1040	_PNM-NIS_	_PNM-NIS_	10.4	15.9	7.8
30310361	Enrichment	DBA/2NCrl	m	con (Enrichment)	2014-07-01 06:00:00	07.11.2014 00:00:00	_PNM-NIS_	48.5	16.4	14.2	33.8	42	6	_PNM-NIS_	_PNM-NIS_	_PNM-NIS_	5.2	_PNM-NIS_	2.6	1189	_PNM-NIS_	_PNM-NIS_	11.53	14.8	10
30310362	Enrichment	DBA/2NCrl	m	con (Enrichment)	2014-07-01 06:00:00	07.11.2014 00:00:00	_PNM-NIS_	44.3	14.6	14.1	33	43	6.2	_PNM-NIS_	_PNM-NIS_	_PNM-NIS_	5.4	_PNM-NIS_	2.6	1043	_PNM-NIS_	_PNM-NIS_	10.37	15.6	7.4
30310363	Enrichment	DBA/2NCrl	m	con (Enrichment)	2014-07-01 06:00:00	07.11.2014 00:00:00	_PNM-NIS_	50.6	16.6	14	32.8	43	5.8	_PNM-NIS_	_PNM-NIS_	_PNM-NIS_	4.9	_PNM-NIS_	2.1	774	_PNM-NIS_	_PNM-NIS_	11.84	15	11.2
30310364	Enrichment	DBA/2NCrl	m	con (Enrichment)	2014-07-01 06:00:00	07.11.2014 00:00:00	_PNM-NIS_	46.1	15.3	14.4	33.2	43	5.8	_PNM-NIS_	_PNM-NIS_	_PNM-NIS_	5	_PNM-NIS_	1.7	764	_PNM-NIS_	_PNM-NIS_	10.66	14.8	9.2
30310365	Enrichment	DBA/2NCrl	m	con (Enrichment)	2014-07-01 06:00:00	07.11.2014 00:00:00	_PNM-NIS_	47.6	15.4	14.2	32.4	44	5.8	_PNM-NIS_	_PNM-NIS_	_PNM-NIS_	4.9	_PNM-NIS_	1.2	736	_PNM-NIS_	_PNM-NIS_	10.88	14.9	7.2
30310366	Enrichment	DBA/2NCrl	m	con (Enrichment)	2014-07-01 06:00:00	07.11.2014 00:00:00	_PNM-NIS_	45.3	15.4	14.8	34	44	5.8	_PNM-NIS_	_PNM-NIS_	_PNM-NIS_	4.9	_PNM-NIS_	1.4	705	_PNM-NIS_	_PNM-NIS_	10.39	15.2	9
30310367	Enrichment	DBA/2NCrl	m	con (Enrichment)	2014-07-01 06:00:00	07.11.2014 00:00:00	_PNM-NIS_	40	13	13.8	32.5	42	6.4	_PNM-NIS_	_PNM-NIS_	_PNM-NIS_	5.9	_PNM-NIS_	2.7	572	_PNM-NIS_	_PNM-NIS_	9.44	16.2	9.1
30310368	Enrichment	DBA/2NCrl	m	con (Enrichment)	2014-07-01 06:00:00	07.11.2014 00:00:00	_PNM-NIS_	39.9	12.7	13.6	31.8	43	6.1	_PNM-NIS_	_PNM-NIS_	_PNM-NIS_	5.7	_PNM-NIS_	1.4	670	_PNM-NIS_	_PNM-NIS_	9.31	16.2	9.4
30310369	Enrichment	DBA/2NCrl	m	nest (Enrichment)	2014-07-01 06:00:00	07.11.2014 00:00:00	_PNM-NIS_	47.6	16.6	14.6	34.9	42	5.9	_PNM-NIS_	_PNM-NIS_	_PNM-NIS_	5.1	_PNM-NIS_	1.3	1133	_PNM-NIS_	_PNM-NIS_	11.37	14.4	8.6
30310370	Enrichment	DBA/2NCrl	m	nest (Enrichment)	2014-07-01 06:00:00	07.11.2014 00:00:00	_PNM-NIS_	48.9	16.4	14.4	33.5	43	6	_PNM-NIS_	_PNM-NIS_	_PNM-NIS_	5.1	_PNM-NIS_	2.3	1138	_PNM-NIS_	_PNM-NIS_	11.42	14.6	8.5
30310371	Enrichment	DBA/2NCrl	m	nest (Enrichment)	2014-07-01 06:00:00	07.11.2014 00:00:00	_PNM-NIS_	49.7	17	14.3	34.2	42	5.9	_PNM-NIS_	_PNM-NIS_	_PNM-NIS_	5.3	_PNM-NIS_	1.3	1145	_PNM-NIS_	_PNM-NIS_	11.85	14.4	7.5
30310372	Enrichment	DBA/2NCrl	m	nest (Enrichment)	2014-07-01 06:00:00	07.11.2014 00:00:00	_PNM-NIS_	46.6	15.8	14.6	33.9	43	5.9	_PNM-NIS_	_PNM-NIS_	_PNM-NIS_	5.1	_PNM-NIS_	1.9	1179	_PNM-NIS_	_PNM-NIS_	10.8	14.4	6.4
30310373	Enrichment	DBA/2NCrl	m	nest (Enrichment)	2014-07-01 06:00:00	07.11.2014 00:00:00	_PNM-NIS_	45.8	15.4	14.2	33.6	42	5.8	_PNM-NIS_	_PNM-NIS_	_PNM-NIS_	5	_PNM-NIS_	1.7	744	_PNM-NIS_	_PNM-NIS_	10.83	14.8	9.1
30310374	Enrichment	DBA/2NCrl	m	nest (Enrichment)	2014-07-01 06:00:00	07.11.2014 00:00:00	_PNM-NIS_	53.2	18.2	14.7	34.2	43	5.8	_PNM-NIS_	_PNM-NIS_	_PNM-NIS_	5	_PNM-NIS_	1.2	639	_PNM-NIS_	_PNM-NIS_	12.39	14.8	8.5
30310375	Enrichment	DBA/2NCrl	m	nest (Enrichment)	2014-07-01 06:00:00	07.11.2014 00:00:00	_PNM-NIS_	46.2	15.5	14.5	33.5	43	5.6	_PNM-NIS_	_PNM-NIS_	_PNM-NIS_	4.9	_PNM-NIS_	0.8	905	_PNM-NIS_	_PNM-NIS_	10.7	15	8.4
30310376	Enrichment	DBA/2NCrl	m	nest (Enrichment)	2014-07-01 06:00:00	07.11.2014 00:00:00	_PNM-NIS_	48.2	16.7	15.2	34.6	44	5.8	_PNM-NIS_	_PNM-NIS_	_PNM-NIS_	5	_PNM-NIS_	1.2	883	_PNM-NIS_	_PNM-NIS_	11	14.7	8.5
30310377	Enrichment	DBA/2NCrl	m	nest (Enrichment)	2014-07-01 06:00:00	07.11.2014 00:00:00	_PNM-NIS_	50.7	17.1	14.5	33.7	43	6	_PNM-NIS_	_PNM-NIS_	_PNM-NIS_	5.1	_PNM-NIS_	2.4	796	_PNM-NIS_	_PNM-NIS_	11.82	14.9	11.5
30310378	Enrichment	DBA/2NCrl	m	nest (Enrichment)	2014-07-01 06:00:00	07.11.2014 00:00:00	_PNM-NIS_	51.5	17.5	14.5	34	43	5.9	_PNM-NIS_	_PNM-NIS_	_PNM-NIS_	5.2	_PNM-NIS_	1.1	709	_PNM-NIS_	_PNM-NIS_	12.03	15	9.1
30310379	Enrichment	DBA/2NCrl	m	double (Enrichment)	2014-07-01 06:00:00	07.11.2014 00:00:00	_PNM-NIS_	47.5	15.8	13.7	33.3	41	5.8	_PNM-NIS_	_PNM-NIS_	_PNM-NIS_	5.1	_PNM-NIS_	1.1	1171	_PNM-NIS_	_PNM-NIS_	11.54	15.5	11.8
30310380	Enrichment	DBA/2NCrl	m	double (Enrichment)	2014-07-01 06:00:00	07.11.2014 00:00:00	_PNM-NIS_	47.5	15.9	14.4	33.5	43	6.1	_PNM-NIS_	_PNM-NIS_	_PNM-NIS_	5.4	_PNM-NIS_	1.9	1160	_PNM-NIS_	_PNM-NIS_	11.08	14.7	9.3
30310381	Enrichment	DBA/2NCrl	m	double (Enrichment)	2014-07-01 06:00:00	07.11.2014 00:00:00	_PNM-NIS_	47.6	15.9	14.4	33.4	43	6	_PNM-NIS_	_PNM-NIS_	_PNM-NIS_	5.2	_PNM-NIS_	1.8	1152	_PNM-NIS_	_PNM-NIS_	11.07	14.2	9.3
30310382	Enrichment	DBA/2NCrl	m	double (Enrichment)	2014-07-01 06:00:00	07.11.2014 00:00:00	_PNM-NIS_	48.6	16.9	14.9	34.8	43	6	_PNM-NIS_	_PNM-NIS_	_PNM-NIS_	5.2	_PNM-NIS_	2.3	1200	_PNM-NIS_	_PNM-NIS_	11.36	14.6	8.6
30310383	Enrichment	DBA/2NCrl	m	double (Enrichment)	2014-07-01 06:00:00	07.11.2014 00:00:00	_PNM-NIS_	49.2	16.3	14	33.1	42	5.9	_PNM-NIS_	_PNM-NIS_	_PNM-NIS_	5.1	_PNM-NIS_	2.3	925	_PNM-NIS_	_PNM-NIS_	11.68	15.6	9.5
30310384	Enrichment	DBA/2NCrl	m	double (Enrichment)	2014-07-01 06:00:00	07.11.2014 00:00:00	_PNM-NIS_	45.5	15.4	14.2	33.8	42	5.9	_PNM-NIS_	_PNM-NIS_	_PNM-NIS_	4.9	_PNM-NIS_	1.9	900	_PNM-NIS_	_PNM-NIS_	10.85	15.4	11.4
30310385	Enrichment	DBA/2NCrl	m	double (Enrichment)	2014-07-01 06:00:00	07.11.2014 00:00:00	_PNM-NIS_	47.6	16	14.2	33.6	42	5.8	_PNM-NIS_	_PNM-NIS_	_PNM-NIS_	4.9	_PNM-NIS_	1.6	870	_PNM-NIS_	_PNM-NIS_	11.3	15.5	7.2
30310386	Enrichment	DBA/2NCrl	m	double (Enrichment)	2014-07-01 06:00:00	07.11.2014 00:00:00	_PNM-NIS_	46.4	15.9	14.7	34.3	43	6	_PNM-NIS_	_PNM-NIS_	_PNM-NIS_	5.1	_PNM-NIS_	2.6	813	_PNM-NIS_	_PNM-NIS_	10.83	16	8.4
30310387	Enrichment	DBA/2NCrl	m	double (Enrichment)	2014-07-01 06:00:00	07.11.2014 00:00:00	_PNM-NIS_	47	15.8	14.4	33.6	43	6	_PNM-NIS_	_PNM-NIS_	_PNM-NIS_	5.1	_PNM-NIS_	2.9	1024	_PNM-NIS_	_PNM-NIS_	10.96	15.3	8
30310388	Enrichment	DBA/2NCrl	m	double (Enrichment)	2014-07-01 06:00:00	07.11.2014 00:00:00	_PNM-NIS_	48	16.1	14.3	33.5	43	5.8	_PNM-NIS_	_PNM-NIS_	_PNM-NIS_	5.1	_PNM-NIS_	1.3	1045	_PNM-NIS_	_PNM-NIS_	11.27	14.9	8.7
30310389	Enrichment	DBA/2NCrl	f	con (Enrichment)	2014-07-01 06:00:00	07.11.2014 00:00:00	_PNM-NIS_	46.7	15.8	14.5	33.8	43	6.2	_PNM-NIS_	_PNM-NIS_	_PNM-NIS_	5.7	_PNM-NIS_	2.2	1053	_PNM-NIS_	_PNM-NIS_	10.91	14.4	11.4
30310390	Enrichment	DBA/2NCrl	f	con (Enrichment)	2014-07-01 06:00:00	07.11.2014 00:00:00	_PNM-NIS_	46.8	15.8	14.4	33.8	43	6.3	_PNM-NIS_	_PNM-NIS_	_PNM-NIS_	5.5	_PNM-NIS_	2.8	1351	_PNM-NIS_	_PNM-NIS_	10.95	14.9	7
30310391	Enrichment	DBA/2NCrl	f	con (Enrichment)	2014-07-01 06:00:00	07.11.2014 00:00:00	_PNM-NIS_	45.5	15.9	15.1	34.9	43	6.4	_PNM-NIS_	_PNM-NIS_	_PNM-NIS_	5.8	_PNM-NIS_	3	1107	_PNM-NIS_	_PNM-NIS_	10.56	14.9	12
30310392	Enrichment	DBA/2NCrl	f	con (Enrichment)	2014-07-01 06:00:00	07.11.2014 00:00:00	_PNM-NIS_	46.9	16.1	14.6	34.3	43	6.1	_PNM-NIS_	_PNM-NIS_	_PNM-NIS_	5.6	_PNM-NIS_	2.2	1085	_PNM-NIS_	_PNM-NIS_	11.03	14.4	9.8
30310393	Enrichment	DBA/2NCrl	f	con (Enrichment)	2014-07-01 06:00:00	07.11.2014 00:00:00	_PNM-NIS_	45.8	15.2	14.2	33.2	43	6.3	_PNM-NIS_	_PNM-NIS_	_PNM-NIS_	5.7	_PNM-NIS_	2.9	1230	_PNM-NIS_	_PNM-NIS_	10.68	14.7	11
30310394	Enrichment	DBA/2NCrl	f	con (Enrichment)	2014-07-01 06:00:00	07.11.2014 00:00:00	_PNM-NIS_	50.2	17.3	14.3	34.5	42	6.1	_PNM-NIS_	_PNM-NIS_	_PNM-NIS_	5.3	_PNM-NIS_	2.4	1325	_PNM-NIS_	_PNM-NIS_	12.06	14.7	8.2
30310395	Enrichment	DBA/2NCrl	f	con (Enrichment)	2014-07-01 06:00:00	07.11.2014 00:00:00	_PNM-NIS_	47.7	16.9	15.1	35.4	43	6.2	_PNM-NIS_	_PNM-NIS_	_PNM-NIS_	5.5	_PNM-NIS_	2.4	1146	_PNM-NIS_	_PNM-NIS_	11.2	14.4	13.5
30310396	Enrichment	DBA/2NCrl	f	con (Enrichment)	2014-07-01 06:00:00	07.11.2014 00:00:00	_PNM-NIS_	48.3	16	14.2	33.1	43	6.2	_PNM-NIS_	_PNM-NIS_	_PNM-NIS_	5.5	_PNM-NIS_	2.6	1075	_PNM-NIS_	_PNM-NIS_	11.3	14.2	7.6
30310397	Enrichment	DBA/2NCrl	f	con (Enrichment)	2014-07-01 06:00:00	07.11.2014 00:00:00	_PNM-NIS_	47.6	16	14.3	33.6	43	6.1	_PNM-NIS_	_PNM-NIS_	_PNM-NIS_	5.6	_PNM-NIS_	1.4	1128	_PNM-NIS_	_PNM-NIS_	11.19	14.8	11.5
30310398	Enrichment	DBA/2NCrl	f	con (Enrichment)	2014-07-01 06:00:00	07.11.2014 00:00:00	_PNM-NIS_	42.5	14.1	14	33.2	42	6.5	_PNM-NIS_	_PNM-NIS_	_PNM-NIS_	5.7	_PNM-NIS_	3.3	503	_PNM-NIS_	_PNM-NIS_	10.09	14.5	9.9
30310400	Enrichment	DBA/2NCrl	f	nest (Enrichment)	2014-07-01 06:00:00	07.11.2014 00:00:00	_PNM-NIS_	44	14.5	14.1	33	43	6.2	_PNM-NIS_	_PNM-NIS_	_PNM-NIS_	5.5	_PNM-NIS_	2.9	1060	_PNM-NIS_	_PNM-NIS_	10.27	14.2	8.3
30310401	Enrichment	DBA/2NCrl	f	nest (Enrichment)	2014-07-01 06:00:00	07.11.2014 00:00:00	_PNM-NIS_	44.6	15.3	14.4	34.3	42	6.3	_PNM-NIS_	_PNM-NIS_	_PNM-NIS_	5.7	_PNM-NIS_	2.8	964	_PNM-NIS_	_PNM-NIS_	10.63	15.4	10.2
30310402	Enrichment	DBA/2NCrl	f	nest (Enrichment)	2014-07-01 06:00:00	07.11.2014 00:00:00	_PNM-NIS_	44.9	15.1	14.3	33.6	43	6.4	_PNM-NIS_	_PNM-NIS_	_PNM-NIS_	5.5	_PNM-NIS_	2.6	1222	_PNM-NIS_	_PNM-NIS_	10.53	14.9	6.1
30310403	Enrichment	DBA/2NCrl	f	nest (Enrichment)	2014-07-01 06:00:00	07.11.2014 00:00:00	_PNM-NIS_	45.6	15.5	14.8	34	44	6.2	_PNM-NIS_	_PNM-NIS_	_PNM-NIS_	5.6	_PNM-NIS_	2	1072	_PNM-NIS_	_PNM-NIS_	10.47	14.7	7.5
30310404	Enrichment	DBA/2NCrl	f	nest (Enrichment)	2014-07-01 06:00:00	07.11.2014 00:00:00	_PNM-NIS_	44.5	15	14.6	33.7	43	6.2	_PNM-NIS_	_PNM-NIS_	_PNM-NIS_	5.4	_PNM-NIS_	3.1	1070	_PNM-NIS_	_PNM-NIS_	10.26	14.6	11.7
30310405	Enrichment	DBA/2NCrl	f	nest (Enrichment)	2014-07-01 06:00:00	07.11.2014 00:00:00	_PNM-NIS_	42.3	14.3	14.4	33.8	43	6.2	_PNM-NIS_	_PNM-NIS_	_PNM-NIS_	5.7	_PNM-NIS_	2.6	1126	_PNM-NIS_	_PNM-NIS_	9.96	14.5	11
30310406	Enrichment	DBA/2NCrl	f	nest (Enrichment)	2014-07-01 06:00:00	07.11.2014 00:00:00	_PNM-NIS_	47.9	16.1	14.3	33.6	43	6.3	_PNM-NIS_	_PNM-NIS_	_PNM-NIS_	5.9	_PNM-NIS_	2.5	1170	_PNM-NIS_	_PNM-NIS_	11.24	14.8	7.2
30310407	Enrichment	DBA/2NCrl	f	nest (Enrichment)	2014-07-01 06:00:00	07.11.2014 00:00:00	_PNM-NIS_	45.2	15.6	14.7	34.5	43	6.4	_PNM-NIS_	_PNM-NIS_	_PNM-NIS_	6	_PNM-NIS_	2.8	1156	_PNM-NIS_	_PNM-NIS_	10.58	14.9	8.2
30310408	Enrichment	DBA/2NCrl	f	nest (Enrichment)	2014-07-01 06:00:00	07.11.2014 00:00:00	_PNM-NIS_	47.3	15.9	14.5	33.6	43	6.4	_PNM-NIS_	_PNM-NIS_	_PNM-NIS_	5.7	_PNM-NIS_	3.4	1124	_PNM-NIS_	_PNM-NIS_	10.93	14.4	6.8
30310409	Enrichment	DBA/2NCrl	f	double (Enrichment)	2014-07-01 06:00:00	07.11.2014 00:00:00	_PNM-NIS_	45.1	15.5	14.5	34.4	42	6.4	_PNM-NIS_	_PNM-NIS_	_PNM-NIS_	5.8	_PNM-NIS_	3.4	1132	_PNM-NIS_	_PNM-NIS_	10.69	14.9	14.7
30310410	Enrichment	DBA/2NCrl	f	double (Enrichment)	2014-07-01 06:00:00	07.11.2014 00:00:00	_PNM-NIS_	46.7	16	14.8	34.3	43	6.3	_PNM-NIS_	_PNM-NIS_	_PNM-NIS_	5.7	_PNM-NIS_	3	1214	_PNM-NIS_	_PNM-NIS_	10.82	15.2	13.2
30310411	Enrichment	DBA/2NCrl	f	double (Enrichment)	2014-07-01 06:00:00	07.11.2014 00:00:00	_PNM-NIS_	49.2	16.3	14	33.1	42	6.1	_PNM-NIS_	_PNM-NIS_	_PNM-NIS_	5.5	_PNM-NIS_	2.1	1261	_PNM-NIS_	_PNM-NIS_	11.68	14.9	9.4
30310412	Enrichment	DBA/2NCrl	f	double (Enrichment)	2014-07-01 06:00:00	07.11.2014 00:00:00	_PNM-NIS_	49.7	16.7	14.3	33.6	43	6.3	_PNM-NIS_	_PNM-NIS_	_PNM-NIS_	5.6	_PNM-NIS_	3.3	1292	_PNM-NIS_	_PNM-NIS_	11.69	14.8	11.6
30310413	Enrichment	DBA/2NCrl	f	double (Enrichment)	2014-07-01 06:00:00	07.11.2014 00:00:00	_PNM-NIS_	45.9	15.4	14.2	33.6	42	6.1	_PNM-NIS_	_PNM-NIS_	_PNM-NIS_	5.1	_PNM-NIS_	2.6	1169	_PNM-NIS_	_PNM-NIS_	10.86	14.4	10.1
30310414	Enrichment	DBA/2NCrl	f	double (Enrichment)	2014-07-01 06:00:00	07.11.2014 00:00:00	_PNM-NIS_	50.6	17.3	14.4	34.2	42	6.2	_PNM-NIS_	_PNM-NIS_	_PNM-NIS_	5.5	_PNM-NIS_	2.3	1329	_PNM-NIS_	_PNM-NIS_	12.01	14.4	16.1
30310415	Enrichment	DBA/2NCrl	f	double (Enrichment)	2014-07-01 06:00:00	07.11.2014 00:00:00	_PNM-NIS_	47.5	16.1	14.8	33.9	44	6.1	_PNM-NIS_	_PNM-NIS_	_PNM-NIS_	5.2	_PNM-NIS_	2.6	1156	_PNM-NIS_	_PNM-NIS_	10.88	13.9	6.5
30310416	Enrichment	DBA/2NCrl	f	double (Enrichment)	2014-07-01 06:00:00	07.11.2014 00:00:00	_PNM-NIS_	49.1	16.2	14.2	33	43	6.3	_PNM-NIS_	_PNM-NIS_	_PNM-NIS_	5.7	_PNM-NIS_	2.9	1263	_PNM-NIS_	_PNM-NIS_	11.38	14.7	6.8
30310417	Enrichment	DBA/2NCrl	f	double (Enrichment)	2014-07-01 06:00:00	07.11.2014 00:00:00	_PNM-NIS_	49.9	16.8	14.5	33.7	43	6.3	_PNM-NIS_	_PNM-NIS_	_PNM-NIS_	5.6	_PNM-NIS_	3.4	1256	_PNM-NIS_	_PNM-NIS_	11.61	15.2	11.1
30310418	Enrichment	DBA/2NCrl	f	double (Enrichment)	2014-07-01 06:00:00	07.11.2014 00:00:00	_PNM-NIS_	49.5	16.3	14.3	32.9	43	6.5	_PNM-NIS_	_PNM-NIS_	_PNM-NIS_	5.9	_PNM-NIS_	3.7	1018	_PNM-NIS_	_PNM-NIS_	11.41	13.9	9.2
30327051	Enrichment	C57BL/6NTac	m	con (Enrichment)	2014-12-30 06:00:00	15.05.2015 00:00:00	_PNM-NIS_	51	16.3	14.6	32	46	6	_PNM-NIS_	_PNM-NIS_	_PNM-NIS_	5.2	_PNM-NIS_	1.5	1506	_PNM-NIS_	_PNM-NIS_	11.19	13.3	7.6
30327052	Enrichment	C57BL/6NTac	m	con (Enrichment)	2014-12-30 06:00:00	15.05.2015 00:00:00	_PNM-NIS_	51.7	16.4	14.8	31.7	47	6.1	_PNM-NIS_	_PNM-NIS_	_PNM-NIS_	5.3	_PNM-NIS_	1.7	1513	_PNM-NIS_	_PNM-NIS_	11.06	13	7.2
30327053	Enrichment	C57BL/6NTac	m	con (Enrichment)	2014-12-30 06:00:00	15.05.2015 00:00:00	_PNM-NIS_	51.7	16.6	14.8	32.1	46	6.2	_PNM-NIS_	_PNM-NIS_	_PNM-NIS_	5.4	_PNM-NIS_	2	1451	_PNM-NIS_	_PNM-NIS_	11.18	13.8	6.9
30327054	Enrichment	C57BL/6NTac	m	con (Enrichment)	2014-12-30 06:00:00	15.05.2015 00:00:00	_PNM-NIS_	52.6	16.7	14.6	31.7	46	6.2	_PNM-NIS_	_PNM-NIS_	_PNM-NIS_	5.7	_PNM-NIS_	1.6	1586	_PNM-NIS_	_PNM-NIS_	11.41	12.9	8.7
30327055	Enrichment	C57BL/6NTac	m	con (Enrichment)	2014-12-30 06:00:00	15.05.2015 00:00:00	_PNM-NIS_	53.6	17.8	15.2	33.2	46	6.2	_PNM-NIS_	_PNM-NIS_	_PNM-NIS_	5.5	_PNM-NIS_	2.3	1215	_PNM-NIS_	_PNM-NIS_	11.74	14.4	6.4
30327056	Enrichment	C57BL/6NTac	m	con (Enrichment)	2014-12-30 06:00:00	15.05.2015 00:00:00	_PNM-NIS_	51.3	16.4	14.8	32	46	6	_PNM-NIS_	_PNM-NIS_	_PNM-NIS_	5.2	_PNM-NIS_	1.9	983	_PNM-NIS_	_PNM-NIS_	11.06	14	9.2
30327057	Enrichment	C57BL/6NTac	m	con (Enrichment)	2014-12-30 06:00:00	15.05.2015 00:00:00	_PNM-NIS_	56.4	17.3	14.4	30.7	47	6	_PNM-NIS_	_PNM-NIS_	_PNM-NIS_	5.2	_PNM-NIS_	1.8	1229	_PNM-NIS_	_PNM-NIS_	12.03	13.7	13.7
30327058	Enrichment	C57BL/6NTac	m	con (Enrichment)	2014-12-30 06:00:00	15.05.2015 00:00:00	_PNM-NIS_	57.1	18.2	14.9	31.9	47	6.1	_PNM-NIS_	_PNM-NIS_	_PNM-NIS_	5.6	_PNM-NIS_	2.1	927	_PNM-NIS_	_PNM-NIS_	12.24	14.2	7.3
30327059	Enrichment	C57BL/6NTac	m	con (Enrichment)	2014-12-30 06:00:00	15.05.2015 00:00:00	_PNM-NIS_	62.3	19.3	14.5	31	47	6.2	_PNM-NIS_	_PNM-NIS_	_PNM-NIS_	5.5	_PNM-NIS_	2.8	1479	_PNM-NIS_	_PNM-NIS_	13.33	14.3	8
30327060	Enrichment	C57BL/6NTac	m	con (Enrichment)	2014-12-30 06:00:00	15.05.2015 00:00:00	_PNM-NIS_	51	16.2	14.8	31.8	47	6.1	_PNM-NIS_	_PNM-NIS_	_PNM-NIS_	5.2	_PNM-NIS_	1.7	1142	_PNM-NIS_	_PNM-NIS_	10.93	13.3	5.3
30327061	Enrichment	C57BL/6NTac	m	nest (Enrichment)	2014-12-30 06:00:00	15.05.2015 00:00:00	_PNM-NIS_	52.1	16.1	14.1	30.9	46	6.3	_PNM-NIS_	_PNM-NIS_	_PNM-NIS_	5.6	_PNM-NIS_	2.2	1312	_PNM-NIS_	_PNM-NIS_	11.38	13.3	8.6
30327062	Enrichment	C57BL/6NTac	m	nest (Enrichment)	2014-12-30 06:00:00	15.05.2015 00:00:00	_PNM-NIS_	54.1	17.3	14.9	32	47	6.2	_PNM-NIS_	_PNM-NIS_	_PNM-NIS_	5.4	_PNM-NIS_	2	1659	_PNM-NIS_	_PNM-NIS_	11.61	12.6	8.2
30327063	Enrichment	C57BL/6NTac	m	nest (Enrichment)	2014-12-30 06:00:00	15.05.2015 00:00:00	_PNM-NIS_	53.1	16.5	14.4	31.1	46	6.1	_PNM-NIS_	_PNM-NIS_	_PNM-NIS_	5.4	_PNM-NIS_	1.5	1486	_PNM-NIS_	_PNM-NIS_	11.49	12.7	7.9
30327064	Enrichment	C57BL/6NTac	m	nest (Enrichment)	2014-12-30 06:00:00	15.05.2015 00:00:00	_PNM-NIS_	52.8	17.1	14.7	32.4	46	6.1	_PNM-NIS_	_PNM-NIS_	_PNM-NIS_	5.6	_PNM-NIS_	1.7	1434	_PNM-NIS_	_PNM-NIS_	11.6	12.8	12.1
30327065	Enrichment	C57BL/6NTac	m	nest (Enrichment)	2014-12-30 06:00:00	15.05.2015 00:00:00	_PNM-NIS_	52	16	14.2	30.8	46	6	_PNM-NIS_	_PNM-NIS_	_PNM-NIS_	5.1	_PNM-NIS_	1.8	1081	_PNM-NIS_	_PNM-NIS_	11.29	14.1	8.1
30327066	Enrichment	C57BL/6NTac	m	nest (Enrichment)	2014-12-30 06:00:00	15.05.2015 00:00:00	_PNM-NIS_	61.4	19.6	15.2	31.9	48	6	_PNM-NIS_	_PNM-NIS_	_PNM-NIS_	5.2	_PNM-NIS_	1.7	2010	_PNM-NIS_	_PNM-NIS_	12.92	13.9	13.2
30327067	Enrichment	C57BL/6NTac	m	nest (Enrichment)	2014-12-30 06:00:00	15.05.2015 00:00:00	_PNM-NIS_	54.9	17.7	15	32.2	47	6	_PNM-NIS_	_PNM-NIS_	_PNM-NIS_	5.1	_PNM-NIS_	2.1	1116	_PNM-NIS_	_PNM-NIS_	11.77	14	12.3
30327068	Enrichment	C57BL/6NTac	m	nest (Enrichment)	2014-12-30 06:00:00	15.05.2015 00:00:00	_PNM-NIS_	58.3	18.6	13.9	31.9	44	6.2	_PNM-NIS_	_PNM-NIS_	_PNM-NIS_	5.3	_PNM-NIS_	2.9	1473	_PNM-NIS_	_PNM-NIS_	13.41	15.6	13.5
30327069	Enrichment	C57BL/6NTac	m	nest (Enrichment)	2014-12-30 06:00:00	15.05.2015 00:00:00	_PNM-NIS_	54	17.4	15.3	32.2	47	6.2	_PNM-NIS_	_PNM-NIS_	_PNM-NIS_	5.5	_PNM-NIS_	2.8	1279	_PNM-NIS_	_PNM-NIS_	11.39	14.4	10.3
30327070	Enrichment	C57BL/6NTac	m	nest (Enrichment)	2014-12-30 06:00:00	15.05.2015 00:00:00	_PNM-NIS_	50.5	16.7	15.3	33.1	46	6	_PNM-NIS_	_PNM-NIS_	_PNM-NIS_	5.4	_PNM-NIS_	1.6	1209	_PNM-NIS_	_PNM-NIS_	10.93	13.4	9.9
30327071	Enrichment	C57BL/6NTac	m	double (Enrichment)	2014-12-30 06:00:00	15.05.2015 00:00:00	_PNM-NIS_	53.9	18	15.2	33.4	46	6.2	_PNM-NIS_	_PNM-NIS_	_PNM-NIS_	5.5	_PNM-NIS_	2.4	1464	_PNM-NIS_	_PNM-NIS_	11.84	12.3	8.4
30327072	Enrichment	C57BL/6NTac	m	double (Enrichment)	2014-12-30 06:00:00	15.05.2015 00:00:00	_PNM-NIS_	54	16.5	14.3	30.6	47	6.6	_PNM-NIS_	_PNM-NIS_	_PNM-NIS_	6.1	_PNM-NIS_	2.7	1486	_PNM-NIS_	_PNM-NIS_	11.56	12.8	12.1
30327073	Enrichment	C57BL/6NTac	m	double (Enrichment)	2014-12-30 06:00:00	15.05.2015 00:00:00	_PNM-NIS_	54.9	18.6	15.3	33.9	45	6.2	_PNM-NIS_	_PNM-NIS_	_PNM-NIS_	5.6	_PNM-NIS_	1.8	1618	_PNM-NIS_	_PNM-NIS_	12.15	13.1	7.4
30327074	Enrichment	C57BL/6NTac	m	double (Enrichment)	2014-12-30 06:00:00	15.05.2015 00:00:00	_PNM-NIS_	52.2	17.3	15.3	33.1	46	6.3	_PNM-NIS_	_PNM-NIS_	_PNM-NIS_	5.8	_PNM-NIS_	2.6	1482	_PNM-NIS_	_PNM-NIS_	11.31	12.5	8.4
30327075	Enrichment	C57BL/6NTac	m	double (Enrichment)	2014-12-30 06:00:00	15.05.2015 00:00:00	_PNM-NIS_	53.3	17.1	14.9	32.1	47	6	_PNM-NIS_	_PNM-NIS_	_PNM-NIS_	5	_PNM-NIS_	2.1	1383	_PNM-NIS_	_PNM-NIS_	11.44	13.9	6.9
30327076	Enrichment	C57BL/6NTac	m	double (Enrichment)	2014-12-30 06:00:00	15.05.2015 00:00:00	_PNM-NIS_	54.1	17.3	14.8	32	46	6.2	_PNM-NIS_	_PNM-NIS_	_PNM-NIS_	5.5	_PNM-NIS_	2.7	1362	_PNM-NIS_	_PNM-NIS_	11.68	14.2	8
30327077	Enrichment	C57BL/6NTac	m	double (Enrichment)	2014-12-30 06:00:00	15.05.2015 00:00:00	_PNM-NIS_	51.9	16.6	15	32	47	6.2	_PNM-NIS_	_PNM-NIS_	_PNM-NIS_	5.8	_PNM-NIS_	2.2	1110	_PNM-NIS_	_PNM-NIS_	11.09	14	7.1
30327078	Enrichment	C57BL/6NTac	m	double (Enrichment)	2014-12-30 06:00:00	15.05.2015 00:00:00	_PNM-NIS_	49.4	16.7	16	33.8	47	6.4	_PNM-NIS_	_PNM-NIS_	_PNM-NIS_	5.6	_PNM-NIS_	2.7	757	_PNM-NIS_	_PNM-NIS_	10.47	15.7	6.3
30327079	Enrichment	C57BL/6NTac	m	double (Enrichment)	2014-12-30 06:00:00	15.05.2015 00:00:00	_PNM-NIS_	52.5	17.6	15.8	33.5	47	6	_PNM-NIS_	_PNM-NIS_	_PNM-NIS_	5.3	_PNM-NIS_	2.2	1267	_PNM-NIS_	_PNM-NIS_	11.14	14.2	5.2
30327080	Enrichment	C57BL/6NTac	m	double (Enrichment)	2014-12-30 06:00:00	15.05.2015 00:00:00	_PNM-NIS_	49.7	16.3	15.1	32.8	46	5.9	_PNM-NIS_	_PNM-NIS_	_PNM-NIS_	5.1	_PNM-NIS_	1.4	1213	_PNM-NIS_	_PNM-NIS_	10.79	13.4	11.3
30327081	Enrichment	C57BL/6NTac	f	con (Enrichment)	2014-12-30 06:00:00	15.05.2015 00:00:00	_PNM-NIS_	50.6	16.5	14.9	32.6	46	6.2	_PNM-NIS_	_PNM-NIS_	_PNM-NIS_	5.5	_PNM-NIS_	2.2	875	_PNM-NIS_	_PNM-NIS_	11.06	13.3	8.1
30327082	Enrichment	C57BL/6NTac	f	con (Enrichment)	2014-12-30 06:00:00	15.05.2015 00:00:00	_PNM-NIS_	50.1	16.9	15.7	33.7	47	6.3	_PNM-NIS_	_PNM-NIS_	_PNM-NIS_	5.4	_PNM-NIS_	2.7	1062	_PNM-NIS_	_PNM-NIS_	10.74	12.9	3.7
30327083	Enrichment	C57BL/6NTac	f	con (Enrichment)	2014-12-30 06:00:00	15.05.2015 00:00:00	_PNM-NIS_	48.6	16.4	15.8	33.7	47	6.2	_PNM-NIS_	_PNM-NIS_	_PNM-NIS_	5.4	_PNM-NIS_	2.1	960	_PNM-NIS_	_PNM-NIS_	10.35	13.1	10.6
30327084	Enrichment	C57BL/6NTac	f	con (Enrichment)	2014-12-30 06:00:00	15.05.2015 00:00:00	_PNM-NIS_	49.3	16.1	14.9	32.7	46	6.3	_PNM-NIS_	_PNM-NIS_	_PNM-NIS_	5.6	_PNM-NIS_	2.4	900	_PNM-NIS_	_PNM-NIS_	10.79	13.3	9.4
30327085	Enrichment	C57BL/6NTac	f	con (Enrichment)	2014-12-30 06:00:00	15.05.2015 00:00:00	_PNM-NIS_	51.7	17	15.3	32.9	47	6.2	_PNM-NIS_	_PNM-NIS_	_PNM-NIS_	5.4	_PNM-NIS_	2.2	1019	_PNM-NIS_	_PNM-NIS_	11.11	13.2	6.8
30327086	Enrichment	C57BL/6NTac	f	con (Enrichment)	2014-12-30 06:00:00	15.05.2015 00:00:00	_PNM-NIS_	51.5	16.6	15.1	32.2	47	6.3	_PNM-NIS_	_PNM-NIS_	_PNM-NIS_	5.5	_PNM-NIS_	2.8	1169	_PNM-NIS_	_PNM-NIS_	11.02	13.1	6.6
30327087	Enrichment	C57BL/6NTac	f	con (Enrichment)	2014-12-30 06:00:00	15.05.2015 00:00:00	_PNM-NIS_	47.5	16.3	16	34.3	47	6.3	_PNM-NIS_	_PNM-NIS_	_PNM-NIS_	5.5	_PNM-NIS_	2.2	1124	_PNM-NIS_	_PNM-NIS_	10.16	12.9	8.4
30327088	Enrichment	C57BL/6NTac	f	con (Enrichment)	2014-12-30 06:00:00	15.05.2015 00:00:00	_PNM-NIS_	49.3	16.1	15.1	32.7	46	6.1	_PNM-NIS_	_PNM-NIS_	_PNM-NIS_	5.4	_PNM-NIS_	1.8	993	_PNM-NIS_	_PNM-NIS_	10.64	12.9	7.5
30327089	Enrichment	C57BL/6NTac	f	con (Enrichment)	2014-12-30 06:00:00	15.05.2015 00:00:00	_PNM-NIS_	53.6	17.7	15.2	33	46	6.3	_PNM-NIS_	_PNM-NIS_	_PNM-NIS_	5.8	_PNM-NIS_	1.8	1073	_PNM-NIS_	_PNM-NIS_	11.66	13.3	4.6
30327090	Enrichment	C57BL/6NTac	f	con (Enrichment)	2014-12-30 06:00:00	15.05.2015 00:00:00	_PNM-NIS_	52.6	17.2	15.2	32.7	47	6.2	_PNM-NIS_	_PNM-NIS_	_PNM-NIS_	5.6	_PNM-NIS_	2.4	1096	_PNM-NIS_	_PNM-NIS_	11.32	13	6.1
30327091	Enrichment	C57BL/6NTac	f	nest (Enrichment)	2014-12-30 06:00:00	15.05.2015 00:00:00	_PNM-NIS_	55.4	18.3	15.2	33	46	6.1	_PNM-NIS_	_PNM-NIS_	_PNM-NIS_	5.2	_PNM-NIS_	2.3	1254	_PNM-NIS_	_PNM-NIS_	12.05	13	7.1
30327092	Enrichment	C57BL/6NTac	f	nest (Enrichment)	2014-12-30 06:00:00	15.05.2015 00:00:00	_PNM-NIS_	50.9	17	15.6	33.4	47	6.3	_PNM-NIS_	_PNM-NIS_	_PNM-NIS_	5.5	_PNM-NIS_	2.8	1436	_PNM-NIS_	_PNM-NIS_	10.89	12.9	6.8
30327093	Enrichment	C57BL/6NTac	f	nest (Enrichment)	2014-12-30 06:00:00	15.05.2015 00:00:00	_PNM-NIS_	46.9	15.5	15.3	33	46	6.1	_PNM-NIS_	_PNM-NIS_	_PNM-NIS_	5.4	_PNM-NIS_	1.7	1083	_PNM-NIS_	_PNM-NIS_	10.14	13.2	8.4
30327094	Enrichment	C57BL/6NTac	f	nest (Enrichment)	2014-12-30 06:00:00	15.05.2015 00:00:00	_PNM-NIS_	48.9	15.8	15	32.3	47	6.2	_PNM-NIS_	_PNM-NIS_	_PNM-NIS_	5.5	_PNM-NIS_	2.5	1013	_PNM-NIS_	_PNM-NIS_	10.5	13	11
30327095	Enrichment	C57BL/6NTac	f	nest (Enrichment)	2014-12-30 06:00:00	15.05.2015 00:00:00	_PNM-NIS_	50.6	16.2	14.7	32	46	6.3	_PNM-NIS_	_PNM-NIS_	_PNM-NIS_	5.6	_PNM-NIS_	2.6	999	_PNM-NIS_	_PNM-NIS_	11.04	13.2	5.9
30327096	Enrichment	C57BL/6NTac	f	nest (Enrichment)	2014-12-30 06:00:00	15.05.2015 00:00:00	_PNM-NIS_	50.5	16.7	15.2	33.1	46	6.1	_PNM-NIS_	_PNM-NIS_	_PNM-NIS_	5.3	_PNM-NIS_	1.8	897	_PNM-NIS_	_PNM-NIS_	10.98	13.7	7.2
30327097	Enrichment	C57BL/6NTac	f	nest (Enrichment)	2014-12-30 06:00:00	15.05.2015 00:00:00	_PNM-NIS_	49.9	16.8	15.6	33.7	46	6.2	_PNM-NIS_	_PNM-NIS_	_PNM-NIS_	5.6	_PNM-NIS_	2	1062	_PNM-NIS_	_PNM-NIS_	10.79	13	9.3
30327098	Enrichment	C57BL/6NTac	f	nest (Enrichment)	2014-12-30 06:00:00	15.05.2015 00:00:00	_PNM-NIS_	49.8	16.6	15.2	33.3	46	6.2	_PNM-NIS_	_PNM-NIS_	_PNM-NIS_	5.6	_PNM-NIS_	2	1278	_PNM-NIS_	_PNM-NIS_	10.92	12.9	9
30327099	Enrichment	C57BL/6NTac	f	nest (Enrichment)	2014-12-30 06:00:00	15.05.2015 00:00:00	_PNM-NIS_	49.8	16.3	15.4	32.7	47	6.1	_PNM-NIS_	_PNM-NIS_	_PNM-NIS_	5.2	_PNM-NIS_	1.5	1091	_PNM-NIS_	_PNM-NIS_	10.56	13.1	9.8
30327100	Enrichment	C57BL/6NTac	f	nest (Enrichment)	2014-12-30 06:00:00	15.05.2015 00:00:00	_PNM-NIS_	48.1	15.5	15.1	32.2	47	6.2	_PNM-NIS_	_PNM-NIS_	_PNM-NIS_	5.4	_PNM-NIS_	2.3	1441	_PNM-NIS_	_PNM-NIS_	10.29	12.7	5.8
30327101	Enrichment	C57BL/6NTac	f	double (Enrichment)	2014-12-30 06:00:00	15.05.2015 00:00:00	_PNM-NIS_	49.7	16.3	13.9	32.8	42	7	_PNM-NIS_	_PNM-NIS_	_PNM-NIS_	6.6	_PNM-NIS_	7.5	991	_PNM-NIS_	_PNM-NIS_	11.75	17.3	7.6
30327102	Enrichment	C57BL/6NTac	f	double (Enrichment)	2014-12-30 06:00:00	15.05.2015 00:00:00	_PNM-NIS_	48.9	16.5	15.6	33.7	46	6.1	_PNM-NIS_	_PNM-NIS_	_PNM-NIS_	5.3	_PNM-NIS_	2.1	1108	_PNM-NIS_	_PNM-NIS_	10.59	13.1	7.2
30327103	Enrichment	C57BL/6NTac	f	double (Enrichment)	2014-12-30 06:00:00	15.05.2015 00:00:00	_PNM-NIS_	50.2	16.3	15	32.5	46	6.4	_PNM-NIS_	_PNM-NIS_	_PNM-NIS_	5.7	_PNM-NIS_	2.9	1024	_PNM-NIS_	_PNM-NIS_	10.87	13.1	6.2
30327104	Enrichment	C57BL/6NTac	f	double (Enrichment)	2014-12-30 06:00:00	15.05.2015 00:00:00	_PNM-NIS_	52.5	16.8	14.7	32	46	6.2	_PNM-NIS_	_PNM-NIS_	_PNM-NIS_	5.5	_PNM-NIS_	2.1	918	_PNM-NIS_	_PNM-NIS_	11.42	12.8	7.5
30327105	Enrichment	C57BL/6NTac	f	double (Enrichment)	2014-12-30 06:00:00	15.05.2015 00:00:00	_PNM-NIS_	52.1	16.8	15.1	32.2	47	6.2	_PNM-NIS_	_PNM-NIS_	_PNM-NIS_	5.6	_PNM-NIS_	2.4	968	_PNM-NIS_	_PNM-NIS_	11.16	13.2	5.6
30327106	Enrichment	C57BL/6NTac	f	double (Enrichment)	2014-12-30 06:00:00	15.05.2015 00:00:00	_PNM-NIS_	49.5	16	14.9	32.3	46	6.1	_PNM-NIS_	_PNM-NIS_	_PNM-NIS_	5.4	_PNM-NIS_	1.7	1265	_PNM-NIS_	_PNM-NIS_	10.77	13.3	3.8
30327107	Enrichment	C57BL/6NTac	f	double (Enrichment)	2014-12-30 06:00:00	15.05.2015 00:00:00	_PNM-NIS_	53.7	17.1	15	31.8	47	6.1	_PNM-NIS_	_PNM-NIS_	_PNM-NIS_	5.5	_PNM-NIS_	1.9	1281	_PNM-NIS_	_PNM-NIS_	11.4	12.9	7.4
30327108	Enrichment	C57BL/6NTac	f	double (Enrichment)	2014-12-30 06:00:00	15.05.2015 00:00:00	_PNM-NIS_	52.4	17.4	15.6	33.2	47	6	_PNM-NIS_	_PNM-NIS_	_PNM-NIS_	5.1	_PNM-NIS_	1.4	1186	_PNM-NIS_	_PNM-NIS_	11.17	12.9	8.9
30327109	Enrichment	C57BL/6NTac	f	double (Enrichment)	2014-12-30 06:00:00	15.05.2015 00:00:00	_PNM-NIS_	52.1	17.3	15.5	33.2	47	6.2	_PNM-NIS_	_PNM-NIS_	_PNM-NIS_	5.3	_PNM-NIS_	2	1205	_PNM-NIS_	_PNM-NIS_	11.18	12.7	8
30327110	Enrichment	C57BL/6NTac	f	double (Enrichment)	2014-12-30 06:00:00	15.05.2015 00:00:00	_PNM-NIS_	52.3	17	15.4	32.5	47	6.2	_PNM-NIS_	_PNM-NIS_	_PNM-NIS_	5.2	_PNM-NIS_	2.1	1421	_PNM-NIS_	_PNM-NIS_	11.07	12.2	4.7
30328485	Enrichment	DBA/2NCrl	m	con (Enrichment)	2015-01-13 06:00:00	15.05.2015 00:00:00	_PNM-NIS_	44.1	14.3	14	32.4	43	6.3	_PNM-NIS_	_PNM-NIS_	_PNM-NIS_	5.8	_PNM-NIS_	2.7	1093	_PNM-NIS_	_PNM-NIS_	10.25	14.3	7.7
30328486	Enrichment	DBA/2NCrl	m	con (Enrichment)	2015-01-13 06:00:00	15.05.2015 00:00:00	_PNM-NIS_	46.8	16	14.6	34.2	43	6	_PNM-NIS_	_PNM-NIS_	_PNM-NIS_	5.3	_PNM-NIS_	1.6	1185	_PNM-NIS_	_PNM-NIS_	10.99	14.4	9.6
30328487	Enrichment	DBA/2NCrl	m	con (Enrichment)	2015-01-13 06:00:00	15.05.2015 00:00:00	_PNM-NIS_	47.9	16.1	14.6	33.6	44	6	_PNM-NIS_	_PNM-NIS_	_PNM-NIS_	5.1	_PNM-NIS_	1.9	1230	_PNM-NIS_	_PNM-NIS_	11.02	14.4	8.6
30328488	Enrichment	DBA/2NCrl	m	con (Enrichment)	2015-01-13 06:00:00	15.05.2015 00:00:00	_PNM-NIS_	45	16.9	16.5	37.6	44	6.7	_PNM-NIS_	_PNM-NIS_	_PNM-NIS_	6.3	_PNM-NIS_	3.7	1189	_PNM-NIS_	_PNM-NIS_	10.24	14.9	6.8
30328489	Enrichment	DBA/2NCrl	m	con (Enrichment)	2015-01-13 06:00:00	15.05.2015 00:00:00	_PNM-NIS_	47.8	15.8	14.4	33.1	44	6.3	_PNM-NIS_	_PNM-NIS_	_PNM-NIS_	5.6	_PNM-NIS_	2.7	1201	_PNM-NIS_	_PNM-NIS_	10.97	14	8.9
30328490	Enrichment	DBA/2NCrl	m	con (Enrichment)	2015-01-13 06:00:00	15.05.2015 00:00:00	_PNM-NIS_	47.2	16	14.5	33.9	43	6.2	_PNM-NIS_	_PNM-NIS_	_PNM-NIS_	5.6	_PNM-NIS_	3	1209	_PNM-NIS_	_PNM-NIS_	11.01	14.4	7.2
30328491	Enrichment	DBA/2NCrl	m	con (Enrichment)	2015-01-13 06:00:00	15.05.2015 00:00:00	_PNM-NIS_	41.1	13.7	14.1	33.3	42	6.3	_PNM-NIS_	_PNM-NIS_	_PNM-NIS_	5.7	_PNM-NIS_	3.4	1021	_PNM-NIS_	_PNM-NIS_	9.75	14.8	5.9
30328493	Enrichment	DBA/2NCrl	m	con (Enrichment)	2015-01-13 06:00:00	15.05.2015 00:00:00	_PNM-NIS_	47.1	15.2	13.9	32.3	43	6	_PNM-NIS_	_PNM-NIS_	_PNM-NIS_	5.2	_PNM-NIS_	2	1133	_PNM-NIS_	_PNM-NIS_	10.94	14.8	5
30328494	Enrichment	DBA/2NCrl	m	con (Enrichment)	2015-01-13 06:00:00	15.05.2015 00:00:00	_PNM-NIS_	45.3	15	14.2	33.1	43	6	_PNM-NIS_	_PNM-NIS_	_PNM-NIS_	5.1	_PNM-NIS_	2.3	1242	_PNM-NIS_	_PNM-NIS_	10.53	14.6	6.7
30328495	Enrichment	DBA/2NCrl	m	nest (Enrichment)	2015-01-13 06:00:00	15.05.2015 00:00:00	_PNM-NIS_	59.1	20.1	14.5	34	43	6.4	_PNM-NIS_	_PNM-NIS_	_PNM-NIS_	5.9	_PNM-NIS_	3	1065	_PNM-NIS_	_PNM-NIS_	13.86	14.9	7.7
30328497	Enrichment	DBA/2NCrl	m	nest (Enrichment)	2015-01-13 06:00:00	15.05.2015 00:00:00	_PNM-NIS_	44.6	15	14.6	33.6	44	6.5	_PNM-NIS_	_PNM-NIS_	_PNM-NIS_	6.3	_PNM-NIS_	2.6	1266	_PNM-NIS_	_PNM-NIS_	10.25	15.8	5.4
30328498	Enrichment	DBA/2NCrl	m	nest (Enrichment)	2015-01-13 06:00:00	15.05.2015 00:00:00	_PNM-NIS_	44.6	14.7	14.4	33	44	6.4	_PNM-NIS_	_PNM-NIS_	_PNM-NIS_	5.8	_PNM-NIS_	2.4	1305	_PNM-NIS_	_PNM-NIS_	10.21	15.1	5.5
30328499	Enrichment	DBA/2NCrl	m	nest (Enrichment)	2015-01-13 06:00:00	15.05.2015 00:00:00	_PNM-NIS_	47.2	16	15	33.9	44	6.5	_PNM-NIS_	_PNM-NIS_	_PNM-NIS_	5.9	_PNM-NIS_	3.2	1250	_PNM-NIS_	_PNM-NIS_	10.68	17.7	14
30328500	Enrichment	DBA/2NCrl	m	nest (Enrichment)	2015-01-13 06:00:00	15.05.2015 00:00:00	_PNM-NIS_	50.7	17.1	14.6	33.7	43	6.1	_PNM-NIS_	_PNM-NIS_	_PNM-NIS_	5.5	_PNM-NIS_	2.3	1185	_PNM-NIS_	_PNM-NIS_	11.75	14.4	7.7
30328501	Enrichment	DBA/2NCrl	m	nest (Enrichment)	2015-01-13 06:00:00	15.05.2015 00:00:00	_PNM-NIS_	55.9	19.3	14.9	34.5	43	6.1	_PNM-NIS_	_PNM-NIS_	_PNM-NIS_	5.5	_PNM-NIS_	2.2	1012	_PNM-NIS_	_PNM-NIS_	12.97	14.3	7.3
30328502	Enrichment	DBA/2NCrl	m	nest (Enrichment)	2015-01-13 06:00:00	15.05.2015 00:00:00	_PNM-NIS_	45.9	15.2	14.3	33.1	43	6.3	_PNM-NIS_	_PNM-NIS_	_PNM-NIS_	5.6	_PNM-NIS_	2.8	1207	_PNM-NIS_	_PNM-NIS_	10.66	14.6	7.5
30328503	Enrichment	DBA/2NCrl	m	nest (Enrichment)	2015-01-13 06:00:00	15.05.2015 00:00:00	_PNM-NIS_	46.7	15.6	14.5	33.4	43	6	_PNM-NIS_	_PNM-NIS_	_PNM-NIS_	5.2	_PNM-NIS_	2	1230	_PNM-NIS_	_PNM-NIS_	10.79	14.6	9
30328504	Enrichment	DBA/2NCrl	m	nest (Enrichment)	2015-01-13 06:00:00	15.05.2015 00:00:00	_PNM-NIS_	45.3	15.5	14.9	34.2	44	6	_PNM-NIS_	_PNM-NIS_	_PNM-NIS_	5.3	_PNM-NIS_	1.7	1123	_PNM-NIS_	_PNM-NIS_	10.39	14.7	4.4
30328505	Enrichment	DBA/2NCrl	m	double (Enrichment)	2015-01-13 06:00:00	15.05.2015 00:00:00	_PNM-NIS_	47.6	15.6	14.1	32.8	43	6.4	_PNM-NIS_	_PNM-NIS_	_PNM-NIS_	5.7	_PNM-NIS_	2.9	1133	_PNM-NIS_	_PNM-NIS_	11.1	14.7	10.4
30328506	Enrichment	DBA/2NCrl	m	double (Enrichment)	2015-01-13 06:00:00	15.05.2015 00:00:00	_PNM-NIS_	47.2	15.4	14.2	32.6	44	6.2	_PNM-NIS_	_PNM-NIS_	_PNM-NIS_	5.4	_PNM-NIS_	2.2	1268	_PNM-NIS_	_PNM-NIS_	10.85	14.4	4.8
30328508	Enrichment	DBA/2NCrl	m	double (Enrichment)	2015-01-13 06:00:00	15.05.2015 00:00:00	_PNM-NIS_	54.7	18	14.5	32.9	44	6.4	_PNM-NIS_	_PNM-NIS_	_PNM-NIS_	5.8	_PNM-NIS_	3	1404	_PNM-NIS_	_PNM-NIS_	12.4	14.7	7.6
30328509	Enrichment	DBA/2NCrl	m	double (Enrichment)	2015-01-13 06:00:00	15.05.2015 00:00:00	_PNM-NIS_	45.4	14.7	14.1	32.4	44	6.3	_PNM-NIS_	_PNM-NIS_	_PNM-NIS_	5.8	_PNM-NIS_	2.7	1261	_PNM-NIS_	_PNM-NIS_	10.44	15.1	4.7
30328510	Enrichment	DBA/2NCrl	m	double (Enrichment)	2015-01-13 06:00:00	15.05.2015 00:00:00	_PNM-NIS_	47.8	16.3	14.5	34.1	43	6	_PNM-NIS_	_PNM-NIS_	_PNM-NIS_	5.1	_PNM-NIS_	2.2	1131	_PNM-NIS_	_PNM-NIS_	11.26	15	12.8
30328511	Enrichment	DBA/2NCrl	m	double (Enrichment)	2015-01-13 06:00:00	15.05.2015 00:00:00	_PNM-NIS_	51.8	17.4	14.7	33.6	44	6.1	_PNM-NIS_	_PNM-NIS_	_PNM-NIS_	5.1	_PNM-NIS_	2.4	1085	_PNM-NIS_	_PNM-NIS_	11.87	14.6	11.7
30328513	Enrichment	DBA/2NCrl	m	double (Enrichment)	2015-01-13 06:00:00	15.05.2015 00:00:00	_PNM-NIS_	46	15.2	14	33	42	6.2	_PNM-NIS_	_PNM-NIS_	_PNM-NIS_	5.4	_PNM-NIS_	2.6	1121	_PNM-NIS_	_PNM-NIS_	10.84	14.7	10.5
30328514	Enrichment	DBA/2NCrl	m	double (Enrichment)	2015-01-13 06:00:00	15.05.2015 00:00:00	_PNM-NIS_	51.7	16.3	13.5	31.5	43	6	_PNM-NIS_	_PNM-NIS_	_PNM-NIS_	5.1	_PNM-NIS_	2.2	1222	_PNM-NIS_	_PNM-NIS_	12.04	14.6	11.8
30328515	Enrichment	DBA/2NCrl	f	con (Enrichment)	2015-01-13 06:00:00	15.05.2015 00:00:00	_PNM-NIS_	52.9	17.9	14	33.8	41	6.7	_PNM-NIS_	_PNM-NIS_	_PNM-NIS_	6.1	_PNM-NIS_	4.5	980	_PNM-NIS_	_PNM-NIS_	12.78	15.7	12.9
30328516	Enrichment	DBA/2NCrl	f	con (Enrichment)	2015-01-13 06:00:00	15.05.2015 00:00:00	_PNM-NIS_	45.4	15.3	14.4	33.7	43	6.2	_PNM-NIS_	_PNM-NIS_	_PNM-NIS_	5.5	_PNM-NIS_	2.3	891	_PNM-NIS_	_PNM-NIS_	10.6	14.3	7
30328517	Enrichment	DBA/2NCrl	f	con (Enrichment)	2015-01-13 06:00:00	15.05.2015 00:00:00	_PNM-NIS_	48.6	16.3	14.3	33.5	43	6.3	_PNM-NIS_	_PNM-NIS_	_PNM-NIS_	5.6	_PNM-NIS_	2.7	915	_PNM-NIS_	_PNM-NIS_	11.37	14.8	11.4
30328518	Enrichment	DBA/2NCrl	f	con (Enrichment)	2015-01-13 06:00:00	15.05.2015 00:00:00	_PNM-NIS_	48.1	15.7	14.1	32.6	43	6.3	_PNM-NIS_	_PNM-NIS_	_PNM-NIS_	6	_PNM-NIS_	2.4	914	_PNM-NIS_	_PNM-NIS_	11.12	14.2	8.7
30328519	Enrichment	DBA/2NCrl	f	con (Enrichment)	2015-01-13 06:00:00	15.05.2015 00:00:00	_PNM-NIS_	45.2	15.9	14.9	35.2	42	6.1	_PNM-NIS_	_PNM-NIS_	_PNM-NIS_	5.4	_PNM-NIS_	1.9	883	_PNM-NIS_	_PNM-NIS_	10.65	14.6	9.2
30328520	Enrichment	DBA/2NCrl	f	con (Enrichment)	2015-01-13 06:00:00	15.05.2015 00:00:00	_PNM-NIS_	53.7	18.4	14.4	34.3	42	6.4	_PNM-NIS_	_PNM-NIS_	_PNM-NIS_	5.6	_PNM-NIS_	3.4	1072	_PNM-NIS_	_PNM-NIS_	12.82	15.3	16.9
30328521	Enrichment	DBA/2NCrl	f	con (Enrichment)	2015-01-13 06:00:00	15.05.2015 00:00:00	_PNM-NIS_	46.7	16	14.8	34.3	43	6	_PNM-NIS_	_PNM-NIS_	_PNM-NIS_	5.2	_PNM-NIS_	2.4	1022	_PNM-NIS_	_PNM-NIS_	10.84	14.3	8.8
30328522	Enrichment	DBA/2NCrl	f	con (Enrichment)	2015-01-13 06:00:00	15.05.2015 00:00:00	_PNM-NIS_	47.8	16.7	14.6	34.9	42	6	_PNM-NIS_	_PNM-NIS_	_PNM-NIS_	5.2	_PNM-NIS_	2.3	958	_PNM-NIS_	_PNM-NIS_	11.42	14.4	10.4
30328523	Enrichment	DBA/2NCrl	f	con (Enrichment)	2015-01-13 06:00:00	15.05.2015 00:00:00	_PNM-NIS_	51.7	17.6	15	34	44	6.1	_PNM-NIS_	_PNM-NIS_	_PNM-NIS_	5.4	_PNM-NIS_	1.8	1135	_PNM-NIS_	_PNM-NIS_	11.71	13.8	13.2
30328524	Enrichment	DBA/2NCrl	f	con (Enrichment)	2015-01-13 06:00:00	15.05.2015 00:00:00	_PNM-NIS_	49.6	17.3	15.1	34.9	43	6.1	_PNM-NIS_	_PNM-NIS_	_PNM-NIS_	5.5	_PNM-NIS_	2.2	977	_PNM-NIS_	_PNM-NIS_	11.43	14.5	7.9
30328525	Enrichment	DBA/2NCrl	f	nest (Enrichment)	2015-01-13 06:00:00	15.05.2015 00:00:00	_PNM-NIS_	47.5	16.8	15.1	35.4	43	6.2	_PNM-NIS_	_PNM-NIS_	_PNM-NIS_	5.5	_PNM-NIS_	2.4	1062	_PNM-NIS_	_PNM-NIS_	11.09	15	11.8
30328526	Enrichment	DBA/2NCrl	f	nest (Enrichment)	2015-01-13 06:00:00	15.05.2015 00:00:00	_PNM-NIS_	47.5	15.7	14	33.1	42	6.1	_PNM-NIS_	_PNM-NIS_	_PNM-NIS_	5.3	_PNM-NIS_	2.5	990	_PNM-NIS_	_PNM-NIS_	11.2	14.5	8.8
30328528	Enrichment	DBA/2NCrl	f	nest (Enrichment)	2015-01-13 06:00:00	15.05.2015 00:00:00	_PNM-NIS_	49.5	17.3	14.7	34.9	42	6.3	_PNM-NIS_	_PNM-NIS_	_PNM-NIS_	5.6	_PNM-NIS_	3	959	_PNM-NIS_	_PNM-NIS_	11.79	14.6	11
30328529	Enrichment	DBA/2NCrl	f	nest (Enrichment)	2015-01-13 06:00:00	15.05.2015 00:00:00	_PNM-NIS_	48.8	16.4	14.2	33.6	42	6.3	_PNM-NIS_	_PNM-NIS_	_PNM-NIS_	5.6	_PNM-NIS_	2.1	989	_PNM-NIS_	_PNM-NIS_	11.51	14.8	11.2
30328531	Enrichment	DBA/2NCrl	f	nest (Enrichment)	2015-01-13 06:00:00	15.05.2015 00:00:00	_PNM-NIS_	46.6	16.6	15.1	35.6	42	6.2	_PNM-NIS_	_PNM-NIS_	_PNM-NIS_	5.3	_PNM-NIS_	2.8	890	_PNM-NIS_	_PNM-NIS_	10.99	14.9	11
30328532	Enrichment	DBA/2NCrl	f	nest (Enrichment)	2015-01-13 06:00:00	15.05.2015 00:00:00	_PNM-NIS_	50.3	17.2	14.4	34.2	42	6	_PNM-NIS_	_PNM-NIS_	_PNM-NIS_	5.2	_PNM-NIS_	1.6	904	_PNM-NIS_	_PNM-NIS_	11.97	14.1	9.7
30328533	Enrichment	DBA/2NCrl	f	nest (Enrichment)	2015-01-13 06:00:00	15.05.2015 00:00:00	_PNM-NIS_	48.2	16.4	14	34	41	6.1	_PNM-NIS_	_PNM-NIS_	_PNM-NIS_	5.4	_PNM-NIS_	2.6	936	_PNM-NIS_	_PNM-NIS_	11.69	14.5	13.5
30328534	Enrichment	DBA/2NCrl	f	nest (Enrichment)	2015-01-13 06:00:00	15.05.2015 00:00:00	_PNM-NIS_	44.8	15.3	14.4	34.2	42	6.2	_PNM-NIS_	_PNM-NIS_	_PNM-NIS_	5.5	_PNM-NIS_	2.9	1109	_PNM-NIS_	_PNM-NIS_	10.59	14.7	9.9
30328535	Enrichment	DBA/2NCrl	f	double (Enrichment)	2015-01-13 06:00:00	15.05.2015 00:00:00	_PNM-NIS_	50.9	17.2	14.4	33.8	43	6.1	_PNM-NIS_	_PNM-NIS_	_PNM-NIS_	5.3	_PNM-NIS_	2.8	885	_PNM-NIS_	_PNM-NIS_	11.96	13.9	11.1
30328536	Enrichment	DBA/2NCrl	f	double (Enrichment)	2015-01-13 06:00:00	15.05.2015 00:00:00	_PNM-NIS_	49.2	16.6	13.8	33.7	41	6.2	_PNM-NIS_	_PNM-NIS_	_PNM-NIS_	5.5	_PNM-NIS_	2.5	989	_PNM-NIS_	_PNM-NIS_	12.02	14.7	14.6
30328537	Enrichment	DBA/2NCrl	f	double (Enrichment)	2015-01-13 06:00:00	15.05.2015 00:00:00	_PNM-NIS_	57.6	20	14.3	34.7	41	5.9	_PNM-NIS_	_PNM-NIS_	_PNM-NIS_	5.2	_PNM-NIS_	1.2	1136	_PNM-NIS_	_PNM-NIS_	13.96	15.5	13.8
30328538	Enrichment	DBA/2NCrl	f	double (Enrichment)	2015-01-13 06:00:00	15.05.2015 00:00:00	_PNM-NIS_	46.2	15.8	14.5	34.2	42	6.1	_PNM-NIS_	_PNM-NIS_	_PNM-NIS_	5.3	_PNM-NIS_	2.2	938	_PNM-NIS_	_PNM-NIS_	10.91	14.4	11.2
30328539	Enrichment	DBA/2NCrl	f	double (Enrichment)	2015-01-13 06:00:00	15.05.2015 00:00:00	_PNM-NIS_	50.5	16.3	13.7	32.3	43	6.2	_PNM-NIS_	_PNM-NIS_	_PNM-NIS_	5.5	_PNM-NIS_	2.6	992	_PNM-NIS_	_PNM-NIS_	11.89	14.8	15.1
30328540	Enrichment	DBA/2NCrl	f	double (Enrichment)	2015-01-13 06:00:00	15.05.2015 00:00:00	_PNM-NIS_	48.4	17.2	15.1	35.5	43	6	_PNM-NIS_	_PNM-NIS_	_PNM-NIS_	5.3	_PNM-NIS_	1.5	870	_PNM-NIS_	_PNM-NIS_	11.39	14.1	8.3
30328541	Enrichment	DBA/2NCrl	f	double (Enrichment)	2015-01-13 06:00:00	15.05.2015 00:00:00	_PNM-NIS_	51.6	18.4	15	35.7	42	6.1	_PNM-NIS_	_PNM-NIS_	_PNM-NIS_	5.2	_PNM-NIS_	3	1022	_PNM-NIS_	_PNM-NIS_	12.26	14.5	6.4
30328542	Enrichment	DBA/2NCrl	f	double (Enrichment)	2015-01-13 06:00:00	15.05.2015 00:00:00	_PNM-NIS_	51.9	18	14.6	34.7	42	6.2	_PNM-NIS_	_PNM-NIS_	_PNM-NIS_	5.8	_PNM-NIS_	2.5	1137	_PNM-NIS_	_PNM-NIS_	12.29	15.2	14.1
30328543	Enrichment	DBA/2NCrl	f	double (Enrichment)	2015-01-13 06:00:00	15.05.2015 00:00:00	_PNM-NIS_	53.1	18.3	14.6	34.5	42	6.1	_PNM-NIS_	_PNM-NIS_	_PNM-NIS_	5.3	_PNM-NIS_	2.3	1135	_PNM-NIS_	_PNM-NIS_	12.53	14.3	8.4
30328544	Enrichment	DBA/2NCrl	f	double (Enrichment)	2015-01-13 06:00:00	15.05.2015 00:00:00	_PNM-NIS_	52	18.3	14.6	35.2	42	6.1	_PNM-NIS_	_PNM-NIS_	_PNM-NIS_	5.1	_PNM-NIS_	2.8	1166	_PNM-NIS_	_PNM-NIS_	12.53	14.3	6.4
30328882	Enrichment	DBA/2NCrl	f	nest (Enrichment)	2015-01-13 06:00:00	15.05.2015 00:00:00	_PNM-NIS_	45.6	16.2	15	35.5	42	6.1	_PNM-NIS_	_PNM-NIS_	_PNM-NIS_	5.5	_PNM-NIS_	2	1136	_PNM-NIS_	_PNM-NIS_	10.77	14.7	9.4

## Sheet: status_codes
setting_value_text	setting_description
_bLOQ_	(ESLIM_PARAMSC_009 & IMPC_PARAMSC_009): Measured value is below the lower limit of quantitation of the assay
_AUL_	(ESLIM_PARAMSC_008 & IMPC_PARAMSC_008): Measured value is above the upper limit of quantitation of the assay
_PNM-EQ_	(ESLIM_PARAMSC_001 & IMPC_PARAMSC_001): Parameter not measured - Equipment Failed
_PNM-EI_	IMPC_PARAMSC_014: Parameter not measured - Equipment Incompatible
_PNM-SL_	(ESLIM_PARAMSC_002 & IMPC_PARAMSC_002): Parameter not measured - Sample lost
_PNM-IS_	(ESLIM_PARAMSC_003 & IMPC_PARAMSC_003): Parameter not measured - Insufficient Sample
_PNR-WI_	(ESLIM_PARAMSC_004 & IMPC_PARAMSC_004): Parameter not recorded - Welfare Issue
_PNM-NIS_	(ESLIM_PARAMSC_007 & IMPC_PARAMSC_007): Parameter not measured - not in SOP
_PNM-PQF_	(IMPC_PARAMSC_010): Parameter not measured - parameter QC failed
_PNM-LNRY_	(IMPC_PARAMSC_011): Parameter not measured - LIMS not ready yet (LIMS is undergoing updates and is unable to collect the data, for the moment; e.g. manage mandatory parameters added to procedure after experiment performed but before data exported)
_PNM-UM_	(IMPC_PARAMSC_013): Parameter not measured - uncooperative mouse (e.g. mouse woke up from narcosis too early so ABR could not be fully examined)
_PNM-SF_	(IMPC_PARAMSC_012): Parameter not measured - Software failure
_PNM-S_	IMPC_PARAMSC_005: Parameter not measured - schedule
_SPNM-BV_	(IMPC_PARAMSC_003): single parameter not measured because of a too low blood volume
_PNM-NPEP_	(MausDBinternal_PARAMSC): Parameter not measured - not part of EUMODIC procedure
_REJECTED_	(MausDBinternal_PARAMSC): Rejected value from blood pressure assay
_MNR_	IMPC_PARAMSC_005:Metadata not recorded inadvertently
_PNM-PDRM_	IMPC_PARAMSC_005: Parameter not measured - phenotype or disease rules out measurement of parameter
_PNM-NMSP_	IMPC_PARAMSC_005:no fertility male screen performed
_PNM-NFSP_	IMPC_PARAMSC_005:no fertility female screen performed
