# Supplementary material for: Laboratory mouse housing conditions can be improved using common environmental enrichment without compromising data
Source: PLoS Biol. 2018 Apr 16;16(4):e2005019. doi: 10.1371/journal.pbio.2005019 (PMC5922977; doi:10.1371/journal.pbio.2005019)
Supplement: S1 Data — (ZIP) [file pbio.2005019.s001.zip › S1_Data/P00343_IgE.xlsx]

## Sheet: data
mouse_id	mouse_line	strain	sex	type	date_of_birth	date_analysis_ige	dilution_ige	eq_manuf	eq_model	IgE	IgE_kit_manufacturer	IgE_ref_100	IgE_ref_100_OD	OD_IgE_sample
						-		-	-	ng/ml	-	ng/ml	-	-
						IgE sample analysis date	Dilution IgE	Equipment manufacturer IgE	Equipment model IgE	IgE	IgE kit manufacturer	IgE reference 1:100	IgE reference 1:100 OD	OD of the blood sample for IgE measurement
						Date of analysis of the parameter Immunoglobulin E	Dilution of Immunoglobulin E samples	Manufacturer of the equipment used for Immunoglobulin E procedure	Model of equipment used for Immunoglobulin E procedure	Immunoglobulin E concentration in plasma	Manufacturer of kit used for Immunoglobulin E procedure	Immunoglobulin E level of the 1:100 diluted reference sample	OD value of the 1:100 diluted Immunoglobulin E reference sample	OD value of the blood sample used for Immunoglobulin E measurement
30304073	Enrichment	C57BL/6NTac	m	con (Enrichment)	2014-04-29 06:00:00	26.09.2014	1:100	Tecan	Sunrise Remote	201.5	Becton Dickinson	177.46	0.219	0.23
30304074	Enrichment	C57BL/6NTac	m	con (Enrichment)	2014-04-29 06:00:00	26.09.2014	1:100	Tecan	Sunrise Remote	40.5	Becton Dickinson	177.46	0.219	0.143
30304075	Enrichment	C57BL/6NTac	m	con (Enrichment)	2014-04-29 06:00:00	26.09.2014	1:100	Tecan	Sunrise Remote	137.8	Becton Dickinson	177.46	0.219	0.2
30304076	Enrichment	C57BL/6NTac	m	con (Enrichment)	2014-04-29 06:00:00	26.09.2014	1:100	Tecan	Sunrise Remote	1063.3	Becton Dickinson	177.46	0.219	0.415
30304077	Enrichment	C57BL/6NTac	m	con (Enrichment)	2014-04-29 06:00:00	26.09.2014	1:100	Tecan	Sunrise Remote	291.5	Becton Dickinson	177.46	0.219	0.265
30304078	Enrichment	C57BL/6NTac	m	con (Enrichment)	2014-04-29 06:00:00	26.09.2014	1:100	Tecan	Sunrise Remote	_bLOQ_	Becton Dickinson	177.46	0.219	0.114
30304079	Enrichment	C57BL/6NTac	m	con (Enrichment)	2014-04-29 06:00:00	26.09.2014	1:100	Tecan	Sunrise Remote	33.3	Becton Dickinson	177.46	0.219	0.138
30304080	Enrichment	C57BL/6NTac	m	con (Enrichment)	2014-04-29 06:00:00	26.09.2014	1:100	Tecan	Sunrise Remote	32.7	Becton Dickinson	177.46	0.219	0.138
30304081	Enrichment	C57BL/6NTac	m	con (Enrichment)	2014-04-29 06:00:00	26.09.2014	1:100	Tecan	Sunrise Remote	473.1	Becton Dickinson	177.46	0.219	0.318
30304082	Enrichment	C57BL/6NTac	m	con (Enrichment)	2014-04-29 06:00:00	26.09.2014	1:100	Tecan	Sunrise Remote	152.2	Becton Dickinson	177.46	0.219	0.207
30304083	Enrichment	C57BL/6NTac	m	nest (Enrichment)	2014-04-29 06:00:00	26.09.2014	1:100	Tecan	Sunrise Remote	51.9	Becton Dickinson	177.46	0.219	0.152
30304084	Enrichment	C57BL/6NTac	m	nest (Enrichment)	2014-04-29 06:00:00	26.09.2014	1:100	Tecan	Sunrise Remote	503.6	Becton Dickinson	177.46	0.219	0.324
30304085	Enrichment	C57BL/6NTac	m	nest (Enrichment)	2014-04-29 06:00:00	26.09.2014	1:100	Tecan	Sunrise Remote	135.3	Becton Dickinson	177.46	0.219	0.199
30304086	Enrichment	C57BL/6NTac	m	nest (Enrichment)	2014-04-29 06:00:00	26.09.2014	1:100	Tecan	Sunrise Remote	18.2	Becton Dickinson	177.46	0.219	0.128
30304087	Enrichment	C57BL/6NTac	m	nest (Enrichment)	2014-04-29 06:00:00	26.09.2014	1:100	Tecan	Sunrise Remote	285.1	Becton Dickinson	177.46	0.219	0.261
30304088	Enrichment	C57BL/6NTac	m	nest (Enrichment)	2014-04-29 06:00:00	26.09.2014	1:100	Tecan	Sunrise Remote	_bLOQ_	Becton Dickinson	177.46	0.219	0.109
30304089	Enrichment	C57BL/6NTac	m	nest (Enrichment)	2014-04-29 06:00:00	26.09.2014	1:100	Tecan	Sunrise Remote	314.1	Becton Dickinson	177.46	0.219	0.272
30304090	Enrichment	C57BL/6NTac	m	nest (Enrichment)	2014-04-29 06:00:00	26.09.2014	1:100	Tecan	Sunrise Remote	_bLOQ_	Becton Dickinson	177.46	0.219	0.114
30304091	Enrichment	C57BL/6NTac	m	nest (Enrichment)	2014-04-29 06:00:00	26.09.2014	1:100	Tecan	Sunrise Remote	151.9	Becton Dickinson	177.46	0.219	0.206
30304092	Enrichment	C57BL/6NTac	m	nest (Enrichment)	2014-04-29 06:00:00	26.09.2014	1:100	Tecan	Sunrise Remote	115.1	Becton Dickinson	177.46	0.219	0.188
30304093	Enrichment	C57BL/6NTac	m	double (Enrichment)	2014-04-29 06:00:00	26.09.2014	1:100	Tecan	Sunrise Remote	46.4	Becton Dickinson	177.46	0.219	0.148
30304094	Enrichment	C57BL/6NTac	m	double (Enrichment)	2014-04-29 06:00:00	26.09.2014	1:100	Tecan	Sunrise Remote	12	Becton Dickinson	177.46	0.219	0.124
30304095	Enrichment	C57BL/6NTac	m	double (Enrichment)	2014-04-29 06:00:00	26.09.2014	1:100	Tecan	Sunrise Remote	42.6	Becton Dickinson	177.46	0.219	0.145
30304096	Enrichment	C57BL/6NTac	m	double (Enrichment)	2014-04-29 06:00:00	26.09.2014	1:100	Tecan	Sunrise Remote	78.8	Becton Dickinson	177.46	0.219	0.168
30304097	Enrichment	C57BL/6NTac	m	double (Enrichment)	2014-04-29 06:00:00	26.09.2014	1:100	Tecan	Sunrise Remote	_bLOQ_	Becton Dickinson	177.46	0.219	0.102
30304098	Enrichment	C57BL/6NTac	m	double (Enrichment)	2014-04-29 06:00:00	26.09.2014	1:100	Tecan	Sunrise Remote	91.2	Becton Dickinson	177.46	0.219	0.175
30304099	Enrichment	C57BL/6NTac	m	double (Enrichment)	2014-04-29 06:00:00	26.09.2014	1:100	Tecan	Sunrise Remote	_bLOQ_	Becton Dickinson	177.46	0.219	0.113
30304100	Enrichment	C57BL/6NTac	m	double (Enrichment)	2014-04-29 06:00:00	26.09.2014	1:100	Tecan	Sunrise Remote	8.8	Becton Dickinson	177.46	0.219	0.121
30304101	Enrichment	C57BL/6NTac	m	double (Enrichment)	2014-04-29 06:00:00	26.09.2014	1:100	Tecan	Sunrise Remote	191.1	Becton Dickinson	177.46	0.219	0.224
30304102	Enrichment	C57BL/6NTac	m	double (Enrichment)	2014-04-29 06:00:00	26.09.2014	1:100	Tecan	Sunrise Remote	379.8	Becton Dickinson	177.46	0.219	0.291
30304103	Enrichment	C57BL/6NTac	f	con (Enrichment)	2014-04-29 06:00:00	26.09.2014	1:100	Tecan	Sunrise Remote	52.6	Becton Dickinson	156.04	0.171	0.115
30304104	Enrichment	C57BL/6NTac	f	con (Enrichment)	2014-04-29 06:00:00	26.09.2014	1:100	Tecan	Sunrise Remote	42.4	Becton Dickinson	156.04	0.171	0.109
30304105	Enrichment	C57BL/6NTac	f	con (Enrichment)	2014-04-29 06:00:00	26.09.2014	1:100	Tecan	Sunrise Remote	65.3	Becton Dickinson	156.04	0.171	0.123
30304106	Enrichment	C57BL/6NTac	f	con (Enrichment)	2014-04-29 06:00:00	26.09.2014	1:100	Tecan	Sunrise Remote	65.7	Becton Dickinson	156.04	0.171	0.122
30304107	Enrichment	C57BL/6NTac	f	con (Enrichment)	2014-04-29 06:00:00	26.09.2014	1:100	Tecan	Sunrise Remote	62.3	Becton Dickinson	156.04	0.171	0.12
30304108	Enrichment	C57BL/6NTac	f	con (Enrichment)	2014-04-29 06:00:00	26.09.2014	1:100	Tecan	Sunrise Remote	18.6	Becton Dickinson	156.04	0.171	0.097
30304109	Enrichment	C57BL/6NTac	f	con (Enrichment)	2014-04-29 06:00:00	26.09.2014	1:100	Tecan	Sunrise Remote	72.7	Becton Dickinson	156.04	0.171	0.127
30304110	Enrichment	C57BL/6NTac	f	con (Enrichment)	2014-04-29 06:00:00	26.09.2014	1:100	Tecan	Sunrise Remote	99.2	Becton Dickinson	156.04	0.171	0.142
30304111	Enrichment	C57BL/6NTac	f	con (Enrichment)	2014-04-29 06:00:00	26.09.2014	1:100	Tecan	Sunrise Remote	85.6	Becton Dickinson	156.04	0.171	0.134
30304112	Enrichment	C57BL/6NTac	f	con (Enrichment)	2014-04-29 06:00:00	26.09.2014	1:100	Tecan	Sunrise Remote	43.5	Becton Dickinson	156.04	0.171	0.111
30304113	Enrichment	C57BL/6NTac	f	nest (Enrichment)	2014-04-29 06:00:00	26.09.2014	1:100	Tecan	Sunrise Remote	106.9	Becton Dickinson	156.04	0.171	0.145
30304114	Enrichment	C57BL/6NTac	f	nest (Enrichment)	2014-04-29 06:00:00	26.09.2014	1:100	Tecan	Sunrise Remote	37.2	Becton Dickinson	156.04	0.171	0.106
30304115	Enrichment	C57BL/6NTac	f	nest (Enrichment)	2014-04-29 06:00:00	26.09.2014	1:100	Tecan	Sunrise Remote	62.1	Becton Dickinson	156.04	0.171	0.12
30304116	Enrichment	C57BL/6NTac	f	nest (Enrichment)	2014-04-29 06:00:00	26.09.2014	1:100	Tecan	Sunrise Remote	45.3	Becton Dickinson	156.04	0.171	0.11
30304117	Enrichment	C57BL/6NTac	f	nest (Enrichment)	2014-04-29 06:00:00	26.09.2014	1:100	Tecan	Sunrise Remote	29.3	Becton Dickinson	156.04	0.171	0.101
30304118	Enrichment	C57BL/6NTac	f	nest (Enrichment)	2014-04-29 06:00:00	26.09.2014	1:100	Tecan	Sunrise Remote	24.2	Becton Dickinson	156.04	0.171	0.099
30304119	Enrichment	C57BL/6NTac	f	nest (Enrichment)	2014-04-29 06:00:00	26.09.2014	1:100	Tecan	Sunrise Remote	_bLOQ_	Becton Dickinson	156.04	0.171	0.086
30304120	Enrichment	C57BL/6NTac	f	nest (Enrichment)	2014-04-29 06:00:00	26.09.2014	1:100	Tecan	Sunrise Remote	166.2	Becton Dickinson	156.04	0.171	0.177
30304121	Enrichment	C57BL/6NTac	f	nest (Enrichment)	2014-04-29 06:00:00	26.09.2014	1:100	Tecan	Sunrise Remote	89.7	Becton Dickinson	156.04	0.171	0.134
30304122	Enrichment	C57BL/6NTac	f	nest (Enrichment)	2014-04-29 06:00:00	26.09.2014	1:100	Tecan	Sunrise Remote	31.7	Becton Dickinson	156.04	0.171	0.103
30304123	Enrichment	C57BL/6NTac	f	double (Enrichment)	2014-04-29 06:00:00	26.09.2014	1:100	Tecan	Sunrise Remote	_bLOQ_	Becton Dickinson	156.04	0.171	0.086
30304124	Enrichment	C57BL/6NTac	f	double (Enrichment)	2014-04-29 06:00:00	26.09.2014	1:100	Tecan	Sunrise Remote	5.4	Becton Dickinson	156.04	0.171	0.088
30304125	Enrichment	C57BL/6NTac	f	double (Enrichment)	2014-04-29 06:00:00	26.09.2014	1:100	Tecan	Sunrise Remote	61.9	Becton Dickinson	156.04	0.171	0.119
30304126	Enrichment	C57BL/6NTac	f	double (Enrichment)	2014-04-29 06:00:00	26.09.2014	1:100	Tecan	Sunrise Remote	129.4	Becton Dickinson	156.04	0.171	0.157
30304127	Enrichment	C57BL/6NTac	f	double (Enrichment)	2014-04-29 06:00:00	26.09.2014	1:100	Tecan	Sunrise Remote	56.3	Becton Dickinson	156.04	0.171	0.117
30304128	Enrichment	C57BL/6NTac	f	double (Enrichment)	2014-04-29 06:00:00	26.09.2014	1:100	Tecan	Sunrise Remote	49.6	Becton Dickinson	156.04	0.171	0.114
30304129	Enrichment	C57BL/6NTac	f	double (Enrichment)	2014-04-29 06:00:00	26.09.2014	1:100	Tecan	Sunrise Remote	71.7	Becton Dickinson	156.04	0.171	0.126
30304130	Enrichment	C57BL/6NTac	f	double (Enrichment)	2014-04-29 06:00:00	26.09.2014	1:100	Tecan	Sunrise Remote	20.7	Becton Dickinson	156.04	0.171	0.097
30304131	Enrichment	C57BL/6NTac	f	double (Enrichment)	2014-04-29 06:00:00	26.09.2014	1:100	Tecan	Sunrise Remote	12.1	Becton Dickinson	156.04	0.171	0.093
30304132	Enrichment	C57BL/6NTac	f	double (Enrichment)	2014-04-29 06:00:00	26.09.2014	1:100	Tecan	Sunrise Remote	101.4	Becton Dickinson	156.04	0.171	0.144
30307512	Enrichment	DBA/2NCrl	m	con (Enrichment)	2014-06-03 06:00:00	04.11.2014	1:100	Tecan	Sunrise Remote	391.2	Becton Dickinson	152.76	0.233	0.333
30307513	Enrichment	DBA/2NCrl	m	con (Enrichment)	2014-06-03 06:00:00	04.11.2014	1:100	Tecan	Sunrise Remote	90	Becton Dickinson	152.76	0.233	0.198
30307514	Enrichment	DBA/2NCrl	m	con (Enrichment)	2014-06-03 06:00:00	04.11.2014	1:100	Tecan	Sunrise Remote	586.8	Becton Dickinson	152.76	0.233	0.387
30307515	Enrichment	DBA/2NCrl	m	con (Enrichment)	2014-06-03 06:00:00	04.11.2014	1:100	Tecan	Sunrise Remote	204.3	Becton Dickinson	152.76	0.233	0.259
30307516	Enrichment	DBA/2NCrl	m	con (Enrichment)	2014-06-03 06:00:00	04.11.2014	1:100	Tecan	Sunrise Remote	633.5	Becton Dickinson	152.76	0.233	0.4
30307517	Enrichment	DBA/2NCrl	m	con (Enrichment)	2014-06-03 06:00:00	04.11.2014	1:100	Tecan	Sunrise Remote	656.3	Becton Dickinson	152.76	0.233	0.404
30307518	Enrichment	DBA/2NCrl	m	con (Enrichment)	2014-06-03 06:00:00	04.11.2014	1:100	Tecan	Sunrise Remote	342.4	Becton Dickinson	152.76	0.233	0.315
30307519	Enrichment	DBA/2NCrl	m	con (Enrichment)	2014-06-03 06:00:00	04.11.2014	1:100	Tecan	Sunrise Remote	313.8	Becton Dickinson	152.76	0.233	0.305
30307520	Enrichment	DBA/2NCrl	m	con (Enrichment)	2014-06-03 06:00:00	04.11.2014	1:100	Tecan	Sunrise Remote	1533.9	Becton Dickinson	152.76	0.233	0.526
30307522	Enrichment	DBA/2NCrl	m	nest (Enrichment)	2014-06-03 06:00:00	04.11.2014	1:100	Tecan	Sunrise Remote	386.9	Becton Dickinson	152.76	0.233	0.33
30307523	Enrichment	DBA/2NCrl	m	nest (Enrichment)	2014-06-03 06:00:00	04.11.2014	1:100	Tecan	Sunrise Remote	303.5	Becton Dickinson	152.76	0.233	0.299
30307524	Enrichment	DBA/2NCrl	m	nest (Enrichment)	2014-06-03 06:00:00	04.11.2014	1:100	Tecan	Sunrise Remote	683.4	Becton Dickinson	152.76	0.233	0.408
30307525	Enrichment	DBA/2NCrl	m	nest (Enrichment)	2014-06-03 06:00:00	04.11.2014	1:100	Tecan	Sunrise Remote	490.4	Becton Dickinson	152.76	0.233	0.359
30307526	Enrichment	DBA/2NCrl	m	nest (Enrichment)	2014-06-03 06:00:00	04.11.2014	1:100	Tecan	Sunrise Remote	238.2	Becton Dickinson	152.76	0.233	0.275
30307527	Enrichment	DBA/2NCrl	m	nest (Enrichment)	2014-06-03 06:00:00	04.11.2014	1:100	Tecan	Sunrise Remote	_bLOQ_	Becton Dickinson	152.76	0.233	0.123
30307528	Enrichment	DBA/2NCrl	m	nest (Enrichment)	2014-06-03 06:00:00	04.11.2014	1:100	Tecan	Sunrise Remote	250.6	Becton Dickinson	152.76	0.233	0.28
30307529	Enrichment	DBA/2NCrl	m	nest (Enrichment)	2014-06-03 06:00:00	04.11.2014	1:100	Tecan	Sunrise Remote	200.3	Becton Dickinson	152.76	0.233	0.257
30307531	Enrichment	DBA/2NCrl	m	nest (Enrichment)	2014-06-03 06:00:00	04.11.2014	1:100	Tecan	Sunrise Remote	161.8	Becton Dickinson	152.76	0.233	0.24
30307532	Enrichment	DBA/2NCrl	m	double (Enrichment)	2014-06-03 06:00:00	04.11.2014	1:100	Tecan	Sunrise Remote	316.2	Becton Dickinson	152.76	0.233	0.307
30307533	Enrichment	DBA/2NCrl	m	double (Enrichment)	2014-06-03 06:00:00	04.11.2014	1:100	Tecan	Sunrise Remote	245.5	Becton Dickinson	152.76	0.233	0.279
30307534	Enrichment	DBA/2NCrl	m	double (Enrichment)	2014-06-03 06:00:00	04.11.2014	1:100	Tecan	Sunrise Remote	494.6	Becton Dickinson	152.76	0.233	0.363
30307535	Enrichment	DBA/2NCrl	m	double (Enrichment)	2014-06-03 06:00:00	04.11.2014	1:100	Tecan	Sunrise Remote	903.4	Becton Dickinson	152.76	0.233	0.45
30307536	Enrichment	DBA/2NCrl	m	double (Enrichment)	2014-06-03 06:00:00	04.11.2014	1:100	Tecan	Sunrise Remote	225.4	Becton Dickinson	152.76	0.233	0.269
30307537	Enrichment	DBA/2NCrl	m	double (Enrichment)	2014-06-03 06:00:00	04.11.2014	1:100	Tecan	Sunrise Remote	877.6	Becton Dickinson	152.76	0.233	0.445
30307538	Enrichment	DBA/2NCrl	m	double (Enrichment)	2014-06-03 06:00:00	04.11.2014	1:100	Tecan	Sunrise Remote	301	Becton Dickinson	152.76	0.233	0.299
30307539	Enrichment	DBA/2NCrl	m	double (Enrichment)	2014-06-03 06:00:00	04.11.2014	1:100	Tecan	Sunrise Remote	235.7	Becton Dickinson	152.76	0.233	0.274
30307540	Enrichment	DBA/2NCrl	m	double (Enrichment)	2014-06-03 06:00:00	04.11.2014	1:100	Tecan	Sunrise Remote	224.9	Becton Dickinson	152.76	0.233	0.268
30307541	Enrichment	DBA/2NCrl	m	double (Enrichment)	2014-06-03 06:00:00	04.11.2014	1:100	Tecan	Sunrise Remote	389.8	Becton Dickinson	152.76	0.233	0.331
30307542	Enrichment	DBA/2NCrl	f	con (Enrichment)	2014-06-03 06:00:00	04.11.2014	1:100	Tecan	Sunrise Remote	588.7	Becton Dickinson	160.83	0.182	0.344
30307543	Enrichment	DBA/2NCrl	f	con (Enrichment)	2014-06-03 06:00:00	04.11.2014	1:100	Tecan	Sunrise Remote	3387.9	Becton Dickinson	160.83	0.182	0.566
30307544	Enrichment	DBA/2NCrl	f	con (Enrichment)	2014-06-03 06:00:00	04.11.2014	1:100	Tecan	Sunrise Remote	5449.5	Becton Dickinson	160.83	0.182	0.613
30307546	Enrichment	DBA/2NCrl	f	con (Enrichment)	2014-06-03 06:00:00	04.11.2014	1:100	Tecan	Sunrise Remote	1662.7	Becton Dickinson	160.83	0.182	0.488
30307547	Enrichment	DBA/2NCrl	f	con (Enrichment)	2014-06-03 06:00:00	04.11.2014	1:100	Tecan	Sunrise Remote	1001.2	Becton Dickinson	160.83	0.182	0.422
30307548	Enrichment	DBA/2NCrl	f	con (Enrichment)	2014-06-03 06:00:00	04.11.2014	1:100	Tecan	Sunrise Remote	874.9	Becton Dickinson	160.83	0.182	0.4
30307549	Enrichment	DBA/2NCrl	f	con (Enrichment)	2014-06-03 06:00:00	04.11.2014	1:100	Tecan	Sunrise Remote	1718.3	Becton Dickinson	160.83	0.182	0.491
30307550	Enrichment	DBA/2NCrl	f	con (Enrichment)	2014-06-03 06:00:00	04.11.2014	1:100	Tecan	Sunrise Remote	1235.1	Becton Dickinson	160.83	0.182	0.449
30307551	Enrichment	DBA/2NCrl	f	con (Enrichment)	2014-06-03 06:00:00	04.11.2014	1:100	Tecan	Sunrise Remote	3840.4	Becton Dickinson	160.83	0.182	0.581
30307552	Enrichment	DBA/2NCrl	f	nest (Enrichment)	2014-06-03 06:00:00	04.11.2014	1:100	Tecan	Sunrise Remote	2013.7	Becton Dickinson	160.83	0.182	0.511
30307553	Enrichment	DBA/2NCrl	f	nest (Enrichment)	2014-06-03 06:00:00	04.11.2014	1:100	Tecan	Sunrise Remote	177.5	Becton Dickinson	160.83	0.182	0.192
30307554	Enrichment	DBA/2NCrl	f	nest (Enrichment)	2014-06-03 06:00:00	04.11.2014	1:100	Tecan	Sunrise Remote	2109.5	Becton Dickinson	160.83	0.182	0.518
30307555	Enrichment	DBA/2NCrl	f	nest (Enrichment)	2014-06-03 06:00:00	04.11.2014	1:100	Tecan	Sunrise Remote	1481.2	Becton Dickinson	160.83	0.182	0.473
30307556	Enrichment	DBA/2NCrl	f	nest (Enrichment)	2014-06-03 06:00:00	04.11.2014	1:100	Tecan	Sunrise Remote	1163.7	Becton Dickinson	160.83	0.182	0.441
30307557	Enrichment	DBA/2NCrl	f	nest (Enrichment)	2014-06-03 06:00:00	04.11.2014	1:100	Tecan	Sunrise Remote	1615.8	Becton Dickinson	160.83	0.182	0.483
30307558	Enrichment	DBA/2NCrl	f	nest (Enrichment)	2014-06-03 06:00:00	04.11.2014	1:100	Tecan	Sunrise Remote	975.2	Becton Dickinson	160.83	0.182	0.416
30307559	Enrichment	DBA/2NCrl	f	nest (Enrichment)	2014-06-03 06:00:00	04.11.2014	1:100	Tecan	Sunrise Remote	1561.2	Becton Dickinson	160.83	0.182	0.481
30307560	Enrichment	DBA/2NCrl	f	nest (Enrichment)	2014-06-03 06:00:00	04.11.2014	1:100	Tecan	Sunrise Remote	1420	Becton Dickinson	160.83	0.182	0.466
30307561	Enrichment	DBA/2NCrl	f	nest (Enrichment)	2014-06-03 06:00:00	04.11.2014	1:100	Tecan	Sunrise Remote	1858.5	Becton Dickinson	160.83	0.182	0.5
30307562	Enrichment	DBA/2NCrl	f	double (Enrichment)	2014-06-03 06:00:00	04.11.2014	1:100	Tecan	Sunrise Remote	2641.3	Becton Dickinson	160.83	0.182	0.541
30307563	Enrichment	DBA/2NCrl	f	double (Enrichment)	2014-06-03 06:00:00	04.11.2014	1:100	Tecan	Sunrise Remote	3119.9	Becton Dickinson	160.83	0.182	0.559
30307564	Enrichment	DBA/2NCrl	f	double (Enrichment)	2014-06-03 06:00:00	04.11.2014	1:100	Tecan	Sunrise Remote	285.2	Becton Dickinson	160.83	0.182	0.242
30307565	Enrichment	DBA/2NCrl	f	double (Enrichment)	2014-06-03 06:00:00	04.11.2014	1:100	Tecan	Sunrise Remote	1006.3	Becton Dickinson	160.83	0.182	0.419
30307566	Enrichment	DBA/2NCrl	f	double (Enrichment)	2014-06-03 06:00:00	04.11.2014	1:100	Tecan	Sunrise Remote	961.5	Becton Dickinson	160.83	0.182	0.414
30307567	Enrichment	DBA/2NCrl	f	double (Enrichment)	2014-06-03 06:00:00	04.11.2014	1:100	Tecan	Sunrise Remote	271.1	Becton Dickinson	160.83	0.182	0.238
30307568	Enrichment	DBA/2NCrl	f	double (Enrichment)	2014-06-03 06:00:00	04.11.2014	1:100	Tecan	Sunrise Remote	686.5	Becton Dickinson	160.83	0.182	0.365
30307569	Enrichment	DBA/2NCrl	f	double (Enrichment)	2014-06-03 06:00:00	04.11.2014	1:100	Tecan	Sunrise Remote	2935.6	Becton Dickinson	160.83	0.182	0.554
30307570	Enrichment	DBA/2NCrl	f	double (Enrichment)	2014-06-03 06:00:00	04.11.2014	1:100	Tecan	Sunrise Remote	3447	Becton Dickinson	160.83	0.182	0.57
30307571	Enrichment	DBA/2NCrl	f	double (Enrichment)	2014-06-03 06:00:00	04.11.2014	1:100	Tecan	Sunrise Remote	703.8	Becton Dickinson	160.83	0.182	0.37
30308886	Enrichment	C57BL/6NTac	m	con (Enrichment)	2014-06-17 06:00:00	14.11.2014	1:100	Tecan	Infinite M200 Pro	87	Becton Dickinson	133.61	0.179	0.151
30308887	Enrichment	C57BL/6NTac	m	con (Enrichment)	2014-06-17 06:00:00	14.11.2014	1:100	Tecan	Infinite M200 Pro	_bLOQ_	Becton Dickinson	133.61	0.179	0.09
30308888	Enrichment	C57BL/6NTac	m	con (Enrichment)	2014-06-17 06:00:00	14.11.2014	1:100	Tecan	Infinite M200 Pro	2.8	Becton Dickinson	133.61	0.179	0.097
30308889	Enrichment	C57BL/6NTac	m	con (Enrichment)	2014-06-17 06:00:00	14.11.2014	1:100	Tecan	Infinite M200 Pro	59	Becton Dickinson	133.61	0.179	0.133
30308890	Enrichment	C57BL/6NTac	m	con (Enrichment)	2014-06-17 06:00:00	14.11.2014	1:100	Tecan	Infinite M200 Pro	64.8	Becton Dickinson	133.61	0.179	0.137
30308891	Enrichment	C57BL/6NTac	m	con (Enrichment)	2014-06-17 06:00:00	14.11.2014	1:100	Tecan	Infinite M200 Pro	37.3	Becton Dickinson	133.61	0.179	0.117
30308892	Enrichment	C57BL/6NTac	m	con (Enrichment)	2014-06-17 06:00:00	14.11.2014	1:100	Tecan	Infinite M200 Pro	_bLOQ_	Becton Dickinson	133.61	0.179	0.09
30308893	Enrichment	C57BL/6NTac	m	con (Enrichment)	2014-06-17 06:00:00	14.11.2014	1:100	Tecan	Infinite M200 Pro	_bLOQ_	Becton Dickinson	133.61	0.179	0.088
30308894	Enrichment	C57BL/6NTac	m	con (Enrichment)	2014-06-17 06:00:00	14.11.2014	1:100	Tecan	Infinite M200 Pro	42.2	Becton Dickinson	133.61	0.179	0.121
30308895	Enrichment	C57BL/6NTac	m	con (Enrichment)	2014-06-17 06:00:00	14.11.2014	1:100	Tecan	Infinite M200 Pro	43.6	Becton Dickinson	133.61	0.179	0.121
30308896	Enrichment	C57BL/6NTac	m	nest (Enrichment)	2014-06-17 06:00:00	14.11.2014	1:100	Tecan	Infinite M200 Pro	_bLOQ_	Becton Dickinson	133.61	0.179	0.093
30308897	Enrichment	C57BL/6NTac	m	nest (Enrichment)	2014-06-17 06:00:00	14.11.2014	1:100	Tecan	Infinite M200 Pro	37.9	Becton Dickinson	133.61	0.179	0.117
30308898	Enrichment	C57BL/6NTac	m	nest (Enrichment)	2014-06-17 06:00:00	14.11.2014	1:100	Tecan	Infinite M200 Pro	37.7	Becton Dickinson	133.61	0.179	0.118
30308899	Enrichment	C57BL/6NTac	m	nest (Enrichment)	2014-06-17 06:00:00	14.11.2014	1:100	Tecan	Infinite M200 Pro	11.1	Becton Dickinson	133.61	0.179	0.1
30308900	Enrichment	C57BL/6NTac	m	nest (Enrichment)	2014-06-17 06:00:00	14.11.2014	1:100	Tecan	Infinite M200 Pro	19.3	Becton Dickinson	133.61	0.179	0.105
30308901	Enrichment	C57BL/6NTac	m	nest (Enrichment)	2014-06-17 06:00:00	14.11.2014	1:100	Tecan	Infinite M200 Pro	52.9	Becton Dickinson	133.61	0.179	0.128
30308902	Enrichment	C57BL/6NTac	m	nest (Enrichment)	2014-06-17 06:00:00	14.11.2014	1:100	Tecan	Infinite M200 Pro	36.9	Becton Dickinson	133.61	0.179	0.117
30308903	Enrichment	C57BL/6NTac	m	nest (Enrichment)	2014-06-17 06:00:00	14.11.2014	1:100	Tecan	Infinite M200 Pro	32.3	Becton Dickinson	133.61	0.179	0.114
30308904	Enrichment	C57BL/6NTac	m	nest (Enrichment)	2014-06-17 06:00:00	14.11.2014	1:100	Tecan	Infinite M200 Pro	60.6	Becton Dickinson	133.61	0.179	0.133
30308905	Enrichment	C57BL/6NTac	m	nest (Enrichment)	2014-06-17 06:00:00	14.11.2014	1:100	Tecan	Infinite M200 Pro	181.4	Becton Dickinson	133.61	0.179	0.208
30308906	Enrichment	C57BL/6NTac	m	double (Enrichment)	2014-06-17 06:00:00	14.11.2014	1:100	Tecan	Infinite M200 Pro	127.7	Becton Dickinson	133.61	0.179	0.178
30308907	Enrichment	C57BL/6NTac	m	double (Enrichment)	2014-06-17 06:00:00	14.11.2014	1:100	Tecan	Infinite M200 Pro	9	Becton Dickinson	133.61	0.179	0.1
30308908	Enrichment	C57BL/6NTac	m	double (Enrichment)	2014-06-17 06:00:00	14.11.2014	1:100	Tecan	Infinite M200 Pro	2.2	Becton Dickinson	133.61	0.179	0.095
30308909	Enrichment	C57BL/6NTac	m	double (Enrichment)	2014-06-17 06:00:00	14.11.2014	1:100	Tecan	Infinite M200 Pro	79.2	Becton Dickinson	133.61	0.179	0.147
30308910	Enrichment	C57BL/6NTac	m	double (Enrichment)	2014-06-17 06:00:00	14.11.2014	1:100	Tecan	Infinite M200 Pro	15.9	Becton Dickinson	133.61	0.179	0.104
30308911	Enrichment	C57BL/6NTac	m	double (Enrichment)	2014-06-17 06:00:00	14.11.2014	1:100	Tecan	Infinite M200 Pro	153.2	Becton Dickinson	133.61	0.179	0.193
30308912	Enrichment	C57BL/6NTac	m	double (Enrichment)	2014-06-17 06:00:00	14.11.2014	1:100	Tecan	Infinite M200 Pro	1.8	Becton Dickinson	133.61	0.179	0.094
30308913	Enrichment	C57BL/6NTac	m	double (Enrichment)	2014-06-17 06:00:00	14.11.2014	1:100	Tecan	Infinite M200 Pro	30.2	Becton Dickinson	133.61	0.179	0.113
30308914	Enrichment	C57BL/6NTac	m	double (Enrichment)	2014-06-17 06:00:00	14.11.2014	1:100	Tecan	Infinite M200 Pro	_bLOQ_	Becton Dickinson	133.61	0.179	0.088
30308915	Enrichment	C57BL/6NTac	f	con (Enrichment)	2014-06-17 06:00:00	14.11.2014	1:100	Tecan	Infinite M200 Pro	140.1	Becton Dickinson	183.7	0.217	0.194
30308916	Enrichment	C57BL/6NTac	f	con (Enrichment)	2014-06-17 06:00:00	14.11.2014	1:100	Tecan	Infinite M200 Pro	_bLOQ_	Becton Dickinson	183.7	0.217	0.102
30308917	Enrichment	C57BL/6NTac	f	con (Enrichment)	2014-06-17 06:00:00	14.11.2014	1:100	Tecan	Infinite M200 Pro	219.2	Becton Dickinson	183.7	0.217	0.235
30308918	Enrichment	C57BL/6NTac	f	con (Enrichment)	2014-06-17 06:00:00	14.11.2014	1:100	Tecan	Infinite M200 Pro	_bLOQ_	Becton Dickinson	183.7	0.217	0.101
30308919	Enrichment	C57BL/6NTac	f	con (Enrichment)	2014-06-17 06:00:00	14.11.2014	1:100	Tecan	Infinite M200 Pro	18.3	Becton Dickinson	183.7	0.217	0.114
30308920	Enrichment	C57BL/6NTac	f	con (Enrichment)	2014-06-17 06:00:00	14.11.2014	1:100	Tecan	Infinite M200 Pro	38	Becton Dickinson	183.7	0.217	0.128
30308921	Enrichment	C57BL/6NTac	f	con (Enrichment)	2014-06-17 06:00:00	14.11.2014	1:100	Tecan	Infinite M200 Pro	44.5	Becton Dickinson	183.7	0.217	0.133
30308922	Enrichment	C57BL/6NTac	f	con (Enrichment)	2014-06-17 06:00:00	14.11.2014	1:100	Tecan	Infinite M200 Pro	55.8	Becton Dickinson	183.7	0.217	0.141
30308923	Enrichment	C57BL/6NTac	f	con (Enrichment)	2014-06-17 06:00:00	14.11.2014	1:100	Tecan	Infinite M200 Pro	_bLOQ_	Becton Dickinson	183.7	0.217	0.099
30308924	Enrichment	C57BL/6NTac	f	con (Enrichment)	2014-06-17 06:00:00	14.11.2014	1:100	Tecan	Infinite M200 Pro	15.4	Becton Dickinson	183.7	0.217	0.112
30308925	Enrichment	C57BL/6NTac	f	nest (Enrichment)	2014-06-17 06:00:00	14.11.2014	1:100	Tecan	Infinite M200 Pro	898.6	Becton Dickinson	183.7	0.217	0.405
30308926	Enrichment	C57BL/6NTac	f	nest (Enrichment)	2014-06-17 06:00:00	14.11.2014	1:100	Tecan	Infinite M200 Pro	10.6	Becton Dickinson	183.7	0.217	0.108
30308927	Enrichment	C57BL/6NTac	f	nest (Enrichment)	2014-06-17 06:00:00	14.11.2014	1:100	Tecan	Infinite M200 Pro	57	Becton Dickinson	183.7	0.217	0.141
30308928	Enrichment	C57BL/6NTac	f	nest (Enrichment)	2014-06-17 06:00:00	14.11.2014	1:100	Tecan	Infinite M200 Pro	15.1	Becton Dickinson	183.7	0.217	0.111
30308929	Enrichment	C57BL/6NTac	f	nest (Enrichment)	2014-06-17 06:00:00	14.11.2014	1:100	Tecan	Infinite M200 Pro	244.8	Becton Dickinson	183.7	0.217	0.245
30308930	Enrichment	C57BL/6NTac	f	nest (Enrichment)	2014-06-17 06:00:00	14.11.2014	1:100	Tecan	Infinite M200 Pro	8.5	Becton Dickinson	183.7	0.217	0.107
30308931	Enrichment	C57BL/6NTac	f	nest (Enrichment)	2014-06-17 06:00:00	14.11.2014	1:100	Tecan	Infinite M200 Pro	46.3	Becton Dickinson	183.7	0.217	0.134
30308932	Enrichment	C57BL/6NTac	f	nest (Enrichment)	2014-06-17 06:00:00	14.11.2014	1:100	Tecan	Infinite M200 Pro	101.9	Becton Dickinson	183.7	0.217	0.171
30308934	Enrichment	C57BL/6NTac	f	nest (Enrichment)	2014-06-17 06:00:00	14.11.2014	1:100	Tecan	Infinite M200 Pro	225.6	Becton Dickinson	183.7	0.217	0.236
30308935	Enrichment	C57BL/6NTac	f	double (Enrichment)	2014-06-17 06:00:00	14.11.2014	1:100	Tecan	Infinite M200 Pro	291.2	Becton Dickinson	183.7	0.217	0.264
30308936	Enrichment	C57BL/6NTac	f	double (Enrichment)	2014-06-17 06:00:00	14.11.2014	1:100	Tecan	Infinite M200 Pro	20.4	Becton Dickinson	183.7	0.217	0.114
30308937	Enrichment	C57BL/6NTac	f	double (Enrichment)	2014-06-17 06:00:00	14.11.2014	1:100	Tecan	Infinite M200 Pro	41.8	Becton Dickinson	183.7	0.217	0.13
30308938	Enrichment	C57BL/6NTac	f	double (Enrichment)	2014-06-17 06:00:00	14.11.2014	1:100	Tecan	Infinite M200 Pro	68.3	Becton Dickinson	183.7	0.217	0.15
30308939	Enrichment	C57BL/6NTac	f	double (Enrichment)	2014-06-17 06:00:00	14.11.2014	1:100	Tecan	Infinite M200 Pro	23	Becton Dickinson	183.7	0.217	0.117
30308940	Enrichment	C57BL/6NTac	f	double (Enrichment)	2014-06-17 06:00:00	14.11.2014	1:100	Tecan	Infinite M200 Pro	2535.5	Becton Dickinson	183.7	0.217	0.528
30308941	Enrichment	C57BL/6NTac	f	double (Enrichment)	2014-06-17 06:00:00	14.11.2014	1:100	Tecan	Infinite M200 Pro	52.3	Becton Dickinson	183.7	0.217	0.139
30308942	Enrichment	C57BL/6NTac	f	double (Enrichment)	2014-06-17 06:00:00	14.11.2014	1:100	Tecan	Infinite M200 Pro	171.9	Becton Dickinson	183.7	0.217	0.212
30308943	Enrichment	C57BL/6NTac	f	double (Enrichment)	2014-06-17 06:00:00	14.11.2014	1:100	Tecan	Infinite M200 Pro	47.4	Becton Dickinson	183.7	0.217	0.135
30308944	Enrichment	C57BL/6NTac	f	double (Enrichment)	2014-06-17 06:00:00	14.11.2014	1:100	Tecan	Infinite M200 Pro	57.7	Becton Dickinson	183.7	0.217	0.142
30309725	Enrichment	C57BL/6NTac	m	double (Enrichment)	2014-06-17 06:00:00	14.11.2014	1:100	Tecan	Infinite M200 Pro	_bLOQ_	Becton Dickinson	133.61	0.179	0.089
30310359	Enrichment	DBA/2NCrl	m	con (Enrichment)	2014-07-01 06:00:00	28.11.2014	1:100	Tecan	Infinite M200 Pro	332.5	Becton Dickinson	217.86	0.241	0.299
30310360	Enrichment	DBA/2NCrl	m	con (Enrichment)	2014-07-01 06:00:00	28.11.2014	1:100	Tecan	Infinite M200 Pro	297.6	Becton Dickinson	217.86	0.241	0.282
30310361	Enrichment	DBA/2NCrl	m	con (Enrichment)	2014-07-01 06:00:00	28.11.2014	1:100	Tecan	Infinite M200 Pro	186.5	Becton Dickinson	217.86	0.241	0.223
30310362	Enrichment	DBA/2NCrl	m	con (Enrichment)	2014-07-01 06:00:00	28.11.2014	1:100	Tecan	Infinite M200 Pro	748.8	Becton Dickinson	217.86	0.241	0.436
30310363	Enrichment	DBA/2NCrl	m	con (Enrichment)	2014-07-01 06:00:00	28.11.2014	1:100	Tecan	Infinite M200 Pro	246.6	Becton Dickinson	217.86	0.241	0.257
30310364	Enrichment	DBA/2NCrl	m	con (Enrichment)	2014-07-01 06:00:00	28.11.2014	1:100	Tecan	Infinite M200 Pro	549.7	Becton Dickinson	217.86	0.241	0.38
30310365	Enrichment	DBA/2NCrl	m	con (Enrichment)	2014-07-01 06:00:00	28.11.2014	1:100	Tecan	Infinite M200 Pro	774	Becton Dickinson	217.86	0.241	0.44
30310366	Enrichment	DBA/2NCrl	m	con (Enrichment)	2014-07-01 06:00:00	28.11.2014	1:100	Tecan	Infinite M200 Pro	2013.8	Becton Dickinson	217.86	0.241	0.589
30310367	Enrichment	DBA/2NCrl	m	con (Enrichment)	2014-07-01 06:00:00	28.11.2014	1:100	Tecan	Infinite M200 Pro	949.5	Becton Dickinson	217.86	0.241	0.477
30310368	Enrichment	DBA/2NCrl	m	con (Enrichment)	2014-07-01 06:00:00	28.11.2014	1:100	Tecan	Infinite M200 Pro	669.3	Becton Dickinson	217.86	0.241	0.415
30310369	Enrichment	DBA/2NCrl	m	nest (Enrichment)	2014-07-01 06:00:00	28.11.2014	1:100	Tecan	Infinite M200 Pro	345.5	Becton Dickinson	217.86	0.241	0.305
30310370	Enrichment	DBA/2NCrl	m	nest (Enrichment)	2014-07-01 06:00:00	28.11.2014	1:100	Tecan	Infinite M200 Pro	342.5	Becton Dickinson	217.86	0.241	0.302
30310371	Enrichment	DBA/2NCrl	m	nest (Enrichment)	2014-07-01 06:00:00	28.11.2014	1:100	Tecan	Infinite M200 Pro	1281.5	Becton Dickinson	217.86	0.241	0.527
30310372	Enrichment	DBA/2NCrl	m	nest (Enrichment)	2014-07-01 06:00:00	28.11.2014	1:100	Tecan	Infinite M200 Pro	500.4	Becton Dickinson	217.86	0.241	0.367
30310373	Enrichment	DBA/2NCrl	m	nest (Enrichment)	2014-07-01 06:00:00	28.11.2014	1:100	Tecan	Infinite M200 Pro	424.5	Becton Dickinson	217.86	0.241	0.339
30310374	Enrichment	DBA/2NCrl	m	nest (Enrichment)	2014-07-01 06:00:00	28.11.2014	1:100	Tecan	Infinite M200 Pro	882.7	Becton Dickinson	217.86	0.241	0.465
30310375	Enrichment	DBA/2NCrl	m	nest (Enrichment)	2014-07-01 06:00:00	28.11.2014	1:100	Tecan	Infinite M200 Pro	722.4	Becton Dickinson	217.86	0.241	0.428
30310376	Enrichment	DBA/2NCrl	m	nest (Enrichment)	2014-07-01 06:00:00	28.11.2014	1:100	Tecan	Infinite M200 Pro	1767.2	Becton Dickinson	217.86	0.241	0.568
30310377	Enrichment	DBA/2NCrl	m	nest (Enrichment)	2014-07-01 06:00:00	28.11.2014	1:100	Tecan	Infinite M200 Pro	255.6	Becton Dickinson	217.86	0.241	0.262
30310378	Enrichment	DBA/2NCrl	m	nest (Enrichment)	2014-07-01 06:00:00	28.11.2014	1:100	Tecan	Infinite M200 Pro	1058.5	Becton Dickinson	217.86	0.241	0.495
30310379	Enrichment	DBA/2NCrl	m	double (Enrichment)	2014-07-01 06:00:00	28.11.2014	1:100	Tecan	Infinite M200 Pro	712.5	Becton Dickinson	217.86	0.241	0.427
30310380	Enrichment	DBA/2NCrl	m	double (Enrichment)	2014-07-01 06:00:00	28.11.2014	1:100	Tecan	Infinite M200 Pro	638	Becton Dickinson	217.86	0.241	0.406
30310381	Enrichment	DBA/2NCrl	m	double (Enrichment)	2014-07-01 06:00:00	28.11.2014	1:100	Tecan	Infinite M200 Pro	476.3	Becton Dickinson	217.86	0.241	0.357
30310382	Enrichment	DBA/2NCrl	m	double (Enrichment)	2014-07-01 06:00:00	28.11.2014	1:100	Tecan	Infinite M200 Pro	495.3	Becton Dickinson	217.86	0.241	0.364
30310383	Enrichment	DBA/2NCrl	m	double (Enrichment)	2014-07-01 06:00:00	28.11.2014	1:100	Tecan	Infinite M200 Pro	562.3	Becton Dickinson	217.86	0.241	0.386
30310384	Enrichment	DBA/2NCrl	m	double (Enrichment)	2014-07-01 06:00:00	28.11.2014	1:100	Tecan	Infinite M200 Pro	456	Becton Dickinson	217.86	0.241	0.351
30310385	Enrichment	DBA/2NCrl	m	double (Enrichment)	2014-07-01 06:00:00	28.11.2014	1:100	Tecan	Infinite M200 Pro	119.9	Becton Dickinson	217.86	0.241	0.184
30310386	Enrichment	DBA/2NCrl	m	double (Enrichment)	2014-07-01 06:00:00	28.11.2014	1:100	Tecan	Infinite M200 Pro	927.3	Becton Dickinson	217.86	0.241	0.47
30310387	Enrichment	DBA/2NCrl	m	double (Enrichment)	2014-07-01 06:00:00	28.11.2014	1:100	Tecan	Infinite M200 Pro	216.4	Becton Dickinson	217.86	0.241	0.24
30310388	Enrichment	DBA/2NCrl	m	double (Enrichment)	2014-07-01 06:00:00	28.11.2014	1:100	Tecan	Infinite M200 Pro	163.3	Becton Dickinson	217.86	0.241	0.208
30310389	Enrichment	DBA/2NCrl	f	con (Enrichment)	2014-07-01 06:00:00	28.11.2014	1:100	Tecan	Infinite M200 Pro	517.4	Becton Dickinson	191.39	0.21	0.337
30310390	Enrichment	DBA/2NCrl	f	con (Enrichment)	2014-07-01 06:00:00	28.11.2014	1:100	Tecan	Infinite M200 Pro	734	Becton Dickinson	191.39	0.21	0.391
30310391	Enrichment	DBA/2NCrl	f	con (Enrichment)	2014-07-01 06:00:00	28.11.2014	1:100	Tecan	Infinite M200 Pro	524.8	Becton Dickinson	191.39	0.21	0.334
30310392	Enrichment	DBA/2NCrl	f	con (Enrichment)	2014-07-01 06:00:00	28.11.2014	1:100	Tecan	Infinite M200 Pro	678.8	Becton Dickinson	191.39	0.21	0.376
30310393	Enrichment	DBA/2NCrl	f	con (Enrichment)	2014-07-01 06:00:00	28.11.2014	1:100	Tecan	Infinite M200 Pro	2061.4	Becton Dickinson	191.39	0.21	0.565
30310394	Enrichment	DBA/2NCrl	f	con (Enrichment)	2014-07-01 06:00:00	28.11.2014	1:100	Tecan	Infinite M200 Pro	1623.9	Becton Dickinson	191.39	0.21	0.528
30310395	Enrichment	DBA/2NCrl	f	con (Enrichment)	2014-07-01 06:00:00	28.11.2014	1:100	Tecan	Infinite M200 Pro	2051.2	Becton Dickinson	191.39	0.21	0.564
30310396	Enrichment	DBA/2NCrl	f	con (Enrichment)	2014-07-01 06:00:00	28.11.2014	1:100	Tecan	Infinite M200 Pro	1212.5	Becton Dickinson	191.39	0.21	0.479
30310397	Enrichment	DBA/2NCrl	f	con (Enrichment)	2014-07-01 06:00:00	28.11.2014	1:100	Tecan	Infinite M200 Pro	1843.5	Becton Dickinson	191.39	0.21	0.548
30310398	Enrichment	DBA/2NCrl	f	con (Enrichment)	2014-07-01 06:00:00	28.11.2014	1:100	Tecan	Infinite M200 Pro	2171.4	Becton Dickinson	191.39	0.21	0.57
30310400	Enrichment	DBA/2NCrl	f	nest (Enrichment)	2014-07-01 06:00:00	28.11.2014	1:100	Tecan	Infinite M200 Pro	945	Becton Dickinson	191.39	0.21	0.434
30310401	Enrichment	DBA/2NCrl	f	nest (Enrichment)	2014-07-01 06:00:00	28.11.2014	1:100	Tecan	Infinite M200 Pro	1060.2	Becton Dickinson	191.39	0.21	0.455
30310402	Enrichment	DBA/2NCrl	f	nest (Enrichment)	2014-07-01 06:00:00	28.11.2014	1:100	Tecan	Infinite M200 Pro	249.1	Becton Dickinson	191.39	0.21	0.235
30310403	Enrichment	DBA/2NCrl	f	nest (Enrichment)	2014-07-01 06:00:00	28.11.2014	1:100	Tecan	Infinite M200 Pro	1736.6	Becton Dickinson	191.39	0.21	0.539
30310404	Enrichment	DBA/2NCrl	f	nest (Enrichment)	2014-07-01 06:00:00	28.11.2014	1:100	Tecan	Infinite M200 Pro	380.5	Becton Dickinson	191.39	0.21	0.288
30310405	Enrichment	DBA/2NCrl	f	nest (Enrichment)	2014-07-01 06:00:00	28.11.2014	1:100	Tecan	Infinite M200 Pro	981.6	Becton Dickinson	191.39	0.21	0.442
30310406	Enrichment	DBA/2NCrl	f	nest (Enrichment)	2014-07-01 06:00:00	28.11.2014	1:100	Tecan	Infinite M200 Pro	2062.8	Becton Dickinson	191.39	0.21	0.566
30310407	Enrichment	DBA/2NCrl	f	nest (Enrichment)	2014-07-01 06:00:00	28.11.2014	1:100	Tecan	Infinite M200 Pro	949.8	Becton Dickinson	191.39	0.21	0.437
30310408	Enrichment	DBA/2NCrl	f	nest (Enrichment)	2014-07-01 06:00:00	28.11.2014	1:100	Tecan	Infinite M200 Pro	2157.9	Becton Dickinson	191.39	0.21	0.571
30310409	Enrichment	DBA/2NCrl	f	double (Enrichment)	2014-07-01 06:00:00	28.11.2014	1:100	Tecan	Infinite M200 Pro	158.4	Becton Dickinson	191.39	0.21	0.195
30310410	Enrichment	DBA/2NCrl	f	double (Enrichment)	2014-07-01 06:00:00	28.11.2014	1:100	Tecan	Infinite M200 Pro	595.3	Becton Dickinson	191.39	0.21	0.354
30310411	Enrichment	DBA/2NCrl	f	double (Enrichment)	2014-07-01 06:00:00	28.11.2014	1:100	Tecan	Infinite M200 Pro	2091	Becton Dickinson	191.39	0.21	0.566
30310412	Enrichment	DBA/2NCrl	f	double (Enrichment)	2014-07-01 06:00:00	28.11.2014	1:100	Tecan	Infinite M200 Pro	2249.2	Becton Dickinson	191.39	0.21	0.578
30310413	Enrichment	DBA/2NCrl	f	double (Enrichment)	2014-07-01 06:00:00	28.11.2014	1:100	Tecan	Infinite M200 Pro	544.4	Becton Dickinson	191.39	0.21	0.34
30310414	Enrichment	DBA/2NCrl	f	double (Enrichment)	2014-07-01 06:00:00	28.11.2014	1:100	Tecan	Infinite M200 Pro	2853.3	Becton Dickinson	191.39	0.21	0.62
30310415	Enrichment	DBA/2NCrl	f	double (Enrichment)	2014-07-01 06:00:00	28.11.2014	1:100	Tecan	Infinite M200 Pro	1653.1	Becton Dickinson	191.39	0.21	0.542
30310416	Enrichment	DBA/2NCrl	f	double (Enrichment)	2014-07-01 06:00:00	28.11.2014	1:100	Tecan	Infinite M200 Pro	1493.4	Becton Dickinson	191.39	0.21	0.517
30310417	Enrichment	DBA/2NCrl	f	double (Enrichment)	2014-07-01 06:00:00	28.11.2014	1:100	Tecan	Infinite M200 Pro	170.6	Becton Dickinson	191.39	0.21	0.201
30310418	Enrichment	DBA/2NCrl	f	double (Enrichment)	2014-07-01 06:00:00	28.11.2014	1:100	Tecan	Infinite M200 Pro	779.7	Becton Dickinson	191.39	0.21	0.4
30327051	Enrichment	C57BL/6NTac	m	con (Enrichment)	2014-12-30 06:00:00	10.06.2015	1:10	Tecan	Infinite M200 Pro	74	Becton Dickinson	91.25	0.106	0.162
30327052	Enrichment	C57BL/6NTac	m	con (Enrichment)	2014-12-30 06:00:00	10.06.2015	1:10	Tecan	Infinite M200 Pro	65.8	Becton Dickinson	91.25	0.106	0.157
30327053	Enrichment	C57BL/6NTac	m	con (Enrichment)	2014-12-30 06:00:00	10.06.2015	1:10	Tecan	Infinite M200 Pro	55.7	Becton Dickinson	91.25	0.106	0.146
30327054	Enrichment	C57BL/6NTac	m	con (Enrichment)	2014-12-30 06:00:00	10.06.2015	1:10	Tecan	Infinite M200 Pro	75.2	Becton Dickinson	91.25	0.106	0.166
30327055	Enrichment	C57BL/6NTac	m	con (Enrichment)	2014-12-30 06:00:00	10.06.2015	1:10	Tecan	Infinite M200 Pro	54.3	Becton Dickinson	91.25	0.106	0.144
30327056	Enrichment	C57BL/6NTac	m	con (Enrichment)	2014-12-30 06:00:00	10.06.2015	1:10	Tecan	Infinite M200 Pro	48.2	Becton Dickinson	91.25	0.106	0.141
30327057	Enrichment	C57BL/6NTac	m	con (Enrichment)	2014-12-30 06:00:00	10.06.2015	1:10	Tecan	Infinite M200 Pro	39.2	Becton Dickinson	91.25	0.106	0.131
30327058	Enrichment	C57BL/6NTac	m	con (Enrichment)	2014-12-30 06:00:00	10.06.2015	1:10	Tecan	Infinite M200 Pro	8.8	Becton Dickinson	91.25	0.106	0.106
30327059	Enrichment	C57BL/6NTac	m	con (Enrichment)	2014-12-30 06:00:00	10.06.2015	1:10	Tecan	Infinite M200 Pro	45.4	Becton Dickinson	91.25	0.106	0.137
30327060	Enrichment	C57BL/6NTac	m	con (Enrichment)	2014-12-30 06:00:00	10.06.2015	1:10	Tecan	Infinite M200 Pro	266.4	Becton Dickinson	91.25	0.106	0.299
30327061	Enrichment	C57BL/6NTac	m	nest (Enrichment)	2014-12-30 06:00:00	10.06.2015	1:10	Tecan	Infinite M200 Pro	85.1	Becton Dickinson	91.25	0.106	0.174
30327062	Enrichment	C57BL/6NTac	m	nest (Enrichment)	2014-12-30 06:00:00	10.06.2015	1:10	Tecan	Infinite M200 Pro	60.8	Becton Dickinson	91.25	0.106	0.153
30327063	Enrichment	C57BL/6NTac	m	nest (Enrichment)	2014-12-30 06:00:00	10.06.2015	1:10	Tecan	Infinite M200 Pro	108.2	Becton Dickinson	91.25	0.106	0.191
30327064	Enrichment	C57BL/6NTac	m	nest (Enrichment)	2014-12-30 06:00:00	10.06.2015	1:10	Tecan	Infinite M200 Pro	181.2	Becton Dickinson	91.25	0.106	0.249
30327065	Enrichment	C57BL/6NTac	m	nest (Enrichment)	2014-12-30 06:00:00	10.06.2015	1:10	Tecan	Infinite M200 Pro	73.4	Becton Dickinson	91.25	0.106	0.164
30327066	Enrichment	C57BL/6NTac	m	nest (Enrichment)	2014-12-30 06:00:00	10.06.2015	1:10	Tecan	Infinite M200 Pro	207.4	Becton Dickinson	91.25	0.106	0.266
30327067	Enrichment	C57BL/6NTac	m	nest (Enrichment)	2014-12-30 06:00:00	10.06.2015	1:10	Tecan	Infinite M200 Pro	48.9	Becton Dickinson	91.25	0.106	0.142
30327068	Enrichment	C57BL/6NTac	m	nest (Enrichment)	2014-12-30 06:00:00	10.06.2015	1:10	Tecan	Infinite M200 Pro	59.7	Becton Dickinson	91.25	0.106	0.15
30327069	Enrichment	C57BL/6NTac	m	nest (Enrichment)	2014-12-30 06:00:00	10.06.2015	1:10	Tecan	Infinite M200 Pro	316.7	Becton Dickinson	91.25	0.106	0.32
30327070	Enrichment	C57BL/6NTac	m	nest (Enrichment)	2014-12-30 06:00:00	10.06.2015	1:10	Tecan	Infinite M200 Pro	13.2	Becton Dickinson	91.25	0.106	0.107
30327071	Enrichment	C57BL/6NTac	m	double (Enrichment)	2014-12-30 06:00:00	10.06.2015	1:10	Tecan	Infinite M200 Pro	136.8	Becton Dickinson	91.25	0.106	0.215
30327072	Enrichment	C57BL/6NTac	m	double (Enrichment)	2014-12-30 06:00:00	10.06.2015	1:10	Tecan	Infinite M200 Pro	16	Becton Dickinson	91.25	0.106	0.11
30327073	Enrichment	C57BL/6NTac	m	double (Enrichment)	2014-12-30 06:00:00	10.06.2015	1:10	Tecan	Infinite M200 Pro	49.5	Becton Dickinson	91.25	0.106	0.141
30327074	Enrichment	C57BL/6NTac	m	double (Enrichment)	2014-12-30 06:00:00	10.06.2015	1:10	Tecan	Infinite M200 Pro	39.5	Becton Dickinson	91.25	0.106	0.132
30327075	Enrichment	C57BL/6NTac	m	double (Enrichment)	2014-12-30 06:00:00	10.06.2015	1:10	Tecan	Infinite M200 Pro	6.4	Becton Dickinson	91.25	0.106	0.105
30327076	Enrichment	C57BL/6NTac	m	double (Enrichment)	2014-12-30 06:00:00	10.06.2015	1:10	Tecan	Infinite M200 Pro	123.1	Becton Dickinson	91.25	0.106	0.206
30327077	Enrichment	C57BL/6NTac	m	double (Enrichment)	2014-12-30 06:00:00	10.06.2015	1:10	Tecan	Infinite M200 Pro	7.3	Becton Dickinson	91.25	0.106	0.105
30327078	Enrichment	C57BL/6NTac	m	double (Enrichment)	2014-12-30 06:00:00	10.06.2015	1:10	Tecan	Infinite M200 Pro	103.8	Becton Dickinson	91.25	0.106	0.192
30327079	Enrichment	C57BL/6NTac	m	double (Enrichment)	2014-12-30 06:00:00	10.06.2015	1:10	Tecan	Infinite M200 Pro	424.3	Becton Dickinson	91.25	0.106	0.364
30327080	Enrichment	C57BL/6NTac	m	double (Enrichment)	2014-12-30 06:00:00	10.06.2015	1:10	Tecan	Infinite M200 Pro	78.1	Becton Dickinson	91.25	0.106	0.169
30327081	Enrichment	C57BL/6NTac	f	con (Enrichment)	2014-12-30 06:00:00	10.06.2015	1:10	Tecan	Infinite M200 Pro	85.4	Becton Dickinson	_bLOQ_	0.121	0.196
30327082	Enrichment	C57BL/6NTac	f	con (Enrichment)	2014-12-30 06:00:00	10.06.2015	1:10	Tecan	Infinite M200 Pro	98.7	Becton Dickinson	_bLOQ_	0.121	0.211
30327083	Enrichment	C57BL/6NTac	f	con (Enrichment)	2014-12-30 06:00:00	10.06.2015	1:10	Tecan	Infinite M200 Pro	7.2	Becton Dickinson	_bLOQ_	0.121	0.111
30327084	Enrichment	C57BL/6NTac	f	con (Enrichment)	2014-12-30 06:00:00	10.06.2015	1:10	Tecan	Infinite M200 Pro	158.9	Becton Dickinson	_bLOQ_	0.121	0.261
30327085	Enrichment	C57BL/6NTac	f	con (Enrichment)	2014-12-30 06:00:00	10.06.2015	1:10	Tecan	Infinite M200 Pro	73.2	Becton Dickinson	_bLOQ_	0.121	0.183
30327086	Enrichment	C57BL/6NTac	f	con (Enrichment)	2014-12-30 06:00:00	10.06.2015	1:10	Tecan	Infinite M200 Pro	13.7	Becton Dickinson	_bLOQ_	0.121	0.126
30327087	Enrichment	C57BL/6NTac	f	con (Enrichment)	2014-12-30 06:00:00	10.06.2015	1:10	Tecan	Infinite M200 Pro	44.7	Becton Dickinson	_bLOQ_	0.121	0.15
30327088	Enrichment	C57BL/6NTac	f	con (Enrichment)	2014-12-30 06:00:00	10.06.2015	1:10	Tecan	Infinite M200 Pro	9.1	Becton Dickinson	_bLOQ_	0.121	0.119
30327089	Enrichment	C57BL/6NTac	f	con (Enrichment)	2014-12-30 06:00:00	10.06.2015	1:10	Tecan	Infinite M200 Pro	45.9	Becton Dickinson	_bLOQ_	0.121	0.157
30327090	Enrichment	C57BL/6NTac	f	con (Enrichment)	2014-12-30 06:00:00	10.06.2015	1:10	Tecan	Infinite M200 Pro	102.8	Becton Dickinson	_bLOQ_	0.121	0.235
30327091	Enrichment	C57BL/6NTac	f	nest (Enrichment)	2014-12-30 06:00:00	10.06.2015	1:10	Tecan	Infinite M200 Pro	29.2	Becton Dickinson	_bLOQ_	0.121	0.136
30327092	Enrichment	C57BL/6NTac	f	nest (Enrichment)	2014-12-30 06:00:00	10.06.2015	1:10	Tecan	Infinite M200 Pro	36.4	Becton Dickinson	_bLOQ_	0.121	0.142
30327093	Enrichment	C57BL/6NTac	f	nest (Enrichment)	2014-12-30 06:00:00	10.06.2015	1:10	Tecan	Infinite M200 Pro	218.1	Becton Dickinson	_bLOQ_	0.121	0.305
30327094	Enrichment	C57BL/6NTac	f	nest (Enrichment)	2014-12-30 06:00:00	10.06.2015	1:10	Tecan	Infinite M200 Pro	48.7	Becton Dickinson	_bLOQ_	0.121	0.154
30327095	Enrichment	C57BL/6NTac	f	nest (Enrichment)	2014-12-30 06:00:00	10.06.2015	1:10	Tecan	Infinite M200 Pro	83.1	Becton Dickinson	_bLOQ_	0.121	0.197
30327096	Enrichment	C57BL/6NTac	f	nest (Enrichment)	2014-12-30 06:00:00	10.06.2015	1:10	Tecan	Infinite M200 Pro	90.7	Becton Dickinson	_bLOQ_	0.121	0.199
30327097	Enrichment	C57BL/6NTac	f	nest (Enrichment)	2014-12-30 06:00:00	10.06.2015	1:10	Tecan	Infinite M200 Pro	52.1	Becton Dickinson	_bLOQ_	0.121	0.16
30327098	Enrichment	C57BL/6NTac	f	nest (Enrichment)	2014-12-30 06:00:00	10.06.2015	1:10	Tecan	Infinite M200 Pro	68.6	Becton Dickinson	_bLOQ_	0.121	0.178
30327099	Enrichment	C57BL/6NTac	f	nest (Enrichment)	2014-12-30 06:00:00	10.06.2015	1:10	Tecan	Infinite M200 Pro	161.5	Becton Dickinson	_bLOQ_	0.121	0.268
30327100	Enrichment	C57BL/6NTac	f	nest (Enrichment)	2014-12-30 06:00:00	10.06.2015	1:10	Tecan	Infinite M200 Pro	255.3	Becton Dickinson	_bLOQ_	0.121	0.321
30327101	Enrichment	C57BL/6NTac	f	double (Enrichment)	2014-12-30 06:00:00	10.06.2015	1:10	Tecan	Infinite M200 Pro	326	Becton Dickinson	_bLOQ_	0.121	0.35
30327102	Enrichment	C57BL/6NTac	f	double (Enrichment)	2014-12-30 06:00:00	10.06.2015	1:10	Tecan	Infinite M200 Pro	55.4	Becton Dickinson	_bLOQ_	0.121	0.163
30327103	Enrichment	C57BL/6NTac	f	double (Enrichment)	2014-12-30 06:00:00	10.06.2015	1:10	Tecan	Infinite M200 Pro	25.7	Becton Dickinson	_bLOQ_	0.121	0.131
30327104	Enrichment	C57BL/6NTac	f	double (Enrichment)	2014-12-30 06:00:00	10.06.2015	1:10	Tecan	Infinite M200 Pro	57.8	Becton Dickinson	_bLOQ_	0.121	0.166
30327105	Enrichment	C57BL/6NTac	f	double (Enrichment)	2014-12-30 06:00:00	10.06.2015	1:10	Tecan	Infinite M200 Pro	91.8	Becton Dickinson	_bLOQ_	0.121	0.203
30327106	Enrichment	C57BL/6NTac	f	double (Enrichment)	2014-12-30 06:00:00	10.06.2015	1:10	Tecan	Infinite M200 Pro	84.4	Becton Dickinson	_bLOQ_	0.121	0.196
30327107	Enrichment	C57BL/6NTac	f	double (Enrichment)	2014-12-30 06:00:00	10.06.2015	1:10	Tecan	Infinite M200 Pro	55.1	Becton Dickinson	_bLOQ_	0.121	0.161
30327108	Enrichment	C57BL/6NTac	f	double (Enrichment)	2014-12-30 06:00:00	10.06.2015	1:10	Tecan	Infinite M200 Pro	121.8	Becton Dickinson	_bLOQ_	0.121	0.231
30327109	Enrichment	C57BL/6NTac	f	double (Enrichment)	2014-12-30 06:00:00	10.06.2015	1:10	Tecan	Infinite M200 Pro	76.1	Becton Dickinson	_bLOQ_	0.121	0.184
30327110	Enrichment	C57BL/6NTac	f	double (Enrichment)	2014-12-30 06:00:00	10.06.2015	1:10	Tecan	Infinite M200 Pro	87.2	Becton Dickinson	_bLOQ_	0.121	0.243
30328485	Enrichment	DBA/2NCrl	m	con (Enrichment)	2015-01-13 06:00:00	17.06.2015	1:10	Tecan	Infinite M200 Pro	718	Becton Dickinson	138.77	0.107	0.396
30328486	Enrichment	DBA/2NCrl	m	con (Enrichment)	2015-01-13 06:00:00	17.06.2015	1:10	Tecan	Infinite M200 Pro	389.9	Becton Dickinson	138.77	0.107	0.333
30328487	Enrichment	DBA/2NCrl	m	con (Enrichment)	2015-01-13 06:00:00	17.06.2015	1:10	Tecan	Infinite M200 Pro	408.4	Becton Dickinson	138.77	0.107	0.338
30328488	Enrichment	DBA/2NCrl	m	con (Enrichment)	2015-01-13 06:00:00	17.06.2015	1:10	Tecan	Infinite M200 Pro	225.6	Becton Dickinson	138.77	0.107	0.278
30328489	Enrichment	DBA/2NCrl	m	con (Enrichment)	2015-01-13 06:00:00	17.06.2015	1:10	Tecan	Infinite M200 Pro	295.9	Becton Dickinson	138.77	0.107	0.308
30328490	Enrichment	DBA/2NCrl	m	con (Enrichment)	2015-01-13 06:00:00	17.06.2015	1:10	Tecan	Infinite M200 Pro	106.8	Becton Dickinson	138.77	0.107	0.2
30328491	Enrichment	DBA/2NCrl	m	con (Enrichment)	2015-01-13 06:00:00	17.06.2015	1:10	Tecan	Infinite M200 Pro	360.4	Becton Dickinson	138.77	0.107	0.329
30328492	Enrichment	DBA/2NCrl	m	con (Enrichment)	2015-01-13 06:00:00	17.06.2015	1:10	Tecan	Infinite M200 Pro	147	Becton Dickinson	138.77	0.107	0.231
30328493	Enrichment	DBA/2NCrl	m	con (Enrichment)	2015-01-13 06:00:00	17.06.2015	1:10	Tecan	Infinite M200 Pro	263.3	Becton Dickinson	138.77	0.107	0.291
30328494	Enrichment	DBA/2NCrl	m	con (Enrichment)	2015-01-13 06:00:00	17.06.2015	1:10	Tecan	Infinite M200 Pro	72.1	Becton Dickinson	138.77	0.107	0.166
30328495	Enrichment	DBA/2NCrl	m	nest (Enrichment)	2015-01-13 06:00:00	17.06.2015	1:10	Tecan	Infinite M200 Pro	342.9	Becton Dickinson	138.77	0.107	0.318
30328497	Enrichment	DBA/2NCrl	m	nest (Enrichment)	2015-01-13 06:00:00	17.06.2015	1:10	Tecan	Infinite M200 Pro	167.9	Becton Dickinson	138.77	0.107	0.244
30328498	Enrichment	DBA/2NCrl	m	nest (Enrichment)	2015-01-13 06:00:00	17.06.2015	1:10	Tecan	Infinite M200 Pro	661.7	Becton Dickinson	138.77	0.107	0.386
30328499	Enrichment	DBA/2NCrl	m	nest (Enrichment)	2015-01-13 06:00:00	17.06.2015	1:10	Tecan	Infinite M200 Pro	256.3	Becton Dickinson	138.77	0.107	0.289
30328500	Enrichment	DBA/2NCrl	m	nest (Enrichment)	2015-01-13 06:00:00	17.06.2015	1:10	Tecan	Infinite M200 Pro	89.3	Becton Dickinson	138.77	0.107	0.183
30328501	Enrichment	DBA/2NCrl	m	nest (Enrichment)	2015-01-13 06:00:00	17.06.2015	1:10	Tecan	Infinite M200 Pro	395.1	Becton Dickinson	138.77	0.107	0.334
30328502	Enrichment	DBA/2NCrl	m	nest (Enrichment)	2015-01-13 06:00:00	17.06.2015	1:10	Tecan	Infinite M200 Pro	603.8	Becton Dickinson	138.77	0.107	0.379
30328503	Enrichment	DBA/2NCrl	m	nest (Enrichment)	2015-01-13 06:00:00	17.06.2015	1:10	Tecan	Infinite M200 Pro	178.9	Becton Dickinson	138.77	0.107	0.252
30328504	Enrichment	DBA/2NCrl	m	nest (Enrichment)	2015-01-13 06:00:00	17.06.2015	1:10	Tecan	Infinite M200 Pro	451.9	Becton Dickinson	138.77	0.107	0.349
30328505	Enrichment	DBA/2NCrl	m	double (Enrichment)	2015-01-13 06:00:00	17.06.2015	1:10	Tecan	Infinite M200 Pro	111.7	Becton Dickinson	138.77	0.107	0.205
30328506	Enrichment	DBA/2NCrl	m	double (Enrichment)	2015-01-13 06:00:00	17.06.2015	1:10	Tecan	Infinite M200 Pro	1913.7	Becton Dickinson	138.77	0.107	0.487
30328508	Enrichment	DBA/2NCrl	m	double (Enrichment)	2015-01-13 06:00:00	17.06.2015	1:10	Tecan	Infinite M200 Pro	198.5	Becton Dickinson	138.77	0.107	0.263
30328509	Enrichment	DBA/2NCrl	m	double (Enrichment)	2015-01-13 06:00:00	17.06.2015	1:10	Tecan	Infinite M200 Pro	161.6	Becton Dickinson	138.77	0.107	0.242
30328510	Enrichment	DBA/2NCrl	m	double (Enrichment)	2015-01-13 06:00:00	17.06.2015	1:10	Tecan	Infinite M200 Pro	98.8	Becton Dickinson	138.77	0.107	0.192
30328511	Enrichment	DBA/2NCrl	m	double (Enrichment)	2015-01-13 06:00:00	17.06.2015	1:10	Tecan	Infinite M200 Pro	558.4	Becton Dickinson	138.77	0.107	0.369
30328513	Enrichment	DBA/2NCrl	m	double (Enrichment)	2015-01-13 06:00:00	17.06.2015	1:10	Tecan	Infinite M200 Pro	450.1	Becton Dickinson	138.77	0.107	0.348
30328514	Enrichment	DBA/2NCrl	m	double (Enrichment)	2015-01-13 06:00:00	17.06.2015	1:10	Tecan	Infinite M200 Pro	973.5	Becton Dickinson	138.77	0.107	0.424
30328515	Enrichment	DBA/2NCrl	f	con (Enrichment)	2015-01-13 06:00:00	17.06.2015	1:10	Tecan	Infinite M200 Pro	1453.9	Becton Dickinson	_bLOQ_	0.106	0.467
30328517	Enrichment	DBA/2NCrl	f	con (Enrichment)	2015-01-13 06:00:00	17.06.2015	1:10	Tecan	Infinite M200 Pro	129.7	Becton Dickinson	_bLOQ_	0.106	0.197
30328518	Enrichment	DBA/2NCrl	f	con (Enrichment)	2015-01-13 06:00:00	17.06.2015	1:10	Tecan	Infinite M200 Pro	663.4	Becton Dickinson	_bLOQ_	0.106	0.387
30328519	Enrichment	DBA/2NCrl	f	con (Enrichment)	2015-01-13 06:00:00	17.06.2015	1:10	Tecan	Infinite M200 Pro	364.4	Becton Dickinson	_bLOQ_	0.106	0.313
30328520	Enrichment	DBA/2NCrl	f	con (Enrichment)	2015-01-13 06:00:00	17.06.2015	1:10	Tecan	Infinite M200 Pro	1095.1	Becton Dickinson	_bLOQ_	0.106	0.437
30328521	Enrichment	DBA/2NCrl	f	con (Enrichment)	2015-01-13 06:00:00	17.06.2015	1:10	Tecan	Infinite M200 Pro	554.3	Becton Dickinson	_bLOQ_	0.106	0.361
30328522	Enrichment	DBA/2NCrl	f	con (Enrichment)	2015-01-13 06:00:00	17.06.2015	1:10	Tecan	Infinite M200 Pro	620.3	Becton Dickinson	_bLOQ_	0.106	0.374
30328523	Enrichment	DBA/2NCrl	f	con (Enrichment)	2015-01-13 06:00:00	17.06.2015	1:10	Tecan	Infinite M200 Pro	31.7	Becton Dickinson	_bLOQ_	0.106	0.123
30328524	Enrichment	DBA/2NCrl	f	con (Enrichment)	2015-01-13 06:00:00	17.06.2015	1:10	Tecan	Infinite M200 Pro	549.2	Becton Dickinson	_bLOQ_	0.106	0.362
30328525	Enrichment	DBA/2NCrl	f	nest (Enrichment)	2015-01-13 06:00:00	17.06.2015	1:10	Tecan	Infinite M200 Pro	1271.5	Becton Dickinson	_bLOQ_	0.106	0.453
30328528	Enrichment	DBA/2NCrl	f	nest (Enrichment)	2015-01-13 06:00:00	17.06.2015	1:10	Tecan	Infinite M200 Pro	1006.9	Becton Dickinson	_bLOQ_	0.106	0.43
30328529	Enrichment	DBA/2NCrl	f	nest (Enrichment)	2015-01-13 06:00:00	17.06.2015	1:10	Tecan	Infinite M200 Pro	3961.2	Becton Dickinson	_bLOQ_	0.106	0.563
30328531	Enrichment	DBA/2NCrl	f	nest (Enrichment)	2015-01-13 06:00:00	17.06.2015	1:10	Tecan	Infinite M200 Pro	771.9	Becton Dickinson	_bLOQ_	0.106	0.4
30328532	Enrichment	DBA/2NCrl	f	nest (Enrichment)	2015-01-13 06:00:00	17.06.2015	1:10	Tecan	Infinite M200 Pro	1856.8	Becton Dickinson	_bLOQ_	0.106	0.49
30328533	Enrichment	DBA/2NCrl	f	nest (Enrichment)	2015-01-13 06:00:00	17.06.2015	1:10	Tecan	Infinite M200 Pro	888.5	Becton Dickinson	_bLOQ_	0.106	0.416
30328534	Enrichment	DBA/2NCrl	f	nest (Enrichment)	2015-01-13 06:00:00	17.06.2015	1:10	Tecan	Infinite M200 Pro	2142	Becton Dickinson	_bLOQ_	0.106	0.503
30328535	Enrichment	DBA/2NCrl	f	double (Enrichment)	2015-01-13 06:00:00	17.06.2015	1:10	Tecan	Infinite M200 Pro	987	Becton Dickinson	_bLOQ_	0.106	0.426
30328536	Enrichment	DBA/2NCrl	f	double (Enrichment)	2015-01-13 06:00:00	17.06.2015	1:10	Tecan	Infinite M200 Pro	437.2	Becton Dickinson	_bLOQ_	0.106	0.338
30328537	Enrichment	DBA/2NCrl	f	double (Enrichment)	2015-01-13 06:00:00	17.06.2015	1:10	Tecan	Infinite M200 Pro	419.8	Becton Dickinson	_bLOQ_	0.106	0.327
30328538	Enrichment	DBA/2NCrl	f	double (Enrichment)	2015-01-13 06:00:00	17.06.2015	1:10	Tecan	Infinite M200 Pro	1796.2	Becton Dickinson	_bLOQ_	0.106	0.489
30328539	Enrichment	DBA/2NCrl	f	double (Enrichment)	2015-01-13 06:00:00	17.06.2015	1:10	Tecan	Infinite M200 Pro	1254.6	Becton Dickinson	_bLOQ_	0.106	0.451
30328540	Enrichment	DBA/2NCrl	f	double (Enrichment)	2015-01-13 06:00:00	17.06.2015	1:10	Tecan	Infinite M200 Pro	881.1	Becton Dickinson	_bLOQ_	0.106	0.416
30328542	Enrichment	DBA/2NCrl	f	double (Enrichment)	2015-01-13 06:00:00	17.06.2015	1:10	Tecan	Infinite M200 Pro	96.7	Becton Dickinson	_bLOQ_	0.106	0.175
30328543	Enrichment	DBA/2NCrl	f	double (Enrichment)	2015-01-13 06:00:00	17.06.2015	1:10	Tecan	Infinite M200 Pro	651.4	Becton Dickinson	_bLOQ_	0.106	0.381
30328544	Enrichment	DBA/2NCrl	f	double (Enrichment)	2015-01-13 06:00:00	17.06.2015	1:10	Tecan	Infinite M200 Pro	260.2	Becton Dickinson	_bLOQ_	0.106	0.273
30328882	Enrichment	DBA/2NCrl	f	nest (Enrichment)	2015-01-13 06:00:00	17.06.2015	1:10	Tecan	Infinite M200 Pro	511.3	Becton Dickinson	_bLOQ_	0.106	0.351

## Sheet: status_codes
setting_value_text	setting_description
_bLOQ_	(ESLIM_PARAMSC_009 & IMPC_PARAMSC_009): Measured value is below the lower limit of quantitation of the assay
_AUL_	(ESLIM_PARAMSC_008 & IMPC_PARAMSC_008): Measured value is above the upper limit of quantitation of the assay
_PNM-EQ_	(ESLIM_PARAMSC_001 & IMPC_PARAMSC_001): Parameter not measured - Equipment Failed
_PNM-EI_	IMPC_PARAMSC_014: Parameter not measured - Equipment Incompatible
_PNM-SL_	(ESLIM_PARAMSC_002 & IMPC_PARAMSC_002): Parameter not measured - Sample lost
_PNM-IS_	(ESLIM_PARAMSC_003 & IMPC_PARAMSC_003): Parameter not measured - Insufficient Sample
_PNR-WI_	(ESLIM_PARAMSC_004 & IMPC_PARAMSC_004): Parameter not recorded - Welfare Issue
_PNM-NIS_	(ESLIM_PARAMSC_007 & IMPC_PARAMSC_007): Parameter not measured - not in SOP
_PNM-PQF_	(IMPC_PARAMSC_010): Parameter not measured - parameter QC failed
_PNM-LNRY_	(IMPC_PARAMSC_011): Parameter not measured - LIMS not ready yet (LIMS is undergoing updates and is unable to collect the data, for the moment; e.g. manage mandatory parameters added to procedure after experiment performed but before data exported)
_PNM-UM_	(IMPC_PARAMSC_013): Parameter not measured - uncooperative mouse (e.g. mouse woke up from narcosis too early so ABR could not be fully examined)
_PNM-SF_	(IMPC_PARAMSC_012): Parameter not measured - Software failure
_PNM-S_	IMPC_PARAMSC_005: Parameter not measured - schedule
_SPNM-BV_	(IMPC_PARAMSC_003): single parameter not measured because of a too low blood volume
_PNM-NPEP_	(MausDBinternal_PARAMSC): Parameter not measured - not part of EUMODIC procedure
_REJECTED_	(MausDBinternal_PARAMSC): Rejected value from blood pressure assay
_MNR_	IMPC_PARAMSC_005:Metadata not recorded inadvertently
_PNM-PDRM_	IMPC_PARAMSC_005: Parameter not measured - phenotype or disease rules out measurement of parameter
_PNM-NMSP_	IMPC_PARAMSC_005:no fertility male screen performed
_PNM-NFSP_	IMPC_PARAMSC_005:no fertility female screen performed
