# Supplementary material for: Laboratory mouse housing conditions can be improved using common environmental enrichment without compromising data
Source: PLoS Biol. 2018 Apr 16;16(4):e2005019. doi: 10.1371/journal.pbio.2005019 (PMC5922977; doi:10.1371/journal.pbio.2005019)
Supplement: S1 Data — (ZIP) [file pbio.2005019.s001.zip › S1_Data/P00343_IPGTT.xlsx]

## Sheet: data
identifier	parameter_unit	parameter_name	parameter_description	measurement	metadata_value	1	2	3	4	5	6	7	8	9	10	11	12	13	14	15	16	17	18	19	20	21	22	23	24	25	26	27	28	29	30	31	32	33	34	35	36	37	38	39	40	41	42	43	44
mouse_id						30304073	30304074	30304075	30304076	30304077	30304078	30304079	30304080	30304081	30304082	30304083	30304084	30304085	30304086	30304087	30304088	30304089	30304090	30304091	30304092	30304093	30304094	30304095	30304096	30304097	30304098	30304099	30304100	30304101	30304102	30304103	30304104	30304105	30304106	30304107	30304108	30304109	30304110	30304111	30304112	30304113	30304114	30304115	30304116
mouse_line						Enrichment	Enrichment	Enrichment	Enrichment	Enrichment	Enrichment	Enrichment	Enrichment	Enrichment	Enrichment	Enrichment	Enrichment	Enrichment	Enrichment	Enrichment	Enrichment	Enrichment	Enrichment	Enrichment	Enrichment	Enrichment	Enrichment	Enrichment	Enrichment	Enrichment	Enrichment	Enrichment	Enrichment	Enrichment	Enrichment	Enrichment	Enrichment	Enrichment	Enrichment	Enrichment	Enrichment	Enrichment	Enrichment	Enrichment	Enrichment	Enrichment	Enrichment	Enrichment	Enrichment
strain						C57BL/6NTac	C57BL/6NTac	C57BL/6NTac	C57BL/6NTac	C57BL/6NTac	C57BL/6NTac	C57BL/6NTac	C57BL/6NTac	C57BL/6NTac	C57BL/6NTac	C57BL/6NTac	C57BL/6NTac	C57BL/6NTac	C57BL/6NTac	C57BL/6NTac	C57BL/6NTac	C57BL/6NTac	C57BL/6NTac	C57BL/6NTac	C57BL/6NTac	C57BL/6NTac	C57BL/6NTac	C57BL/6NTac	C57BL/6NTac	C57BL/6NTac	C57BL/6NTac	C57BL/6NTac	C57BL/6NTac	C57BL/6NTac	C57BL/6NTac	C57BL/6NTac	C57BL/6NTac	C57BL/6NTac	C57BL/6NTac	C57BL/6NTac	C57BL/6NTac	C57BL/6NTac	C57BL/6NTac	C57BL/6NTac	C57BL/6NTac	C57BL/6NTac	C57BL/6NTac	C57BL/6NTac	C57BL/6NTac
sex						m	m	m	m	m	m	m	m	m	m	m	m	m	m	m	m	m	m	m	m	m	m	m	m	m	m	m	m	m	m	f	f	f	f	f	f	f	f	f	f	f	f	f	f
type						con (Enrichment)	con (Enrichment)	con (Enrichment)	con (Enrichment)	con (Enrichment)	con (Enrichment)	con (Enrichment)	con (Enrichment)	con (Enrichment)	con (Enrichment)	nest (Enrichment)	nest (Enrichment)	nest (Enrichment)	nest (Enrichment)	nest (Enrichment)	nest (Enrichment)	nest (Enrichment)	nest (Enrichment)	nest (Enrichment)	nest (Enrichment)	double (Enrichment)	double (Enrichment)	double (Enrichment)	double (Enrichment)	double (Enrichment)	double (Enrichment)	double (Enrichment)	double (Enrichment)	double (Enrichment)	double (Enrichment)	con (Enrichment)	con (Enrichment)	con (Enrichment)	con (Enrichment)	con (Enrichment)	con (Enrichment)	con (Enrichment)	con (Enrichment)	con (Enrichment)	con (Enrichment)	nest (Enrichment)	nest (Enrichment)	nest (Enrichment)	nest (Enrichment)
date_of_birth						2014-04-29 06:00:00	2014-04-29 06:00:00	2014-04-29 06:00:00	2014-04-29 06:00:00	2014-04-29 06:00:00	2014-04-29 06:00:00	2014-04-29 06:00:00	2014-04-29 06:00:00	2014-04-29 06:00:00	2014-04-29 06:00:00	2014-04-29 06:00:00	2014-04-29 06:00:00	2014-04-29 06:00:00	2014-04-29 06:00:00	2014-04-29 06:00:00	2014-04-29 06:00:00	2014-04-29 06:00:00	2014-04-29 06:00:00	2014-04-29 06:00:00	2014-04-29 06:00:00	2014-04-29 06:00:00	2014-04-29 06:00:00	2014-04-29 06:00:00	2014-04-29 06:00:00	2014-04-29 06:00:00	2014-04-29 06:00:00	2014-04-29 06:00:00	2014-04-29 06:00:00	2014-04-29 06:00:00	2014-04-29 06:00:00	2014-04-29 06:00:00	2014-04-29 06:00:00	2014-04-29 06:00:00	2014-04-29 06:00:00	2014-04-29 06:00:00	2014-04-29 06:00:00	2014-04-29 06:00:00	2014-04-29 06:00:00	2014-04-29 06:00:00	2014-04-29 06:00:00	2014-04-29 06:00:00	2014-04-29 06:00:00	2014-04-29 06:00:00	2014-04-29 06:00:00
bw_after_fast_IPGTT_1	g	Body Weight IPGTT	Body weight determined after the fasting period in the intraperitoneal glucose tolerance test procedure		1	24.8	22.6	24.1	23.8	24.5	24.9	27.1	27.3	25.4	28.3	24.6	23.1	27	26.7	25.3	25.3	24.5	28.2	27.2	27.8	25.8	22.8	25.9	23.9	25	24.6	28.6	27.2	24.8	25.4	21.3	20.9	18.8	22.4	20.8	23	21.1	20.2	21.8	24.6	21.5	22.2	21	19.8
Glucose_conc_0_1	mmol/l	Blood glucose concentration	Blood glucose concentration	0	1	5.11	5.27	5.94	6.88	5.05	5.83	6.44	5.33	4.72	4.77	5.66	4.94	5.55	5.44	5.55	5.33	5.16	4.66	5.11	4.72	5.44	4.88	5.16	4.44	5.99	5.38	4.72	4.94	4.61	4.55	4.61	5.16	5.33	4.94	5.16	5.11	6.27	5.55	4	4.94	5.16	5.27	5.27	5.05
Glucose_conc_15_1	mmol/l	Blood glucose concentration	Blood glucose concentration	15	1	22.37	23.81	22.09	22.2	20.81	20.7	22.37	19.82	16.93	16.43	23.09	18.32	18.71	17.54	25.26	16.54	23.65	18.76	19.82	14.88	25.53	19.65	19.93	17.98	20.15	20.48	13.88	16.87	21.43	13.93	15.49	17.1	18.54	17.26	15.6	20.26	21.09	18.71	17.37	24.31	16.1	18.76	17.37	13.43
Glucose_conc_30_1	mmol/l	Blood glucose concentration	Blood glucose concentration	30	1	19.82	22.81	21.65	21.87	18.48	20.7	20.48	20.37	16.98	19.21	19.54	18.37	20.93	19.32	24.7	15.1	20.26	16.54	16.76	19.43	24.03	18.48	18.26	17.04	21.15	18.04	13.43	15.6	17.21	17.15	14.04	11.77	14.21	16.76	13.77	14.38	14.71	15.71	12.1	20.26	12.38	13.99	15.26	14.43
Glucose_conc_60_1	mmol/l	Blood glucose concentration	Blood glucose concentration	60	1	11.82	13.77	13.15	13.38	13.32	16.04	10.55	13.82	13.1	15.21	16.49	11.6	13.1	12.88	13.49	10.6	12.66	12.27	11.49	15.6	15.87	12.77	11.93	12.38	11.1	11.6	11.82	11.66	13.32	11.05	9.33	9.71	9.16	9.88	10.49	10.71	9.66	9.6	7.72	11.27	7.55	9.16	12.54	9.27
Glucose_conc_90_1	mmol/l	Blood glucose concentration	Blood glucose concentration	90	1
Glucose_conc_120_1	mmol/l	Blood glucose concentration	Blood glucose concentration	120	1	8.44	7.49	6.61	7.77	7.1	8.55	7.44	8.05	8.44	8.05	8.77	6.49	7.49	6.83	6.27	6.49	5.66	7.49	6.66	8.77	7.77	6.16	6.05	6.66	6.61	7.16	6.77	6.22	7.05	5.83	5.38	6.05	5.83	5.05	6.11	5.83	6.05	6.72	4.72	5.88	5.27	4.77	5.33	4.61
Gluc_solut_inj_1	ml	Volume glucose solution injected	Volume of sterile glucose solution injected at T0		1	0.25	0.23	0.24	0.24	0.25	0.25	0.27	0.27	0.25	0.28	0.25	0.23	0.27	0.27	0.25	0.25	0.25	0.28	0.27	0.28	0.26	0.23	0.26	0.24	0.25	0.25	0.29	0.27	0.25	0.25	0.21	0.21	0.19	0.22	0.21	0.23	0.21	0.2	0.22	0.25	0.22	0.22	0.21	0.2
datetime_start_foodrestriction_1	-	Start food restriction	Start datetime of food restriction		1	04.08.2014 15:22:33	04.08.2014 15:21:03	04.08.2014 15:22:43	04.08.2014 15:22:14	04.08.2014 15:21:56	04.08.2014 15:30:42	04.08.2014 15:31:10	04.08.2014 15:30:13	04.08.2014 15:30:59	04.08.2014 15:30:26	04.08.2014 15:23:55	04.08.2014 15:24:07	04.08.2014 15:24:23	04.08.2014 15:23:36	04.08.2014 15:24:43	04.08.2014 15:29:14	04.08.2014 15:28:30	04.08.2014 15:27:50	04.08.2014 15:28:15	04.08.2014 15:28:52	04.08.2014 15:25:54	04.08.2014 15:25:34	04.08.2014 15:26:30	04.08.2014 15:26:47	04.08.2014 15:26:17	04.08.2014 15:32:34	04.08.2014 15:34:00	04.08.2014 15:32:53	04.08.2014 15:34:41	04.08.2014 15:33:12	05.08.2014 14:42:09	05.08.2014 14:42:57	05.08.2014 14:42:35	05.08.2014 14:43:18	05.08.2014 14:41:38	05.08.2014 14:51:16	05.08.2014 14:51:34	05.08.2014 14:50:53	05.08.2014 14:51:55	05.08.2014 14:50:13	05.08.2014 14:45:10	05.08.2014 14:45:54	05.08.2014 14:44:31	05.08.2014 14:45:31
bw_before_fast_IPGTT_1	g	Body weight before fasting IPGTT	Body weight determined before the fasting period in the intraperitoneal glucose tolerance test procedure		1	27.6	25	26.3	26.3	26.7	27.7	30.3	30.4	27.9	31.1	27.2	25.6	29.7	29.7	27.3	28.2	26.9	32.5	30.3	30.3	28.3	25.5	28.4	26.1	27.1	27.3	31.6	29.8	27.1	28	23.7	23.6	21.3	25.5	23.7	26.5	24.1	23.3	23.7	26.9	24.9	24.6	23.4	22.6
[truncated: 316 more columns]

## Sheet: status_codes
setting_value_text	setting_description
_bLOQ_	(ESLIM_PARAMSC_009 & IMPC_PARAMSC_009): Measured value is below the lower limit of quantitation of the assay
_AUL_	(ESLIM_PARAMSC_008 & IMPC_PARAMSC_008): Measured value is above the upper limit of quantitation of the assay
_PNM-EQ_	(ESLIM_PARAMSC_001 & IMPC_PARAMSC_001): Parameter not measured - Equipment Failed
_PNM-EI_	IMPC_PARAMSC_014: Parameter not measured - Equipment Incompatible
_PNM-SL_	(ESLIM_PARAMSC_002 & IMPC_PARAMSC_002): Parameter not measured - Sample lost
_PNM-IS_	(ESLIM_PARAMSC_003 & IMPC_PARAMSC_003): Parameter not measured - Insufficient Sample
_PNR-WI_	(ESLIM_PARAMSC_004 & IMPC_PARAMSC_004): Parameter not recorded - Welfare Issue
_PNM-NIS_	(ESLIM_PARAMSC_007 & IMPC_PARAMSC_007): Parameter not measured - not in SOP
_PNM-PQF_	(IMPC_PARAMSC_010): Parameter not measured - parameter QC failed
_PNM-LNRY_	(IMPC_PARAMSC_011): Parameter not measured - LIMS not ready yet (LIMS is undergoing updates and is unable to collect the data, for the moment; e.g. manage mandatory parameters added to procedure after experiment performed but before data exported)
_PNM-UM_	(IMPC_PARAMSC_013): Parameter not measured - uncooperative mouse (e.g. mouse woke up from narcosis too early so ABR could not be fully examined)
_PNM-SF_	(IMPC_PARAMSC_012): Parameter not measured - Software failure
_PNM-S_	IMPC_PARAMSC_005: Parameter not measured - schedule
_SPNM-BV_	(IMPC_PARAMSC_003): single parameter not measured because of a too low blood volume
_PNM-NPEP_	(MausDBinternal_PARAMSC): Parameter not measured - not part of EUMODIC procedure
_REJECTED_	(MausDBinternal_PARAMSC): Rejected value from blood pressure assay
_MNR_	IMPC_PARAMSC_005:Metadata not recorded inadvertently
_PNM-PDRM_	IMPC_PARAMSC_005: Parameter not measured - phenotype or disease rules out measurement of parameter
_PNM-NMSP_	IMPC_PARAMSC_005:no fertility male screen performed
_PNM-NFSP_	IMPC_PARAMSC_005:no fertility female screen performed
