# Supplementary material for: Laboratory mouse housing conditions can be improved using common environmental enrichment without compromising data
Source: PLoS Biol. 2018 Apr 16;16(4):e2005019. doi: 10.1371/journal.pbio.2005019 (PMC5922977; doi:10.1371/journal.pbio.2005019)
Supplement: S1 Data — (ZIP) [file pbio.2005019.s001.zip › S1_Data/P00343_OPEN_FIELD.xlsx]

## Sheet: data
mouse_id	mouse_line	strain	sex	type	date_of_birth	bw_OF	CenAverSpeed	CenDis	CenPermTi	CenRestTi	DisT05	DisT10	DisT15	DisT20	DisTTot	LatCen	NbEntrCen	NbRear05	NbRear10	NbRear15	NbRear20	NRTot	PcDisCen05	PcDisCen10	PcDisCen15	PcDisCen20	PcDisCenTot	PcTiCen05	PcTiCen10	PcTiCen15	PcTiCen20	PcTiCenTot	PerAverSpeed	PerDis	PerPermTi	PerRestTi	WholeArenaDis	WholeAverSpeed	WholePermTi	WholeRestTi
						g	cm/s	cm	s	s	cm	cm	cm	cm	cm	s	-	-	-	-	-	-	%	%	%	%	%	percent	percent	percent	percent	percent	cm/s	cm	s	s	cm	cm/s	s	s
						Body weight Open Field	Center - average speed	Center - distance	Center - Permanence time	Center - resting time	Distance traveled - 5 min	Distance traveled - 10 min	Distance traveled - 15 min	Distance traveled - 20 min	Distance traveled - Total	Latency to enter in the center	Number of entries in the center	Number of rears - 5 min	Number of rears - 10 min	Number of rears - 15 min	Number of rears - 20 min	Number of rears - Total	Percent center distance - 5 min	Percent center distance - 10 min	Percent center distance - 15 min	Percent center distance - 20 min	Percent center distance - Total	Percent time spent in the center - 5 min	Percent time spent in the center - 10 min	Percent time spent in the center - 15 min	Percent time spent in the center - 20 min	Percent time spent in the center - Total	Periphery - average speed	Periphery - distance	Periphery - Permanence time	Periphery - resting time	Whole arena - distance	Whole Arena - average speed	Whole Arena - Permanence time	Whole Arena - resting time
						Body weight for the open field procedure	center - average speed	center - distance	center - Permanence time	center - resting time	Distance traveled during the first 5-minutes bin	Distance traveled during the second 5-minutes bin	Distance traveled during the third 5-minutes bin	Distance traveled during the fourth 5-minutes bin	Distance traveled - Total	Latency to enter in the center	Number of entries in the center	Number of rears during the first 5-minutes bin	Number of rears during the second 5-minutes bin	Number of rears during the third 5-minutes bin	Number of rears during the fourth 5-minutes bin	Number of rears - Total	% distance in the center during the first 5-minutes bin	% distance in the center during the second 5-minutes bin	% distance in the center during the third 5-minutes bin	% distance in the center during the fourth 5-minutes bin	% distance in the center - Total	% time spent in the center during the first 5-minutes bin	% time spent in the center during the second 5-minutes bin	% time spent in the center during the third 5-minutes bin	% time spent in the center during the fourth 5-minutes bin	% time spent in the center - Total	Periphery - average speed	Periphery - distance	Periphery - Permanence time	Periphery - resting time	Whole arena - distance travelled	Whole Arena - average speed	Whole Arena - Permanence time	Whole Arena - resting time
30304073	Enrichment	C57BL/6NTac	m	con (Enrichment)	2014-04-29 06:00:00	25.4	36.9	4204.9	127.5	13.6	6823.9	6762.9	4954.1	5755.7	24296.6	186.4	189	32	58	36	40	166	13.1	22.4	15.5	17.8	17.3	9.6	14.2	8.3	10.4	10.6	21.4	20091.7	1072.5	132.9	24296.6	23.1	1200	146.5
30304074	Enrichment	C57BL/6NTac	m	con (Enrichment)	2014-04-29 06:00:00	18.4	36.4	2762.3	80.9	4.9	4367.1	5651.5	5044.6	3676	18739.2	26.8	147	27	47	43	38	155	11.2	18.4	14.3	13.9	14.7	4.1	9.8	7.4	5.6	6.7	17.6	15976.9	1119.1	210.6	18739.2	19	1200	215.6
30304075	Enrichment	C57BL/6NTac	m	con (Enrichment)	2014-04-29 06:00:00	24.2	26	9882.6	428.3	48.5	6693.6	6663.1	5473.6	5527.5	24357.8	11	390	31	49	47	41	168	30	49.7	48.8	34.3	40.6	22.3	42.6	47.3	30.6	35.7	22.7	14475.3	771.7	134.7	24357.8	24	1200	183.2
30304076	Enrichment	C57BL/6NTac	m	con (Enrichment)	2014-04-29 06:00:00	24.9	34.2	11249.2	386.3	57.6	8910.6	7229.9	6905.5	6188.6	29234.6	5.5	455	41	41	45	43	170	36.4	38.2	43.8	35.9	38.5	30	31.5	35.3	32	32.2	26.4	17985.4	813.7	131.5	29234.6	28.9	1200	189.1
30304077	Enrichment	C57BL/6NTac	m	con (Enrichment)	2014-04-29 06:00:00	24.1	32.3	8436.6	308.5	47.3	5604.8	6676.6	6044.6	5683.9	24010	2.5	378	33	51	34	40	158	31.7	41	40.6	25.8	35.1	16	33.6	33.8	19.4	25.7	20.4	15573.4	891.5	129.3	24010	23.5	1200	176.6
30304078	Enrichment	C57BL/6NTac	m	con (Enrichment)	2014-04-29 06:00:00	23.8	27.4	4303.1	177.1	20	4821.7	6221.6	4673.3	5932.9	21649.5	6	226	16	42	40	40	138	13	29.6	17.2	17.4	19.9	7.9	26.1	10.1	15	14.8	18.7	17346.4	1022.9	96.7	21649.5	20	1200	116.8
30304079	Enrichment	C57BL/6NTac	m	con (Enrichment)	2014-04-29 06:00:00	25	31.4	7871.4	278	27.5	5190.9	7095	6649.5	6543	25478.4	9.4	325	21	53	50	46	170	19.7	40.2	39.7	20.7	30.9	11.2	30	33.5	17.9	23.2	21.5	17607	922	104.6	25478.4	23.9	1200	132.1
30304080	Enrichment	C57BL/6NTac	m	con (Enrichment)	2014-04-29 06:00:00	25.9	31.7	11937.8	423.7	46.6	7618.1	7765.6	6683.1	6416.8	28483.7	3	520	24	43	46	41	153	40.7	35.2	48.9	44.2	41.9	29.9	31.5	42.7	37.2	35.3	26	16545.9	776.3	140	28483.7	28.1	1200	186.6
30304081	Enrichment	C57BL/6NTac	m	con (Enrichment)	2014-04-29 06:00:00	24.4	31.6	8518.6	304.2	34.3	8046	7050.9	5568.5	4625.2	25290.6	8.2	437	33	56	46	41	176	39.9	34.8	29.4	26.3	33.7	33.4	26.5	22.6	19	25.3	23.7	16772	895.8	189	25290.6	25.9	1200	223.3
30304082	Enrichment	C57BL/6NTac	m	con (Enrichment)	2014-04-29 06:00:00	26.4	30	6824	260.2	32.6	5102.6	5973.7	5608	5403.8	22088	17.9	354	27	57	49	43	176	22.8	30.4	34	35.9	30.9	12.1	23.7	25.4	25.5	21.7	18.7	15264.1	939.8	124.1	22088	21.2	1200	156.7
30304083	Enrichment	C57BL/6NTac	m	nest (Enrichment)	2014-04-29 06:00:00	24.2	31	6691.3	241.7	25.6	7423.8	6684.1	5986.8	5903.3	25998	18.3	313	43	48	43	41	174	27.3	33.4	16.5	24.5	25.7	21	28.4	14.1	17.1	20.1	22.7	19306.8	958.3	109.6	25998	24.4	1200	135.3
30304084	Enrichment	C57BL/6NTac	m	nest (Enrichment)	2014-04-29 06:00:00	22.7	29.1	8856.7	353.1	49.2	6060.3	5832.3	6122.7	5221.7	23237	1	355	31	32	38	35	135	37.7	29	40.8	45.7	38.1	29.6	18.5	34.1	35.4	29.4	20	14380.3	846.9	126.1	23237	22.7	1200	175.3
30304085	Enrichment	C57BL/6NTac	m	nest (Enrichment)	2014-04-29 06:00:00	25.5	26.9	5674.4	248.7	37.7	7799	6355.9	5105.1	4455.7	23715.7	0.5	244	41	53	51	39	184	24.8	25.5	20.9	23.6	23.9	23.1	23.3	15.7	20.7	20.7	23.3	18041.3	951.4	178.5	23715.7	24.1	1200	216.2
30304086	Enrichment	C57BL/6NTac	m	nest (Enrichment)	2014-04-29 06:00:00	25.6	35.1	9824.8	301.3	21.5	5252.5	8103.7	7621.1	6566.6	27543.8	45.6	469	10	39	36	42	127	13.3	40.9	47.4	33.4	35.7	5.4	29.9	36.3	28.8	25.1	21.2	17719	898.7	64	27543.8	24.7	1200	85.5
30304087	Enrichment	C57BL/6NTac	m	nest (Enrichment)	2014-04-29 06:00:00	23.9	30.7	9432.7	363.5	56.4	7218.7	7311.3	6754.6	4175.6	25460.2	1.1	381	32	43	49	50	172	42	35.4	32.4	38.8	37	34.7	32.5	26.4	27.6	30.3	23.4	16027.5	836.5	151.4	25460.2	25.7	1200	207.8
30304088	Enrichment	C57BL/6NTac	m	nest (Enrichment)	2014-04-29 06:00:00	24.4	25.9	9784.7	399.6	22.5	5075.5	5638.5	6305.5	6506.2	23525.7	0.4	391	10	35	36	40	120	31.1	49.2	45	39.9	41.6	16.2	44.4	38.3	34.4	33.3	19.7	13741	800.4	103.5	23525.7	21.9	1200	125.9
30304089	Enrichment	C57BL/6NTac	m	nest (Enrichment)	2014-04-29 06:00:00	23.5	25.4	8118.5	392.8	73.3	6172.1	4340.9	4415.7	4699.1	19627.8	2.2	351	24	36	39	47	146	31	53.1	39.1	46.3	41.4	18.3	43	30.5	39.1	32.7	17	11509.3	807.2	129.9	19627.8	19.7	1200	203.2
30304090	Enrichment	C57BL/6NTac	m	nest (Enrichment)	2014-04-29 06:00:00	28.1	27.9	15170.1	611.7	67.1	7749.6	6893.9	6452.4	7127.7	28223.6	2.9	509	35	48	54	40	176	53.9	60.1	47.4	53.3	53.7	48.4	58.7	43.6	53.2	51	26.5	13053.5	588.3	96.1	28223.6	27.2	1200	163.1
30304091	Enrichment	C57BL/6NTac	m	nest (Enrichment)	2014-04-29 06:00:00	26.1	21.8	9072.2	450.4	33.8	4429	5947.4	5546.7	5152.8	21075.9	9.8	449	13	33	28	29	103	16.3	51.2	46.5	52.9	43	13.9	47.8	45.1	43.3	37.5	17	12003.7	749.6	43.8	21075.9	18.8	1200	77.6
30304092	Enrichment	C57BL/6NTac	m	nest (Enrichment)	2014-04-29 06:00:00	26.1	28.7	11513.2	441.2	39.8	6029	7316	6506.9	5617.9	25469.8	22.2	363	25	35	29	33	120	32.8	56.6	53.3	34.4	45.2	19.9	53.7	44.7	28.8	36.8	19.9	13956.5	758.8	57.4	25469.8	23.1	1200	97.2
30304093	Enrichment	C57BL/6NTac	m	double (Enrichment)	2014-04-29 06:00:00	24.4	31.1	7093.3	258.1	29.8	5728.1	7061.9	6205.1	6285.8	25280.9	38	354	23	48	50	51	172	17.3	39.3	28.5	24.8	28.1	10.5	33.4	22.6	19.5	21.5	22.5	18187.6	941.9	134.2	25280.9	24.4	1200	164
30304094	Enrichment	C57BL/6NTac	m	double (Enrichment)	2014-04-29 06:00:00	22.5	30.5	8020.2	294.5	31.7	4744.1	6455.3	6304.9	5744.5	23248.8	100.5	372	8	34	44	40	125	23.8	41.7	35.3	34.4	34.5	11.1	36.7	27.1	23.3	24.5	19.6	15228.6	905.5	126.9	23248.8	22.3	1200	158.6
30304095	Enrichment	C57BL/6NTac	m	double (Enrichment)	2014-04-29 06:00:00	25	26	6982.3	329.6	60.7	6525.4	6439.6	4834	5051.3	22850.3	5.8	307	21	46	43	43	153	16.8	36.2	43	29.2	30.6	13.2	32.4	38.5	25.8	27.5	21.4	15868	870.4	127.9	22850.3	22.6	1200	188.6
30304096	Enrichment	C57BL/6NTac	m	double (Enrichment)	2014-04-29 06:00:00	23.7	30.8	7594.4	288.9	42.6	8163	7554.1	6411.6	3947.1	26075.9	1.1	345	29	44	54	36	162	22.3	41.5	23.8	28.2	29.1	14.4	30	20.1	31.8	24.1	23	18481.5	911.1	109.2	26075.9	24.9	1200	151.8
30304097	Enrichment	C57BL/6NTac	m	double (Enrichment)	2014-04-29 06:00:00	23.9	28.5	8766.4	372.2	65.1	6854.3	7453.3	5951.9	4943.3	25202.8	7	467	31	39	42	43	154	31.8	36.8	34.9	35.8	34.8	25.8	31.4	32.1	34.7	31	24.2	16436.4	827.8	147.6	25202.8	25.5	1200	212.8
30304098	Enrichment	C57BL/6NTac	m	double (Enrichment)	2014-04-29 06:00:00	25	22.8	6837	320.2	19.9	7583.7	5875.4	4520.8	5426.3	23406.2	20.1	263	25	21	26	31	102	41.6	37	19.4	11.6	29.2	43.3	39.5	14.6	9.3	26.7	20.5	16569.2	879.8	71.6	23406.2	21.1	1200	91.5
30304099	Enrichment	C57BL/6NTac	m	double (Enrichment)	2014-04-29 06:00:00	27.7	17.6	7289.3	446.8	32.8	5984.6	4290.7	4357.3	4100.9	18733.5	2.3	293	19	20	25	28	92	38.2	34.6	33.8	49.9	38.9	33.2	29.2	37.8	48.8	37.2	16.3	11444.2	753.2	49.3	18733.5	16.8	1200	82
30304100	Enrichment	C57BL/6NTac	m	double (Enrichment)	2014-04-29 06:00:00	26.6	29.5	7297.9	274.4	26.7	5873.1	7099.6	6595.9	4647	24215.6	4.6	312	26	43	53	35	156	30.4	28.8	30.6	31.3	30.1	24	23.2	24.2	20	22.9	20.6	16917.7	925.6	103.7	24215.6	22.6	1200	130.5
30304101	Enrichment	C57BL/6NTac	m	double (Enrichment)	2014-04-29 06:00:00	24.4	23.6	11438.1	557.7	73.3	7318.3	4866.9	5170.5	5624.6	22980.3	0.4	447	29	33	33	42	137	45.1	44.4	59.3	51.7	49.8	39.5	42.4	56.3	47.7	46.5	21.3	11542.1	642.3	99.2	22980.3	22.4	1200	172.5
30304102	Enrichment	C57BL/6NTac	m	double (Enrichment)	2014-04-29 06:00:00	24.5	25.3	10273.8	432.5	26.2	5638.1	6498.2	6535.9	6246.7	24918.9	2.5	481	15	32	27	22	96	31.8	36.7	45.6	49.9	41.2	21.6	33.5	36	53.1	36	20.9	14645	767.5	65.5	24918.9	22.5	1200	91.8
30304103	Enrichment	C57BL/6NTac	f	con (Enrichment)	2014-04-29 06:00:00	21.5	30.9	7915.2	336.8	80.5	9565.1	6828.2	5800.8	4888.4	27082.5	12.6	377	38	37	37	35	146	25.6	32.8	28.9	31.6	29.2	20.2	34	24.2	33.9	28.1	26.5	19167.2	863.2	141.1	27082.5	27.7	1200	221.5
30304104	Enrichment	C57BL/6NTac	f	con (Enrichment)	2014-04-29 06:00:00	21.3	37.7	6108.2	191.2	29.1	8483.4	5800.7	6428	6325.3	27037.4	12.7	282	38	48	40	54	180	22.6	16.8	17.3	33.2	22.6	15.7	9.2	12.5	26.4	15.9	25.5	20929.2	1008.8	188.1	27037.4	27.5	1200	217.2
30304105	Enrichment	C57BL/6NTac	f	con (Enrichment)	2014-04-29 06:00:00	18.8	22.9	9677	456.6	33.7	7083.9	5566.8	6126.2	4399.4	23176.2	73.9	416	22	19	26	22	89	30.7	46.4	45.4	48.6	41.8	21.8	41	37	52.4	38	19.9	13499.2	743.4	64.4	23176.2	21	1200	98.1
30304106	Enrichment	C57BL/6NTac	f	con (Enrichment)	2014-04-29 06:00:00	22.4	21.2	6331.7	320.3	21.7	6473.1	5134.5	3945.8	4592.7	20146.1	6	293	21	27	17	24	89	25.6	36	28.6	36.9	31.4	22.1	31.2	24.6	28.9	26.7	16.7	13814.4	879.7	54.5	20146.1	17.9	1200	76.2
30304107	Enrichment	C57BL/6NTac	f	con (Enrichment)	2014-04-29 06:00:00	21.1	30.7	8164	310.9	45.2	6481.4	6450.7	5281.4	6435.6	24649.1	6.2	443	32	44	43	55	174	31.2	37.6	29.5	33.5	33.1	23.4	27.7	22.3	30.2	25.9	21.9	16485.1	889.1	135.2	24649.1	24.2	1200	180.5
30304108	Enrichment	C57BL/6NTac	f	con (Enrichment)	2014-04-29 06:00:00	23	35.2	8080.4	265.6	36.3	4537.8	6158.6	6328.3	5336.6	22361.3	9.8	352	17	43	55	52	167	22.9	38.5	39.6	40.5	36.1	10.3	23.2	27.6	27.5	22.1	18.5	14280.9	934.4	163.3	22361.3	22.4	1200	199.6
30304109	Enrichment	C57BL/6NTac	f	con (Enrichment)	2014-04-29 06:00:00	21.8	29.6	16282.1	699.8	150.5	8563.4	6640.9	5978.9	6721.2	27904.5	9.8	609	34	35	47	38	154	43.9	60.5	70.1	64.2	58.3	42	58.8	71	61.4	58.3	27.6	11622.4	500.2	78.5	27904.5	28.7	1200	229
30304110	Enrichment	C57BL/6NTac	f	con (Enrichment)	2014-04-29 06:00:00	21	29.9	8453.2	328.6	45.5	5514.1	6359.2	5935.1	6722.8	24531.2	33.2	326	33	35	31	38	137	14	28.4	46.5	46.3	34.5	6.4	23.6	36.5	43	27.4	21.2	16078	871.4	111.8	24531.2	23.5	1200	157.3
30304111	Enrichment	C57BL/6NTac	f	con (Enrichment)	2014-04-29 06:00:00	21.1	25.6	7946	337.5	26.9	5274.8	4979.4	5084.5	5507.1	20845.8	1.3	302	25	27	27	35	113	28.3	46.9	28.9	48	38.1	15.4	39.4	22.3	35.3	28.1	16.6	12899.8	862.5	85.2	20845.8	19.2	1200	112.1
30304112	Enrichment	C57BL/6NTac	f	con (Enrichment)	2014-04-29 06:00:00	23.4	22.2	11153.3	538.5	35.4	6298.7	6874	5770.2	4651.5	23594.5	2.8	448	27	38	35	26	125	44.9	50.2	41.9	52.8	47.3	38.5	47.2	40.3	53.5	44.9	21.1	12441.2	661.5	72.4	23594.5	21.6	1200	107.7
30304113	Enrichment	C57BL/6NTac	f	nest (Enrichment)	2014-04-29 06:00:00	21.8	30.7	9338.1	341.7	37.9	8411.6	6535.9	6655	7465	29067.6	18.3	400	37	38	40	38	153	24.8	29.3	41.1	34.9	32.1	17.1	28.3	37.4	31.1	28.5	25.7	19729.4	858.3	91	29067.6	27.1	1200	129
30304114	Enrichment	C57BL/6NTac	f	nest (Enrichment)	2014-04-29 06:00:00	21.7	26	7905.2	357.4	53.9	6049	5076.2	5209.9	4258	20593.1	3.6	296	19	37	37	32	124	32.2	42.1	36.2	45.3	38.4	25.3	33.7	23.3	36.9	29.8	18.6	12687.9	842.6	159.4	20593.1	20.9	1200	213.3
30304115	Enrichment	C57BL/6NTac	f	nest (Enrichment)	2014-04-29 06:00:00	20.3	35.2	17568.1	571	71.7	9623.9	9715.8	7954.4	6115.3	33409.4	5.4	640	26	41	35	36	138	36.7	55.3	60.5	63	52.6	30.1	49.3	51.4	59.6	47.6	29.1	15841.3	629	83.9	33409.4	32	1200	155.6
30304116	Enrichment	C57BL/6NTac	f	nest (Enrichment)	2014-04-29 06:00:00	19.7	30.7	11422.6	439.5	67.9	8566.2	6329.4	5783.6	5960.4	26639.5	15.8	414	43	31	36	36	146	42.4	51	40.4	37.3	42.9	35.1	45.6	29.6	36.2	36.6	24	15216.9	760.5	126.5	26639.5	26.5	1200	194.4
30304117	Enrichment	C57BL/6NTac	f	nest (Enrichment)	2014-04-29 06:00:00	20.3	44	8959.8	216.1	12.4	9238.4	7478.2	5929.6	6579.8	29226	15	404	30	32	41	30	133	36.3	34.5	25.9	22.7	30.7	24.2	22.1	13	12.7	18	23.6	20266.2	983.9	126.7	29226	27.5	1200	139.1
30304118	Enrichment	C57BL/6NTac	f	nest (Enrichment)	2014-04-29 06:00:00	22.4	22.8	5373	260.5	24.4	4172.1	6375.1	4187.2	5375.5	20109.9	12.8	252	14	25	32	28	99	14.2	28.6	41.1	23	26.7	4.6	23.9	40.3	18.1	21.7	17	14736.9	939.5	70.3	20109.9	18.2	1200	94.8
30304119	Enrichment	C57BL/6NTac	f	nest (Enrichment)	2014-04-29 06:00:00	21.5	30.2	8918.2	338.7	43.4	8446.9	5072.5	5310.7	5786.8	24616.9	25.7	420	26	34	38	39	135	37.4	43.5	39.2	25.4	36.2	34	30.5	31	17.4	28.2	20.6	15698.7	861.3	100.9	24616.9	23.3	1200	144.3
30304120	Enrichment	C57BL/6NTac	f	nest (Enrichment)	2014-04-29 06:00:00	21.4	25.6	11472.8	511.9	64	6119.3	6101.3	5284.6	5892.8	23398.1	9.3	390	40	30	36	39	145	40.9	49.2	58.9	48.4	49	31.2	39.5	57.1	42.9	42.7	20.1	11925.3	688.1	94.3	23398.1	22.5	1200	158.3
30304121	Enrichment	C57BL/6NTac	f	nest (Enrichment)	2014-04-29 06:00:00	20	29.7	11350.5	472.8	90.2	8376.3	5664.1	5816.4	5812	25668.8	10.7	430	43	53	49	38	183	43.6	44.6	45.2	43.8	44.2	40	40.1	41.9	35.6	39.4	24.3	14318.3	727.2	138.5	25668.8	26.4	1200	228.6
30304122	Enrichment	C57BL/6NTac	f	nest (Enrichment)	2014-04-29 06:00:00	21.4	24.3	7445	329.4	23.1	5490.6	5813	5450	4767.4	21520.9	10.2	370	23	37	24	26	110	23.6	29	51.3	35	34.6	16.3	21.8	42.9	28.8	27.5	18.2	14075.9	870.6	96.4	21520.9	19.9	1200	119.5
30304123	Enrichment	C57BL/6NTac	f	double (Enrichment)	2014-04-29 06:00:00	20.4	31.7	6400.7	218.9	16.7	6891.7	6346.1	5606.4	5089.6	23933.8	11.5	293	36	33	31	34	134	23.6	27.3	34.5	21.9	26.7	15.9	18.6	21.9	16.6	18.2	21.5	17533	981.1	166.5	23933.8	23.5	1200	183.1
30304124	Enrichment	C57BL/6NTac	f	double (Enrichment)	2014-04-29 06:00:00	19.9	26.1	9650.8	505	135.7	6473.3	4426.8	5007.9	5452.5	21360.5	22.9	331	30	40	47	49	166	34.5	45.6	50	53.1	45.2	27.7	46.3	46.2	48.1	42.1	21.3	11709.7	695	144.3	21360.5	23.2	1200	280
30304125	Enrichment	C57BL/6NTac	f	double (Enrichment)	2014-04-29 06:00:00	20.6	18.5	9954.8	595.9	57.5	5376.6	4226.7	5219.9	4994.9	19818.1	5.2	349	17	25	22	34	98	37.9	60.1	51.5	53.9	50.2	27.1	68.7	51.6	51.3	49.7	18.4	9863.3	604.1	67.1	19818.1	18.4	1200	124.6
30304126	Enrichment	C57BL/6NTac	f	double (Enrichment)	2014-04-29 06:00:00	18.8	26.3	7923.8	337.4	36.4	6377.8	7734.3	4547.2	5077	23736.3	19.1	412	11	24	30	31	96	28.5	30.9	46.8	31.3	33.4	19.6	27.3	40.3	25.2	28.1	20.1	15812.4	862.6	75.1	23736.3	21.8	1200	111.5
30304127	Enrichment	C57BL/6NTac	f	double (Enrichment)	2014-04-29 06:00:00	21.4	41.3	9938.6	255.7	15	9921.5	7798.4	7524.7	6564.6	31809.3	8.2	445	39	31	50	46	167	31.6	39.3	31.2	21.3	31.2	23.7	26	20.3	15.3	21.3	26.9	21870.7	944.3	130.3	31809.3	30.2	1200	145.3
30304128	Enrichment	C57BL/6NTac	f	double (Enrichment)	2014-04-29 06:00:00	19.3	30.7	13019.5	446.3	22.5	6460.6	7806.4	7403.7	7888.5	29559.2	4.8	560	18	35	29	29	111	42.5	51.2	37	44.8	44	34.8	43.7	33.2	37	37.2	24.5	16539.6	753.7	79.5	29559.2	26.9	1200	102
30304129	Enrichment	C57BL/6NTac	f	double (Enrichment)	2014-04-29 06:00:00	19.8	28.9	6112.4	229.9	18.2	6059.9	6547.5	5507.4	4541.7	22656.5	7.3	256	20	30	28	23	100	24.7	24.6	24.5	36.4	27	13.7	17.1	18.4	27.5	19.2	19	16544.1	970.1	101.3	22656.5	21	1200	119.4
30304130	Enrichment	C57BL/6NTac	f	double (Enrichment)	2014-04-29 06:00:00	20.7	35.1	7527.3	245.2	31	6780.6	6241.1	5654.5	5836.7	24512.9	9.9	424	23	41	50	29	143	26.9	30.8	36.9	29	30.7	14.8	25.4	24	17.5	20.4	21.5	16985.6	954.8	163.8	24512.9	24.4	1200	194.8
30304131	Enrichment	C57BL/6NTac	f	double (Enrichment)	2014-04-29 06:00:00	22.1	31.2	5404.1	187.1	13.7	5253.1	6837.2	5331.9	6336	23758.2	4.8	253	18	36	33	38	125	11.5	25.4	23	29	22.7	5.3	18.4	13.2	25.4	15.6	20.3	18354.1	1012.9	110.3	23758.2	22.1	1200	124
30304132	Enrichment	C57BL/6NTac	f	double (Enrichment)	2014-04-29 06:00:00	22.6	28.8	11275.5	433.5	41.9	5727	6287.7	6681	6933.3	25629	2.4	521	15	28	28	35	106	38.7	50	41.4	45.5	44	31.2	45.6	31.6	36.2	36.1	21.2	14353.5	766.5	89.3	25629	24	1200	131.2
30307512	Enrichment	DBA/2NCrl	m	con (Enrichment)	2014-06-03 06:00:00	20.9	12.8	1149.5	106.7	17	900.3	2001.6	1967.9	2396.1	7266	421.8	62	4	13	18	27	62	0	9.1	12.2	30.4	15.8	0	6.3	7.2	22	8.9	5.9	6116.5	1093.3	58.1	7266	6.5	1200	75
30307513	Enrichment	DBA/2NCrl	m	con (Enrichment)	2014-06-03 06:00:00	23.5	17.6	877.7	54.9	4.9	1693.2	2712.4	3193.6	2516.1	10115.3	182.1	40	11	38	41	39	129	1.1	12.8	8.9	9	8.7	0.7	6.5	6.8	4.2	4.6	9.3	9237.7	1145.2	150.4	10115.3	9.7	1200	155.3
30307514	Enrichment	DBA/2NCrl	m	con (Enrichment)	2014-06-03 06:00:00	24.4	15.3	1500.8	111.2	12.9	2852.6	3008.5	3110.5	2977.1	11948.7	162.2	56	12	36	47	29	123	2.4	12.1	13.6	21.8	12.6	1.6	8.9	9	17.5	9.3	10.9	10447.9	1088.8	129.1	11948.7	11.3	1200	142
30307515	Enrichment	DBA/2NCrl	m	con (Enrichment)	2014-06-03 06:00:00	22.9	12.5	754.9	63	2.7	2350	2324.5	2136.2	2320.7	9131.4	17.8	46	16	28	20	12	76	0.5	9.9	13.6	9.6	8.3	0.2	5.6	8.1	7.1	5.2	8.1	8376.5	1137	97	9131.4	8.3	1200	99.7
30307516	Enrichment	DBA/2NCrl	m	con (Enrichment)	2014-06-03 06:00:00	22.8	18.7	2289.3	142.1	19.5	3412.9	3371.3	2975.6	2317.2	12077.1	8.8	105	30	54	48	38	170	13.8	20.6	27.3	13.5	19	9.3	13.1	18.1	6.9	11.8	10.9	9787.7	1057.9	157.2	12077.1	11.8	1200	176.7
30307517	Enrichment	DBA/2NCrl	m	con (Enrichment)	2014-06-03 06:00:00	23.9	12.7	1321.2	130.1	26.3	1898.1	2595.1	2285.1	2176.9	8955.2	18.5	86	18	30	35	32	115	4.1	17.8	17.4	17.7	14.8	3	11.7	17.1	11.6	10.8	8.4	7634	1069.9	160.6	8955.2	8.8	1200	186.8
30307518	Enrichment	DBA/2NCrl	m	con (Enrichment)	2014-06-03 06:00:00	22.5	11.3	538.1	50.8	3.4	1868.5	2031.4	1887.3	1664.5	7451.7	276	24	14	25	23	20	82	3.9	7.3	9.7	8.1	7.2	1.2	4.8	6.1	4.9	4.2	6.6	6913.7	1149.2	104	7451.7	6.8	1200	107.4
30307519	Enrichment	DBA/2NCrl	m	con (Enrichment)	2014-06-03 06:00:00	24	13.2	534.6	52.5	11.9	2270.6	2202.4	1765.2	1436.4	7674.6	128.2	27	21	35	24	27	107	4.3	10.7	7	5.4	7	1.4	7.9	6.2	2	4.4	7.1	7140	1147.5	140.8	7674.6	7.3	1200	152.6
30307520	Enrichment	DBA/2NCrl	m	con (Enrichment)	2014-06-03 06:00:00	23.1	11.2	353.1	34.3	2.9	2003	2229	2070	1434.3	7736.3	11.3	22	6	23	22	12	62	3.4	1.5	10.1	3.1	4.6	1.6	0.7	7.9	1.3	2.9	6.7	7383.2	1165.7	62.5	7736.3	6.8	1200	65.4
30307521	Enrichment	DBA/2NCrl	m	con (Enrichment)	2014-06-03 06:00:00	22.1	16.7	457.4	27.5	0	1803	2651.2	1787.2	1637	7878.3	252.2	23	16	25	21	19	81	0.6	11.8	4.6	3.2	5.8	0.1	6.7	1.2	1.2	2.3	6.9	7420.9	1172.5	103.8	7878.3	7.2	1200	103.8
30307522	Enrichment	DBA/2NCrl	m	nest (Enrichment)	2014-06-03 06:00:00	21.4	23.3	4421.5	217.8	27.7	2725.6	3779.1	4224.4	4700.7	15429.8	264.5	157	12	32	33	29	106	0.6	22	32.1	47.2	28.7	0.4	13.8	21.1	37.4	18.1	12.4	11008.3	982.3	94.2	15429.8	14.3	1200	121.9
30307523	Enrichment	DBA/2NCrl	m	nest (Enrichment)	2014-06-03 06:00:00	23.4	16.4	1440.2	103.9	16.4	2373.5	3268.2	2555.1	2066.1	10262.9	172.6	49	24	39	26	26	113	3.1	23.5	10.9	15.5	14	2.3	17.8	4.7	9.9	8.7	9.3	8822.7	1096.1	151.2	10262.9	9.9	1200	167.6
30307524	Enrichment	DBA/2NCrl	m	nest (Enrichment)	2014-06-03 06:00:00	22.8	19.5	2167.9	122.6	11.6	3044.2	3447.2	3045.2	3366.4	12903	161.8	86	13	40	36	40	129	11.6	7.6	23.9	24.4	16.8	5.1	5.6	15.2	15	10.2	11.3	10735.1	1077.4	130.2	12903	12.2	1200	141.8
30307525	Enrichment	DBA/2NCrl	m	nest (Enrichment)	2014-06-03 06:00:00	22.9	13.7	2815.4	224.4	19.2	2775	3292.9	3349	2528.7	11945.5	5.9	120	22	40	39	33	133	5	22	34.8	31.1	23.6	3.1	17.9	24	29.8	18.7	10.5	9130.1	975.6	109.1	11945.5	11.1	1200	128.3
30307526	Enrichment	DBA/2NCrl	m	nest (Enrichment)	2014-06-03 06:00:00	24.6	25.4	3284	152.9	23.4	3049.8	3877	4664.3	4302.6	15893.7	4.2	124	24	42	49	43	158	7	15.5	30.8	24.1	20.7	4.9	9.9	20.7	15.5	12.7	14	12609.7	1047.1	145.7	15893.7	15.4	1200	169.2
30307527	Enrichment	DBA/2NCrl	m	nest (Enrichment)	2014-06-03 06:00:00	25.2	13.8	863.8	74.4	11.6	1348.8	2290.8	3026.8	1788.2	8454.7	374.9	44	6	32	52	25	115	0	7.4	18.4	7.7	10.2	0	3.4	15	6.4	6.2	7.7	7590.9	1125.6	144.4	8454.7	8.1	1200	156
30307528	Enrichment	DBA/2NCrl	m	nest (Enrichment)	2014-06-03 06:00:00	24.4	11.8	1183	106.3	6.4	2466.4	2316.9	1998.8	2041.9	8824	1	71	12	23	17	19	71	9.8	20.3	10	13.3	13.4	6.6	14.8	5.9	8.2	8.9	7.5	7641	1093.7	80.1	8824	7.9	1200	86.5
30307529	Enrichment	DBA/2NCrl	m	nest (Enrichment)	2014-06-03 06:00:00	24.7	17.8	964.2	59.5	5.3	1711.7	2043.5	2543.1	2503.4	8801.8	232.2	39	20	22	32	27	101	0.4	11.9	13.6	14.7	11	0.3	6	4.9	8.7	5	7.9	7837.6	1140.5	143	8801.8	8.4	1200	148.3
30307530	Enrichment	DBA/2NCrl	m	nest (Enrichment)	2014-06-03 06:00:00	24.3	28.1	4699.3	206.1	38.8	2644.9	5010.4	5571.3	4803.1	18029.7	153.7	157	22	70	53	42	186	4.6	29.2	27.4	33.1	26.1	2.1	21.9	20.7	24	17.2	15.9	13330.4	994	154.1	18029.7	17.9	1200	192.9
30307531	Enrichment	DBA/2NCrl	m	nest (Enrichment)	2014-06-03 06:00:00	23.2	18.3	1558.5	101.6	16.5	1949.3	2628.5	2897.1	2361	9835.9	20.5	78	16	38	44	40	136	4	24.3	16.5	15.3	15.8	1.4	12.1	11	9.4	8.5	8.6	8277.4	1098.4	138.8	9835.9	9.4	1200	155.3
30307532	Enrichment	DBA/2NCrl	m	double (Enrichment)	2014-06-03 06:00:00	21.4	12.8	1169.7	114.4	22.8	1685	2442.2	2195.4	2371.3	8693.9	44.5	69	6	34	32	38	110	1.2	13	11.6	24.3	13.5	0.5	11.6	6.1	19.8	9.5	7.9	7524.2	1085.6	127.8	8693.9	8.3	1200	150.6
30307533	Enrichment	DBA/2NCrl	m	double (Enrichment)	2014-06-03 06:00:00	23.8	19.3	3407.2	217.4	41.1	3016.5	3202.2	3526.8	3056.2	12801.7	103.2	126	36	42	36	44	158	10.1	28.1	34	32.9	26.6	6.2	18.9	24.3	23	18.1	11.9	9394.5	982.6	190.6	12801.7	13.2	1200	231.6
30307534	Enrichment	DBA/2NCrl	m	double (Enrichment)	2014-06-03 06:00:00	22.9	22.9	2858.4	148.7	23.9	3186.7	4050.1	4078.9	3042	14357.8	4.8	124	20	39	48	36	143	4.5	25.2	24.9	22.2	19.9	2.2	13.4	17.3	16.7	12.4	12.6	11499.4	1051.3	136	14357.8	13.8	1200	160
30307535	Enrichment	DBA/2NCrl	m	double (Enrichment)	2014-06-03 06:00:00	22.7	20.2	1115.3	69.8	14.6	2794.7	2943.5	2646	2548.8	10933	33.2	71	9	30	40	35	114	5.4	7.8	10.7	17.7	10.2	3	4.8	5.4	10.1	5.8	9.7	9817.7	1130.2	113.1	10933	10.2	1200	127.7
30307536	Enrichment	DBA/2NCrl	m	double (Enrichment)	2014-06-03 06:00:00	23.7	20.4	5210.5	294.9	39	3575.9	4197	4094.5	4145.2	16012.7	22.4	212	12	47	42	42	143	17	35.4	36.6	39	32.5	10.3	25.6	28.4	34	24.6	13.7	10802.2	905.1	114.5	16012.7	15.3	1200	153.4
30307537	Enrichment	DBA/2NCrl	m	double (Enrichment)	2014-06-03 06:00:00	26.1	17.3	3019.5	200	25.2	3050.4	3693.3	3581.6	3154.8	13480.1	6.8	119	25	35	26	35	120	10.3	24.3	28.1	25.4	22.4	7.5	17.7	22	19.6	16.7	11.7	10460.6	1000	105.9	13480.1	12.6	1200	131.1
30307538	Enrichment	DBA/2NCrl	m	double (Enrichment)	2014-06-03 06:00:00	24.1	16.2	2145.7	153.6	20.8	3135.7	2657.2	2581.4	2694.1	11068.4	28.2	90	31	35	42	41	149	19.4	20	23.6	14.8	19.4	13	11.9	17.2	9.2	12.8	10.1	8922.6	1046.4	160.2	11068.4	10.9	1200	181.1
30307539	Enrichment	DBA/2NCrl	m	double (Enrichment)	2014-06-03 06:00:00	25.1	26.8	1545.2	65.7	8.2	2753.9	3832.8	3377.6	2838.7	12803.1	98.9	74	23	40	27	23	113	4	13.5	18.8	10	12.1	1	7.8	8.4	4.7	5.5	11.1	11257.9	1134.3	117.9	12803.1	11.9	1200	126.1
30307540	Enrichment	DBA/2NCrl	m	double (Enrichment)	2014-06-03 06:00:00	21.8	12.7	495.5	45.5	6.3	1358.6	1591.4	2126.6	1770.8	6847.4	238.7	31	14	26	37	36	112	2.1	2.8	7.3	15.1	7.2	0.4	0.5	2.8	11.4	3.8	6.7	6351.9	1154.5	205.3	6847.4	6.9	1200	211.6
30307541	Enrichment	DBA/2NCrl	m	double (Enrichment)	2014-06-03 06:00:00	26	24	3552.7	173	24.8	3002.6	4174.6	4474.7	3493.6	15145.5	53.4	144	22	38	41	21	122	6.7	22.6	34.5	24.8	23.5	3.1	12.7	25.4	16.4	14.4	12.7	11592.7	1027	113.3	15145.5	14.3	1200	138.1
30307542	Enrichment	DBA/2NCrl	f	con (Enrichment)	2014-06-03 06:00:00	18.5	17.9	3801.3	259.5	47.2	2607.5	3387.6	3498.3	3749.9	13243.3	60.4	158	28	45	45	52	170	16.2	33	30.8	31.6	28.7	10.4	27.7	26.3	22.1	21.6	12.2	9442	940.5	163.4	13243.3	13.4	1200	210.6
30307543	Enrichment	DBA/2NCrl	f	con (Enrichment)	2014-06-03 06:00:00	17.8	19.5	3325.8	196.4	26.2	3273.7	3557.7	3734.4	4053.5	14619.4	54.4	158	2	29	42	46	118	16.7	21.1	21.6	30.2	22.7	12.9	15	14.9	22.7	16.4	12.4	11293.6	1003.6	95.5	14619.4	13.6	1200	121.7
30307544	Enrichment	DBA/2NCrl	f	con (Enrichment)	2014-06-03 06:00:00	21.2	19.7	3143.9	195.4	35.5	3256.8	3789.5	3474.5	3648.6	14169.5	1.4	135	25	39	52	43	159	9.8	31.7	21.1	24.4	22.2	8.4	22.9	16.3	17.5	16.3	13	11025.6	1004.6	155.6	14169.5	14	1200	191.1
30307545	Enrichment	DBA/2NCrl	f	con (Enrichment)	2014-06-03 06:00:00	19.8	24.7	4259.6	203.3	30.7	4013.7	4377.7	4052.2	4788.2	17231.7	69.5	170	28	50	57	59	194	18.1	22.5	27.3	30.1	24.7	13.4	15.9	18.5	20	16.9	15.3	12972.2	996.7	149.8	17231.7	16.9	1200	180.5
30307546	Enrichment	DBA/2NCrl	f	con (Enrichment)	2014-06-03 06:00:00	21.4	21.3	4158.1	270	75.2	3295.4	3767.6	3974.2	3951.4	14988.7	84	177	28	58	60	52	198	14.7	33.6	30.4	30.3	27.7	9.2	29.1	23.7	27.9	22.5	14.3	10830.5	930	175.1	14988.7	15.8	1200	250.3
30307547	Enrichment	DBA/2NCrl	f	con (Enrichment)	2014-06-03 06:00:00	18.5	17.1	1395.6	87.1	5.5	2298.2	2349.4	2752.8	2811.8	10212.2	13.7	77	18	40	35	33	125	5.6	13.2	16.8	17.5	13.7	3.2	6.1	9.5	10.3	7.3	8.9	8816.6	1112.9	124.3	10212.2	9.5	1200	129.8
30307548	Enrichment	DBA/2NCrl	f	con (Enrichment)	2014-06-03 06:00:00	19.2	18.4	3568.5	225.1	31.7	3371.4	3430.3	3696.8	3512.1	14010.6	8.1	168	17	38	48	45	148	12.8	29.5	31.9	27	25.5	9.4	22.9	22.3	20.6	18.8	12.6	10442.1	974.9	148.9	14010.6	13.7	1200	180.6
30307549	Enrichment	DBA/2NCrl	f	con (Enrichment)	2014-06-03 06:00:00	20.4	17.1	2451	166	22.8	2300.8	3379.5	3627.2	3727.4	13034.8	144.3	113	13	47	64	58	181	0.3	14.9	22.9	29.8	18.8	0.1	8.7	24.3	22.3	13.8	12.4	10583.8	1034	177.4	13034.8	13	1200	200.2
30307550	Enrichment	DBA/2NCrl	f	con (Enrichment)	2014-06-03 06:00:00	22	14.5	1879.9	143.1	13.7	3081.7	2930.3	2937.7	2806.3	11755.9	11.8	75	33	29	38	32	132	11.6	8.8	24.9	19	16	8.9	5.9	22	10.9	11.9	10.9	9876	1056.9	148.4	11755.9	11.3	1200	162.1
30307551	Enrichment	DBA/2NCrl	f	con (Enrichment)	2014-06-03 06:00:00	22	19.9	2734.3	172.4	34.8	3198.8	3457.9	3693.8	3439.4	13789.9	55.9	122	34	45	49	49	176	5.6	13.8	23.4	35.3	19.8	3.7	10	16.8	27.1	14.4	13.6	11055.6	1027.5	211.8	13789.9	14.5	1200	246.5
30307552	Enrichment	DBA/2NCrl	f	nest (Enrichment)	2014-06-03 06:00:00	19	9	210.2	24.5	1.3	1607.9	2070.1	1471.1	1366.4	6515.4	409.9	21	14	35	25	21	94	0	6.4	3.4	1.9	3.2	0	3.8	2.9	1.5	2	6	6305.3	1175.5	124.1	6515.4	6.1	1200	125.4
30307553	Enrichment	DBA/2NCrl	f	nest (Enrichment)	2014-06-03 06:00:00	17.5	15.5	2288.9	171.2	23.3	2596.9	2629.6	2909.5	2722.4	10858.4	10.2	111	23	38	40	33	133	12.9	23	23.6	24.3	21.1	6.3	16.2	16.6	17.9	14.3	9.8	8569.5	1028.8	150.1	10858.4	10.6	1200	173.3
30307554	Enrichment	DBA/2NCrl	f	nest (Enrichment)	2014-06-03 06:00:00	21.1	19.9	4016.5	246.7	44.9	3637.6	3963	4840.9	4262.4	16703.8	38.2	169	12	45	43	52	152	9	22.7	28.8	32.8	24	7.5	18.6	25.8	30.4	20.6	15.3	12687.3	953.3	126.3	16703.8	16.2	1200	171.2
30307555	Enrichment	DBA/2NCrl	f	nest (Enrichment)	2014-06-03 06:00:00	19.2	12.4	815	68.6	2.9	1763.8	2001.1	2123.5	2115.7	8004.1	41	37	8	20	29	34	91	0.5	8.8	14.9	14.8	10.2	0.6	3.2	11.4	7.7	5.7	7.2	7189.1	1131.4	136.2	8004.1	7.5	1200	139.1
30307556	Enrichment	DBA/2NCrl	f	nest (Enrichment)	2014-06-03 06:00:00	20	16.2	3376.9	254.8	45.8	2907	2837.6	2791.3	2569.6	11105.5	2.8	136	28	42	46	47	162	17.3	39.6	38.1	26.8	30.4	11.4	26.7	26.8	20	21.2	10.1	7728.6	945.2	180.3	11105.5	11.4	1200	226.1
30307557	Enrichment	DBA/2NCrl	f	nest (Enrichment)	2014-06-03 06:00:00	20.4	18.4	1941	113.8	8.1	2907.5	3730.3	3081.1	3665.1	13384	52.6	90	17	43	33	40	133	8.9	12.3	12.5	22.9	14.5	5.8	10.4	5.4	16.4	9.5	12	11442.9	1086.2	134.1	13384	12.7	1200	142.2
30307558	Enrichment	DBA/2NCrl	f	nest (Enrichment)	2014-06-03 06:00:00	20.3	13.4	2454.9	192.5	9	2743.6	2354.2	2262.6	2098.3	9458.7	32.7	94	9	12	28	34	83	24.5	28.1	21.9	29.7	26	16.4	16.2	12.2	19.4	16	7.6	7003.8	1007.5	88.9	9458.7	8.6	1200	97.9
30307559	Enrichment	DBA/2NCrl	f	nest (Enrichment)	2014-06-03 06:00:00	18.9	18.5	5322.8	334.3	46.9	4282.3	3396.9	3061.6	3812.4	14553.2	1.6	204	25	44	41	40	149	32.2	40.4	33.6	40.5	36.6	24.1	32.5	23.5	31.4	27.9	12.2	9230.5	865.7	107.1	14553.2	13.9	1200	154
30307560	Enrichment	DBA/2NCrl	f	nest (Enrichment)	2014-06-03 06:00:00	21.9	18.2	1271.1	81.2	11.2	3906.9	3385.5	2416	3008	12716.4	38.1	63	16	37	34	30	117	5.9	6.9	13.3	16.1	10	5.5	5.3	6.4	9.9	6.8	11.3	11445.3	1118.8	109.1	12716.4	11.8	1200	120.4
30307561	Enrichment	DBA/2NCrl	f	nest (Enrichment)	2014-06-03 06:00:00	22.2	13.6	1325.5	108.7	11.5	2616.2	2460.6	2548.2	2842.3	10467.2	80.1	66	29	47	40	46	162	5	13.3	17.7	14.7	12.7	3.2	11.7	12	9.4	9.1	10	9141.7	1091.3	174.8	10467.2	10.3	1200	186.3
30307562	Enrichment	DBA/2NCrl	f	double (Enrichment)	2014-06-03 06:00:00	16.9	15.9	2803.6	203.9	27.8	3395.3	2968.7	2856.7	2567.7	11788.5	0.8	127	33	41	45	36	155	17.3	33.2	28.3	16.4	23.8	9.3	27.4	21.1	10.1	17	10.6	8984.9	996.1	148.8	11788.5	11.5	1200	176.6
30307563	Enrichment	DBA/2NCrl	f	double (Enrichment)	2014-06-03 06:00:00	18.5	19.1	4953.4	299.1	39.9	4340.3	4553.6	3720.6	3428.8	16043.4	5.9	164	38	45	45	32	160	27.5	33.9	32	29.9	30.9	17.8	26.8	24.4	30.7	24.9	14.6	11090	900.9	140.6	16043.4	15.7	1200	180.5
30307564	Enrichment	DBA/2NCrl	f	double (Enrichment)	2014-06-03 06:00:00	20.5	17.2	1635.7	112.8	17.8	2798.6	3002	2912.1	2414.7	11127.4	3.9	63	31	40	43	40	153	7.3	17	23.7	9.5	14.7	3	9.9	17.1	7.6	9.4	10.8	9491.8	1087.2	207.8	11127.4	11.4	1200	225.6
30307565	Enrichment	DBA/2NCrl	f	double (Enrichment)	2014-06-03 06:00:00	21	24.4	2730	130.6	18.8	3657.1	4383.9	3571	3679.2	15291.2	8.8	129	29	44	38	50	161	13.4	18.3	18.6	21	17.9	8.7	14	10.1	10.8	10.9	14	12561.2	1069.5	170.9	15291.2	15.1	1200	189.8
30307566	Enrichment	DBA/2NCrl	f	double (Enrichment)	2014-06-03 06:00:00	18.5	10.1	3233.7	371.5	50.3	2796	2531.9	2741.5	2561	10630.4	8.4	131	19	32	38	42	131	19.6	35.1	37.1	30.4	30.4	13.6	39	36.2	35	31	10.6	7396.8	828.5	128.7	10630.4	10.4	1200	178.9
30307567	Enrichment	DBA/2NCrl	f	double (Enrichment)	2014-06-03 06:00:00	18.8	15.2	838.6	67.7	12.4	2352.2	1485.4	2068.1	2466.3	8372	134.8	46	11	15	34	32	91	3.4	9.6	13.9	13.3	10	2.1	4.4	7.4	8.6	5.6	7.3	7533.4	1132.3	101.7	8372	7.7	1200	114
30307568	Enrichment	DBA/2NCrl	f	double (Enrichment)	2014-06-03 06:00:00	20	13.8	1914	147.3	8.2	2125.8	3310.4	2708.2	2816.9	10961.3	184.6	68	17	35	29	17	98	2	16.7	12.7	34.6	17.5	1	12.5	6.5	29.1	12.3	9.5	9047.3	1052.7	102.2	10961.3	10.1	1200	110.4
30307569	Enrichment	DBA/2NCrl	f	double (Enrichment)	2014-06-03 06:00:00	20	13.8	1134.5	93.7	11.2	2455.2	2500.5	2022.8	2333.5	9312	95.5	65	14	33	28	29	104	4.4	9.4	17.3	19	12.2	1.8	6.8	8.1	14.5	7.8	8.2	8177.4	1106.3	109.4	9312	8.6	1200	120.6
30307570	Enrichment	DBA/2NCrl	f	double (Enrichment)	2014-06-03 06:00:00	21.5	17.4	1205.2	84.8	15.5	2985.9	3565	3264.2	2999.7	12814.8	152.9	54	21	37	39	37	134	1.2	9	9.8	17.6	9.4	1.6	6.8	5.4	14.4	7.1	12	11609.6	1115.2	149	12814.8	12.4	1200	164.4
30307571	Enrichment	DBA/2NCrl	f	double (Enrichment)	2014-06-03 06:00:00	19.8	16.9	937.7	65.3	9.8	2347.2	2542.7	2756.9	2364.5	10011.4	243.9	41	21	31	36	28	116	2.3	5.6	21.6	6.2	9.4	0.8	3.7	13.5	3.8	5.4	9	9073.7	1134.7	128.3	10011.4	9.4	1200	138.2
30308886	Enrichment	C57BL/6NTac	m	con (Enrichment)	2014-06-17 06:00:00	24.2	28.6	3577.8	136.8	11.7	5278.2	4566	4531.8	4986.4	19362.3	43.7	180	32	38	37	36	142	8	31.7	15.7	20	18.5	4.1	20.4	10	11.1	11.4	16.5	15784.6	1063.3	107	19362.3	17.9	1200	118.7
30308887	Enrichment	C57BL/6NTac	m	con (Enrichment)	2014-06-17 06:00:00	26.1	27.9	5151.7	198.8	14.3	6603	6443.3	5311.6	5479	23836.8	9.4	271	22	44	39	37	142	21.8	27.4	19.5	16.6	21.6	16.5	22.4	14.8	12.6	16.6	21.2	18685.1	1001.2	118.2	23836.8	22.3	1200	132.5
30308888	Enrichment	C57BL/6NTac	m	con (Enrichment)	2014-06-17 06:00:00	22.9	24.6	6896.9	313.6	33.7	4644.1	6398.7	5885.2	5563	22491	0.9	290	24	41	39	28	132	13.3	37.3	39.3	28.4	30.7	6.3	30.5	40.1	27.5	26.1	20.4	15594.1	886.4	120.8	22491	21.5	1200	154.5
30308889	Enrichment	C57BL/6NTac	m	con (Enrichment)	2014-06-17 06:00:00	25.3	25.9	6414.3	280.3	32.6	4010.1	6157.3	5198.7	3432.9	18799.1	124.7	254	4	29	31	30	94	28.9	51.5	26.5	20.6	34.1	11.2	42.9	28.3	11.1	23.4	15.8	12384.8	919.7	133.8	18799.1	18.2	1200	166.4
30308890	Enrichment	C57BL/6NTac	m	con (Enrichment)	2014-06-17 06:00:00	25.6	28.1	9300.7	368.5	38.1	6798.2	6642.8	5692.5	5190.3	24323.8	1.1	395	29	36	42	48	155	23.6	51	48	30.4	38.2	15.1	42.6	42.1	23	30.7	20.4	15023.1	831.5	94.1	24323.8	22.8	1200	132.2
30308891	Enrichment	C57BL/6NTac	m	con (Enrichment)	2014-06-17 06:00:00	25.9	20.9	2586.7	159	35.4	3572.5	4365.9	3171.6	4022.7	15132.6	172.1	130	9	39	42	35	125	2	12.4	14.1	37.9	17.1	0.7	7.8	9.2	35.2	13.2	13.5	12546	1041	113.2	15132.6	14.4	1200	148.6
30308892	Enrichment	C57BL/6NTac	m	con (Enrichment)	2014-06-17 06:00:00	24.9	15.1	8596.6	649.7	78.6	4231.6	4078.1	4144.2	3833	16286.9	6.3	364	21	38	44	37	140	47.7	64.7	58.6	39.4	52.8	36.8	73.3	68.1	38.4	54.1	16.2	7690.3	550.3	75.4	16286.9	15.6	1200	154
30308893	Enrichment	C57BL/6NTac	m	con (Enrichment)	2014-06-17 06:00:00	28.1	24.2	7631.1	379	64	6876.7	5399.9	3675.9	5110.4	21062.8	17.9	350	32	48	37	47	164	41	46.4	36.3	19.1	36.2	36.1	48.7	27.9	13.6	31.6	19.7	13431.8	821	138.1	21062.8	21.1	1200	202.1
30308894	Enrichment	C57BL/6NTac	m	con (Enrichment)	2014-06-17 06:00:00	24.8	28.2	8254	343.8	51.1	7284.5	5619.2	4982.5	4201.4	22087.7	3.7	373	37	44	48	54	182	41.7	35.8	30	40.7	37.4	35	28.2	19.8	31.7	28.7	19.2	13833.6	856.2	134.9	22087.7	21.8	1200	186
30308895	Enrichment	C57BL/6NTac	m	con (Enrichment)	2014-06-17 06:00:00	24.1	39.6	3578.4	104.9	14.5	4942.5	6720.8	5717.1	5975.1	23355.5	108.6	232	22	35	42	40	139	6.4	17.6	17.7	17.9	15.3	2.3	10.7	9.8	12.1	8.7	21.7	19777.1	1095.1	184.2	23355.5	23.3	1200	198.7
30308896	Enrichment	C57BL/6NTac	m	nest (Enrichment)	2014-06-17 06:00:00	22.8	28.6	8137.3	323.6	38.8	6755.2	6945.4	6896.5	6564.1	27161.1	27.4	334	29	60	51	52	192	31.4	30.5	22.8	35.4	30	26.8	28.1	17.8	35.2	27	24.7	19023.9	876.4	107.6	27161.1	25.8	1200	146.4
30308897	Enrichment	C57BL/6NTac	m	nest (Enrichment)	2014-06-17 06:00:00	26	24.3	7169.1	324.8	30.3	4762.1	5819.8	4600.8	5428.4	20611	26	322	20	39	36	35	129	9.8	37.1	56.7	35.6	34.8	3.5	27.1	49.7	28	27.1	17.2	13441.9	875.2	92.7	20611	19.1	1200	123
30308898	Enrichment	C57BL/6NTac	m	nest (Enrichment)	2014-06-17 06:00:00	26.5	32.7	5533.8	187.8	18.5	7508.6	6790.2	5517.7	5099.2	24915.7	9	360	25	44	48	51	168	21.8	25.7	24.3	16	22.2	15.4	17.5	19.4	10.3	15.7	21.9	19381.9	1012.2	128	24915.7	23.6	1200	146.4
30308899	Enrichment	C57BL/6NTac	m	nest (Enrichment)	2014-06-17 06:00:00	25	21.7	8802.2	440	33.6	5781.3	4757.9	4163.3	4941.1	19643.6	1.1	231	29	42	32	43	146	49.8	32.1	40.9	54.5	44.8	40.5	26.9	30.8	48.4	36.7	16.8	10841.4	760	113.7	19643.6	18.7	1200	147.3
30308900	Enrichment	C57BL/6NTac	m	nest (Enrichment)	2014-06-17 06:00:00	26.2	23.5	8253.3	383.8	32.3	5719.8	5679.7	6282.9	5214.9	22897.2	1.7	309	18	35	48	38	139	45.1	34.4	33.5	30.9	36	44.8	27.7	29.8	25.7	32	21.1	14643.9	816.2	122.6	22897.2	21.9	1200	154.9
30308901	Enrichment	C57BL/6NTac	m	nest (Enrichment)	2014-06-17 06:00:00	26.6	31.2	5010.6	176.8	16.2	4700.5	6649.5	5378.7	5695.6	22424.3	31.9	237	25	33	33	43	133	4.9	26.3	30.8	24.1	22.3	2.1	19	22.4	15.4	14.7	18.5	17413.7	1023.2	80.4	22424.3	20.3	1200	96.5
30308902	Enrichment	C57BL/6NTac	m	nest (Enrichment)	2014-06-17 06:00:00	23.5	33.3	5233.3	191.1	33.8	5605.3	6430.5	5290.1	4861	22186.9	14.8	281	35	45	42	46	168	18.4	26.6	16.6	33.2	23.6	10	20.4	11.9	21.3	15.9	19.9	16953.6	1008.9	157.5	22186.9	22	1200	191.3
30308903	Enrichment	C57BL/6NTac	m	nest (Enrichment)	2014-06-17 06:00:00	25.3	14	5399.7	416.2	31.1	3462.6	2942.5	2866.1	3485.2	12756.4	8.8	231	16	28	27	35	106	36.1	54	45.8	35.8	42.3	31.8	45.9	29.5	31.5	34.7	10.2	7356.8	783.8	65.9	12756.4	11.6	1200	96.9
30308904	Enrichment	C57BL/6NTac	m	nest (Enrichment)	2014-06-17 06:00:00	27.6	34.5	6836	225.2	27	7630.9	6146.3	5838.7	6081	25697	11.4	302	25	42	42	46	154	28.7	20.4	25.9	30.9	26.6	19.1	12	21.5	22.5	18.8	23.3	18860.9	974.8	166.7	25697	25.5	1200	193.7
30308905	Enrichment	C57BL/6NTac	m	nest (Enrichment)	2014-06-17 06:00:00	26.2	26.7	8230	345.8	37.4	6709.2	6369	5167.6	4782.2	23028.1	1.1	407	26	50	40	30	146	37.3	31.8	33.9	40.8	35.7	29.8	26.8	24.3	34.3	28.8	19.8	14798.1	854.2	107.2	23028.1	21.8	1200	144.7
30308906	Enrichment	C57BL/6NTac	m	double (Enrichment)	2014-06-17 06:00:00	24.5	18.4	3544.3	211.4	19.1	3079.3	5310	3937.7	4135.9	16462.9	265.3	239	8	32	31	30	99	3.3	27.5	18.5	30.3	21.5	0.8	22.6	12.9	34.1	17.6	14.2	12918.6	988.5	81	16462.9	15	1200	100.1
30308907	Enrichment	C57BL/6NTac	m	double (Enrichment)	2014-06-17 06:00:00	25.6	32	4277.9	149.4	16	4948.4	4100.4	5397.9	4740.3	19187	14.9	212	10	19	41	42	112	12.1	17.8	32.6	25.1	22.3	4.4	6.1	21	18.3	12.5	16.1	14909.1	1050.6	127.3	19187	18.2	1200	143.3
30308908	Enrichment	C57BL/6NTac	m	double (Enrichment)	2014-06-17 06:00:00	27.5	19	5274.1	293.5	16.4	3865.2	4292.4	5189.1	4317.1	17663.8	9.7	271	13	30	31	33	107	19.7	47.2	36.7	13.6	29.9	9.2	46	33.5	9	24.5	14.6	12389.7	906.5	57.7	17663.8	15.7	1200	74.1
30308909	Enrichment	C57BL/6NTac	m	double (Enrichment)	2014-06-17 06:00:00	25.1	33.8	7001.8	230	23.1	7052.2	7059.1	6131	5697.7	25940	16.1	254	40	50	53	49	192	25.8	30.6	23.8	27.4	27	15.8	22.5	15.9	22.4	19.2	22.5	18938.2	970	128.2	25940	24.7	1200	151.2
30308910	Enrichment	C57BL/6NTac	m	double (Enrichment)	2014-06-17 06:00:00	27.4	26.6	10163.4	413	30.3	7198.3	6271.2	6135.9	6762.6	26368	11	358	31	48	44	43	166	36.2	42.3	26.8	48.2	38.5	32.4	40.8	19.7	44.7	34.4	24.6	16204.6	787	127.6	26368	25.3	1200	158
30308911	Enrichment	C57BL/6NTac	m	double (Enrichment)	2014-06-17 06:00:00	23	32.5	8911.5	312	37.7	4547.6	7493	7466.9	7482.6	26990.2	5	344	5	31	37	41	113	15.8	34.7	44.8	30.1	33	10.4	22.1	42.5	29	26	21.9	18078.8	888	62.8	26990.2	24.5	1200	100.5
30308912	Enrichment	C57BL/6NTac	m	double (Enrichment)	2014-06-17 06:00:00	24.9	28	4411.2	176.9	19.4	3437.4	5631.7	4711	4235.1	18015.2	13.3	307	15	34	36	31	116	7.7	31.9	22.9	29.9	24.5	2.8	21	13.9	21.3	14.7	14.9	13603.9	1023.1	108.9	18015.2	16.8	1200	128.3
30308913	Enrichment	C57BL/6NTac	m	double (Enrichment)	2014-06-17 06:00:00	24.9	29.6	7632.2	303.9	46.2	6195.3	5304	5969.1	5180.1	22648.5	5.1	460	36	42	53	42	173	30.9	39.2	32.2	33.2	33.7	21.9	30.5	23.6	25.2	25.3	20.8	15016.3	896.1	175.1	22648.5	23.1	1200	221.3
30308914	Enrichment	C57BL/6NTac	m	double (Enrichment)	2014-06-17 06:00:00	24.6	24.6	6364.4	306.8	48.4	4492.9	6229.8	5671.8	4824.4	21219	15.4	295	22	45	47	39	152	21	37.4	27.2	32.1	30	9.6	31.5	24.5	36.6	25.6	19.6	14854.6	893.2	136.6	21219	20.9	1200	185
30308915	Enrichment	C57BL/6NTac	f	con (Enrichment)	2014-06-17 06:00:00	20.8	33.6	6596.3	227.5	31.2	6947.2	5423.5	5287.2	4923.7	22581.7	60.2	281	32	41	44	32	148	30.5	33.3	30.7	21.3	29.2	17.7	26	18.8	13.3	19	18.7	15985.3	972.5	117.4	22581.7	21.5	1200	148.6
30308916	Enrichment	C57BL/6NTac	f	con (Enrichment)	2014-06-17 06:00:00	20.6	17.1	8015.1	488.6	19.5	5358.4	5752.7	5257.4	4770.1	21138.5	6.3	340	13	21	30	33	97	33.2	41.9	45.2	30.3	37.9	30.1	52.2	49.4	31.2	40.7	21	13123.5	711.4	85	21138.5	19.3	1200	104.5
30308917	Enrichment	C57BL/6NTac	f	con (Enrichment)	2014-06-17 06:00:00	21.6	22	7659.5	402.6	54.4	4508.1	5300	3781.5	5507.3	19096.9	13.4	307	9	28	23	30	89	17.8	37.8	53.3	51.5	40.1	6.8	25.9	48.2	53.3	33.6	15.3	11437.4	797.4	49.8	19096.9	17.4	1200	104.1
30308918	Enrichment	C57BL/6NTac	f	con (Enrichment)	2014-06-17 06:00:00	19.8	20.2	5908.5	347.7	55.4	5044.7	4124.2	3730.1	5295.2	18194.2	14.1	318	23	25	27	33	108	19.3	42.3	45.5	28.2	32.5	13.4	40.9	41.6	20	29	15.9	12285.7	852.3	78.7	18194.2	17.1	1200	134.1
30308919	Enrichment	C57BL/6NTac	f	con (Enrichment)	2014-06-17 06:00:00	21.2	32.4	5087.5	171.1	14	4525.1	6789.2	5450	5173.8	21938.1	1.2	236	21	36	33	30	120	15.7	31.5	20.4	21.8	23.2	6.3	23	15.3	12.5	14.3	17.8	16850.6	1028.9	80.2	21938.1	19.8	1200	94.2
30308920	Enrichment	C57BL/6NTac	f	con (Enrichment)	2014-06-17 06:00:00	20.6	28.4	7883.6	309.1	31.6	5144.4	4797.9	5520.1	5985.2	21447.6	19.2	350	27	33	40	40	140	31.1	30	36.2	47.5	36.8	20.1	24.3	23.7	35	25.8	19	13563.9	890.9	177.9	21447.6	21.7	1200	209.5
30308921	Enrichment	C57BL/6NTac	f	con (Enrichment)	2014-06-17 06:00:00	21	30.3	3524.8	130.1	13.6	3757.7	4966.8	5403.7	5150.2	19278.4	96.8	178	15	27	28	28	98	6.5	15.4	14.7	33.4	18.3	2.3	7.7	8.4	25	10.8	16.1	15753.6	1069.9	91.1	19278.4	17.6	1200	104.7
30308922	Enrichment	C57BL/6NTac	f	con (Enrichment)	2014-06-17 06:00:00	19.5	26.5	4595.5	203.5	30.4	4933.4	6403.2	4537.7	3834.8	19709.1	7.9	298	24	41	38	32	135	22.4	29.9	21.5	15.6	23.3	7.9	20.9	26	13	17	17.9	15113.6	996.5	153.6	19709.1	19.4	1200	184
30308923	Enrichment	C57BL/6NTac	f	con (Enrichment)	2014-06-17 06:00:00	18.9	27.9	7560.1	305.1	34.2	7340.4	5150.3	5628.2	4433.2	22552	15.8	364	33	40	33	44	150	31.2	38.2	33.6	31.8	33.5	21.5	31.2	26.3	22.6	25.4	20.5	14991.9	894.9	162	22552	22.5	1200	196.2
30308924	Enrichment	C57BL/6NTac	f	con (Enrichment)	2014-06-17 06:00:00	20	35	6787.2	221.4	27.6	7370.2	5874.1	6774.6	6008.7	26027.6	15.2	343	34	39	43	41	157	17.2	34.8	28.7	25.5	26.1	13.5	21.9	20.7	17.8	18.4	23.3	19240.4	978.6	151.9	26027.6	25.5	1200	179.5
30308925	Enrichment	C57BL/6NTac	f	nest (Enrichment)	2014-06-17 06:00:00	21.7	29.6	7018.8	255.6	18.2	5650.5	6483.6	6145.6	5642.9	23922.6	33.4	364	30	35	32	28	125	26.5	29.9	34.3	26.1	29.3	16.9	22.7	27.4	18.2	21.3	19.5	16903.8	944.4	75.8	23922.6	21.6	1200	94
30308926	Enrichment	C57BL/6NTac	f	nest (Enrichment)	2014-06-17 06:00:00	19.4	24.6	5013.5	250.4	46.3	5220.1	3625.3	3167.3	4765	16777.7	4	244	30	32	36	39	135	27.2	32	16.8	39.8	29.9	18.3	25.8	8	31.4	20.9	15	11764.2	949.6	163.4	16777.7	16.9	1200	209.7
30308927	Enrichment	C57BL/6NTac	f	nest (Enrichment)	2014-06-17 06:00:00	21.6	27.5	2595.5	105.8	11.4	5096.6	3843.5	4159.1	3411.6	16510.9	58.1	147	15	30	22	29	96	3.2	13.9	25.6	24.5	15.7	2.9	7.4	13.3	11.7	8.8	14	13915.3	1094.2	98.5	16510.9	15.1	1200	109.9
30308928	Enrichment	C57BL/6NTac	f	nest (Enrichment)	2014-06-17 06:00:00	20.7	21.8	6126.4	284.7	4.2	6059.5	6331.9	5539.8	4639	22570.2	2.6	362	11	25	25	17	78	34	26.9	26.9	18.9	27.1	40.3	18.7	21.8	14	23.7	19.3	16443.7	915.3	64.3	22570.2	19.9	1200	68.5
30308929	Enrichment	C57BL/6NTac	f	nest (Enrichment)	2014-06-17 06:00:00	22.6	24.1	3697.6	172.5	19.3	5546.9	3722.6	3487.3	3836.8	16593.6	15.6	177	33	29	26	30	118	24.6	23.1	19.1	21	22.3	16	15.4	12.5	13.7	14.4	14	12896	1027.5	104.8	16593.6	15.4	1200	124.1
30308930	Enrichment	C57BL/6NTac	f	nest (Enrichment)	2014-06-17 06:00:00	19.1	27.6	4775.3	193.2	20.1	4574.7	5468.7	4741.8	4510.5	19295.8	2.4	281	25	42	36	32	135	20.8	30.4	28.4	18	24.7	14.7	19.4	18.6	11.7	16.1	17.3	14520.5	1006.8	168.1	19295.8	19.1	1200	188.2
30308931	Enrichment	C57BL/6NTac	f	nest (Enrichment)	2014-06-17 06:00:00	19	23.1	4254.5	193.9	9.6	3569.8	4874.5	3825.7	3608.1	15878.1	10	159	7	29	34	25	95	35	29.6	19.2	23	26.8	29.2	15.3	8.6	11.5	16.2	13	11623.6	1006.1	112.3	15878.1	14.7	1200	121.9
30308932	Enrichment	C57BL/6NTac	f	nest (Enrichment)	2014-06-17 06:00:00	22.3	26.3	7040.5	304.5	36.6	4993.1	5388.1	4664.2	5079.8	20125.2	6.1	341	13	32	30	30	105	19.1	41.9	42.1	36.8	35	8.1	32.3	32	29.2	25.4	16	13084.7	895.5	75.9	20125.2	18.5	1200	112.5
30308933	Enrichment	C57BL/6NTac	f	nest (Enrichment)	2014-06-17 06:00:00	21.2	31.4	4026.1	143.6	15.2	7016.1	4705.3	4792.7	4323.3	20837.4	2.9	224	28	32	28	38	126	27.1	14.6	13.7	18.1	19.3	21.1	8.5	7.5	10.7	12	18.7	16811.4	1056.4	155.2	20837.4	20.2	1200	170.5
30308934	Enrichment	C57BL/6NTac	f	nest (Enrichment)	2014-06-17 06:00:00	22.8	26.2	6252.9	255.9	17.1	7230.8	6964.9	5507.9	4515.2	24218.7	2.6	306	24	39	31	32	125	34.6	17.8	21.5	29.5	25.8	37.3	16.6	12.5	19	21.3	22.8	17965.8	944.1	156.1	24218.7	23.6	1200	173.2
30308935	Enrichment	C57BL/6NTac	f	double (Enrichment)	2014-06-17 06:00:00	19.5	29.5	5558.2	220.5	32	4340.6	6040.2	5514	4706.1	20601	0	259	25	33	29	31	118	12	36.5	34.7	19.6	27	7.5	28.5	27	10.5	18.4	17.6	15042.8	979.5	122.5	20601	19.7	1200	154.6
30308936	Enrichment	C57BL/6NTac	f	double (Enrichment)	2014-06-17 06:00:00	20	34.3	6839.4	219.2	19.8	7405.1	4735.2	4635.2	2887.3	19662.8	3.9	268	31	34	30	26	121	45.4	31.5	26.6	26	34.8	30.3	15.4	14.2	13.2	18.3	15.8	12823.4	980.8	170.4	19662.8	19.5	1200	190.3
30308937	Enrichment	C57BL/6NTac	f	double (Enrichment)	2014-06-17 06:00:00	21.8	24.3	5022.3	247.3	41	4059.6	4512.2	3677.9	4382.4	16632.1	66.1	273	15	37	26	38	116	21.3	41.9	26.3	29.7	30.2	8.6	35.3	17.1	21.5	20.6	13.9	11609.8	952.6	119	16632.1	16	1200	160
30308938	Enrichment	C57BL/6NTac	f	double (Enrichment)	2014-06-17 06:00:00	21.9	22.3	3327.7	171	21.8	4902.9	5132.7	5220.5	4190.1	19446.1	133.3	185	8	21	21	32	82	3.4	14.9	27.2	23.3	17.1	1.4	11.2	16.8	27.6	14.3	16.7	16118.4	1029	63.2	19446.1	17.4	1200	85
30308939	Enrichment	C57BL/6NTac	f	double (Enrichment)	2014-06-17 06:00:00	20.2	19.7	6358.1	379.9	56.9	4869	4420.2	4905.5	4186.3	18381	22.9	243	22	37	35	40	134	14.9	41.8	33	51.8	34.6	6.6	37.5	27.2	55.3	31.7	17.3	12023	820.1	126.6	18381	18.1	1200	183.5
30308940	Enrichment	C57BL/6NTac	f	double (Enrichment)	2014-06-17 06:00:00	21.1	21.6	9822.8	529.2	73.9	4342.7	6384.1	5303.8	4667.4	20697.9	5.5	324	10	32	30	34	106	20.8	53.3	61.9	47.9	47.5	15.2	49.3	62.5	49.3	44.1	18.5	10875.1	670.8	82.6	20697.9	19.8	1200	156.5
30308941	Enrichment	C57BL/6NTac	f	double (Enrichment)	2014-06-17 06:00:00	21.3	26.3	2529.1	101.7	5.6	3921.1	4089	3154.3	3225.5	14389.8	10.6	131	11	20	14	20	65	10.4	22.2	16.1	21.9	17.6	4.6	12.6	5.8	11	8.5	11.5	11860.7	1098.3	64.1	14389.8	12.7	1200	69.8
30308942	Enrichment	C57BL/6NTac	f	double (Enrichment)	2014-06-17 06:00:00	22.5	22.7	5880.5	316.5	57.8	4851.1	5662.4	5859.4	5012.4	21385.3	4.3	278	15	34	34	51	134	19.2	26.1	26.2	38.6	27.5	18.5	23.9	23.7	39.4	26.4	20.1	15504.8	883.5	112.3	21385.3	20.8	1200	170.2
30308943	Enrichment	C57BL/6NTac	f	double (Enrichment)	2014-06-17 06:00:00	20.9	22.6	3257.5	145.3	1.2	3860.9	4519.9	4200.1	3577.7	16158.5	7	210	10	13	21	17	61	27	18.5	20.1	15	20.2	20.6	11.3	10.3	6.2	12.1	12.9	12901	1054.7	55.1	16158.5	14.1	1200	56.2
30308944	Enrichment	C57BL/6NTac	f	double (Enrichment)	2014-06-17 06:00:00	22.7	13.1	5017	404.8	22.5	2779.2	4038.3	3176.5	3786.8	13780.7	3.6	186	9	18	17	17	61	23.5	50.5	46.5	22.5	36.4	23.4	49.8	45.9	15.8	33.7	11.7	8763.7	795.2	45.8	13780.7	12.2	1200	68.3
30309725	Enrichment	C57BL/6NTac	m	double (Enrichment)	2014-06-17 06:00:00	25.4	13.6	13956.1	1063	38.5	5243.8	4376.1	3719	3221.9	16560.8	3.8	214	1	7	7	14	29	69.4	84.4	93.2	98.1	84.3	69.7	89.9	96.2	98.5	88.6	19.2	2604.7	136.9	1.5	16560.8	14.3	1200	40
30310359	Enrichment	DBA/2NCrl	m	con (Enrichment)	2014-07-01 06:00:00	22.9	34.3	2499	80.6	7.7	2223.1	2939.5	4516.7	4376.8	14056.2	39.6	120	20	31	44	38	133	5.2	4.5	26.8	23.7	17.8	2.5	2.8	11.8	9.8	6.7	12.1	11557.2	1119.4	161.3	14056.2	13.6	1200	169
30310360	Enrichment	DBA/2NCrl	m	con (Enrichment)	2014-07-01 06:00:00	22.3	17.3	1584.9	99.8	8	2676	3020.6	2552.6	2690.6	10939.8	177.8	63	22	46	40	27	134	5.6	20.7	15.4	15.5	14.5	3	13.4	7.4	9.5	8.3	9.7	9354.9	1100.2	139.3	10939.8	10.4	1200	147.3
30310361	Enrichment	DBA/2NCrl	m	con (Enrichment)	2014-07-01 06:00:00	21.6	20.8	3569.1	208.2	36.6	4300.5	3768.8	3157.1	3077.8	14304.3	50.9	133	36	48	51	44	179	18.4	29.2	27.9	25.9	25	15.1	18.4	18.9	17	17.3	13.1	10735.2	991.8	171.4	14304.3	14.4	1200	208
30310362	Enrichment	DBA/2NCrl	m	con (Enrichment)	2014-07-01 06:00:00	22.5	23	5025.6	259.7	41	4392.5	5137.6	5276.1	4296.7	19102.9	19.4	206	36	55	56	52	198	16.6	27.8	31.6	28	26.3	10	21.8	29.2	25.6	21.6	17.6	14077.3	940.3	141.1	19102.9	18.8	1200	182.1
30310363	Enrichment	DBA/2NCrl	m	con (Enrichment)	2014-07-01 06:00:00	22.8	20.7	6414.7	349.1	38.9	4013.7	4426.8	4619	4246.5	17305.9	8.3	215	27	50	49	49	175	22.1	41.3	42	41.4	37.1	14.3	31	37.2	33.9	29.1	15	10891.2	850.9	122.9	17305.9	16.7	1200	161.8
30310364	Enrichment	DBA/2NCrl	m	con (Enrichment)	2014-07-01 06:00:00	21.7	22.6	1995.4	103	14.7	2224.5	2966.6	2957.5	3302.6	11451.2	6.3	86	14	40	42	43	139	1.2	18.5	18.6	26.3	17.4	1.1	10.7	6.6	16	8.6	10.1	9455.8	1097	160.5	11451.2	11.2	1200	175.2
30310365	Enrichment	DBA/2NCrl	m	con (Enrichment)	2014-07-01 06:00:00	20.8	14	1490.7	118.2	11.6	2024.2	2558.3	2656	2736.3	9974.8	232.5	73	15	28	43	36	122	0.6	18.5	16.3	20.9	14.9	0.7	11.5	11.1	16.1	9.8	8.8	8484.2	1081.8	122.5	9974.8	9.4	1200	134.1
30310366	Enrichment	DBA/2NCrl	m	con (Enrichment)	2014-07-01 06:00:00	26	19	4082.1	264.3	49.6	2970.7	3323.8	3339.3	3294.4	12928.3	27.3	150	27	46	54	48	174	13.9	34.1	37.3	39.2	31.6	9.3	20.4	27.7	30.7	22	11.4	8846.2	935.7	159.5	12928.3	13	1200	209.1
30310367	Enrichment	DBA/2NCrl	m	con (Enrichment)	2014-07-01 06:00:00	24.1	18.8	2923.3	181.3	25.9	3914.9	3923.9	3750.1	2670.1	14259	1.2	142	47	43	49	27	166	19.4	19.6	20.4	23.6	20.5	14	13.2	15.9	17.4	15.1	12.9	11335.7	1018.6	140.1	14259	13.8	1200	166
30310368	Enrichment	DBA/2NCrl	m	con (Enrichment)	2014-07-01 06:00:00	23.8	22.6	1450.4	76.3	12	2245.6	3054.2	3019.4	2857.2	11176.4	38.3	68	12	34	29	31	106	0.2	15.8	17.9	14.8	13	0.1	8.1	9.5	7.7	6.4	9.8	9726	1123.7	132.9	11176.4	10.6	1200	144.9
30310369	Enrichment	DBA/2NCrl	m	nest (Enrichment)	2014-07-01 06:00:00	20.7	23.5	1714.6	89.2	16.2	2194.1	3249.1	3365	2711.3	11519.5	86.4	79	21	56	46	42	165	3.5	23.7	16.7	11.3	14.9	0.7	14.8	8.9	5.3	7.4	10.4	9804.8	1110.8	164.8	11519.5	11.3	1200	180.9
30310370	Enrichment	DBA/2NCrl	m	nest (Enrichment)	2014-07-01 06:00:00	22.2	13.6	1489.7	124.3	14.9	2959.5	2844.4	2202.8	2259.1	10265.8	35.9	65	28	40	32	35	135	11.5	21.7	9.6	14.2	14.5	8.6	17.8	6.4	8.7	10.4	9.6	8776.1	1075.8	165	10265.8	10.1	1200	179.8
30310371	Enrichment	DBA/2NCrl	m	nest (Enrichment)	2014-07-01 06:00:00	22.3	21.8	536.6	29.4	4.8	1526.8	1923.9	2162	2364.4	7977.2	507.6	22	6	24	24	27	81	0	7.6	3.9	12.9	6.7	0	3.3	0.9	5.5	2.4	7.2	7440.5	1170.6	133	7977.2	7.5	1200	137.7
30310372	Enrichment	DBA/2NCrl	m	nest (Enrichment)	2014-07-01 06:00:00	23.7	22	2233.7	125.5	24.1	2268.7	3394.1	3522	3484.6	12669.3	43.9	94	28	38	41	36	143	8.1	15.1	20.4	23.5	17.6	3.9	10.2	15.3	12.5	10.5	11.3	10435.6	1074.5	150.6	12669.3	12.4	1200	174.6
30310373	Enrichment	DBA/2NCrl	m	nest (Enrichment)	2014-07-01 06:00:00	23.7	20.5	2347	129.3	14.8	2489.3	3773.4	4077.5	3864.1	14204.3	21.2	109	17	48	53	43	161	3.8	18.7	21.7	17	16.5	1.9	11.5	15.8	13.9	10.8	13	11857.3	1070.8	158.1	14204.3	13.8	1200	172.9
30310374	Enrichment	DBA/2NCrl	m	nest (Enrichment)	2014-07-01 06:00:00	24	14.4	3833.4	294	28.3	2879.6	2994.1	3277.2	3552.2	12703.2	110.8	138	16	38	44	41	139	9.5	29	45.5	33.8	30.2	5.5	21.6	41.6	29.4	24.5	11	8869.8	906	101.2	12703.2	11.9	1200	129.6
30310375	Enrichment	DBA/2NCrl	m	nest (Enrichment)	2014-07-01 06:00:00	23.3	16.3	3338.5	248.8	44	3868.6	3445.9	3048	1863.5	12226.1	2.5	124	47	56	49	42	194	26.5	23.2	30.8	30.9	27.3	19	19.2	21.9	22.8	20.7	11.4	8887.5	951.2	172.8	12226.1	12.4	1200	216.8
30310376	Enrichment	DBA/2NCrl	m	nest (Enrichment)	2014-07-01 06:00:00	22.8	21.2	4936.1	248.4	15.1	2311.7	4072.6	5440.1	4773.4	16597.8	81	188	7	33	46	40	125	7.1	34	33	33.3	29.7	3.6	28.2	25.8	25.2	20.7	13.5	11661.7	951.5	85.4	16597.8	15.1	1200	100.5
30310377	Enrichment	DBA/2NCrl	m	nest (Enrichment)	2014-07-01 06:00:00	24.8	11.9	566.4	63.6	16.2	1499.6	1560.2	2160.6	2087.2	7307.6	434.2	25	20	19	30	43	110	0	1.3	16	9.6	7.8	0	1	10.9	9.3	5.3	7.1	6741.1	1136.4	188	7307.6	7.3	1200	204.2
30310378	Enrichment	DBA/2NCrl	m	nest (Enrichment)	2014-07-01 06:00:00	26.5	18.1	3063.6	180.4	11.1	2517.5	3243.4	3986.5	3236.8	12984.2	3.4	121	5	33	26	37	101	14.1	18.3	33	24.7	23.6	8.3	10.2	23.1	18.6	15	10.5	9920.5	1019.6	77.6	12984.2	11.7	1200	88.7
30310379	Enrichment	DBA/2NCrl	m	double (Enrichment)	2014-07-01 06:00:00	22.8	11.9	441.2	43.4	6.2	1362.8	2434	1879.5	1563.3	7239.6	454.9	33	11	42	26	23	101	0	7.6	9.8	4.5	6.1	0	5.1	5.3	4	3.6	6.6	6798.4	1156.6	133.1	7239.6	6.8	1200	139.3
30310380	Enrichment	DBA/2NCrl	m	double (Enrichment)	2014-07-01 06:00:00	23.1	22.9	1888.3	101.8	19.4	2428.8	2902.2	2880.7	2757.3	10969	11.5	73	26	42	31	49	147	9.9	23.5	17.3	16.9	17.2	4.5	10.1	8.1	11.3	8.5	9.8	9080.7	1098.2	172.8	10969	10.9	1200	192.2
30310381	Enrichment	DBA/2NCrl	m	double (Enrichment)	2014-07-01 06:00:00	21.6	18.6	2569	161.2	22.9	3018.8	2890.4	3219.5	3404.3	12533.1	69.5	116	28	37	49	37	151	10.1	16.4	25.2	28.6	20.5	6.8	12.2	12.7	22	13.4	11.2	9964.1	1038.8	147.7	12533.1	12.2	1200	170.6
30310382	Enrichment	DBA/2NCrl	m	double (Enrichment)	2014-07-01 06:00:00	23.3	15.6	1792.9	130.8	15.7	2411.8	2685.1	2880.7	2322.3	10299.9	80.4	56	6	34	41	30	111	2.9	20.6	29.1	14.3	17.4	1.3	14.3	18.9	9.1	10.9	9	8507	1069.2	124.1	10299.9	9.7	1200	139.8
30310383	Enrichment	DBA/2NCrl	m	double (Enrichment)	2014-07-01 06:00:00	23.7	16.6	2516.5	173.4	22	2408.9	2422.1	2593.1	2776.1	10200.2	7.6	107	4	20	23	34	81	18.2	18.6	28.1	32.4	24.7	9.4	9.4	17	22	14.5	8	7683.8	1026.6	71.4	10200.2	9.2	1200	93.4
30310384	Enrichment	DBA/2NCrl	m	double (Enrichment)	2014-07-01 06:00:00	25	21.4	1362.8	74.7	11	2462.4	2918.8	2380.1	1755	9516.3	9.8	57	18	34	32	23	107	8.4	18.3	16.7	12.7	14.3	3.3	10.9	7.9	2.8	6.2	8.1	8153.5	1125.3	113.4	9516.3	8.8	1200	124.4
30310385	Enrichment	DBA/2NCrl	m	double (Enrichment)	2014-07-01 06:00:00	23.4	21.3	3508.1	204.1	39.2	3060.8	3626.6	2711.3	2349.4	11748.2	1.1	134	39	48	35	46	167	26.9	39	27.3	22.5	29.9	18.1	21.2	14.6	14.1	17	9.9	8240	995.9	160	11748.2	11.7	1200	199.2
30310386	Enrichment	DBA/2NCrl	m	double (Enrichment)	2014-07-01 06:00:00	21.8	7.7	1337.1	189.8	17	2756.4	2451.6	1767.9	1157.5	8133.5	1.9	59	17	28	25	20	90	7.1	11.2	35.1	21.4	16.4	3.7	6.3	28.7	24.6	15.8	7.3	6796.4	1010.2	75.5	8133.5	7.3	1200	92.5
30310387	Enrichment	DBA/2NCrl	m	double (Enrichment)	2014-07-01 06:00:00	21.9	23.5	5015	241.7	28.7	3045.5	4111.2	4747.2	5392.9	17296.8	13.1	193	21	52	49	20	142	15.3	32.1	34.4	29.6	29	7.7	24.9	26.1	21.9	20.1	14.5	12281.9	958.3	110.7	17296.8	16.3	1200	139.4
30310388	Enrichment	DBA/2NCrl	m	double (Enrichment)	2014-07-01 06:00:00	26.7	16	4293.5	287.1	18.8	2524.4	4018.1	4343.6	2655.8	13541.9	0.5	160	26	39	42	33	140	8.3	35	32.5	47.8	31.7	2.5	23.2	29.6	40.4	23.9	11.6	9248.4	912.9	115.8	13541.9	12.7	1200	134.6
30310389	Enrichment	DBA/2NCrl	f	con (Enrichment)	2014-07-01 06:00:00	18.4	13.4	1159.6	104.8	18.2	2644.9	2341.8	2316	2256.8	9559.4	65.3	43	21	27	32	38	118	1.7	13.4	24.1	10.7	12.1	0.4	9.1	19.6	5.8	8.7	8.7	8399.7	1095.2	127.3	9559.4	9.1	1200	145.5
30310390	Enrichment	DBA/2NCrl	f	con (Enrichment)	2014-07-01 06:00:00	20.1	18.5	2391.6	166.3	37.1	2524.6	2633.6	2845	3177.7	11180.9	37.2	92	23	44	50	59	175	8.5	21.5	23.5	29.7	21.4	7.7	11	16.2	20.6	13.9	10.6	8789.3	1033.7	207.4	11180.9	11.7	1200	244.5
30310391	Enrichment	DBA/2NCrl	f	con (Enrichment)	2014-07-01 06:00:00	19.2	18.5	3771	237.3	33.4	3023.8	3205	2871.3	3867.3	12967.4	104.7	144	32	49	47	33	159	10.5	31	26.5	43.9	29.1	6	19.7	16.7	36.7	19.8	11.4	9196.5	962.7	156.5	12967.4	12.8	1200	189.9
30310392	Enrichment	DBA/2NCrl	f	con (Enrichment)	2014-07-01 06:00:00	22	13.7	3110.9	250.6	23.8	2705.6	2988.9	2941.7	3370	12006.2	120.2	107	28	53	50	39	170	7.3	25.9	27.8	39.2	25.9	5.9	18.8	19.8	39	20.9	11	8895.3	949.4	139.9	12006.2	11.6	1200	163.7
30310393	Enrichment	DBA/2NCrl	f	con (Enrichment)	2014-07-01 06:00:00	19.8	15.4	2773.1	223.3	43.6	2482.3	3388.7	2931.4	2993.8	11796.2	67.1	103	19	53	43	51	166	5.5	23.4	30.9	31.3	23.5	4.3	18.1	27	25	18.6	10.9	9023.1	976.7	151.7	11796.2	11.7	1200	195.2
30310394	Enrichment	DBA/2NCrl	f	con (Enrichment)	2014-07-01 06:00:00	19.5	13.4	1724.4	151.6	22.5	1782.7	2358.8	2672.2	2664.6	9478.3	260.2	81	14	33	43	29	118	3	12.2	25.8	26	18.2	1.6	5.1	18.2	25.6	12.6	8.6	7753.8	1048.4	149.1	9478.3	9.2	1200	171.7
30310395	Enrichment	DBA/2NCrl	f	con (Enrichment)	2014-07-01 06:00:00	18.6	17.2	2133.7	148.1	23.9	2070.6	2565.5	3248.2	3179.8	11064.1	128.7	86	10	28	34	39	111	7.4	22.4	26.4	17.2	19.3	2	11.4	22.9	13	12.3	9.5	8930.4	1051.9	112.1	11064.1	10.4	1200	136
30310396	Enrichment	DBA/2NCrl	f	con (Enrichment)	2014-07-01 06:00:00	18.9	20.5	4363.5	250.2	37.1	3849	3599.7	3868.1	3649.7	14966.5	76	165	44	64	51	49	208	15.7	32.5	35.5	33.4	29.2	10.8	23.1	25.8	23.7	20.8	13.6	10603	949.8	172.1	14966.5	15.1	1200	209.2
30310397	Enrichment	DBA/2NCrl	f	con (Enrichment)	2014-07-01 06:00:00	16.2	22.4	5682.1	285.5	31.8	4730.3	3931.2	3881.5	4466.4	17009.4	9.3	196	36	48	49	48	181	32.2	33.8	31.4	36.2	33.4	22.1	22.7	22.3	28.1	23.8	15.2	11327.3	914.5	167	17009.4	17	1200	198.8
30310398	Enrichment	DBA/2NCrl	f	con (Enrichment)	2014-07-01 06:00:00	19.4	16.1	1634.8	119.9	18.2	2692.1	3214.3	2065.5	2457	10428.8	1.2	82	15	38	36	39	127	9.5	20.3	15.6	16.5	15.7	8.3	15.3	7.5	8.9	10	9.9	8794	1080.1	195	10428.8	10.6	1200	213.2
30310399	Enrichment	DBA/2NCrl	f	nest (Enrichment)	2014-07-01 06:00:00	18.4	19.9	3720.4	206	19.1	3790.5	3525.2	3379.5	3206.5	13901.7	20.6	123	34	39	41	44	158	14	31.7	32.2	30.7	26.8	9.2	19.4	22.6	17.5	17.2	11.7	10181.2	994	120.5	13901.7	13.1	1200	139.6
30310400	Enrichment	DBA/2NCrl	f	nest (Enrichment)	2014-07-01 06:00:00	19.3	13.3	2868.3	238	22.2	2855.1	2811.2	2839	2441	10946.2	60.4	110	16	24	35	41	116	14.2	30.3	32.1	28.7	26.2	10.7	22.3	23.2	23.1	19.8	9.5	8077.9	962	110.8	10946.2	10.3	1200	133
30310401	Enrichment	DBA/2NCrl	f	nest (Enrichment)	2014-07-01 06:00:00	19.4	20.7	2863.6	173.6	35.6	3077.9	3516.4	4040.6	3932	14566.9	2.3	119	21	41	51	49	162	2.9	19.1	23.6	29.2	19.7	2.5	13.6	18	23.7	14.5	13	11703.3	1026.4	125.1	14566.9	14	1200	160.7
30310402	Enrichment	DBA/2NCrl	f	nest (Enrichment)	2014-07-01 06:00:00	17.6	24.5	4569.7	220.4	33.9	4798.1	4337	4405.8	3786.6	17327.5	8.2	214	28	38	53	40	158	17.7	37.9	27.2	23	26.4	13	26	17.6	16.8	18.4	15.6	12757.7	979.6	163.3	17327.5	17.3	1200	197.2
30310403	Enrichment	DBA/2NCrl	f	nest (Enrichment)	2014-07-01 06:00:00	19.2	20.5	5412.9	296	32.1	3990.8	4203	3960	4023.1	16176.8	5.8	206	32	41	47	50	170	31.8	31.3	34.8	36	33.5	25	20.8	27.9	25	24.7	14.2	10763.9	904	144.2	16176.8	15.8	1200	176.3
30310404	Enrichment	DBA/2NCrl	f	nest (Enrichment)	2014-07-01 06:00:00	18.1	14.1	2103.3	181.2	32.3	2625.5	2292.2	2761.6	2496.2	10175.4	13.1	106	31	35	35	28	128	12.9	24.2	24.1	21.7	20.7	6.6	20	21.4	12.4	15.1	9.4	8072.1	1018.8	159.2	10175.4	10.1	1200	191.5
30310405	Enrichment	DBA/2NCrl	f	nest (Enrichment)	2014-07-01 06:00:00	21.1	19	990.5	60.5	8.3	1850	2150.6	2347.9	2514.9	8863.4	50	53	14	23	37	36	108	1.1	12.6	10	18.4	11.2	0.7	5.9	5.7	7.9	5	8	7872.9	1139.5	152.4	8863.4	8.5	1200	160.7
30310406	Enrichment	DBA/2NCrl	f	nest (Enrichment)	2014-07-01 06:00:00	21.2	22.3	2979.3	155.6	21.8	3227.6	3703.2	3450.7	2932.1	13313.6	1.5	123	26	47	44	42	159	19	19.3	26.4	25.2	22.4	8.5	9.6	13.7	20.1	13	11.6	10334.3	1044.4	156.6	13313.6	13	1200	178.4
30310407	Enrichment	DBA/2NCrl	f	nest (Enrichment)	2014-07-01 06:00:00	21.6	15	2933.4	219.4	23.9	3619.9	3122.3	3043.1	3063.5	12848.8	30.5	155	28	50	44	41	163	21.3	23.5	25	21.9	22.8	16.4	17.2	22.6	17	18.3	11.8	9915.4	980.6	139.9	12848.8	12.4	1200	163.8
30310408	Enrichment	DBA/2NCrl	f	nest (Enrichment)	2014-07-01 06:00:00	18.5	19.7	3121	182.1	23.4	3235.5	3626.3	3496.5	3299.6	13658	176	111	36	41	39	29	145	10.5	26.5	27.7	25.8	22.9	7.1	16	18.5	19.1	15.2	12.1	10537	1017.9	150.5	13658	13.3	1200	173.8
30310409	Enrichment	DBA/2NCrl	f	double (Enrichment)	2014-07-01 06:00:00	17.7	14	3903.7	313.5	33.9	3275.4	2954.6	2963.2	3101.5	12294.8	93.9	132	18	36	35	28	117	18.5	38.3	29.4	41.8	31.8	12.7	31.5	21.8	38.5	26.1	10.7	8391.1	886.5	102.2	12294.8	11.6	1200	136.1
30310410	Enrichment	DBA/2NCrl	f	double (Enrichment)	2014-07-01 06:00:00	18.4	14.7	1691.9	136.3	21.1	2544	2609.9	2616.3	2827.9	10598.1	242.6	62	25	40	39	37	140	1.8	15.1	20	25.7	16	1	12.8	12.9	18.8	11.4	10	8906.2	1063.7	176.4	10598.1	10.6	1200	197.5
30310411	Enrichment	DBA/2NCrl	f	double (Enrichment)	2014-07-01 06:00:00	19.5	13.7	1698.8	137.9	13.5	2644	2639.9	2667.5	2573.1	10524.5	74.7	75	27	41	48	53	169	4.8	17.7	15.6	26.7	16.1	2.8	11.7	11.8	19.7	11.5	10.2	8825.8	1062.1	194.5	10524.5	10.6	1200	208
30310412	Enrichment	DBA/2NCrl	f	double (Enrichment)	2014-07-01 06:00:00	19.3	12.5	1663	152.3	19.5	2902.7	2548.8	2923.3	3011.4	11386.2	2.2	95	20	30	40	49	139	10.4	12.9	12.6	22	14.6	9.2	9.7	14	17.9	12.7	10.8	9723.2	1047.7	146.6	11386.2	11	1200	166.1
30310413	Enrichment	DBA/2NCrl	f	double (Enrichment)	2014-07-01 06:00:00	19.7	11.1	1980.2	201.9	23.1	2349.6	2330.1	2319.6	2029.7	9028.9	102	99	7	33	37	41	118	10.6	25.5	27.5	24.5	21.9	7.2	20.3	24.4	15.3	16.8	8.1	7048.7	998.1	124	9028.9	8.6	1200	147.2
30310414	Enrichment	DBA/2NCrl	f	double (Enrichment)	2014-07-01 06:00:00	17.3	12.2	561.9	46.1	0	1822.2	2666	2239.4	1997.5	8725.1	274.3	32	4	27	25	19	75	0.1	10	8.3	5.4	6.4	0	7.5	4.8	2.9	3.8	7.7	8163.1	1153.9	97.7	8725.1	7.9	1200	97.7
30310415	Enrichment	DBA/2NCrl	f	double (Enrichment)	2014-07-01 06:00:00	20.3	12.7	1996.5	180.6	22.8	2317.7	2241	2852.9	2175.1	9586.8	155.2	81	17	31	53	42	143	6.2	22.2	27.7	26	20.8	3.9	15.8	21.2	19.3	15	8.8	7590.4	1019.4	159.4	9586.8	9.4	1200	182.2
30310416	Enrichment	DBA/2NCrl	f	double (Enrichment)	2014-07-01 06:00:00	17.4	20.3	1662.6	88.5	6.7	3110.9	2860.3	3023.4	2761.8	11756.4	190.9	69	24	29	31	34	118	8.5	12.9	16.2	19.5	14.1	5.8	4.5	7.5	11.7	7.4	10.3	10093.8	1111.5	136.2	11756.4	11.1	1200	142.9
30310417	Enrichment	DBA/2NCrl	f	double (Enrichment)	2014-07-01 06:00:00	19.7	13.6	2927.7	261.7	46	2244.5	3053.3	3179	3146	11622.8	14.7	145	16	44	40	43	143	10.4	25.9	31.3	28.9	25.2	5.3	17.5	28.6	35.7	21.8	10.7	8695.1	938.3	127.2	11622.8	11.3	1200	173.2
30310418	Enrichment	DBA/2NCrl	f	double (Enrichment)	2014-07-01 06:00:00	20.2	11.9	1867.8	197.8	41.3	2071.2	2617.2	2098.8	2137.7	8924.9	62.5	75	22	50	46	38	156	10.3	23.1	29.6	19.9	20.9	5.2	18.2	26.4	16.1	16.5	8.3	7057.1	1002.2	152.7	8924.9	8.9	1200	194.1
30327051	Enrichment	C57BL/6NTac	m	con (Enrichment)	2014-12-30 06:00:00	21.4	29.5	6097.8	228.6	22.1	6915.1	6386.2	5538.8	4525.5	23365.7	1.4	246	24	48	35	50	157	32	25.2	21.8	23.5	26.1	24.1	17.8	16.6	17.7	19.1	21	17267.9	971.4	149.4	23365.7	22.7	1200	171.5
30327052	Enrichment	C57BL/6NTac	m	con (Enrichment)	2014-12-30 06:00:00	22	28	5245.1	231.2	43.5	6786.2	5305.5	5024.9	4434.5	21551.1	85.4	254	41	47	33	30	151	15.9	29.8	20.7	34.8	24.3	10.5	20.7	16.3	29.5	19.3	19.9	16306	968.8	148.9	21551.1	21.4	1200	192.4
30327053	Enrichment	C57BL/6NTac	m	con (Enrichment)	2014-12-30 06:00:00	26.8	35.8	7074.2	225.7	28.2	9067.7	7823.5	5215.2	6589.6	28696	15.4	295	43	51	47	48	187	26.4	26.6	20	23.6	24.7	20.1	22.7	12.3	20.1	18.8	25.3	21621.8	974.3	118.5	28696	27.2	1200	146.7
30327054	Enrichment	C57BL/6NTac	m	con (Enrichment)	2014-12-30 06:00:00	24.4	20.5	10723.7	574.1	49.8	5680	6325.1	4735.7	6136.8	22877.5	9.2	409	8	28	39	29	104	50.6	45.3	54.5	39.1	46.9	42.1	41.6	67.4	40.3	47.8	20.4	12153.9	625.9	29.9	22877.5	20.4	1200	79.7
30327055	Enrichment	C57BL/6NTac	m	con (Enrichment)	2014-12-30 06:00:00	25.4	29.4	4418.3	154.6	4.3	7141.9	5697.2	5764.5	4916	23519.6	14.7	213	23	32	33	21	109	16.8	20	25.3	12.6	18.8	11.2	13.6	19.6	7.2	12.9	19.6	19101.3	1045.4	72.9	23519.6	20.9	1200	77.3
30327056	Enrichment	C57BL/6NTac	m	con (Enrichment)	2014-12-30 06:00:00	23.6	20.5	9456.1	503.9	41.9	5516.7	5123.3	5043.7	4811.8	20495.4	3.4	350	8	31	42	39	119	50.6	39.1	43	51.8	46.1	46	30.5	41.2	50.3	42	17.8	11039.3	696.1	77.5	20495.4	19	1200	119.4
30327057	Enrichment	C57BL/6NTac	m	con (Enrichment)	2014-12-30 06:00:00	24	29.7	6868.6	244.7	13.8	6959.4	7129.8	5305.8	3842	23237	7.4	289	13	38	35	29	114	33.7	41.2	16.8	18	29.6	26.7	32.1	12	10.8	20.4	20.1	16368.4	955.3	142.3	23237	22.3	1200	156
30327058	Enrichment	C57BL/6NTac	m	con (Enrichment)	2014-12-30 06:00:00	26.7	29	7149.5	257	10.4	5603	6671.5	5917.9	5858.8	24051.2	32.2	355	22	42	33	44	141	25.3	28.2	32.2	33.2	29.7	12.2	20.7	26.6	26.2	21.4	20.1	16901.7	943	102	24051.2	22.1	1200	112.5
30327059	Enrichment	C57BL/6NTac	m	con (Enrichment)	2014-12-30 06:00:00	25.9	20.9	5562	277.8	12.1	2335	4917.5	5800.9	4669.6	17723	65	225	5	30	26	29	90	22.2	23.7	33.4	41.6	31.4	3.6	15.7	34.1	39.3	23.1	14.1	12160.9	922.2	58	17723	15.7	1200	70.1
30327060	Enrichment	C57BL/6NTac	m	con (Enrichment)	2014-12-30 06:00:00	24.7	21.2	6307.5	342.4	45.2	5296.4	4725.4	4605	4362.2	18989	8.3	244	16	38	41	43	138	34.9	43.7	40.9	11.7	33.2	22.7	44.7	36.1	10.7	28.5	16.6	12681.5	857.6	95.3	18989	17.9	1200	140.6
30327061	Enrichment	C57BL/6NTac	m	nest (Enrichment)	2014-12-30 06:00:00	22.9	28.9	4079.6	158.6	17.4	4576.2	7123.9	6443.5	4379.6	22523.2	86.4	190	12	36	38	30	116	8.9	23.4	13.3	26.3	18.1	3.1	14.3	10.4	25.1	13.2	19.6	18443.6	1041.4	99.6	22523.2	20.8	1200	117
30327062	Enrichment	C57BL/6NTac	m	nest (Enrichment)	2014-12-30 06:00:00	22.1	27.4	9544.6	373.8	25.1	6665	7749.4	5427.1	6257	26098.5	2	339	17	37	28	29	111	25.7	42.9	39.5	37.8	36.6	19.4	38.7	38.7	27.8	31.1	22.1	16553.9	826.2	76.7	26098.5	23.8	1200	101.8
30327063	Enrichment	C57BL/6NTac	m	nest (Enrichment)	2014-12-30 06:00:00	22.4	19.7	8831.8	487.4	39.7	5419.4	5907.1	6331.8	4813.4	22471.7	8.8	337	21	41	27	30	118	41	38.5	32.1	47.8	39.3	45	39.4	30.9	47.2	40.6	21.7	13639.8	712.6	84	22471.7	20.9	1200	123.8
30327064	Enrichment	C57BL/6NTac	m	nest (Enrichment)	2014-12-30 06:00:00	21.9	19.3	6402	358.5	27	4597.7	4197.8	5480.8	3698.5	17974.8	12.6	243	11	22	32	11	76	25.2	43.2	50.2	18.4	35.6	16	34.8	49.7	19.1	29.9	14.4	11572.9	841.5	39.2	17974.8	15.9	1200	66.2
30327065	Enrichment	C57BL/6NTac	m	nest (Enrichment)	2014-12-30 06:00:00	22.9	18	11486.4	680.3	43.7	6109.4	4972.2	5090.2	4669	20840.8	7.7	409	19	26	31	29	105	50.7	65.5	53.4	51.6	55.1	56.8	64.5	59.6	45.9	56.7	20.4	9354.3	519.7	61.1	20840.8	19	1200	104.7
30327066	Enrichment	C57BL/6NTac	m	nest (Enrichment)	2014-12-30 06:00:00	22	24.4	3974.5	171.9	9.1	2910.8	4615.7	5382.1	3924.8	16833.4	8.6	217	1	14	29	22	65	22.2	21.7	21.8	29.4	23.6	17	8.9	17.4	14	14.3	13.2	12859	1028.1	52.7	16833.4	14.8	1200	61.8
30327067	Enrichment	C57BL/6NTac	m	nest (Enrichment)	2014-12-30 06:00:00	24.9	23.8	7514.3	361.6	45.6	4922.9	4725.9	4754.5	4040.4	18443.7	2.3	241	21	30	31	39	121	43	37.1	49.2	32.3	40.7	27.3	29.1	42.5	21.6	30.1	15.1	10929.4	838.4	114.7	18443.7	17.7	1200	160.3
30327068	Enrichment	C57BL/6NTac	m	nest (Enrichment)	2014-12-30 06:00:00	25.1	25.6	8690.7	364.2	25.2	7769.7	6120.2	6558.9	4783	25231.9	2.2	426	36	36	37	32	141	45.5	36.9	27.8	22.4	34.4	45.2	30.7	26.7	18.9	30.4	22.8	16541.2	835.8	109	25231.9	23.7	1200	134.2
30327069	Enrichment	C57BL/6NTac	m	nest (Enrichment)	2014-12-30 06:00:00	26.5	18.5	7238.6	400.4	9.2	4066.8	6005.9	4916.9	4406.6	19396.2	14.7	383	6	17	22	19	64	18.6	37.8	51.1	38.5	37.3	11.6	37.7	47.7	36.5	33.4	15.8	12157.6	799.6	29.5	19396.2	16.7	1200	38.7
30327070	Enrichment	C57BL/6NTac	m	nest (Enrichment)	2014-12-30 06:00:00	23.8	23.7	10262.9	465.8	33.2	4526.4	6011	5828.2	6035.1	22400.7	1.4	339	6	59	47	45	157	52.8	40.5	53.5	38.4	45.8	52.8	32.4	39.9	30.1	38.8	20	12137.8	734.2	126.1	22400.7	21.5	1200	159.3
30327071	Enrichment	C57BL/6NTac	m	double (Enrichment)	2014-12-30 06:00:00	21.6	22.1	6585.4	320.8	22.9	6149.6	7275.3	4436.9	3071.2	20933	1.2	287	16	38	22	21	97	31	39	16.1	36.8	31.5	32.4	32.4	14	28.1	26.7	17.9	14347.6	879.2	79.1	20933	19.1	1200	101.9
30327072	Enrichment	C57BL/6NTac	m	double (Enrichment)	2014-12-30 06:00:00	23.4	29.3	9165.7	332.1	19.6	7034.4	7080.7	6089	6394.7	26598.7	13.7	456	18	41	34	39	132	32.8	40.8	35.2	28.5	34.5	31.6	30.6	25.1	23.5	27.7	23	17432.9	867.9	109.6	26598.7	24.8	1200	129.2
30327073	Enrichment	C57BL/6NTac	m	double (Enrichment)	2014-12-30 06:00:00	26.5	24.5	9281.7	437.4	58.3	6386.6	5604.5	5388.4	5558.4	22937.8	7	381	33	59	64	47	202	32.5	42.4	38.9	49.2	40.5	28	40.1	33.2	44.5	36.4	22.2	13656.1	762.6	148	22937.8	23.1	1200	206.3
30327074	Enrichment	C57BL/6NTac	m	double (Enrichment)	2014-12-30 06:00:00	23.9	27.3	8547.9	367.8	54.2	6673.9	6675.3	6560.6	4314.6	24224.4	1.5	352	29	43	39	49	160	28.2	40.1	38.5	33.9	35.3	27.7	33.4	32.4	29.1	30.6	23	15676.5	832.2	150.3	24224.4	24.3	1200	204.4
30327075	Enrichment	C57BL/6NTac	m	double (Enrichment)	2014-12-30 06:00:00	25.7	24.5	9341.2	453.3	72.7	6590.2	6070.1	4763.9	5166.9	22591.1	1.4	387	16	46	38	41	140	57.1	32.3	48.7	25.1	41.3	61.7	31.4	43	15	37.8	22.2	13249.9	746.8	149.1	22591.1	23.1	1200	221.8
30327076	Enrichment	C57BL/6NTac	m	double (Enrichment)	2014-12-30 06:00:00	26	24.5	7127.9	336.1	44.8	5263.2	5417.9	4593.7	4683.8	19958.6	21.3	360	19	46	38	38	141	27.7	42.1	34.8	38.3	35.7	15.6	33.3	39.8	23.4	28	17.2	12830.8	863.9	117.9	19958.6	19.2	1200	162.7
30327077	Enrichment	C57BL/6NTac	m	double (Enrichment)	2014-12-30 06:00:00	23.5	28.8	6794.5	248.9	12.7	5986.1	6416.4	5086.8	5004.6	22493.9	14.4	334	15	31	20	23	87	34.6	31.8	28.1	25.1	30.2	30.3	22.7	16.9	13.2	20.7	17.7	15699.4	951.1	64.2	22493.9	20	1200	76.9
30327078	Enrichment	C57BL/6NTac	m	double (Enrichment)	2014-12-30 06:00:00	26.6	27	8388.7	328.8	18.2	6229.9	6791.1	6171.1	5230.1	24422.2	2.1	317	30	35	41	32	138	33.4	39.7	31.7	31.8	34.3	23.9	32.5	27.7	25.6	27.4	21	16033.5	871.2	106.2	24422.2	22.7	1200	124.4
30327079	Enrichment	C57BL/6NTac	m	double (Enrichment)	2014-12-30 06:00:00	24.8	23.7	11214.2	552.8	79.4	7451.7	5781.9	4685.7	4122.6	22041.9	5.9	473	31	33	34	41	139	49.1	48.6	52.9	55	50.9	45.7	44.5	47.9	46.2	46.1	21	10827.7	647.2	131.3	22041.9	22.3	1200	210.7
30327080	Enrichment	C57BL/6NTac	m	double (Enrichment)	2014-12-30 06:00:00	24.8	22.8	9516.9	431.6	13.4	5149.8	7347	6458.5	5380.4	24335.8	1.8	367	18	44	29	29	119	53.4	38.1	44.7	20.1	39.1	60.9	32	38.1	13	36	22.4	14819	768.4	106.9	24335.8	22.5	1200	120.3
30327081	Enrichment	C57BL/6NTac	f	con (Enrichment)	2014-12-30 06:00:00	18.7	22	12417	596.3	31	6534.2	6572.3	5889.9	6093	25089.5	10.5	449	3	16	31	29	79	68.2	61.1	32.6	33.3	49.5	64.9	62.3	26.2	45.3	49.7	22.7	12672.5	603.7	45.6	25089.5	22.3	1200	76.6
30327082	Enrichment	C57BL/6NTac	f	con (Enrichment)	2014-12-30 06:00:00	20.7	36.9	6834.5	193.8	8.6	9696.2	8137.6	8221.6	6376.5	32431.8	3	318	23	34	40	50	146	20.1	26.6	22.5	13.7	21.1	15.5	21.4	17.8	9.9	16.2	29.5	25597.3	1006.2	138.9	32431.8	30.8	1200	147.5
30327083	Enrichment	C57BL/6NTac	f	con (Enrichment)	2014-12-30 06:00:00	18.7	26.3	13700.5	554	33.1	8734	7222.6	6220.7	5013.6	27190.8	1.7	491	24	34	37	29	124	49.3	44.6	56.7	52.7	50.4	46.1	44.1	48.1	46.3	46.2	23.8	13490.3	646	79.1	27190.8	25	1200	112.3
30327084	Enrichment	C57BL/6NTac	f	con (Enrichment)	2014-12-30 06:00:00	18.7	23.5	11025.3	517.7	48.3	6839.4	5814.7	5569.6	4948.4	23172	2.4	488	38	38	37	28	140	49.6	50.2	42.7	47.1	47.6	52.8	43.3	34.4	42	43.1	21.1	12146.8	682.3	105.8	23172	22.2	1200	154.1
30327085	Enrichment	C57BL/6NTac	f	con (Enrichment)	2014-12-30 06:00:00	21.3	20.6	10181.6	568.6	73.4	7043.3	5297.8	4767.2	4834.5	21942.7	1.7	386	26	42	46	45	158	46.1	53.7	37.3	47.9	46.4	48	47.1	41.6	52.9	47.4	22.3	11761.1	631.4	103.7	21942.7	21.5	1200	177.1
30327086	Enrichment	C57BL/6NTac	f	con (Enrichment)	2014-12-30 06:00:00	21.1	36.3	2621.4	76.8	4.6	4907.4	5115	5499.5	4806.3	20328.2	6.7	171	17	39	41	44	141	9.4	9.5	18.2	14	12.9	3.3	5.1	10.7	6.6	6.4	17.9	17706.8	1123.2	134.1	20328.2	19.2	1200	138.8
30327087	Enrichment	C57BL/6NTac	f	con (Enrichment)	2014-12-30 06:00:00	19.8	29.8	10462.4	399.9	48.6	5995	5145.5	6227.9	4460.7	21829	0.9	327	19	37	48	35	139	45.7	48.8	52.1	44	47.9	35.3	32.5	36.7	28.8	33.3	16.5	11366.6	800.1	113.3	21829	21	1200	162
30327088	Enrichment	C57BL/6NTac	f	con (Enrichment)	2014-12-30 06:00:00	19.6	30.7	7146.7	274.1	41.3	7120.7	5656.9	5592.3	5535.7	23905.7	8.8	316	18	40	53	41	150	38.4	28.3	26.4	24.2	29.9	31	19.1	25.3	15.9	22.8	23.2	16759	925.9	204	23905.7	25	1200	245.3
30327089	Enrichment	C57BL/6NTac	f	con (Enrichment)	2014-12-30 06:00:00	19.9	28.1	5657.1	225.9	24.6	6415	5382.9	5132.5	4991.5	21921.9	1.9	294	39	36	31	32	138	33.4	33	17.2	17.1	25.8	20.6	25.6	10.7	18.4	18.8	18.8	16264.8	974	109.3	21921.9	20.6	1200	133.9
30327090	Enrichment	C57BL/6NTac	f	con (Enrichment)	2014-12-30 06:00:00	20.8	29.3	5267	191.3	11.4	4619.8	4935.4	4976.7	4760.9	19292.8	22.7	248	7	25	32	31	95	23	26.5	30.2	29.3	27.3	14.1	14.5	17.6	17.7	15.9	15.8	14025.8	1008.7	118.3	19292.8	18	1200	129.7
30327091	Enrichment	C57BL/6NTac	f	nest (Enrichment)	2014-12-30 06:00:00	21.1	24.8	8170.8	368.9	39.9	7007.1	5749.3	4909.1	3843.1	21508.5	10	279	13	25	42	33	113	31.1	50	32.5	39.5	38	24.3	46.7	25.2	26.7	30.7	18.4	13337.7	831.1	104.8	21508.5	20.4	1200	144.7
30327092	Enrichment	C57BL/6NTac	f	nest (Enrichment)	2014-12-30 06:00:00	19	28	7299.7	273.8	13.3	7464.5	5854.7	6236.1	5518.1	25073.4	0.9	310	23	39	37	33	132	31.6	32.6	31.3	19.6	29.1	25.9	25.9	22.6	16.9	22.8	21.4	17773.7	926.2	95.9	25073.4	23	1200	109.2
30327093	Enrichment	C57BL/6NTac	f	nest (Enrichment)	2014-12-30 06:00:00	20.6	15.2	7329.6	516.4	33.3	5157.8	3983.5	3815.1	2888.8	15845.2	1.1	313	12	30	28	28	98	50.8	43.8	46.4	41.5	46.3	53.9	34.2	50.9	33.1	43	14.4	8515.6	683.6	91	15845.2	14.7	1200	124.3
30327094	Enrichment	C57BL/6NTac	f	nest (Enrichment)	2014-12-30 06:00:00	20	30.4	11758.2	424.9	38.5	7943.6	6670.2	6526.4	5643.1	26783.3	3.6	476	14	39	39	37	128	43.1	42.7	44.3	45.9	43.9	32.3	36.5	37.2	35.5	35.4	21.6	15025.2	775.1	78.3	26783.3	24.7	1200	116.7
30327095	Enrichment	C57BL/6NTac	f	nest (Enrichment)	2014-12-30 06:00:00	20.9	17.5	7681.8	462.6	22.6	5588.7	4607.9	5873.8	4777.3	20847.7	1.4	329	9	38	39	36	122	41.7	30.5	34.2	40.5	36.8	49.8	24	35.1	45.3	38.6	21	13166	737.4	110.9	20847.7	19.5	1200	133.4
30327096	Enrichment	C57BL/6NTac	f	nest (Enrichment)	2014-12-30 06:00:00	19.2	22.3	6740.6	342.7	40.8	5226.8	5863.7	3814.9	2971.9	17877.3	1.3	263	15	26	32	29	102	35.2	39.7	37.3	38.5	37.7	32.2	32.1	20.6	29.4	28.6	15	11136.7	857.3	113.6	17877.3	17.1	1200	154.4
30327097	Enrichment	C57BL/6NTac	f	nest (Enrichment)	2014-12-30 06:00:00	19.2	27.3	6352.3	256.1	23.7	5968.5	5107.1	4506.3	4120.4	19702.3	1.1	252	20	27	33	34	114	41.1	23.4	37	25.1	32.2	31.8	13.1	24.7	15.8	21.3	16.6	13350	943.9	140.4	19702.3	19	1200	164
30327098	Enrichment	C57BL/6NTac	f	nest (Enrichment)	2014-12-30 06:00:00	22	28.4	12985.3	489.1	31.9	6613.1	6905.8	5675.5	6231.7	25426.1	69.5	547	8	15	28	26	77	42.2	43.7	58	62.3	51.1	24.8	23.9	59.1	55.3	40.8	18.9	12440.8	710.9	54.3	25426.1	22.8	1200	86.2
30327099	Enrichment	C57BL/6NTac	f	nest (Enrichment)	2014-12-30 06:00:00	20.6	29.6	7881.8	327.6	61.1	7014.7	5840.5	6159.7	5043.7	24058.6	9.2	322	33	42	51	48	173	26.8	43.2	26.8	36.1	32.8	18.1	39.2	18.6	33.4	27.3	24	16176.8	872.4	199.4	24058.6	25.6	1200	260.5
30327100	Enrichment	C57BL/6NTac	f	nest (Enrichment)	2014-12-30 06:00:00	20.4	19.9	9027.6	497.5	42.9	6341.4	5131.4	3753.4	2815.9	18042.1	7.9	376	6	30	35	26	97	59.2	59.9	34.9	31.6	50	66.4	62.3	22.2	14.9	41.5	14.8	9014.5	702.5	95.2	18042.1	17	1200	138.1
30327101	Enrichment	C57BL/6NTac	f	double (Enrichment)	2014-12-30 06:00:00	17.9	24.7	6395.6	262.8	4.4	6360	5375.3	4254.6	3332.1	19322	0.7	267	12	28	22	25	87	35.5	33.6	33.1	27.6	33.1	39.2	23.6	14.9	9.9	21.9	15.8	12926.3	937.2	119.3	19322	18	1200	123.7
30327102	Enrichment	C57BL/6NTac	f	double (Enrichment)	2014-12-30 06:00:00	19.7	26.4	4299.8	174.2	11.1	6557.5	4838	5078.6	3996.5	20470.7	8	205	28	35	32	29	124	20.2	24.5	19.7	19.8	21	12.6	22.1	12.7	10.8	14.5	18.3	16170.8	1025.8	140.1	20470.7	19.5	1200	151.2
30327103	Enrichment	C57BL/6NTac	f	double (Enrichment)	2014-12-30 06:00:00	23	22.6	10337.4	525.3	68.7	7173.5	5581.5	5753.3	5923.3	24431.6	3.2	418	27	31	34	33	124	43	54.3	36	36.3	42.3	43	58.4	33	40.7	43.8	24.8	14094.2	674.7	105.3	24431.6	23.8	1200	174.1
30327104	Enrichment	C57BL/6NTac	f	double (Enrichment)	2014-12-30 06:00:00	18.7	17	5445.1	337.3	17.2	3817.3	4994.3	3597.7	3319.3	15728.6	2.2	268	12	33	28	17	90	39.5	37.5	42.3	16.3	34.6	38.5	34.6	29.7	9.6	28.1	14	10283.5	862.7	128.1	15728.6	14.9	1200	145.3
30327105	Enrichment	C57BL/6NTac	f	double (Enrichment)	2014-12-30 06:00:00	20.9	25.7	9548.4	421.3	50.5	6628.8	6410.6	5666.1	4632.2	23337.6	2.1	351	23	37	36	30	126	46.7	42.8	42.4	28.2	40.9	45.8	45.8	34.8	14.2	35.1	20.6	13789.2	778.7	109.4	23337.6	22.4	1200	159.9
30327106	Enrichment	C57BL/6NTac	f	double (Enrichment)	2014-12-30 06:00:00	20.9	20.9	8328.4	453.1	53.8	6617.4	5605.6	3879.3	5705	21807.3	13.6	359	39	50	31	31	151	28.1	39.9	38.5	48	38.2	21.6	42.2	40.6	46.6	37.8	21	13478.9	746.9	104.5	21807.3	20.9	1200	158.3
30327107	Enrichment	C57BL/6NTac	f	double (Enrichment)	2014-12-30 06:00:00	20	27.9	4993.1	200.3	21.5	4231.4	5737.6	4699.3	3933.6	18601.9	20.4	243	21	35	33	35	124	14.9	31.5	26.6	33.2	26.8	7.2	21.4	19.3	18.9	16.7	15.5	13608.8	999.7	123.1	18601.9	17.6	1200	144.5
30327108	Enrichment	C57BL/6NTac	f	double (Enrichment)	2014-12-30 06:00:00	17.4	27.5	6136.7	248.3	25	5004.6	5215.5	5400.1	4625	20245.1	3.1	255	22	37	37	21	116	42.2	34.5	26.2	17.4	30.3	37.3	17.1	16.8	11.5	20.7	17.4	14108.4	951.7	140.1	20245.1	19.6	1200	165.1
30327109	Enrichment	C57BL/6NTac	f	double (Enrichment)	2014-12-30 06:00:00	21.5	29.3	4546.6	171.8	16.7	4605.2	6083.5	4992.6	4982.9	20664.2	7.5	236	27	34	42	30	131	16.2	31	25.2	13.1	22	7.8	23.5	16.4	9.5	14.3	17.5	16117.6	1028.2	107.9	20664.2	19.2	1200	124.6
30327110	Enrichment	C57BL/6NTac	f	double (Enrichment)	2014-12-30 06:00:00	20.1	23.2	7509	351.3	27.1	4413.4	4792.3	5417.8	4626.9	19250.4	0.9	257	14	26	31	38	109	40.5	34.4	43.7	36.8	39	32	22.5	29.7	33	29.3	16.5	11741.4	848.7	138.7	19250.4	18.6	1200	165.7
30328485	Enrichment	DBA/2NCrl	m	con (Enrichment)	2015-01-13 06:00:00	23.3	14.1	1632.5	120.2	4.8	1325	2584.7	2483.3	2878.4	9271.4	331.5	71	3	7	24	29	63	0	15.8	16.5	28.3	17.6	0	13.6	9.6	16.9	10	7.6	7638.9	1079.8	71.1	9271.4	8.2	1200	75.9
30328486	Enrichment	DBA/2NCrl	m	con (Enrichment)	2015-01-13 06:00:00	24.1	15.9	1629.7	118.8	16.4	2188	2568.6	3009.3	2364.3	10130.2	5.1	75	13	39	42	39	132	10.7	14.7	18.4	19.6	16.1	6.8	8.7	12.1	12	9.9	9.2	8500.5	1081.2	159.2	10130.2	9.9	1200	175.6
30328487	Enrichment	DBA/2NCrl	m	con (Enrichment)	2015-01-13 06:00:00	24.7	19.1	4626.5	301.2	58.3	3595.1	4118.7	3694.1	3573.8	14981.7	43.4	163	33	43	48	47	171	20.3	39.6	30.2	32.1	30.9	15.4	29.9	25.8	29.3	25.1	13.6	10355.1	898.8	139.1	14981.7	14.9	1200	197.4
30328488	Enrichment	DBA/2NCrl	m	con (Enrichment)	2015-01-13 06:00:00	22.7	21.5	3949.2	246.9	62.9	4250.1	4595.2	3777.8	4165.2	16788.3	24.6	177	38	52	50	53	193	20.9	28.8	21.2	22.4	23.5	12.5	19.8	26	24.1	20.6	16.8	12839.1	953	188	16788.3	17.7	1200	250.9
30328489	Enrichment	DBA/2NCrl	m	con (Enrichment)	2015-01-13 06:00:00	23.7	19.8	2464.2	140.9	16.6	2206.1	2867.9	4133.2	3382	12589.1	327.6	98	14	42	52	51	159	0	13	30	25.1	19.6	0	11.5	18.6	16.9	11.7	10.8	10124.9	1059.1	117.5	12589.1	11.8	1200	134.1
30328490	Enrichment	DBA/2NCrl	m	con (Enrichment)	2015-01-13 06:00:00	25.3	25.7	2049.9	88.7	9	2174.7	3237.1	3543.8	3769	12724.6	1.5	100	23	38	41	36	137	6.8	19.1	15.2	19.7	16.1	3	10.8	7.4	8.4	7.4	11.3	10674.7	1111.3	169.8	12724.6	12.5	1200	178.9
30328491	Enrichment	DBA/2NCrl	m	con (Enrichment)	2015-01-13 06:00:00	22.7	19.3	1928	107.5	7.8	2829	3728.5	2962.7	3370.7	12890.9	2.4	85	18	38	29	24	108	7.7	15.8	13	21.8	15	5.6	10.1	8	12.1	9	10.9	10962.9	1092.5	82.4	12890.9	11.6	1200	90.2
30328492	Enrichment	DBA/2NCrl	m	con (Enrichment)	2015-01-13 06:00:00	21.4	22.6	3165.1	154.9	14.9	4425.4	3776.3	3632.6	4254.8	16089.1	12.9	147	23	31	31	42	127	14.8	19.2	18.8	25.9	19.7	9.3	10.8	10.8	20.7	12.9	13.8	12924	1045.1	107	16089.1	14.9	1200	121.9
30328493	Enrichment	DBA/2NCrl	m	con (Enrichment)	2015-01-13 06:00:00	24.5	18.9	6072.5	356.9	35.7	3453.2	4372.1	4876.3	3546	16247.5	4.4	201	18	25	37	39	118	21.8	35.8	45	44	37.4	21.3	22.8	37.3	37.5	29.7	13.6	10175.1	843.1	96.1	16247.5	15.2	1200	131.8
30328494	Enrichment	DBA/2NCrl	m	con (Enrichment)	2015-01-13 06:00:00	25.4	15.8	3734.3	263.9	27.2	1968.9	2404.4	3146.9	3807.2	11327.3	20.5	119	8	24	37	40	108	6.3	20	34.8	53.4	33	2.1	10.2	25.2	50.5	22	8.9	7593	936.1	86.6	11327.3	10.4	1200	113.8
30328495	Enrichment	DBA/2NCrl	m	nest (Enrichment)	2015-01-13 06:00:00	20.3	18.4	2223.3	142.9	22.3	2807.8	3135.8	3106.9	2809.8	11860.3	17.1	85	9	30	38	36	113	9.2	13.8	31.8	19.4	18.7	4.2	9.9	22.1	11.5	11.9	10.4	9637	1057.1	131	11860.3	11.3	1200	153.3
30328496	Enrichment	DBA/2NCrl	m	nest (Enrichment)	2015-01-13 06:00:00	22.5	23.3	4292.1	216.2	32	2351	3988	4667.7	3936	14942.6	1.3	177	21	43	40	40	143	2.7	23.5	37.5	39.1	28.7	0.8	15.6	28.8	26.9	18	12.3	10650.5	983.8	118.1	14942.6	14.2	1200	150.1
30328497	Enrichment	DBA/2NCrl	m	nest (Enrichment)	2015-01-13 06:00:00	26	14.6	1723.9	135.2	16.8	2528.4	2680.1	2518.8	2967.3	10694.6	1.6	78	17	28	30	37	112	10.2	17.3	11.7	23.9	16.1	4.5	12.5	10.5	17.5	11.3	9.9	8970.6	1064.8	154.6	10694.6	10.4	1200	171.4
30328498	Enrichment	DBA/2NCrl	m	nest (Enrichment)	2015-01-13 06:00:00	24	16.9	2742.8	203.9	41.4	3082.3	3543.3	3366.9	3588.1	13580.7	29	108	35	46	56	42	178	9.5	14.8	25.9	29.3	20.2	5.6	12.5	26.5	23.3	17	13.1	10837.8	996.1	169.5	13580.7	13.7	1200	210.9
30328499	Enrichment	DBA/2NCrl	m	nest (Enrichment)	2015-01-13 06:00:00	23.2	20.6	3892.3	219.4	30.8	2589.9	3933.8	4208.3	3688.2	14420.3	10.7	136	16	42	49	42	148	2.1	29	35.5	32.6	27	1.1	17.3	26.6	28.1	18.3	12.7	10527.9	980.5	152.7	14420.3	14.2	1200	183.5
30328500	Enrichment	DBA/2NCrl	m	nest (Enrichment)	2015-01-13 06:00:00	24.5	18.4	2640.7	177.5	33.8	2403.2	2409.4	3350.2	4074.4	12237.2	24.5	89	4	27	44	52	125	5.7	6.7	17.7	42.9	21.6	4.4	5.9	13.8	35.1	14.8	10.6	9596.5	1022.5	117.3	12237.2	11.7	1200	151.1
30328501	Enrichment	DBA/2NCrl	m	nest (Enrichment)	2015-01-13 06:00:00	25.2	17.5	2823.7	180.5	19.1	2484.1	3817.9	3314	3879.6	13495.7	13.2	105	1	18	25	40	84	1.4	22.4	21.2	31.7	20.9	2.5	16	13.5	28.2	15	11.2	10672	1019.5	70.8	13495.7	12.2	1200	90
30328502	Enrichment	DBA/2NCrl	m	nest (Enrichment)	2015-01-13 06:00:00	27.3	29.3	2343	96.3	16.4	2915.9	4209.6	3318.9	2550.3	12994.7	1.4	96	23	53	47	37	159	8.5	25	23.8	9.9	18	3.6	12.8	12.8	2.9	8	11.3	10651.6	1103.7	165.1	12994.7	12.8	1200	181.4
30328503	Enrichment	DBA/2NCrl	m	nest (Enrichment)	2015-01-13 06:00:00	24.9	13.8	2041.5	157.9	10.4	2562.6	1876.4	3062.2	2191.3	9692.4	3.9	105	13	18	35	32	97	18.1	20	28.4	15.3	21.1	11.3	11.2	17.4	12.7	13.2	8.3	7650.9	1042.1	122.7	9692.4	9.1	1200	133.1
30328504	Enrichment	DBA/2NCrl	m	nest (Enrichment)	2015-01-13 06:00:00	24.1	23.6	6363.5	328	58.1	3384.9	4711.1	4731.3	4038	16865.3	74.2	228	30	50	46	43	167	19.7	48	43.9	33.6	37.7	13.1	35.3	34	27	27.3	14.5	10501.9	872	148.8	16865.3	17	1200	206.9
30328505	Enrichment	DBA/2NCrl	m	double (Enrichment)	2015-01-13 06:00:00	25	14.7	2628.4	217.1	38.6	2048	3192	2865.9	3708.3	11814.2	183.6	115	13	35	36	50	133	4.1	14.5	35.4	28.8	22.2	3	11	35.6	22.8	18.1	10.8	9185.8	982.9	130.6	11814.2	11.5	1200	169.2
30328506	Enrichment	DBA/2NCrl	m	double (Enrichment)	2015-01-13 06:00:00	22.4	13.6	356.1	26.8	0.7	2182.3	1179.5	2074.7	1599.8	7036.3	11.3	21	18	16	26	21	82	1.2	0	9.4	8.4	5.1	0.5	0	5	3.4	2.2	6.2	6680.2	1173.2	100.5	7036.3	6.4	1200	101.2
30328507	Enrichment	DBA/2NCrl	m	double (Enrichment)	2015-01-13 06:00:00	23.8	21.8	5086.3	264.7	31.1	3932.6	4984.6	4207.6	3011.1	16135.8	10.1	207	30	54	38	44	166	19.7	37.4	34.4	33.2	31.5	13	27.8	26.1	21.4	22.1	14.2	11049.5	935.3	156.3	16135.8	15.9	1200	187.4
30328508	Enrichment	DBA/2NCrl	m	double (Enrichment)	2015-01-13 06:00:00	23.6	19.3	6032.5	360.4	48.4	4079.3	3773.1	4703.5	4385.5	16941.5	3.2	233	20	38	46	46	149	27.2	29.4	44	39.8	35.6	21.7	21.9	39.6	36.9	30	15.4	10909	839.6	130.5	16941.5	16.6	1200	178.9
30328509	Enrichment	DBA/2NCrl	m	double (Enrichment)	2015-01-13 06:00:00	21.5	19.7	5166.2	329.4	67.1	3772.4	4219.9	3757.7	3856.8	15606.7	9.8	182	32	47	48	44	171	16.3	41.7	32.3	41	33.1	12.9	35.7	26.2	34.9	27.5	14.5	10440.5	870.6	149.9	15606.7	15.9	1200	217
30328510	Enrichment	DBA/2NCrl	m	double (Enrichment)	2015-01-13 06:00:00	24.6	16.4	1013.2	71.6	9.9	1624.4	1668.2	2774.7	2597.1	8664.4	7.9	44	3	18	35	40	96	8.7	4.5	13.5	16.3	11.7	5.6	1.6	8.1	8.5	6	7.5	7651.2	1128.4	110.3	8664.4	8	1200	120.1
30328511	Enrichment	DBA/2NCrl	m	double (Enrichment)	2015-01-13 06:00:00	25.8	16	2915	225.8	43.4	2662.6	3636.7	3042.3	3557.3	12898.9	21.5	119	37	50	36	51	173	10.4	29.4	24.8	22.8	22.6	5.9	22.1	23.5	23.8	18.8	12.4	9983.9	974.2	169.9	12898.9	13.1	1200	213.3
30328512	Enrichment	DBA/2NCrl	m	double (Enrichment)	2015-01-13 06:00:00	22.3	22.8	2506.4	129.5	19.4	2650.6	3523.7	3315.4	3236.9	12726.6	3.7	100	18	31	41	36	125	10.7	20.1	24	22.2	19.7	4.4	9.2	15.9	13.6	10.8	11	10220.2	1070.5	137.4	12726.6	12.2	1200	156.8
30328513	Enrichment	DBA/2NCrl	m	double (Enrichment)	2015-01-13 06:00:00	22.2	22	5958.5	293.3	23	4187.2	4982.1	4061.6	5183	18413.9	1.9	223	24	47	45	43	159	21.4	35.8	27.5	41.7	32.4	13.5	28	17.2	39	24.4	15.8	12455.4	906.7	119.7	18413.9	17.4	1200	142.8
30328514	Enrichment	DBA/2NCrl	m	double (Enrichment)	2015-01-13 06:00:00	22.5	14.8	1889.8	150.2	22.3	1689.1	1983.1	3317.4	2732.6	9722.2	1.9	86	17	27	38	39	121	7.1	18.3	19.8	27.5	19.4	2.8	8.7	11.2	27.4	12.5	8.4	7832.4	1049.8	116.2	9722.2	9.2	1200	138.5
30328515	Enrichment	DBA/2NCrl	f	con (Enrichment)	2015-01-13 06:00:00	19.8	21.7	4708.5	237.8	21.2	2809.6	3865.5	4412.2	4618.2	15705.5	53.9	161	12	46	33	49	140	8.5	28.7	36.3	38.2	30	8.1	19.3	23.7	28.2	19.8	12.9	10997	962.2	108.8	15705.5	14.7	1200	130
30328516	Enrichment	DBA/2NCrl	f	con (Enrichment)	2015-01-13 06:00:00	20.3	26	5090.4	218.4	22.6	3305.1	4404	5260.9	5072.5	18042.6	31.9	186	22	48	45	41	156	9.6	24.1	37.5	34.2	28.2	5	16.2	27.4	24.2	18.2	15.7	12952.2	981.6	156.7	18042.6	17.7	1200	179.3
30328517	Enrichment	DBA/2NCrl	f	con (Enrichment)	2015-01-13 06:00:00	19.3	17.8	2710.1	189.2	37.3	2464.2	2892.3	3095.5	3636.9	12088.9	178.2	116	11	41	37	51	140	2.2	24.8	28	29.5	22.4	1.5	18.5	21.9	21.1	15.8	10.6	9378.9	1010.8	122.3	12088.9	11.6	1200	159.6
30328518	Enrichment	DBA/2NCrl	f	con (Enrichment)	2015-01-13 06:00:00	19.1	16.9	2178.2	153.9	25.1	2955.9	2694.6	3110.3	3445.6	12206.4	83.3	92	10	43	49	45	147	4.4	15.9	19.8	29.2	17.8	3.1	12.4	12.6	23.3	12.8	11.1	10028.2	1046.1	144.7	12206.4	11.8	1200	169.8
30328519	Enrichment	DBA/2NCrl	f	con (Enrichment)	2015-01-13 06:00:00	22.3	12	2892.9	259	18	2419	2507	2822.9	3133.4	10882.3	0.4	143	16	23	31	33	103	26.8	9.3	26.1	40.7	26.6	26.7	5.3	17.7	36.6	21.6	9.6	7989.4	941	105.6	10882.3	10.1	1200	123.6
30328520	Enrichment	DBA/2NCrl	f	con (Enrichment)	2015-01-13 06:00:00	16.3	24	4560.3	214.1	24.1	3421.7	4688.7	5754	4968.1	18832.4	5	184	22	49	48	45	164	11.4	19.8	31.9	28.3	24.2	3.9	13.5	28	26	17.8	17.4	14272.2	985.9	163.5	18832.4	18.6	1200	187.6
30328521	Enrichment	DBA/2NCrl	f	con (Enrichment)	2015-01-13 06:00:00	21	12.6	3238.7	298.2	41.7	3328.2	2834.9	2791.1	2648.1	11602.3	1.7	162	16	29	39	32	116	18.7	24.2	30.5	40.7	27.9	10.1	19.9	27.4	41.9	24.8	10.8	8363.6	901.8	129.5	11602.3	11.3	1200	171.2
30328522	Enrichment	DBA/2NCrl	f	con (Enrichment)	2015-01-13 06:00:00	20.2	21.9	3545.5	190.8	28.7	2844.3	4094.4	3594.6	3607	14140.3	3.1	143	14	37	44	41	136	13.4	28.5	24.3	31.1	25.1	6.9	14.8	13.8	28.1	15.9	12.4	10594.9	1009.2	155	14140.3	13.9	1200	183.7
30328523	Enrichment	DBA/2NCrl	f	con (Enrichment)	2015-01-13 06:00:00	23.3	20.7	3999.9	216.3	22.9	4089.8	4005.6	4001.9	3943.9	16041.2	48	168	41	40	58	56	193	18.7	29.9	29.4	21.9	24.9	13	19.9	24.6	14.6	18	14.6	12041.3	983.7	157.5	16041.2	15.7	1200	180.4
30328524	Enrichment	DBA/2NCrl	f	con (Enrichment)	2015-01-13 06:00:00	20.4	17	4549.9	295.2	27.8	3714.8	3466.1	3601.7	4384.2	15166.7	5.3	178	22	37	27	50	135	18.8	20.2	38.7	40.1	30	16	15.9	32.6	33.9	24.6	13.4	10616.8	904.8	110.1	15166.7	14.3	1200	137.9
30328525	Enrichment	DBA/2NCrl	f	nest (Enrichment)	2015-01-13 06:00:00	19.2	13.2	1133.2	109.8	24	2572.8	2884.7	2226.4	2023.1	9706.9	3.4	63	28	47	24	38	137	8.4	13.9	13.3	10.9	11.7	5.3	8.6	10.3	12.5	9.1	9.9	8573.7	1090.2	220.3	9706.9	10.2	1200	244.3
30328526	Enrichment	DBA/2NCrl	f	nest (Enrichment)	2015-01-13 06:00:00	20.3	11.8	1182	112	11.7	1637.3	1601.9	2204.9	2811.8	8255.9	437.5	48	15	16	35	36	102	0	10.1	18.9	21.5	14.3	0	6.5	16	14.8	9.3	7.3	7073.9	1088	122.7	8255.9	7.7	1200	134.4
30328528	Enrichment	DBA/2NCrl	f	nest (Enrichment)	2015-01-13 06:00:00	20.6	14.6	2866.1	224.7	29.1	2317.9	2414.6	3332.4	3810.3	11875.2	64.9	117	16	30	41	40	127	0.9	19.8	31.8	34.3	24.1	1	11.2	28.9	33.8	18.7	10.5	9009.1	975.3	113.2	11875.2	11.2	1200	142.3
30328529	Enrichment	DBA/2NCrl	f	nest (Enrichment)	2015-01-13 06:00:00	19	21.1	3406.2	230.7	69.3	3438.5	3134.9	3512	3527.6	13613	20.4	128	39	64	52	51	205	19.7	20.5	28.7	30.6	25	11.7	19.6	21.1	24.5	19.2	14.3	10206.8	969.3	255.5	13613	15.6	1200	324.8
30328530	Enrichment	DBA/2NCrl	f	nest (Enrichment)	2015-01-13 06:00:00	19.7	10.6	1630.2	171.6	18.4	2351.2	2537.3	2405.4	2420.4	9714.2	4	77	12	25	25	39	100	11.1	14.5	21.5	19.9	16.8	8.7	11.9	18.5	18.1	14.3	8.7	8084	1028.4	94.8	9714.2	8.9	1200	113.2
30328531	Enrichment	DBA/2NCrl	f	nest (Enrichment)	2015-01-13 06:00:00	22.9	17.3	3192.7	222.3	38.1	3224.8	3303.7	3672.6	3109.6	13310.8	77.6	119	21	57	47	63	188	8.2	31.3	28.3	27.5	24	4.1	27.4	21.7	20.9	18.5	12.7	10118	977.7	179.9	13310.8	13.6	1200	218
30328532	Enrichment	DBA/2NCrl	f	nest (Enrichment)	2015-01-13 06:00:00	22.1	12.9	3382.1	316.3	53.1	2514.6	2289.6	3215.6	3099.4	11119.2	83.2	122	17	43	38	39	137	23.7	25.9	32.1	37.4	30.4	18.7	21	30.9	34.9	26.4	10.2	7737.1	883.7	125.6	11119.2	10.9	1200	178.7
30328533	Enrichment	DBA/2NCrl	f	nest (Enrichment)	2015-01-13 06:00:00	18.9	16.7	3413.9	260.8	56.3	3265.6	3290.2	3272.3	2946.2	12774.3	11.8	142	38	55	53	42	188	27.4	26	29.7	23.5	26.7	22.3	24	25.4	15.2	21.7	12.3	9360.4	939.2	176	12774.3	13.2	1200	232.3
30328534	Enrichment	DBA/2NCrl	f	nest (Enrichment)	2015-01-13 06:00:00	24.1	26.6	9358.9	420.3	69	3496.2	4652.6	5735.8	4966.7	18851.3	8.6	298	19	32	44	52	147	38.9	46.5	53.9	55.2	49.6	19	29.5	46	45.7	35	14.4	9492.3	779.6	121.1	18851.3	18.7	1200	190.1
30328535	Enrichment	DBA/2NCrl	f	double (Enrichment)	2015-01-13 06:00:00	19.2	18.3	3946.1	259.2	43.7	3066	3154.7	3230.5	3182.7	12634	12.6	140	25	52	42	43	162	20.2	38.7	31.8	34	31.2	10.8	26.5	21.9	27.2	21.6	10.7	8687.9	940.8	125.1	12634	12.3	1200	168.7
30328536	Enrichment	DBA/2NCrl	f	double (Enrichment)	2015-01-13 06:00:00	19.5	15.6	2138.2	157.7	20.2	3079.1	2353.7	2728.5	2577.8	10739.1	114.4	97	18	31	49	43	141	9.4	20.5	22.7	29	19.9	4.8	16.8	13.2	17.7	13.1	9.4	8600.8	1042.3	128.3	10739.1	10.2	1200	148.5
30328537	Enrichment	DBA/2NCrl	f	double (Enrichment)	2015-01-13 06:00:00	18.4	23.7	6578.2	301.3	24.2	4816.9	5383.4	4818.1	5145.1	20163.5	19.1	243	29	30	34	46	138	17.2	35	39.3	38.4	32.6	11.4	25.6	31.4	32.1	25.1	16.8	13585.4	898.7	87.8	20163.5	18.5	1200	112
30328538	Enrichment	DBA/2NCrl	f	double (Enrichment)	2015-01-13 06:00:00	20.8	18.1	5226.3	360.2	71.3	2789	4014.1	3787.4	3040.3	13630.7	22.9	156	37	56	47	48	188	15.3	41	55.1	35.1	38.3	8.6	34	47.5	30	30	12.1	8404.4	839.8	144.4	13630.7	13.8	1200	215.7
30328539	Enrichment	DBA/2NCrl	f	double (Enrichment)	2015-01-13 06:00:00	16.9	21.3	5124.1	310	69.2	3800.6	4113.6	4006.1	3842	15762.3	1.1	162	32	45	50	42	169	23.8	38.9	32.7	34.1	32.5	13.4	35.2	27.7	27	25.8	14.1	10638.2	890	137	15762.3	15.9	1200	206.2
30328540	Enrichment	DBA/2NCrl	f	double (Enrichment)	2015-01-13 06:00:00	21.4	13	3144	274.4	33.2	2928.6	2628.5	2901.1	3079.4	11537.6	1.1	126	31	40	31	40	142	25.5	31.9	22.4	29.5	27.3	17.1	35	16	23.5	22.9	10.6	8393.6	925.6	133.7	11537.6	11.2	1200	167
30328541	Enrichment	DBA/2NCrl	f	double (Enrichment)	2015-01-13 06:00:00	18.5	19.7	2845.9	184.1	39.6	3516	3622.2	3457.1	3295.2	13890.5	52.3	102	41	59	50	41	191	12	24.4	18.5	27.4	20.5	9.8	17.1	14.6	19.9	15.3	13.5	11044.7	1015.9	198.1	13890.5	14.4	1200	237.7
30328542	Enrichment	DBA/2NCrl	f	double (Enrichment)	2015-01-13 06:00:00	18.2	18.3	2881.8	167.1	9.7	2544.5	3638	2872.6	3502.1	12557.2	6.5	111	23	42	49	28	141	11.5	29.5	18.1	28.5	22.9	5.3	18	9.1	23.3	13.9	11.1	9675.5	1032.9	160.7	12557.2	12.2	1200	170.4
30328543	Enrichment	DBA/2NCrl	f	double (Enrichment)	2015-01-13 06:00:00	20.3	18.6	3055.9	184.6	20.3	3268.2	3224.1	3618.6	3315.1	13426	1.8	110	29	47	50	38	164	13.8	24.4	25.9	26.5	22.8	8.4	17	19	17.2	15.4	12.1	10370.1	1015.4	159.6	13426	13.2	1200	179.9
30328544	Enrichment	DBA/2NCrl	f	double (Enrichment)	2015-01-13 06:00:00	20.5	14.4	3724.6	295.3	36.8	3174.4	3239.4	2853.1	2670.1	11937	5.8	167	22	33	40	33	128	21.2	35.7	33.7	35	31.2	14.8	29.8	24.3	29.6	24.6	10.2	8212.4	904.7	100.5	11937	11.2	1200	137.4
30328882	Enrichment	DBA/2NCrl	f	nest (Enrichment)	2015-01-13 06:00:00	19.7	12.7	894	82	11.9	1865.3	1691.9	2442.2	2101.4	8100.9	1.4	52	17	36	45	23	121	0.4	12.1	16.4	13.4	11	0.1	7.5	13.3	6.5	6.8	7.8	7206.9	1118	191.5	8100.9	8.1	1200	203.4

## Sheet: status_codes
setting_value_text	setting_description
_bLOQ_	(ESLIM_PARAMSC_009 & IMPC_PARAMSC_009): Measured value is below the lower limit of quantitation of the assay
_AUL_	(ESLIM_PARAMSC_008 & IMPC_PARAMSC_008): Measured value is above the upper limit of quantitation of the assay
_PNM-EQ_	(ESLIM_PARAMSC_001 & IMPC_PARAMSC_001): Parameter not measured - Equipment Failed
_PNM-EI_	IMPC_PARAMSC_014: Parameter not measured - Equipment Incompatible
_PNM-SL_	(ESLIM_PARAMSC_002 & IMPC_PARAMSC_002): Parameter not measured - Sample lost
_PNM-IS_	(ESLIM_PARAMSC_003 & IMPC_PARAMSC_003): Parameter not measured - Insufficient Sample
_PNR-WI_	(ESLIM_PARAMSC_004 & IMPC_PARAMSC_004): Parameter not recorded - Welfare Issue
_PNM-NIS_	(ESLIM_PARAMSC_007 & IMPC_PARAMSC_007): Parameter not measured - not in SOP
_PNM-PQF_	(IMPC_PARAMSC_010): Parameter not measured - parameter QC failed
_PNM-LNRY_	(IMPC_PARAMSC_011): Parameter not measured - LIMS not ready yet (LIMS is undergoing updates and is unable to collect the data, for the moment; e.g. manage mandatory parameters added to procedure after experiment performed but before data exported)
_PNM-UM_	(IMPC_PARAMSC_013): Parameter not measured - uncooperative mouse (e.g. mouse woke up from narcosis too early so ABR could not be fully examined)
_PNM-SF_	(IMPC_PARAMSC_012): Parameter not measured - Software failure
_PNM-S_	IMPC_PARAMSC_005: Parameter not measured - schedule
_SPNM-BV_	(IMPC_PARAMSC_003): single parameter not measured because of a too low blood volume
_PNM-NPEP_	(MausDBinternal_PARAMSC): Parameter not measured - not part of EUMODIC procedure
_REJECTED_	(MausDBinternal_PARAMSC): Rejected value from blood pressure assay
_MNR_	IMPC_PARAMSC_005:Metadata not recorded inadvertently
_PNM-PDRM_	IMPC_PARAMSC_005: Parameter not measured - phenotype or disease rules out measurement of parameter
_PNM-NMSP_	IMPC_PARAMSC_005:no fertility male screen performed
_PNM-NFSP_	IMPC_PARAMSC_005:no fertility female screen performed
