# Supplementary material for: Laboratory mouse housing conditions can be improved using common environmental enrichment without compromising data
Source: PLoS Biol. 2018 Apr 16;16(4):e2005019. doi: 10.1371/journal.pbio.2005019 (PMC5922977; doi:10.1371/journal.pbio.2005019)
Supplement: S1 Data — (ZIP) [file pbio.2005019.s001.zip › S1_Data/P00343_SHIRPA.xlsx]

## Sheet: data
mouse_id	mouse_line	strain	sex	type	date_of_birth	eu_bite_evidence	eu_body_pos	eu_bw_shirpa	eu_coat_app	eu_cont_right_refl	eu_corn_reflex	eu_defecation	eu_gait	eu_lacrimat	eu_limb_grasp	eu_loco_activity	eu_palebral_closure	eu_pelvic_elev	eu_pinna_reflex	eu_pos_pass	eu_startle_response	eu_tail_elevation	eu_touch_escape	eu_transf_arousal	eu_tremor	eu_trunk_curl	eu_urinate	eu_vocalisation	eu_whiskers
						-	-	g	-	-	-	-	-	-	-	-	-	-	-	-	-	-	-	-	-	-	-	-	-
						Evidence of Biting	Body Position	Bodyweight Shirpa	Coat Appearance	Contact Righting Reflex	Corneal Reflex	Defecation	Gait	Lacrimation	Limb Grasping	Locomotor Activity	Palebral Closure	Pelvic Elevation	Pinna Reflex	Positional Passivity	Startle Response	Tail Elevation	Touch Escape	Transfer Arousal	Tremor	Trunk Curl	Urination	Vocalisation	Whiskers
						Evidence of biting 0=no aggression 1=aggressive	Body position 0=inactive 1=active 2=excessively active	Body weight	EU Coat Appearance, 1=tidy, 2=irreg	Contact righting reflex 0=present 1=absent	EU Corneal Reflex, 0=pres, 1=abs	Defecation 0=present 1=absent	Gait 0=fluid 1=abnormal	EU Lacrimation, 0=abs, 1=pres	Limb grasping 0=absent 1=present	Locomotor Activity	EU Palebral Closure, 0=open, 1=close	EU Pelvic Elevation, 0=less 5, 1=more 5, 2=no data	Pinna reflex 0=present 1=absent	EU Positional Passivity, 0=struggle, 3=no	Clickbox 0=no reaction 1=Preyer reflex 2=jumping	Tail elevation 0=dragging 1=horizontal 2=elevated	Touch escape 0=no response 1=response to touch 2=flees prior to touch	Transfer arousal 0=prolongued freeze 1=brief freeze 2=immediate movement	Tremor 0=absent 1=present	Trunk curl 0=absent 1=present	Urination 0=present 1=absent	Vocalisation 0=no 1=yes	EU Whiskers, 0=pres, 1=abs
30304073	Enrichment	C57BL/6NTac	m	con (Enrichment)	2014-04-29 06:00:00	0	1	25.4	0	0	0	1	0	0	0	34	0	1	0	0	1	2	1	1	0	0	1	0	0
30304074	Enrichment	C57BL/6NTac	m	con (Enrichment)	2014-04-29 06:00:00	0	1	18.6	0	0	0	0	0	0	0	29	0	1	0	0	1	2	1	1	0	0	1	0	0
30304075	Enrichment	C57BL/6NTac	m	con (Enrichment)	2014-04-29 06:00:00	0	1	24.1	0	0	0	1	0	0	0	25	0	1	0	0	1	2	2	2	0	0	1	0	0
30304076	Enrichment	C57BL/6NTac	m	con (Enrichment)	2014-04-29 06:00:00	0	1	24.8	0	0	0	0	0	0	0	33	0	1	0	0	1	2	1	1	0	0	1	0	0
30304077	Enrichment	C57BL/6NTac	m	con (Enrichment)	2014-04-29 06:00:00	0	1	24.3	0	0	0	1	0	0	0	23	0	1	0	0	1	2	2	1	0	0	1	0	0
30304078	Enrichment	C57BL/6NTac	m	con (Enrichment)	2014-04-29 06:00:00	0	1	24.2	0	0	0	1	0	0	0	15	0	1	0	0	1	1	1	1	0	0	1	1	0
30304079	Enrichment	C57BL/6NTac	m	con (Enrichment)	2014-04-29 06:00:00	0	1	25.2	0	0	0	0	0	0	0	24	0	1	0	0	1	1	1	1	0	0	1	0	0
30304080	Enrichment	C57BL/6NTac	m	con (Enrichment)	2014-04-29 06:00:00	0	1	26.3	0	0	0	0	0	0	0	34	0	1	0	0	1	2	1	2	0	0	0	0	0
30304081	Enrichment	C57BL/6NTac	m	con (Enrichment)	2014-04-29 06:00:00	0	1	24.9	0	0	0	0	0	0	0	24	0	1	0	0	1	2	1	1	0	0	1	0	0
30304082	Enrichment	C57BL/6NTac	m	con (Enrichment)	2014-04-29 06:00:00	0	1	26.5	0	0	0	1	0	0	0	26	0	1	0	0	1	2	1	1	0	0	1	0	0
30304083	Enrichment	C57BL/6NTac	m	nest (Enrichment)	2014-04-29 06:00:00	0	1	24.4	0	0	0	1	0	0	0	23	0	1	0	0	1	2	1	1	0	0	1	0	0
30304084	Enrichment	C57BL/6NTac	m	nest (Enrichment)	2014-04-29 06:00:00	0	1	22.4	0	0	0	1	0	0	0	26	0	1	0	0	1	2	1	1	0	0	1	0	0
30304085	Enrichment	C57BL/6NTac	m	nest (Enrichment)	2014-04-29 06:00:00	0	1	25.4	0	0	0	1	0	0	0	18	0	1	0	0	1	2	1	1	0	0	1	0	0
30304086	Enrichment	C57BL/6NTac	m	nest (Enrichment)	2014-04-29 06:00:00	0	1	26	0	0	0	1	0	0	0	22	0	1	0	0	1	2	1	1	0	0	1	0	0
30304087	Enrichment	C57BL/6NTac	m	nest (Enrichment)	2014-04-29 06:00:00	0	1	24.7	0	0	0	0	0	0	0	25	0	1	0	0	1	2	1	2	0	0	1	0	0
30304088	Enrichment	C57BL/6NTac	m	nest (Enrichment)	2014-04-29 06:00:00	0	1	24.3	0	0	0	0	0	0	0	31	0	1	0	0	1	2	2	2	0	0	1	1	0
30304089	Enrichment	C57BL/6NTac	m	nest (Enrichment)	2014-04-29 06:00:00	0	1	23.8	0	0	0	1	0	0	0	20	0	1	0	0	1	1	1	1	0	0	1	0	0
30304090	Enrichment	C57BL/6NTac	m	nest (Enrichment)	2014-04-29 06:00:00	0	1	28.5	0	0	0	1	0	0	0	33	0	1	0	0	1	2	2	2	0	0	1	0	0
30304091	Enrichment	C57BL/6NTac	m	nest (Enrichment)	2014-04-29 06:00:00	0	1	26.8	0	0	0	1	0	0	0	26	0	1	0	0	1	2	1	1	0	0	1	0	0
30304092	Enrichment	C57BL/6NTac	m	nest (Enrichment)	2014-04-29 06:00:00	0	1	26.5	0	0	0	1	0	0	0	24	0	1	0	0	1	2	1	1	0	0	1	0	0
30304093	Enrichment	C57BL/6NTac	m	double (Enrichment)	2014-04-29 06:00:00	0	1	25.3	0	0	0	0	0	0	0	19	0	1	0	0	1	2	1	1	0	0	1	0	0
30304094	Enrichment	C57BL/6NTac	m	double (Enrichment)	2014-04-29 06:00:00	0	1	23.1	0	0	0	0	0	0	0	11	0	1	0	0	1	1	1	1	0	0	1	0	0
30304095	Enrichment	C57BL/6NTac	m	double (Enrichment)	2014-04-29 06:00:00	0	1	25.7	0	0	0	0	0	0	0	24	0	1	0	0	2	2	1	2	0	0	1	0	0
30304096	Enrichment	C57BL/6NTac	m	double (Enrichment)	2014-04-29 06:00:00	0	1	23.3	0	0	0	1	0	0	0	30	0	1	0	0	1	2	2	1	0	0	1	0	0
30304097	Enrichment	C57BL/6NTac	m	double (Enrichment)	2014-04-29 06:00:00	0	1	24.3	0	0	0	1	0	0	0	30	0	1	0	0	1	2	2	1	0	0	1	1	0
30304098	Enrichment	C57BL/6NTac	m	double (Enrichment)	2014-04-29 06:00:00	0	1	25	0	0	0	1	0	0	0	18	0	1	0	0	1	2	1	1	0	0	1	0	0
30304099	Enrichment	C57BL/6NTac	m	double (Enrichment)	2014-04-29 06:00:00	0	1	27.9	0	0	0	1	0	0	0	17	0	1	0	0	1	2	1	1	0	0	1	0	0
30304100	Enrichment	C57BL/6NTac	m	double (Enrichment)	2014-04-29 06:00:00	0	1	27.3	0	0	0	1	0	0	0	19	0	1	0	0	1	2	2	1	0	0	1	1	0
30304101	Enrichment	C57BL/6NTac	m	double (Enrichment)	2014-04-29 06:00:00	0	1	24.6	0	0	0	0	0	0	0	21	0	1	0	0	1	2	2	1	0	0	1	0	0
30304102	Enrichment	C57BL/6NTac	m	double (Enrichment)	2014-04-29 06:00:00	0	1	25.5	0	0	0	0	0	0	0	28	0	1	0	0	1	2	1	2	0	0	1	1	0
30304103	Enrichment	C57BL/6NTac	f	con (Enrichment)	2014-04-29 06:00:00	0	1	21.4	0	0	0	0	0	0	0	36	0	1	0	0	1	2	1	1	0	0	1	0	0
30304104	Enrichment	C57BL/6NTac	f	con (Enrichment)	2014-04-29 06:00:00	0	1	20.9	0	0	0	0	0	0	0	24	0	1	0	0	1	2	1	1	0	0	1	1	0
30304105	Enrichment	C57BL/6NTac	f	con (Enrichment)	2014-04-29 06:00:00	0	1	20.1	0	0	0	0	0	0	0	22	0	1	0	0	1	2	1	2	0	0	0	0	0
30304106	Enrichment	C57BL/6NTac	f	con (Enrichment)	2014-04-29 06:00:00	0	1	22.6	0	0	0	0	0	0	0	27	0	1	0	0	1	2	1	1	0	0	1	0	0
30304107	Enrichment	C57BL/6NTac	f	con (Enrichment)	2014-04-29 06:00:00	0	1	21.5	0	0	0	1	0	0	0	27	0	1	0	0	1	2	2	1	0	0	1	0	0
30304108	Enrichment	C57BL/6NTac	f	con (Enrichment)	2014-04-29 06:00:00	0	1	24.2	0	0	0	0	0	0	0	25	0	1	0	0	1	1	1	1	0	0	1	0	0
30304109	Enrichment	C57BL/6NTac	f	con (Enrichment)	2014-04-29 06:00:00	0	1	22.2	0	0	0	0	0	0	0	24	0	1	0	0	1	2	1	1	0	0	1	0	0
30304110	Enrichment	C57BL/6NTac	f	con (Enrichment)	2014-04-29 06:00:00	0	1	21.6	0	0	0	1	0	0	0	18	0	1	0	0	1	2	2	2	0	0	1	0	0
30304111	Enrichment	C57BL/6NTac	f	con (Enrichment)	2014-04-29 06:00:00	0	1	21.6	0	0	0	0	0	0	0	30	0	1	0	0	1	1	1	1	0	0	1	0	0
30304112	Enrichment	C57BL/6NTac	f	con (Enrichment)	2014-04-29 06:00:00	0	1	23.7	0	0	0	1	0	0	0	32	0	1	0	0	1	1	2	2	0	0	1	0	0
30304113	Enrichment	C57BL/6NTac	f	nest (Enrichment)	2014-04-29 06:00:00	0	1	22.2	0	0	0	1	0	0	0	23	0	1	0	0	1	1	1	1	0	0	1	0	0
30304114	Enrichment	C57BL/6NTac	f	nest (Enrichment)	2014-04-29 06:00:00	0	1	21.2	0	0	0	0	0	0	0	22	0	1	0	0	1	1	1	1	0	0	1	1	0
30304115	Enrichment	C57BL/6NTac	f	nest (Enrichment)	2014-04-29 06:00:00	0	1	21.8	0	0	0	1	0	0	0	24	0	1	0	0	1	2	2	1	0	0	1	1	0
30304116	Enrichment	C57BL/6NTac	f	nest (Enrichment)	2014-04-29 06:00:00	0	1	19.6	0	0	0	1	0	0	0	18	0	1	0	0	1	1	1	1	0	0	1	1	0
30304117	Enrichment	C57BL/6NTac	f	nest (Enrichment)	2014-04-29 06:00:00	0	1	21.1	0	0	0	1	0	0	0	28	0	1	0	0	1	2	1	1	0	0	1	0	0
30304118	Enrichment	C57BL/6NTac	f	nest (Enrichment)	2014-04-29 06:00:00	0	1	23	0	0	0	0	0	0	0	21	0	1	0	0	1	2	1	1	0	0	1	0	0
30304119	Enrichment	C57BL/6NTac	f	nest (Enrichment)	2014-04-29 06:00:00	0	1	21.1	0	0	0	1	0	0	0	28	0	1	0	0	1	2	1	1	0	0	0	1	0
30304120	Enrichment	C57BL/6NTac	f	nest (Enrichment)	2014-04-29 06:00:00	0	1	21.7	0	0	0	1	0	0	0	20	0	1	0	0	1	1	2	1	0	0	0	0	0
30304121	Enrichment	C57BL/6NTac	f	nest (Enrichment)	2014-04-29 06:00:00	0	1	20.2	0	0	0	0	0	0	0	21	0	1	0	0	1	1	1	1	0	0	1	0	0
30304122	Enrichment	C57BL/6NTac	f	nest (Enrichment)	2014-04-29 06:00:00	0	1	21.8	0	0	0	0	0	0	0	26	0	1	0	0	1	2	1	2	0	0	1	0	0
30304123	Enrichment	C57BL/6NTac	f	double (Enrichment)	2014-04-29 06:00:00	0	1	20.3	0	0	0	0	0	0	0	20	0	1	0	0	1	1	2	1	0	0	1	0	0
30304124	Enrichment	C57BL/6NTac	f	double (Enrichment)	2014-04-29 06:00:00	0	1	20	0	0	0	1	0	0	0	30	0	1	0	0	1	1	1	1	0	0	1	0	0
30304125	Enrichment	C57BL/6NTac	f	double (Enrichment)	2014-04-29 06:00:00	0	1	20.8	0	0	0	1	0	0	0	20	0	1	0	0	1	1	1	1	0	0	1	0	0
30304126	Enrichment	C57BL/6NTac	f	double (Enrichment)	2014-04-29 06:00:00	0	1	19.2	0	0	0	0	0	0	0	19	0	1	0	0	1	2	1	1	0	0	0	0	0
30304127	Enrichment	C57BL/6NTac	f	double (Enrichment)	2014-04-29 06:00:00	0	1	20.9	0	0	0	0	0	0	0	23	0	1	0	0	1	1	1	1	0	0	1	0	0
30304128	Enrichment	C57BL/6NTac	f	double (Enrichment)	2014-04-29 06:00:00	0	1	19.8	0	0	0	1	0	0	0	22	0	1	0	0	1	1	1	1	0	0	0	0	0
30304129	Enrichment	C57BL/6NTac	f	double (Enrichment)	2014-04-29 06:00:00	0	1	20.5	0	0	0	0	0	0	0	19	0	1	0	0	1	1	1	1	0	0	1	0	0
30304130	Enrichment	C57BL/6NTac	f	double (Enrichment)	2014-04-29 06:00:00	0	1	21.2	0	0	0	1	0	0	0	29	0	1	0	0	1	1	2	1	0	0	1	0	0
30304131	Enrichment	C57BL/6NTac	f	double (Enrichment)	2014-04-29 06:00:00	0	1	22.2	0	0	0	0	0	0	0	18	0	1	0	0	1	1	1	1	0	0	1	0	0
30304132	Enrichment	C57BL/6NTac	f	double (Enrichment)	2014-04-29 06:00:00	0	1	22.8	0	0	0	1	0	0	0	20	0	1	0	0	1	1	1	1	0	0	1	0	0
30307512	Enrichment	DBA/2NCrl	m	con (Enrichment)	2014-06-03 06:00:00	0	1	21.5		0		0	0		0	7			0		1	1	1	1	0	0	1	1
30307513	Enrichment	DBA/2NCrl	m	con (Enrichment)	2014-06-03 06:00:00	0	1	20.8		0		0	0		0	12			0		1	1	1	1	0	0	1	0
30307514	Enrichment	DBA/2NCrl	m	con (Enrichment)	2014-06-03 06:00:00	0	1	24.9		0		1	0		0	11			0		1	1	1	1	0	0	1	0
30307515	Enrichment	DBA/2NCrl	m	con (Enrichment)	2014-06-03 06:00:00	0	1	23.7		0		1	0		0	20			0		1	1	2	2	0	0	1	1
30307516	Enrichment	DBA/2NCrl	m	con (Enrichment)	2014-06-03 06:00:00	0	1	23.1		0		0	0		0	14			0		1	1	2	1	0	0	1	0
30307517	Enrichment	DBA/2NCrl	m	con (Enrichment)	2014-06-03 06:00:00	0	1	24.7		0		1	0		0	16			0		1	1	1	1	0	0	1	0
30307518	Enrichment	DBA/2NCrl	m	con (Enrichment)	2014-06-03 06:00:00	0	1	22.8		0		1	0		0	10			0		1	1	1	1	0	0	1	0
30307519	Enrichment	DBA/2NCrl	m	con (Enrichment)	2014-06-03 06:00:00	0	1	24.3		0		1	0		0	14			0		1	1	1	1	0	0	1	0
30307520	Enrichment	DBA/2NCrl	m	con (Enrichment)	2014-06-03 06:00:00	0	1	23.8		0		1	0		0	20			0		1	1	2	2	0	0	0	0
30307521	Enrichment	DBA/2NCrl	m	con (Enrichment)	2014-06-03 06:00:00	0	1	23.3		0		1	0		0	8			0		1	1	1	1	0	0	1	0
30307522	Enrichment	DBA/2NCrl	m	nest (Enrichment)	2014-06-03 06:00:00	0	1	21.9		0		1	0		0	4			0		1	1	1	1	0	0	1	0
30307523	Enrichment	DBA/2NCrl	m	nest (Enrichment)	2014-06-03 06:00:00	0	1	23.9		0		0	0		0	17			0		1	1	2	1	0	0	1	0
30307524	Enrichment	DBA/2NCrl	m	nest (Enrichment)	2014-06-03 06:00:00	0	1	23.7		0		0	0		0	12			0		0	1	1	1	0	0	0	0
30307525	Enrichment	DBA/2NCrl	m	nest (Enrichment)	2014-06-03 06:00:00	0	1	23.5		0		0	0		0	15			0		1	1	1	2	0	0	1	1
30307526	Enrichment	DBA/2NCrl	m	nest (Enrichment)	2014-06-03 06:00:00	0	1	24.7		0		1	0		0	18			0		1	1	2	1	0	0	1	0
30307527	Enrichment	DBA/2NCrl	m	nest (Enrichment)	2014-06-03 06:00:00	0	1	25.3		0		1	0		0	4			0		1	1	1	1	0	0	1	0
30307528	Enrichment	DBA/2NCrl	m	nest (Enrichment)	2014-06-03 06:00:00	0	1	24.9		0		0	0		0	20			0		1	1	1	1	0	0	1	0
30307529	Enrichment	DBA/2NCrl	m	nest (Enrichment)	2014-06-03 06:00:00	0	1	25.5		0		0	0		0	7			0		1	1	2	1	0	0	0	0
30307530	Enrichment	DBA/2NCrl	m	nest (Enrichment)	2014-06-03 06:00:00	0	1	24.1		0		1	0		0	15			0		1	1	1	1	0	0	1	1
30307531	Enrichment	DBA/2NCrl	m	nest (Enrichment)	2014-06-03 06:00:00	0	1	23.7		0		0	0		0	14			0		0	1	1	1	0	0	0	1
30307532	Enrichment	DBA/2NCrl	m	double (Enrichment)	2014-06-03 06:00:00	0	1	22.5		0		1	0		0	12			0		1	1	1	1	0	0	1	0
30307533	Enrichment	DBA/2NCrl	m	double (Enrichment)	2014-06-03 06:00:00	0	1	24.2		0		0	0		0	6			0		1	1	1	1	0	0	1	0
30307534	Enrichment	DBA/2NCrl	m	double (Enrichment)	2014-06-03 06:00:00	0	1	23.2		0		0	0		0	9			0		1	1	2	1	0	0	1	0
30307535	Enrichment	DBA/2NCrl	m	double (Enrichment)	2014-06-03 06:00:00	0	1	23		0		1	0		0	10			0		1	1	2	1	0	0	1	0
30307536	Enrichment	DBA/2NCrl	m	double (Enrichment)	2014-06-03 06:00:00	0	1	24.3		0		1	0		0	21			0		1	1	2	1	0	0	1	0
30307537	Enrichment	DBA/2NCrl	m	double (Enrichment)	2014-06-03 06:00:00	0	1	26.5		0		0	0		0	9			0		1	1	1	1	0	0	1	0
30307538	Enrichment	DBA/2NCrl	m	double (Enrichment)	2014-06-03 06:00:00	0	1	24.2		0		1	0		0	19			0		1	1	2	1	0	0	1	0
30307539	Enrichment	DBA/2NCrl	m	double (Enrichment)	2014-06-03 06:00:00	0	1	25.1		0		0	0		0	16			0		1	1	2	1	0	0	1	0
30307540	Enrichment	DBA/2NCrl	m	double (Enrichment)	2014-06-03 06:00:00	0	1	22.3		0		0	0		0	19			0		1	1	2	1	0	0	1	0
30307541	Enrichment	DBA/2NCrl	m	double (Enrichment)	2014-06-03 06:00:00	0	1	26.1		0		0	0		0	16			0		1	1	2	1	0	0	0	1
30307542	Enrichment	DBA/2NCrl	f	con (Enrichment)	2014-06-03 06:00:00	0	1	18.1		0		0	0		0	16			0		1	1	2	1	0	0	1	0
30307543	Enrichment	DBA/2NCrl	f	con (Enrichment)	2014-06-03 06:00:00	0	1	18		0		0	0		0	9			0		1	1	1	1	0	0	1	0
30307544	Enrichment	DBA/2NCrl	f	con (Enrichment)	2014-06-03 06:00:00	0	1	21.8		0		0	0		0	7			0		1	1	2	1	0	0	1	0
30307545	Enrichment	DBA/2NCrl	f	con (Enrichment)	2014-06-03 06:00:00	0	1	19.4		0		1	0		0	9			0		1	1	1	1	0	0	1	0
30307546	Enrichment	DBA/2NCrl	f	con (Enrichment)	2014-06-03 06:00:00	0	1	21.8		0		0	0		0	15			0		1	1	1	1	0	0	1	0
30307547	Enrichment	DBA/2NCrl	f	con (Enrichment)	2014-06-03 06:00:00	0	1	18.6		0		1	0		0	17			0		1	1	2	1	0	0	1	0
30307548	Enrichment	DBA/2NCrl	f	con (Enrichment)	2014-06-03 06:00:00	0	1	19.6		0		0	0		0	12			0		1	1	1	1	0	0	1	0
30307549	Enrichment	DBA/2NCrl	f	con (Enrichment)	2014-06-03 06:00:00	0	1	21.5		0		1	0		0	16			0		1	1	2	1	0	0	1	0
30307550	Enrichment	DBA/2NCrl	f	con (Enrichment)	2014-06-03 06:00:00	0	1	22.4		0		1	0		0	15			0		1	1	2	1	0	0	1	0
30307551	Enrichment	DBA/2NCrl	f	con (Enrichment)	2014-06-03 06:00:00	0	1	22.7		0		0	0		0	10			0		0	1	1	1	0	0	1	0
30307552	Enrichment	DBA/2NCrl	f	nest (Enrichment)	2014-06-03 06:00:00	0	1	19.7		0		1	0		0	13			0		1	1	2	1	0	0	1	0
30307553	Enrichment	DBA/2NCrl	f	nest (Enrichment)	2014-06-03 06:00:00	0	1	17.7		0		1	0		0	18			0		1	1	1	1	0	0	1	0
30307554	Enrichment	DBA/2NCrl	f	nest (Enrichment)	2014-06-03 06:00:00	0	1	21.5		0		1	0		0	20			0		1	1	1	1	0	0	0	0
30307555	Enrichment	DBA/2NCrl	f	nest (Enrichment)	2014-06-03 06:00:00	0	1	20.4		0		0	0		0	8			0		1	1	1	1	0	0	1	0
30307556	Enrichment	DBA/2NCrl	f	nest (Enrichment)	2014-06-03 06:00:00	0	1	20.8		0		0	0		0	15			0		1	1	1	1	0	0	1	0
30307557	Enrichment	DBA/2NCrl	f	nest (Enrichment)	2014-06-03 06:00:00	0	1	20.9		0		0	0		0	14			0		1	1	2	1	0	0	1	1
30307558	Enrichment	DBA/2NCrl	f	nest (Enrichment)	2014-06-03 06:00:00	0	1	21.3		0		0	0		0	7			0		1	1	1	1	0	0	1	0
30307559	Enrichment	DBA/2NCrl	f	nest (Enrichment)	2014-06-03 06:00:00	0	1	19.2		0		0	0		0	14			0		1	1	1	1	0	0	1	0
30307560	Enrichment	DBA/2NCrl	f	nest (Enrichment)	2014-06-03 06:00:00	0	1	22.6		0		1	0		0	25			0		1	1	1	1	0	0	1	0
30307561	Enrichment	DBA/2NCrl	f	nest (Enrichment)	2014-06-03 06:00:00	0	1	23		0		0	0		0	12			0		1	1	1	1	0	0	1	0
30307562	Enrichment	DBA/2NCrl	f	double (Enrichment)	2014-06-03 06:00:00	0	1	17.4		0		0	0		0	19			0		1	1	1	1	0	0	1	0
30307563	Enrichment	DBA/2NCrl	f	double (Enrichment)	2014-06-03 06:00:00	0	1	18.7		0		0	0		0	21			0		1	1	2	1	0	0	1	0
30307564	Enrichment	DBA/2NCrl	f	double (Enrichment)	2014-06-03 06:00:00	0	1	21.5		0		0	0		0	10			0		1	1	1	1	0	0	1	0
30307565	Enrichment	DBA/2NCrl	f	double (Enrichment)	2014-06-03 06:00:00	0	1	20.9		0		0	0		0	12			0		1	1	1	2	0	0	1	1
30307566	Enrichment	DBA/2NCrl	f	double (Enrichment)	2014-06-03 06:00:00	0	1	19.3		0		0	0		0	11			0		1	1	1	1	0	0	1	0
30307567	Enrichment	DBA/2NCrl	f	double (Enrichment)	2014-06-03 06:00:00	0	1	19.2		0		0	0		0	11			0		1	1	1	1	0	0	1	0
30307568	Enrichment	DBA/2NCrl	f	double (Enrichment)	2014-06-03 06:00:00	0	1	19.9		0		1	0		0	5			0		1	1	2	1	0	0	1	0
30307569	Enrichment	DBA/2NCrl	f	double (Enrichment)	2014-06-03 06:00:00	0	1	19.6		0		0	0		0	7			0		1	1	1	1	0	0	1	0
30307570	Enrichment	DBA/2NCrl	f	double (Enrichment)	2014-06-03 06:00:00	0	1	22		0		0	0		0	13			0		1	1	1	1	0	0	1	0
30307571	Enrichment	DBA/2NCrl	f	double (Enrichment)	2014-06-03 06:00:00	0	1	19.3		0		1	0		0	13			0		1	1	1	1	0	0	1	0
30308886	Enrichment	C57BL/6NTac	m	con (Enrichment)	2014-06-17 06:00:00	0	1	24.2		0		1	0		0	22			0		1	1	2	1	0	0	1	0
30308887	Enrichment	C57BL/6NTac	m	con (Enrichment)	2014-06-17 06:00:00	0	1	26.2		0		1	0		0	22			0		1	1	2	1	0	0	1	0
30308888	Enrichment	C57BL/6NTac	m	con (Enrichment)	2014-06-17 06:00:00	0	1	22.9		0		0	0		0	23			0		1	1	2	1	0	0	1	1
30308889	Enrichment	C57BL/6NTac	m	con (Enrichment)	2014-06-17 06:00:00	0	1	26.1		0		0	0		0	18			0		1	1	2	1	0	0	1	0
30308890	Enrichment	C57BL/6NTac	m	con (Enrichment)	2014-06-17 06:00:00	0	1	26		0		0	0		0	28			0		1	1	2	2	0	0	1	1
30308891	Enrichment	C57BL/6NTac	m	con (Enrichment)	2014-06-17 06:00:00	0	1	25.5		0		1	0		0	15			0		1	2	2	2	0	0	0	1
30308892	Enrichment	C57BL/6NTac	m	con (Enrichment)	2014-06-17 06:00:00	0	1	25.4		0		0	0		0	28			0		1	1	2	2	0	0	1	1
30308893	Enrichment	C57BL/6NTac	m	con (Enrichment)	2014-06-17 06:00:00	0	1	28.1		0		1	0		0	26			0		1	1	2	1	0	0	1	0
30308894	Enrichment	C57BL/6NTac	m	con (Enrichment)	2014-06-17 06:00:00	0	1	25.4		0		1	0		0	16			0		1	1	2	1	0	0	1	0
30308895	Enrichment	C57BL/6NTac	m	con (Enrichment)	2014-06-17 06:00:00	0	1	24.9		0		0	0		0	10			0		1	1	1	1	0	0	1	0
30308896	Enrichment	C57BL/6NTac	m	nest (Enrichment)	2014-06-17 06:00:00	0	1	22.9		0		1	0		0	31			0		1	2	2	2	0	0	0	1
30308897	Enrichment	C57BL/6NTac	m	nest (Enrichment)	2014-06-17 06:00:00	0	1	26.1		0		1	0		0	21			0		1	1	2	2	0	0	1	0
30308898	Enrichment	C57BL/6NTac	m	nest (Enrichment)	2014-06-17 06:00:00	0	1	25.9		0		1	0		0	19			0		1	1	1	1	0	0	1	0
30308899	Enrichment	C57BL/6NTac	m	nest (Enrichment)	2014-06-17 06:00:00	0	1	25.2		0		0	0		0	17			0		1	1	1	1	0	0	1	0
30308900	Enrichment	C57BL/6NTac	m	nest (Enrichment)	2014-06-17 06:00:00	0	1	26.7		0		1	0		0	20			0		1	1	1	1	0	0	1	0
30308901	Enrichment	C57BL/6NTac	m	nest (Enrichment)	2014-06-17 06:00:00	0	1	26.5		0		0	0		0	12			0		1	1	2	1	0	0	0	0
30308902	Enrichment	C57BL/6NTac	m	nest (Enrichment)	2014-06-17 06:00:00	0	1	23.6		0		0	0		0	24			0		1	1	1	1	0	0	1	0
30308903	Enrichment	C57BL/6NTac	m	nest (Enrichment)	2014-06-17 06:00:00	0	1	25.6		0		1	0		0	5			0		1	1	1	1	0	0	0	1
30308904	Enrichment	C57BL/6NTac	m	nest (Enrichment)	2014-06-17 06:00:00	0	1	27.5		0		0	0		0	26			0		1	1	1	1	0	0	1	0
30308905	Enrichment	C57BL/6NTac	m	nest (Enrichment)	2014-06-17 06:00:00	0	1	26.2		0		1	0		0	25			0		1	1	1	1	0	0	0	0
30308906	Enrichment	C57BL/6NTac	m	double (Enrichment)	2014-06-17 06:00:00	0	1	25		0		0	0		0	21			0		1	1	1	1	0	0	1	0
30308907	Enrichment	C57BL/6NTac	m	double (Enrichment)	2014-06-17 06:00:00	0	1	25.7		0		0	0		0	22			0		1	1	2	2	0	0	0	0
30308908	Enrichment	C57BL/6NTac	m	double (Enrichment)	2014-06-17 06:00:00	0	1	28.2		0		0	0		0	8			0		1	1	1	1	0	0	1	0
30308909	Enrichment	C57BL/6NTac	m	double (Enrichment)	2014-06-17 06:00:00	0	1	25.6		0		0	0		0	28			0		1	1	2	1	0	0	1	1
30308910	Enrichment	C57BL/6NTac	m	double (Enrichment)	2014-06-17 06:00:00	0	1	27.6		0		0	0		0	20			0		1	1	2	1	0	0	0	0
30308911	Enrichment	C57BL/6NTac	m	double (Enrichment)	2014-06-17 06:00:00	0	1	23.2		0		0	0		0	18			0		1	1	2	1	0	0	1	1
30308912	Enrichment	C57BL/6NTac	m	double (Enrichment)	2014-06-17 06:00:00	0	1	25.5		0		0	0		0	23			0		1	1	1	1	0	0	0	0
30308913	Enrichment	C57BL/6NTac	m	double (Enrichment)	2014-06-17 06:00:00	0	1	25.3		0		0	0		0	22			0		1	1	1	1	0	0	1	0
30308914	Enrichment	C57BL/6NTac	m	double (Enrichment)	2014-06-17 06:00:00	0	1	25.1		0		1	0		0	21			0		1	1	1	1	0	0	1	0
30308915	Enrichment	C57BL/6NTac	f	con (Enrichment)	2014-06-17 06:00:00	0	1	20.8		0		0	0		0	34			0		1	1	2	2	0	0	1	1
30308916	Enrichment	C57BL/6NTac	f	con (Enrichment)	2014-06-17 06:00:00	0	1	20.9		0		1	0		0	29			0		1	1	2	2	0	0	1	0
30308917	Enrichment	C57BL/6NTac	f	con (Enrichment)	2014-06-17 06:00:00	0	1	21.9		0		0	0		0	18			0		1	1	2	2	0	0	1	0
30308918	Enrichment	C57BL/6NTac	f	con (Enrichment)	2014-06-17 06:00:00	0	1	20.3		0		1	0		0	17			0		1	1	1	1	0	0	1	0
30308919	Enrichment	C57BL/6NTac	f	con (Enrichment)	2014-06-17 06:00:00	0	1	21.7		0		1	0		0	17			0		1	1	2	1	0	0	1	0
30308920	Enrichment	C57BL/6NTac	f	con (Enrichment)	2014-06-17 06:00:00	0	1	20.7		0		1	0		0	31			0		1	1	2	2	0	0	1	1
30308921	Enrichment	C57BL/6NTac	f	con (Enrichment)	2014-06-17 06:00:00	0	1	21.1		0		1	0		0	16			0		1	1	1	1	0	0	1	1
30308922	Enrichment	C57BL/6NTac	f	con (Enrichment)	2014-06-17 06:00:00	0	1	19.9		0		0	0		0	28			0		1	1	2	2	0	0	1	1
30308923	Enrichment	C57BL/6NTac	f	con (Enrichment)	2014-06-17 06:00:00	0	1	19.4		0		0	0		0	21			0		1	1	1	2	0	0	0	0
30308924	Enrichment	C57BL/6NTac	f	con (Enrichment)	2014-06-17 06:00:00	0	1	21		0		0	0		0	17			0		1	1	1	2	0	0	1	0
30308925	Enrichment	C57BL/6NTac	f	nest (Enrichment)	2014-06-17 06:00:00	0	1	21.1		0		0	0		0	18			0		1	2	2	2	0	0	0	1
30308926	Enrichment	C57BL/6NTac	f	nest (Enrichment)	2014-06-17 06:00:00	0	1	20.1		0		1	0		0	16			0		1	1	1	2	0	0	1	0
30308927	Enrichment	C57BL/6NTac	f	nest (Enrichment)	2014-06-17 06:00:00	0	1	21.1		0		0	0		0	19			0		1	1	1	1	0	0	1	0
30308928	Enrichment	C57BL/6NTac	f	nest (Enrichment)	2014-06-17 06:00:00	0	1	20.2		0		0	0		0	23			0		1	2	1	1	0	0	1	0
30308929	Enrichment	C57BL/6NTac	f	nest (Enrichment)	2014-06-17 06:00:00	0	1	22.3		0		0	0		0	18			0		1	1	2	2	0	0	1	1
30308930	Enrichment	C57BL/6NTac	f	nest (Enrichment)	2014-06-17 06:00:00	0	1	19.4		0		1	0		0	21			0		1	1	2	1	0	0	0	0
30308931	Enrichment	C57BL/6NTac	f	nest (Enrichment)	2014-06-17 06:00:00	0	1	19.1		0		0	0		0	16			0		1	1	1	1	0	0	1	0
30308932	Enrichment	C57BL/6NTac	f	nest (Enrichment)	2014-06-17 06:00:00	0	1	21.9		0		1	0		0	22			0		1	1	1	1	0	0	1	0
30308933	Enrichment	C57BL/6NTac	f	nest (Enrichment)	2014-06-17 06:00:00	0	1	21.2		0		0	0		0	15			0		1	1	1	2	0	0	0	0
30308934	Enrichment	C57BL/6NTac	f	nest (Enrichment)	2014-06-17 06:00:00	0	1	22.9		0		1	0		0	20			0		1	1	1	1	0	0	1	0
30308935	Enrichment	C57BL/6NTac	f	double (Enrichment)	2014-06-17 06:00:00	0	1	19.7		0		1	0		0	4			0		1	1	1	1	0	0	1	0
30308936	Enrichment	C57BL/6NTac	f	double (Enrichment)	2014-06-17 06:00:00	0	1	20.5		0		0	0		0	26			0		1	1	1	1	0	0	1	0
30308937	Enrichment	C57BL/6NTac	f	double (Enrichment)	2014-06-17 06:00:00	0	1	21.8		0		0	0		0	26			0		1	1	2	1	0	0	0	1
30308938	Enrichment	C57BL/6NTac	f	double (Enrichment)	2014-06-17 06:00:00	1	1	21.9		0		1	0		0	9			0		1	1	1	1	0	0	1	0
30308939	Enrichment	C57BL/6NTac	f	double (Enrichment)	2014-06-17 06:00:00	0	1	20.1		0		0	0		0	28			0		1	1	2	2	0	0	1	0
30308940	Enrichment	C57BL/6NTac	f	double (Enrichment)	2014-06-17 06:00:00	0	1	20.9		0		0	0		0	23			0		1	1	2	1	0	0	1	0
30308941	Enrichment	C57BL/6NTac	f	double (Enrichment)	2014-06-17 06:00:00	0	1	21.3		0		0	0		0	19			0		1	1	1	1	0	0	0	0
30308942	Enrichment	C57BL/6NTac	f	double (Enrichment)	2014-06-17 06:00:00	0	1	22.6		0		0	0		0	25			0		1	1	1	2	0	0	1	0
30308943	Enrichment	C57BL/6NTac	f	double (Enrichment)	2014-06-17 06:00:00	0	1	21.1		0		1	0		0	25			0		1	1	2	1	0	0	1	1
30308944	Enrichment	C57BL/6NTac	f	double (Enrichment)	2014-06-17 06:00:00	0	1	23.1		0		0	0		0	19			0		1	1	2	2	0	0	1	0
30309725	Enrichment	C57BL/6NTac	m	double (Enrichment)	2014-06-17 06:00:00	0	1	26.2		0		1	0		0	3			0		1	1	1	1	0	0	1	1
30310359	Enrichment	DBA/2NCrl	m	con (Enrichment)	2014-07-01 06:00:00	0	1	22.8		0		0	0		0	6			0		1	1	1	1	0	0	0	0
30310360	Enrichment	DBA/2NCrl	m	con (Enrichment)	2014-07-01 06:00:00	0	1	22.2		0		1	0		0	11			0		1	1	2	1	0	0	1	0
30310361	Enrichment	DBA/2NCrl	m	con (Enrichment)	2014-07-01 06:00:00	0	1	21.6		0		1	0		0	12			0		1	1	1	1	0	0	1	0
30310362	Enrichment	DBA/2NCrl	m	con (Enrichment)	2014-07-01 06:00:00	0	1	22.2		0		1	0		0	18			0		1	1	1	1	0	0	0	0
30310363	Enrichment	DBA/2NCrl	m	con (Enrichment)	2014-07-01 06:00:00	0	1	23		0		1	0		0	22			0		1	1	2	2	0	0	0	0
30310364	Enrichment	DBA/2NCrl	m	con (Enrichment)	2014-07-01 06:00:00	0	1	22		0		0	0		0	11			0		1	1	1	1	0	0	1	0
30310365	Enrichment	DBA/2NCrl	m	con (Enrichment)	2014-07-01 06:00:00	0	1	20.7		0		1	0		0	15			0		1	1	1	1	0	0	1	1
30310366	Enrichment	DBA/2NCrl	m	con (Enrichment)	2014-07-01 06:00:00	0	1	25.6		0		0	0		0	13			0		1	1	2	1	0	0	1	0
30310367	Enrichment	DBA/2NCrl	m	con (Enrichment)	2014-07-01 06:00:00	0	1	24		0		1	0		0	26			0		1	1	2	1	0	0	1	0
30310368	Enrichment	DBA/2NCrl	m	con (Enrichment)	2014-07-01 06:00:00	0	1	23.7		0		1	0		0	12			0		1	1	1	1	0	0	1	0
30310369	Enrichment	DBA/2NCrl	m	nest (Enrichment)	2014-07-01 06:00:00	0	1	21.1		0		1	0		0	12			0		1	1	1	1	0	0	1	0
30310370	Enrichment	DBA/2NCrl	m	nest (Enrichment)	2014-07-01 06:00:00	0	1	22.3		0		0	0		0	9			0		1	1	1	1	0	0	1	1
30310371	Enrichment	DBA/2NCrl	m	nest (Enrichment)	2014-07-01 06:00:00	0	1	21.9		0		1	0		0	23			0		1	1	1	1	0	0	1	0
30310372	Enrichment	DBA/2NCrl	m	nest (Enrichment)	2014-07-01 06:00:00	0	1	23.5		0		1	0		0	3			0		1	1	1	1	0	0	1	0
30310373	Enrichment	DBA/2NCrl	m	nest (Enrichment)	2014-07-01 06:00:00	0	1	24.2		0		0	0		0	10			0		1	1	2	1	0	0	1	0
30310374	Enrichment	DBA/2NCrl	m	nest (Enrichment)	2014-07-01 06:00:00	0	1	23.8		0		1	0		0	7			0		1	1	1	1	0	0	1	0
30310375	Enrichment	DBA/2NCrl	m	nest (Enrichment)	2014-07-01 06:00:00	0	1	23.3		0		1	0		0	11			0		1	1	1	1	0	0	1	0
30310376	Enrichment	DBA/2NCrl	m	nest (Enrichment)	2014-07-01 06:00:00	0	1	23		0		1	0		0	6			0		1	1	1	1	0	0	1	0
30310377	Enrichment	DBA/2NCrl	m	nest (Enrichment)	2014-07-01 06:00:00	0	1	24.7		0		0	0		0	4			0		1	1	1	1	0	0	1	0
30310378	Enrichment	DBA/2NCrl	m	nest (Enrichment)	2014-07-01 06:00:00	0	1	26.2		0		1	0		0	20			0		1	1	2	2	0	0	1	0
30310379	Enrichment	DBA/2NCrl	m	double (Enrichment)	2014-07-01 06:00:00	0	1	23.4		0		1	0		0	6			0		1	1	1	1	0	0	1	0
30310380	Enrichment	DBA/2NCrl	m	double (Enrichment)	2014-07-01 06:00:00	0	1	23.5		0		0	0		0	16			0		1	1	1	2	0	0	1	0
30310381	Enrichment	DBA/2NCrl	m	double (Enrichment)	2014-07-01 06:00:00	0	1	21.6		0		0	0		0	8			0		1	1	2	1	0	0	1	0
30310382	Enrichment	DBA/2NCrl	m	double (Enrichment)	2014-07-01 06:00:00	0	1	23.2		0		1	0		0	3			0		1	1	1	1	0	0	1	0
30310383	Enrichment	DBA/2NCrl	m	double (Enrichment)	2014-07-01 06:00:00	0	1	24		0		1	0		0	15			0		1	1	1	1	0	0	1	0
30310384	Enrichment	DBA/2NCrl	m	double (Enrichment)	2014-07-01 06:00:00	0	1	25.5		0		0	0		0	11			0		1	1	1	1	0	0	1	0
30310385	Enrichment	DBA/2NCrl	m	double (Enrichment)	2014-07-01 06:00:00	0	1	24		0		0	0		0	4			0		1	1	1	1	0	0	1	0
30310386	Enrichment	DBA/2NCrl	m	double (Enrichment)	2014-07-01 06:00:00	0	1	22.2		0		0	0		0	8			0		1	1	1	1	0	0	1	1
30310387	Enrichment	DBA/2NCrl	m	double (Enrichment)	2014-07-01 06:00:00	0	1	22.2		0		1	0		0	17			0		1	1	1	1	0	0	1	0
30310388	Enrichment	DBA/2NCrl	m	double (Enrichment)	2014-07-01 06:00:00	0	1	27		0		1	0		0	17			0		1	1	1	1	0	0	1	0
30310389	Enrichment	DBA/2NCrl	f	con (Enrichment)	2014-07-01 06:00:00	0	1	18.6		0		0	0		0	18			0		1	1	2	1	0	0	1	0
30310390	Enrichment	DBA/2NCrl	f	con (Enrichment)	2014-07-01 06:00:00	0	1	20.7		0		0	0		0	14			0		1	1	1	1	0	0	1	1
30310391	Enrichment	DBA/2NCrl	f	con (Enrichment)	2014-07-01 06:00:00	0	1	19.9		0		0	0		0	6			0		1	1	1	1	0	0	1	0
30310392	Enrichment	DBA/2NCrl	f	con (Enrichment)	2014-07-01 06:00:00	0	1	22.4		0		1	0		0	13			0		1	1	1	2	0	0	1	0
30310393	Enrichment	DBA/2NCrl	f	con (Enrichment)	2014-07-01 06:00:00	0	1	19.9		0		1	0		0	13			0		1	1	1	1	0	0	1	0
30310394	Enrichment	DBA/2NCrl	f	con (Enrichment)	2014-07-01 06:00:00	0	1	20		0		0	0		0	7			0		1	1	1	1	0	0	1	0
30310395	Enrichment	DBA/2NCrl	f	con (Enrichment)	2014-07-01 06:00:00	0	1	19		0		0	0		0	12			0		1	1	1	1	0	0	1	1
30310396	Enrichment	DBA/2NCrl	f	con (Enrichment)	2014-07-01 06:00:00	0	1	19.6		0		1	0		0	12			0		1	1	1	1	0	0	1	0
30310397	Enrichment	DBA/2NCrl	f	con (Enrichment)	2014-07-01 06:00:00	0	1	16.8		0		1	0		0	7			0		1	1	1	1	0	0	1	0
30310398	Enrichment	DBA/2NCrl	f	con (Enrichment)	2014-07-01 06:00:00	0	1	20.2		0		0	0		0	13			0		1	1	1	1	0	0	1	0
30310399	Enrichment	DBA/2NCrl	f	nest (Enrichment)	2014-07-01 06:00:00	0	1	18.4		0		0	0		0	17			0		1	1	2	1	0	0	1	0
30310400	Enrichment	DBA/2NCrl	f	nest (Enrichment)	2014-07-01 06:00:00	0	1	19.5		0		0	0		0	12			0		1	1	2	1	0	0	1	0
30310401	Enrichment	DBA/2NCrl	f	nest (Enrichment)	2014-07-01 06:00:00	0	1	19.7		0		0	0		0	10			0		1	1	1	1	0	0	0	1
30310402	Enrichment	DBA/2NCrl	f	nest (Enrichment)	2014-07-01 06:00:00	0	1	18.3		0		0	0		0	19			0		1	1	2	1	0	0	1	0
30310403	Enrichment	DBA/2NCrl	f	nest (Enrichment)	2014-07-01 06:00:00	0	1	20		0		0	0		0	8			0		1	1	1	1	0	0	1	0
30310404	Enrichment	DBA/2NCrl	f	nest (Enrichment)	2014-07-01 06:00:00	0	1	18.6		0		0	0		0	3			0		1	1	2	1	0	0	1	0
30310405	Enrichment	DBA/2NCrl	f	nest (Enrichment)	2014-07-01 06:00:00	0	1	21.6		0		0	0		0	3			0		1	1	1	1	0	0	1	0
30310406	Enrichment	DBA/2NCrl	f	nest (Enrichment)	2014-07-01 06:00:00	0	1	21.5		0		1	0		0	12			0		1	1	1	1	0	0	1	0
30310407	Enrichment	DBA/2NCrl	f	nest (Enrichment)	2014-07-01 06:00:00	0	1	22.1		0		0	0		0	4			0		1	1	2	1	0	0	1	0
30310408	Enrichment	DBA/2NCrl	f	nest (Enrichment)	2014-07-01 06:00:00	0	1	19.2		0		0	0		0	17			0		1	1	2	2	0	0	1	1
30310409	Enrichment	DBA/2NCrl	f	double (Enrichment)	2014-07-01 06:00:00	0	1	17.4		0		1	0		0	11			0		1	1	2	1	0	0	1	0
30310410	Enrichment	DBA/2NCrl	f	double (Enrichment)	2014-07-01 06:00:00	0	1	18.7		0		0	0		0	15			0		1	1	1	1	0	0	1	0
30310411	Enrichment	DBA/2NCrl	f	double (Enrichment)	2014-07-01 06:00:00	0	1	19.2		0		0	0		0	12			0		1	1	2	1	0	0	1	0
30310412	Enrichment	DBA/2NCrl	f	double (Enrichment)	2014-07-01 06:00:00	0	1	19.6		0		0	0		0	8			0		1	1	1	1	0	0	1	0
30310413	Enrichment	DBA/2NCrl	f	double (Enrichment)	2014-07-01 06:00:00	0	1	19.1		0		0	0		0	14			0		1	1	2	1	0	0	0	0
30310414	Enrichment	DBA/2NCrl	f	double (Enrichment)	2014-07-01 06:00:00	0	1	17.1		0		1	0		0	11			0		1	1	1	1	0	0	1	0
30310415	Enrichment	DBA/2NCrl	f	double (Enrichment)	2014-07-01 06:00:00	0	1	19.8		0		0	0		0	11			0		1	1	1	1	0	0	1	0
30310416	Enrichment	DBA/2NCrl	f	double (Enrichment)	2014-07-01 06:00:00	0	1	17.9		0		0	0		0	12			0		1	1	1	1	0	0	1	1
30310417	Enrichment	DBA/2NCrl	f	double (Enrichment)	2014-07-01 06:00:00	0	1	20		0		0	0		0	15			0		1	1	1	1	0	0	1	0
30310418	Enrichment	DBA/2NCrl	f	double (Enrichment)	2014-07-01 06:00:00	0	1	21		0		0	0		0	8			0		1	1	1	1	0	0	1	0
30327051	Enrichment	C57BL/6NTac	m	con (Enrichment)	2014-12-30 06:00:00	0	1	21.2		0		0	0		0	18			0		1	1	1	1	0	0	0	0
30327052	Enrichment	C57BL/6NTac	m	con (Enrichment)	2014-12-30 06:00:00	0	1	21.8		0		0	0		0	24			0		1	1	1	1	0	0	1	0
30327053	Enrichment	C57BL/6NTac	m	con (Enrichment)	2014-12-30 06:00:00	0	1	27.3		0		0	0		0	20			0		1	1	1	2	0	0	0	0
30327054	Enrichment	C57BL/6NTac	m	con (Enrichment)	2014-12-30 06:00:00	0	1	25.1		0		0	0		0	18			0		1	1	1	2	0	0	0	0
30327055	Enrichment	C57BL/6NTac	m	con (Enrichment)	2014-12-30 06:00:00	0	1	26.4		0		0	0		0	22			0		1	1	1	1	0	0	0	0
30327056	Enrichment	C57BL/6NTac	m	con (Enrichment)	2014-12-30 06:00:00	0	1	24.2		0		0	0		0	19			0		1	1	1	1	0	0	0	0
30327057	Enrichment	C57BL/6NTac	m	con (Enrichment)	2014-12-30 06:00:00	0	1	24.3		0		0	0		0	17			0		1	1	1	1	0	0	1	0
30327058	Enrichment	C57BL/6NTac	m	con (Enrichment)	2014-12-30 06:00:00	0	1	26.8		0		0	0		0	22			0		1	1	1	1	0	0	0	0
30327059	Enrichment	C57BL/6NTac	m	con (Enrichment)	2014-12-30 06:00:00	0	1	26		0		0	0		0	27			0		1	1	1	1	0	0	1	0
30327060	Enrichment	C57BL/6NTac	m	con (Enrichment)	2014-12-30 06:00:00	0	1	25.7		0		0	0		0	21			0		1	1	1	1	0	0	1	0
30327061	Enrichment	C57BL/6NTac	m	nest (Enrichment)	2014-12-30 06:00:00	0	1	23.4		0		1	0		0	16			0		1	1	1	1	1	0	1	0
30327062	Enrichment	C57BL/6NTac	m	nest (Enrichment)	2014-12-30 06:00:00	0	1	22.5		0		0	0		0	24			0		1	1	1	1	0	0	0	0
30327063	Enrichment	C57BL/6NTac	m	nest (Enrichment)	2014-12-30 06:00:00	0	1	23		0		0	0		0	27			0		1	1	1	2	0	0	1	0
30327064	Enrichment	C57BL/6NTac	m	nest (Enrichment)	2014-12-30 06:00:00	0	1	22.4		0		0	0		0	26			0		1	1	1	2	0	0	0	0
30327065	Enrichment	C57BL/6NTac	m	nest (Enrichment)	2014-12-30 06:00:00	0	1	23.2		0		1	0		0	31			0		1	1	1	2	0	0	1	0
30327066	Enrichment	C57BL/6NTac	m	nest (Enrichment)	2014-12-30 06:00:00	0	1	22.4		0		0	0		0	17			0		1	1	1	1	0	0	0	0
30327067	Enrichment	C57BL/6NTac	m	nest (Enrichment)	2014-12-30 06:00:00	0	1	25.3		0		0	0		0	18			0		1	1	1	1	0	0	1	0
30327068	Enrichment	C57BL/6NTac	m	nest (Enrichment)	2014-12-30 06:00:00	0	1	25.5		0		0	0		0	20			0		1	1	1	2	0	0	1	1
30327069	Enrichment	C57BL/6NTac	m	nest (Enrichment)	2014-12-30 06:00:00	0	1	27.3		0		0	0		0	29			0		1	1	1	2	0	0	0	0
30327070	Enrichment	C57BL/6NTac	m	nest (Enrichment)	2014-12-30 06:00:00	0	1	24.6		0		0	0		0	29			0		1	1	1	2	0	0	0	0
30327071	Enrichment	C57BL/6NTac	m	double (Enrichment)	2014-12-30 06:00:00	0	1	22.2		0		0	0		0	28			0		1	1	1	1	0	0	1	0
30327072	Enrichment	C57BL/6NTac	m	double (Enrichment)	2014-12-30 06:00:00	0	1	23.5		0		0	0		0	27			0		1	1	1	2	0	0	0	1
30327073	Enrichment	C57BL/6NTac	m	double (Enrichment)	2014-12-30 06:00:00	0	1	26.9		0		0	0		0	27			0		1	1	1	1	0	0	0	0
30327074	Enrichment	C57BL/6NTac	m	double (Enrichment)	2014-12-30 06:00:00	0	1	24.3		0		0	0		0	24			0		1	1	1	2	0	0	1	0
30327075	Enrichment	C57BL/6NTac	m	double (Enrichment)	2014-12-30 06:00:00	0	1	26.5		0		0	0		0	25			0		1	1	1	2	0	0	0	0
30327076	Enrichment	C57BL/6NTac	m	double (Enrichment)	2014-12-30 06:00:00	0	1	26.5		0		1	0		0	24			0		1	1	1	1	0	0	1	0
30327077	Enrichment	C57BL/6NTac	m	double (Enrichment)	2014-12-30 06:00:00	0	1	24		0		1	0		0	22			0		1	1	1	1	0	0	1	0
30327078	Enrichment	C57BL/6NTac	m	double (Enrichment)	2014-12-30 06:00:00	0	1	27.3		0		0	0		0	37			0		1	1	1	2	0	0	0	0
30327079	Enrichment	C57BL/6NTac	m	double (Enrichment)	2014-12-30 06:00:00	0	1	25.5		0		1	0		0	30			0		1	1	1	2	0	0	1	0
30327080	Enrichment	C57BL/6NTac	m	double (Enrichment)	2014-12-30 06:00:00	0	1	25.1		0		0	0		0	28			0		1	1	1	1	0	0	0	0
30327081	Enrichment	C57BL/6NTac	f	con (Enrichment)	2014-12-30 06:00:00	0	1	18.9		0		0	0		0	17			0		1	1	1	2	0	0	0	0
30327082	Enrichment	C57BL/6NTac	f	con (Enrichment)	2014-12-30 06:00:00	0	1	21		0		1	0		0	27			0		1	1	1	2	0	0	1	0
30327083	Enrichment	C57BL/6NTac	f	con (Enrichment)	2014-12-30 06:00:00	0	1	19.5		0		1	0		0	22			0		1	1	1	1	0	0	1	0
30327084	Enrichment	C57BL/6NTac	f	con (Enrichment)	2014-12-30 06:00:00	0	1	19.7		0		1	0		0	24			0		1	1	1	1	0	0	1	0
30327085	Enrichment	C57BL/6NTac	f	con (Enrichment)	2014-12-30 06:00:00	0	1	21.6		0		1	0		0	32			0		1	1	1	2	0	0	1	0
30327086	Enrichment	C57BL/6NTac	f	con (Enrichment)	2014-12-30 06:00:00	0	1	22.1		0		0	0		0	24			0		1	1	1	2	0	0	0	0
30327087	Enrichment	C57BL/6NTac	f	con (Enrichment)	2014-12-30 06:00:00	0	1	20.4		0		0	0		0	25			0		1	1	1	2	0	0	1	0
30327088	Enrichment	C57BL/6NTac	f	con (Enrichment)	2014-12-30 06:00:00	0	1	20.5		0		1	0		0	31			0		1	1	1	1	0	0	1	0
30327089	Enrichment	C57BL/6NTac	f	con (Enrichment)	2014-12-30 06:00:00	0	1	20.7		0		0	0		0	29			0		1	1	1	2	0	0	1	0
30327090	Enrichment	C57BL/6NTac	f	con (Enrichment)	2014-12-30 06:00:00	0	1	21.2		0		1	0		0	26			0		1	1	1	2	0	0	1	0
30327091	Enrichment	C57BL/6NTac	f	nest (Enrichment)	2014-12-30 06:00:00	0	1	21.7		0		0	0		0	23			0		1	1	1	2	0	0	0	0
30327092	Enrichment	C57BL/6NTac	f	nest (Enrichment)	2014-12-30 06:00:00	0	1	19.3		0		0	0		0	14			0		1	1	1	2	0	0	0	0
30327093	Enrichment	C57BL/6NTac	f	nest (Enrichment)	2014-12-30 06:00:00	0	1	21.5		0		0	0		0	23			0		1	1	1	2	0	0	0	1
30327094	Enrichment	C57BL/6NTac	f	nest (Enrichment)	2014-12-30 06:00:00	0	1	21		0		0	0		0	32			0		1	1	1	2	0	0	0	0
30327095	Enrichment	C57BL/6NTac	f	nest (Enrichment)	2014-12-30 06:00:00	0	1	21.7		0		1	0		0	24			0		1	1	1	2	0	0	0	0
30327096	Enrichment	C57BL/6NTac	f	nest (Enrichment)	2014-12-30 06:00:00	0	1	19.6		0		0	0		0	21			0		1	1	1	2	0	0	0	0
30327097	Enrichment	C57BL/6NTac	f	nest (Enrichment)	2014-12-30 06:00:00	0	1	19.7		0		0	0		0	17			0		1	1	1	1	0	0	1	0
30327098	Enrichment	C57BL/6NTac	f	nest (Enrichment)	2014-12-30 06:00:00	0	1	22.7		0		0	0		0	30			0		1	1	1	2	0	0	1	0
30327099	Enrichment	C57BL/6NTac	f	nest (Enrichment)	2014-12-30 06:00:00	0	1	21.2		0		0	0		0	32			0		1	1	1	2	0	0	1	0
30327100	Enrichment	C57BL/6NTac	f	nest (Enrichment)	2014-12-30 06:00:00	0	1	21.1		0		0	0		0	29			0		1	1	1	2	0	0	1	0
30327101	Enrichment	C57BL/6NTac	f	double (Enrichment)	2014-12-30 06:00:00	0	1	18.2		0		0	0		0	26			0		1	1	1	2	0	0	0	0
30327102	Enrichment	C57BL/6NTac	f	double (Enrichment)	2014-12-30 06:00:00	0	1	20.4		0		1	0		0	26			0		1	1	1	2	0	0	1	0
30327103	Enrichment	C57BL/6NTac	f	double (Enrichment)	2014-12-30 06:00:00	0	1	24.5		0		1	0		0	28			0		1	1	1	2	0	0	1	0
30327104	Enrichment	C57BL/6NTac	f	double (Enrichment)	2014-12-30 06:00:00	0	1	19.2		0		0	0		0	29			0		1	1	1	2	0	0	1	0
30327105	Enrichment	C57BL/6NTac	f	double (Enrichment)	2014-12-30 06:00:00	0	1	20.9		0		1	0		0	31			0		1	1	1	2	0	0	1	0
30327106	Enrichment	C57BL/6NTac	f	double (Enrichment)	2014-12-30 06:00:00	0	1	22.2		0		0	0		0	19			0		1	1	1	2	0	0	1	0
30327107	Enrichment	C57BL/6NTac	f	double (Enrichment)	2014-12-30 06:00:00	0	1	20.7		0		1	0		0	21			0		1	1	1	2	0	0	0	0
30327108	Enrichment	C57BL/6NTac	f	double (Enrichment)	2014-12-30 06:00:00	0	1	18.3		0		0	0		0	31			0		1	1	1	2	0	0	1	0
30327109	Enrichment	C57BL/6NTac	f	double (Enrichment)	2014-12-30 06:00:00	0	1	22.3		0		1	0		0	24			0		1	1	1	2	0	0	1	0
30327110	Enrichment	C57BL/6NTac	f	double (Enrichment)	2014-12-30 06:00:00	0	1	21		0		0	0		0	27			0		1	1	1	2	0	0	1	0
30328485	Enrichment	DBA/2NCrl	m	con (Enrichment)	2015-01-13 06:00:00	0	1	23.4		0		0	0		0	15			0		1	1	1	1	0	0	1	0
30328486	Enrichment	DBA/2NCrl	m	con (Enrichment)	2015-01-13 06:00:00	0	1	23.9		0		1	0		0	15			0		1	1	1	1	0	0	1	0
30328487	Enrichment	DBA/2NCrl	m	con (Enrichment)	2015-01-13 06:00:00	0	1	25		0		0	0		0	18			0		1	1	1	1	0	0	0	0
30328488	Enrichment	DBA/2NCrl	m	con (Enrichment)	2015-01-13 06:00:00	0	1	22.7		0		0	0		0	9			0		1	1	1	1	0	0	0	0
30328489	Enrichment	DBA/2NCrl	m	con (Enrichment)	2015-01-13 06:00:00	0	1	24		0		0	0		0	23			0		1	1	1	1	0	0	1	0
30328490	Enrichment	DBA/2NCrl	m	con (Enrichment)	2015-01-13 06:00:00	0	1	25.6		0		1	0		0	13			0		1	1	1	1	0	0	1	0
30328491	Enrichment	DBA/2NCrl	m	con (Enrichment)	2015-01-13 06:00:00	0	1	22.6		0		1	0		0	11			0		1	1	1	1	0	0	1	0
30328492	Enrichment	DBA/2NCrl	m	con (Enrichment)	2015-01-13 06:00:00	0	1	22.1		0		0	0		0	15			0		1	1	1	1	0	0	1	0
30328493	Enrichment	DBA/2NCrl	m	con (Enrichment)	2015-01-13 06:00:00	0	1	24.7		0		1	0		0	17			0		1	1	1	1	0	0	1	0
30328494	Enrichment	DBA/2NCrl	m	con (Enrichment)	2015-01-13 06:00:00	0	1	26.4		0		1	0		0	14			0		1	1	1	1	0	0	1	0
30328495	Enrichment	DBA/2NCrl	m	nest (Enrichment)	2015-01-13 06:00:00	0	1	21.7		0		0	0		0	6			0		1	1	1	1	0	0	1	0
30328496	Enrichment	DBA/2NCrl	m	nest (Enrichment)	2015-01-13 06:00:00	0	1	23.2		0		1	0		0	14			0		1	1	1	1	0	0	1	0
30328497	Enrichment	DBA/2NCrl	m	nest (Enrichment)	2015-01-13 06:00:00	0	1	27.5		0		1	0		0	18			0		1	1	1	1	0	0	1	0
30328498	Enrichment	DBA/2NCrl	m	nest (Enrichment)	2015-01-13 06:00:00	0	1	25		0		1	0		0	18			0		1	1	1	1	0	0	1	0
30328499	Enrichment	DBA/2NCrl	m	nest (Enrichment)	2015-01-13 06:00:00	0	1	23.5		0		0	0		0	20			0		1	1	1	1	0	0	0	0
30328500	Enrichment	DBA/2NCrl	m	nest (Enrichment)	2015-01-13 06:00:00	0	1	24.2		0		1	0		0	14			0		1	1	1	1	0	0	1	0
30328501	Enrichment	DBA/2NCrl	m	nest (Enrichment)	2015-01-13 06:00:00	0	1	25.4		0		0	0		0	10			0		1	1	1	1	0	0	1	0
30328502	Enrichment	DBA/2NCrl	m	nest (Enrichment)	2015-01-13 06:00:00	0	1	28.1		0		0	0		0	11			0		1	1	1	1	0	0	1	0
30328503	Enrichment	DBA/2NCrl	m	nest (Enrichment)	2015-01-13 06:00:00	0	1	24.9		0		1	0		0	6			0		1	1	1	1	0	0	1	0
30328504	Enrichment	DBA/2NCrl	m	nest (Enrichment)	2015-01-13 06:00:00	0	1	24.5		0		0	0		0	17			0		1	1	1	1	0	0	0	0
30328505	Enrichment	DBA/2NCrl	m	double (Enrichment)	2015-01-13 06:00:00	0	1	25.8		0		1	0		0	15			0		1	1	1	1	0	0	1	0
30328506	Enrichment	DBA/2NCrl	m	double (Enrichment)	2015-01-13 06:00:00	0	1	23.4		0		1	0		0	6			0		1	1	1	1	0	0	1	0
30328507	Enrichment	DBA/2NCrl	m	double (Enrichment)	2015-01-13 06:00:00	0	1	24.6		0		1	0		0	10			0		1	1	1	1	0	0	1	0
30328508	Enrichment	DBA/2NCrl	m	double (Enrichment)	2015-01-13 06:00:00	0	1	24.9		0		0	0		0	13			0		1	1	1	1	0	0	1	0
30328509	Enrichment	DBA/2NCrl	m	double (Enrichment)	2015-01-13 06:00:00	0	1	21.7		0		0	0		0	19			0		1	1	1	1	0	0	0	0
30328510	Enrichment	DBA/2NCrl	m	double (Enrichment)	2015-01-13 06:00:00	0	1	25		0		0	0		0	12			0		1	1	1	1	0	0	1	0
30328511	Enrichment	DBA/2NCrl	m	double (Enrichment)	2015-01-13 06:00:00	0	1	26.4		0		1	0		0	9			0		1	1	1	1	0	0	0	0
30328512	Enrichment	DBA/2NCrl	m	double (Enrichment)	2015-01-13 06:00:00	0	1	22.3		0		0	0		0	16			0		1	1	1	1	0	0	1	0
30328513	Enrichment	DBA/2NCrl	m	double (Enrichment)	2015-01-13 06:00:00	0	1	22.7		0		0	0		0	19			0		1	1	1	1	0	0	1	0
30328514	Enrichment	DBA/2NCrl	m	double (Enrichment)	2015-01-13 06:00:00	0	1	23.1		0		0	0		0	14			0		1	1	1	1	0	0	0	0
30328515	Enrichment	DBA/2NCrl	f	con (Enrichment)	2015-01-13 06:00:00	0	1	19.7		0		0	0		0	9			0		1	1	1	1	0	0	1	0
30328516	Enrichment	DBA/2NCrl	f	con (Enrichment)	2015-01-13 06:00:00	0	1	21.1		0		0	0		0	8			0		1	1	1	1	0	0	1	0
30328517	Enrichment	DBA/2NCrl	f	con (Enrichment)	2015-01-13 06:00:00	0	1	20		0		0	0		0	11			0		1	1	1	1	0	0	1	0
30328518	Enrichment	DBA/2NCrl	f	con (Enrichment)	2015-01-13 06:00:00	0	1	20.9		0		1	0		0	11			0		1	1	1	1	0	0	1	0
30328519	Enrichment	DBA/2NCrl	f	con (Enrichment)	2015-01-13 06:00:00	0	1	23.2		0		1	0		0	7			0		1	1	1	1	0	0	1	0
30328520	Enrichment	DBA/2NCrl	f	con (Enrichment)	2015-01-13 06:00:00	0	1	16.2		0		0	0		0	16			0		1	1	1	1	0	0	1	0
30328521	Enrichment	DBA/2NCrl	f	con (Enrichment)	2015-01-13 06:00:00	0	1	21.8		0		1	0		0	12			0		1	1	1	1	0	0	1	0
30328522	Enrichment	DBA/2NCrl	f	con (Enrichment)	2015-01-13 06:00:00	0	1	21.8		0		1	0		0	14			0		1	1	1	1	0	0	1	0
30328523	Enrichment	DBA/2NCrl	f	con (Enrichment)	2015-01-13 06:00:00	0	1	24.6		0		0	0		0	8			0		1	1	1	1	0	0	1	0
30328524	Enrichment	DBA/2NCrl	f	con (Enrichment)	2015-01-13 06:00:00	0	1	21.3		0		0	0		0	12			0		1	1	1	1	0	0	0	0
30328525	Enrichment	DBA/2NCrl	f	nest (Enrichment)	2015-01-13 06:00:00	0	1	20		0		1	0		0	14			0		1	1	1	1	0	0	1	0
30328526	Enrichment	DBA/2NCrl	f	nest (Enrichment)	2015-01-13 06:00:00	0	1	20.6		0		0	0		0	10			0		1	1	1	1	0	0	1	0
30328528	Enrichment	DBA/2NCrl	f	nest (Enrichment)	2015-01-13 06:00:00	0	1	20.9		0		1	0		0	9			0		1	1	1	1	0	0	1	0
30328529	Enrichment	DBA/2NCrl	f	nest (Enrichment)	2015-01-13 06:00:00	0	1	20.5		0		1	0		0	15			0		1	1	1	1	0	0	1	0
30328530	Enrichment	DBA/2NCrl	f	nest (Enrichment)	2015-01-13 06:00:00	0	1	20.1		0		0	0		0	8			0		1	1	1	1	0	0	1	0
30328531	Enrichment	DBA/2NCrl	f	nest (Enrichment)	2015-01-13 06:00:00	0	1	20.8		0		0	0		0	8			0		1	1	1	1	0	0	0	0
30328532	Enrichment	DBA/2NCrl	f	nest (Enrichment)	2015-01-13 06:00:00	0	1	22.8		0		0	0		0	15			0		1	1	1	1	0	0	0	0
30328533	Enrichment	DBA/2NCrl	f	nest (Enrichment)	2015-01-13 06:00:00	0	1	19.4		0		1	0		0	16			0		1	1	1	1	0	0	1	0
30328534	Enrichment	DBA/2NCrl	f	nest (Enrichment)	2015-01-13 06:00:00	0	1	23.2		0		0	0		0	19			0		1	1	1	1	0	0	0	0
30328535	Enrichment	DBA/2NCrl	f	double (Enrichment)	2015-01-13 06:00:00	0	1	18.5		0		0	0		0	11			0		1	1	1	1	0	0	1	0
30328536	Enrichment	DBA/2NCrl	f	double (Enrichment)	2015-01-13 06:00:00	0	1	21.1		0		0	0		0	12			0		1	1	1	1	0	0	1	0
30328537	Enrichment	DBA/2NCrl	f	double (Enrichment)	2015-01-13 06:00:00	0	1	18.4		0		0	0		0	21			0		1	1	1	1	0	0	1	0
30328538	Enrichment	DBA/2NCrl	f	double (Enrichment)	2015-01-13 06:00:00	0	1	21.9		0		0	0		0	9			0		1	1	1	1	0	0	1	0
30328539	Enrichment	DBA/2NCrl	f	double (Enrichment)	2015-01-13 06:00:00	0	1	17.2		0		0	0		0	16			0		1	1	1	1	0	0	0	0
30328540	Enrichment	DBA/2NCrl	f	double (Enrichment)	2015-01-13 06:00:00	0	1	22.9		0		0	0		0	15			0		1	1	1	1	0	0	1	0
30328541	Enrichment	DBA/2NCrl	f	double (Enrichment)	2015-01-13 06:00:00	0	1	22.4		0		0	0		0	19			0		1	1	1	1	0	0	0	0
30328542	Enrichment	DBA/2NCrl	f	double (Enrichment)	2015-01-13 06:00:00	0	1	19.3		0		0	0		0	24			0		1	1	1	1	0	0	1	0
30328543	Enrichment	DBA/2NCrl	f	double (Enrichment)	2015-01-13 06:00:00	0	1	22.2		0		0	0		0	10			0		1	1	1	1	0	0	1	0
30328544	Enrichment	DBA/2NCrl	f	double (Enrichment)	2015-01-13 06:00:00	0	1	20.7		0		0	0		0	21			0		1	1	1	1	0	0	0	0
30328882	Enrichment	DBA/2NCrl	f	nest (Enrichment)	2015-01-13 06:00:00	0	1	20.7		0		0	0		0	26			0		1	1	1	1	0	0	0	0

## Sheet: status_codes
setting_value_text	setting_description
_bLOQ_	(ESLIM_PARAMSC_009 & IMPC_PARAMSC_009): Measured value is below the lower limit of quantitation of the assay
_AUL_	(ESLIM_PARAMSC_008 & IMPC_PARAMSC_008): Measured value is above the upper limit of quantitation of the assay
_PNM-EQ_	(ESLIM_PARAMSC_001 & IMPC_PARAMSC_001): Parameter not measured - Equipment Failed
_PNM-EI_	IMPC_PARAMSC_014: Parameter not measured - Equipment Incompatible
_PNM-SL_	(ESLIM_PARAMSC_002 & IMPC_PARAMSC_002): Parameter not measured - Sample lost
_PNM-IS_	(ESLIM_PARAMSC_003 & IMPC_PARAMSC_003): Parameter not measured - Insufficient Sample
_PNR-WI_	(ESLIM_PARAMSC_004 & IMPC_PARAMSC_004): Parameter not recorded - Welfare Issue
_PNM-NIS_	(ESLIM_PARAMSC_007 & IMPC_PARAMSC_007): Parameter not measured - not in SOP
_PNM-PQF_	(IMPC_PARAMSC_010): Parameter not measured - parameter QC failed
_PNM-LNRY_	(IMPC_PARAMSC_011): Parameter not measured - LIMS not ready yet (LIMS is undergoing updates and is unable to collect the data, for the moment; e.g. manage mandatory parameters added to procedure after experiment performed but before data exported)
_PNM-UM_	(IMPC_PARAMSC_013): Parameter not measured - uncooperative mouse (e.g. mouse woke up from narcosis too early so ABR could not be fully examined)
_PNM-SF_	(IMPC_PARAMSC_012): Parameter not measured - Software failure
_PNM-S_	IMPC_PARAMSC_005: Parameter not measured - schedule
_SPNM-BV_	(IMPC_PARAMSC_003): single parameter not measured because of a too low blood volume
_PNM-NPEP_	(MausDBinternal_PARAMSC): Parameter not measured - not part of EUMODIC procedure
_REJECTED_	(MausDBinternal_PARAMSC): Rejected value from blood pressure assay
_MNR_	IMPC_PARAMSC_005:Metadata not recorded inadvertently
_PNM-PDRM_	IMPC_PARAMSC_005: Parameter not measured - phenotype or disease rules out measurement of parameter
_PNM-NMSP_	IMPC_PARAMSC_005:no fertility male screen performed
_PNM-NFSP_	IMPC_PARAMSC_005:no fertility female screen performed
